# Supplementary material for: The Exometabolome of Xylella fastidiosa in Contact with Paraburkholderia phytofirmans Supernatant Reveals Changes in Nicotinamide, Amino Acids, Biotin, and Plant Hormones
Source: Metabolites. 2024 Jan 24;14(2):82. doi: 10.3390/metabo14020082 (PMC10890622; doi:10.3390/metabo14020082)
Supplement: Supplementary file 1 [file metabolites-14-00082-s001.zip]

Archive with 8 entries (8 files):
- Feitosa_et_at_2023_metabolites_Figure_S1.pdf
- Feitosa_et_at_2023_metabolites_Figure_S2.pdf
- Feitosa_et_at_2023_metabolites_Figure_S3.pdf
- Feitosa_et_at_2023_metabolites_Figure_S4.pdf
- Supplementary_Table_S1-S3.xlsx
- Supplementary_Table_S14-S15.xlsx
- Supplementary_Table_S4-S8.xlsx
- Supplementary_Table_S9-S13.xlsx
