# Supplementary material for: The Exometabolome of Xylella fastidiosa in Contact with Paraburkholderia phytofirmans Supernatant Reveals Changes in Nicotinamide, Amino Acids, Biotin, and Plant Hormones
Source: Metabolites. 2024 Jan 24;14(2):82. doi: 10.3390/metabo14020082 (PMC10890622; doi:10.3390/metabo14020082)
Supplement: Supplementary file 1 [file metabolites-14-00082-s001.zip › Supplementary_Table_S1-S3.xlsx]

## Sheet: Supp_Table_S1
	compound_name	formula	mode	measured_RT_(µ)	theoretical_RT	RT_difference	measured_mz_(µ)	theoretical_mz	adduct	mz_difference	ppm error - mass
nEAA	Glycine	C2H5NO2	negative	12.8298	13	0.170182	74.025	74.0248	[M-H]-	0.000225771	3.04993
	Alanine	C3H7NO2	negative	11.8253	11.7	0.125252	88.0406	88.0405	[M-H]-	0.000135401	1.53794
	Asparagine	C4H8N2O3	negative	13.2234	13.098	0.125357	131.047	131.046	[M-H]-	0.000343292	2.61963
	Aspartate	C4H7NO4	positive	14.3311	14.4	0.0689151	134.045	134.045	[M+H]+	2.24413e-05	0.167416
	Glutamate	C5H9NO4	negative	14.3163	13.989	0.327303	146.048	146.046	[M-H]-	0.00208545	14.2794
	Glutamine	C5H10N2O3	negative	12.8389	12.74	0.0989114	145.062	145.062	[M-H]-	0.00031103	2.14412
	Proline	C5H9NO2	negative	9.40242	9.22	0.18242	114.057	114.056	[M-H]-	0.00123818	10.8559
	Serine	C3H7NO3	negative	13.3579	13.15	0.207854	104.036	104.035	[M-H]-	0.000187972	1.80681
	Tyrosine	C9H11NO3	positive	10.3277	10.508	0.180266	182.082	182.081	[M+H]+	0.0010179	5.59039
	Cystine*	C6H12N2O4S2	positive	16.3235	16.4	0.0765236	241.031	241.032	[M+H]+	0.000919336	3.81417
EAA	Arginine	C6H14N4O2	negative	22.6732	23.845	1.17176	173.105	173.105	[M-H]-	3.39139e-05	0.195915
	Histidine	C6H9N3O2	negative	14.4702	14.625	0.154797	154.062	154.062	[M-H]-	0.000257959	1.67438
	Isoleucine	C6H13NO2	negative	8.0906	8.4	0.309395	130.089	130.087	[M-H]-	0.00142792	10.9766
	Leucine	C6H13NO2	negative	8.481	8	0.481003	130.089	130.087	[M-H]-	0.00138199	10.6235
	Lysine	C6H14N2O2	negative	22.243	22.91	0.667029	145.1	145.099	[M-H]-	0.00163502	11.2684
	Methionine	C5H11NO2S	negative	9.15417	8.988	0.166171	148.045	148.044	[M-H]-	0.00117973	7.96877
	Phenylalanine	C9H11NO2	negative	8.05838	7.954	0.104381	164.074	164.072	[M-H]-	0.00231607	14.1162
	Threonine	C4H9NO3	negative	12.0893	11.9	0.189321	118.051	118.051	[M-H]-	6.49637e-05	0.550302
	Tryptophan	C11H12N2O2	negative	9.05665	8.88	0.176652	203.084	203.083	[M-H]-	0.000949145	4.67369
	Valine	C5H11NO2	positive	9.238	9.347	0.109001	118.087	118.087	[M+H]+	4.90963e-05	0.415765
GA	Gibberellic acid	C19H22O6	negative	4.66259	5.644	0.981409	345.13	345.132	[M-H]-	0.00203568	5.89826
AIB	2-Aminoisobutyric acid	C4H9NO2	negative	10.6924	10.563	0.129384	102.056	102.056	[M-H]-	0.000128248	1.25664
Vitamin B	Nicotinic acid	C6H5NO2	negative	7.23509	6.818	0.417085	122.025	122.025	[M-H]-	1.08185e-05	0.0886579
	Nicotinamide	C6H6N2O	positive	2.80121	2.498	0.303212	123.055	123.055	[M+H]+	0.000419353	3.40783
	Biotin	C10H16N2O3S	negative	7.39843	2.498	4.90043	243.08	243.082	[M-H]-	0.0013558	5.57755
	1,6-anhydrobeta-D-glucopyranose	C6H10O5	negative	4.45464	4.434	0.0206403	161.046	161.046	[M-H]-	3.216e-05	0.199695
	1-Aminocyclopropanecarboxylic acid	C4H7NO2	positive	11.7392	12.5	0.760822	102.055	102.055	[M+H]+	0.000149947	1.46928
	1-methylAdenosine	C11H15N5O4	positive	2.90296	3.8	0.89704	282.12	282.12	[M+H]+	0.000151105	0.535605
	2'-deoxyadenosine 5'-monophosphate	C10H14N5O6P	positive	12.5642	12.423	0.141202	332.076	332.077	[M+H]+	0.000975215	2.93671
	2'-deoxyCytidine	C9H13N3O4	negative	6.93795	6.829	0.108949	226.081	226.083	[M-H]-	0.0019615	8.67603
	2'-deoxyGuanosine	C10H13N5O4	positive	7.58712	7.798	0.210884	268.104	268.104	[M+H]+	0.000209236	0.780428
	2'-deoxyUridine	C9H12N2O5	negative	3.81019	3.652	0.158188	227.067	227.067	[M-H]-	4.1813e-05	0.184144
	2-Hydroxyphenylacetic acid	C8H8O3	negative	2.57877	3.158	0.579225	151.041	151.04	[M-H]-	0.0005659	3.74668
	2-Isopropylmalic acid	C7H12O5	positive	4.89404	5.698	0.803955	177.077	177.077	[M+H]+	0.000496963	2.80648
	2-Ketobutyric acid	C4H6O3	negative	5.11003	4.88	0.230026	101.025	101.024	[M-H]-	0.000330332	3.26983
	2-Pyrrolidone-5-carboxylic acid	C5H7NO3	negative	10.1072	9.83	0.277212	128.037	128.035	[M-H]-	0.00202934	15.8499
	3-Amino-isobutanoic acid	C4H9NO2	positive	12.267	13.222	0.954977	104.071	104.071	[M+H]+	0.000187502	1.80167
	3-Hydroxy-3-methyl-Glutaric acid	C6H10O5	negative	13.7711	14.3	0.528874	161.046	161.046	[M-H]-	0.000427176	2.65251
	3-Hydroxybutyric acid	C4H8O3	positive	1.68473	1.728	0.0432712	127.037	127.037	[M+H]+	0.000570046	4.48725
	3-Ureidopropionic acid	C4H8N2O3	positive	11.32	11.355	0.0350096	133.061	133.061	[M+H]+	0.000567319	4.2636
	4-Aminobutanoate	C4H9NO2	negative	12.5868	12.979	0.392164	102.056	102.056	[M-H]-	6.42659e-05	0.629711
	4-Aminopyridine	C5H6N2	positive	5.17712	7.615	2.43788	95.0604	95.0603	[M+H]+	8.05075e-05	0.84691
	4-Guanidinobutyric acid	C5H11N3O2	positive	11.883	11.98	0.0969871	146.093	146.093	[M+H]+	0.000144516	0.98921
	4-Pyrrolidinopyridine	C9H12N2	positive	4.94034	4.39	0.550341	149.107	149.107	[M+H]+	8.37052e-06	0.0561375
	5-Aminovaleric acid	C5H11NO2	negative	12.9982	12.581	0.417233	116.072	116.072	[M-H]-	0.000128456	1.10669
	5-Hydroxylysine	C6H14N2O3	positive	23.0609	24.2	1.13906	163.108	163.108	[M+H]+	0.000109927	0.673954
	7,8-Diaminononanoate	C9H20N2O2	positive	17.9366	19.8	1.86341	189.16	189.16	[M+H]+	0.000443424	2.34417
	Acetanilide	C8H9NO	positive	1.63635	1.683	0.0466547	136.076	136.076	[M+H]+	6.9812e-05	0.513038
	Adenine	C5H5N5	negative	5.19725	5.01	0.187251	134.048	134.047	[M-H]-	0.00071722	5.3505
	alpha-Ketoglutaric acid	C5H6O5	negative	15.6942	15.52	0.174209	145.014	145.014	[M-H]-	1.20912e-05	0.0833793
	cAMP	C10H12N5O6P	positive	9.04744	9.7	0.652564	330.06	330.06	[M+H]+	0.000429463	1.30117
	Carnitine	C7H15NO3	positive	9.93592	no theoretical RT found	no value assigned	162.113	162.113	[M+H]+	0.000106607	0.657608
	Cellobiose	C12H22O11	positive	13.3251	13.02	0.305091	365.105	365.105	[M+H]+	0.000190112	0.520705
	cGMP	C10H12N5O7P	positive	12.3151	13	0.684918	346.055	346.055	[M+H]+	0.000161548	0.466827
	Choline	C5H14NO+	positive	6.94159	7.5	0.55841	104.107	104.107	[M+H]+	0.000181394	1.74237
	Citraconic acid	C5H6O4	negative	3.37614	4.68	1.30386	129.02	129.019	[M-H]-	0.000210695	1.63305
	Citramalic acid	C5H8O5	negative	15.5554	15.559	0.00356481	147.03	147.03	[M-H]-	0.000409825	2.78736
	Citrulline	C6H13N3O3	negative	13.7159	13.572	0.143877	174.089	174.089	[M-H]-	4.5287e-05	0.260138
	Creatine	C4H9N3O2	positive	12.0148	11.499	0.51576	132.077	132.077	[M+H]+	0.000144826	1.09653
	Creatinine	C4H7N3O	positive	5.06767	5.11	0.0423347	114.066	114.067	[M+H]+	0.000393204	3.44715
	Cystathione	C4H6N2O2	positive	16.416	16.474	0.0579901	223.075	223.075	[M+H]+	0.000139816	0.626769
	Cytidine	C9H13N3O5	negative	8.39038	8.175	0.215375	242.079	242.078	[M-H]-	0.000394783	1.63081
	Cytidine 5'-monophosphate	C9H14N3O8P	negative	15.447	15.37	0.0769702	322.045	322.045	[M-H]-	1.33729e-06	0.0041525
	Cytosine	C4H5N3O	negative	6.94458	6.802	0.142585	110.036	110.036	[M-H]-	0.000163527	1.48612
	Ectoine	C6H10N2O2	positive	9.74406	9.908	0.163943	143.082	143.082	[M+H]+	0.000106184	0.742121
	Fucose	C6H12O5	negative	10.6966	10.103	0.593635	163.061	163.062	[M-H]-	0.00013302	0.815765
	Fumaric acid	C4H4O4	negative	16.4062	16.152	0.254199	115.003	115.004	[M-H]-	0.00027047	2.35184
	Galactose	C6H12O6	positive	12.2875	11.255	1.0325	203.053	203.053	[M+H]+	0.000310185	1.5276
	Gallic acid	C7H6O5	negative	13.7838	15.331	1.5472	169.014	169.014	[M-H]-	0.000204888	1.21225
	gamma-Glutamylalanine	C8H14N2O5	positive	15.0581	16.2	1.14187	219.098	219.098	[M+H]+	0.000286099	1.3058
	gamma-Guanidinobutyric acid	C5H11N3O2	negative	12.1786	11.98	0.198575	144.077	144.077	[M-H]-	3.30173e-05	0.229163
	Gluconic acid	C6H12O7	negative	12.8383	13.192	0.353683	195.052	195.051	[M-H]-	0.000965911	4.95209
	Glucosamine	C6H13N05	negative	8.69989	13.7	5.00011	178.072	178.073	[M-H]-	0.000411851	2.31282
	Glucose-6-phosphate	C6H13O9P	positive	16.527	16.897	0.370005	261.035	261.037	[M+H]+	0.00169173	6.48082
	Glycerophosphocholine	no MF found	positive	11.8322	12.5	0.667849	258.111	258.111	[M+H]+	0.000311576	1.20714
	Guanine	C5H5N5O	negative	8.44266	8.389	0.0536635	150.043	150.042	[M-H]-	0.000444593	2.96312
	Guanosine	C10H13N5O5	negative	9.50979	9.352	0.157791	282.086	282.084	[M-H]-	0.00126371	4.47989
	Guanosine 5'-monophosphate	C10H14N5O8P	positive	15.6757	16.1	0.424252	364.065	364.066	[M+H]+	0.00109715	3.0136
	Hexose	C6H12O6	negative	11.056	12.609	1.55299	179.057	179.056	[M-H]-	0.000678466	3.78912
	Homoserine	C4H9NO3	positive	11.7859	12.357	0.571097	120.066	120.066	[M+H]+	4.97607e-05	0.414446
	Hydroxyproline	C5H9NO3	positive	11.2415	11.45	0.208492	132.066	132.066	[M+H]+	0.000568658	4.30585
	Hydroxyquinol	C6H6O3	negative	3.45826	3.758	0.299738	125.024	125.024	[M-H]-	1.93742e-05	0.154963
	Hypoxanthine	C5H4N4O	negative	5.95874	5.772	0.186738	135.031	135.031	[M-H]-	6.28448e-05	0.465409
	Inosine	C10H12N4O5	negative	7.55767	7.3	0.257669	267.074	267.073	[M-H]-	2.1458e-05	0.0803448
	Isoleucyl-Proline	C11H20N2O3	positive	6.88736	8.095	1.20764	229.155	229.155	[M+H]+	7.21124e-06	0.0314688
	Lactate	C3H5O3	negative	8.45397	8.1	0.353967	89.0247	89.0244	[M-H]-	0.000327802	3.68216
	Lactobionic acid	C12H22O12	negative	15.5827	15.063	0.51969	357.104	357.104	[M-H]-	9.05958e-05	0.253696
	Mannitol	C6H14O6	positive	10.2697	10.102	0.167727	183.084	183.085	[M+H]+	0.00044242	2.41648
	Methionine sulfone	C5H11NO4S	positive	10.6072	10.8	0.192757	182.047	182.047	[M+H]+	0.000216873	1.1913
	Methionine sulfoxide	C5H11NO3S	positive	11.6292	12.5	0.870783	166.054	166.054	[M+H]+	0.000146321	0.881169
	methyl 4-hydroxyBenzoate	C8H8O3	negative	1.63272	1.686	0.053276	151.04	151.041	[M-H]-	0.000169308	1.12094
	methyl-beta-D-Galactopyranoside	C7H14O6	positive	6.42479	6.219	0.20579	195.088	195.088	[M+H]+	0.000212865	1.09112
	Mucic acid	C6H10O8	negative	17.135	17.439	0.304018	209.031	209.03	[M-H]-	0.000174598	0.835275
	N-acetyl-Aspartate	no MF found	negative	15.0389	15.4	0.361111	174.041	174.041	[M-H]-	0.00030379	1.7455
	N-acetyl-Histidine	no MF found	positive	10.1016	10.8	0.698407	198.088	198.089	[M+H]+	0.000417828	2.1093
	N-methylAnthranilic acid	C8H9NO2	positive	2.53644	3.5	0.96356	152.071	152.071	[M+H]+	8.37273e-05	0.55058
	Oleic acid	C18H34O2	negative	2.72211	2.249	0.473113	281.248	281.248	[M-H]-	0.000154231	0.548379
	Ornithine	C5H12N2O2	negative	22.6448	23.4	0.755235	131.083	131.083	[M-H]-	0.000373347	2.84818
	Orotic acid	C5H4N2O4	negative	9.62258	9.316	0.306583	155.011	155.01	[M-H]-	0.00117117	7.55543
	Pentadecanoic acid	C15H30O2	negative	1.51243	2.276	0.76357	241.217	241.217	[M-H]-	0.000133696	0.554255
	Phenylglyoxylic acid	C8H6O3	negative	1.72828	1.736	0.00771905	149.025	149.025	[M-H]-	1.13368e-05	0.0760736
	Pipecolic acid	C6H11NO2	positive	22.1136	23.8	1.6864	130.087	130.087	[M+H]+	0.000137552	1.05739
	Pyroglutamic acid	C5H7NO3	negative	10.1046	9.83	0.274576	128.037	128.035	[M-H]-	0.00203097	15.8625
	Raffinose	C18H32O6	positive	8.31882	14.548	6.22918	527.161	527.159	[M+H]+	0.00267766	5.07942
	Ribulose	C5H10O5	negative	11.4398	11.9	0.46022	149.047	149.046	[M-H]-	0.0012907	8.65976
	Saccharopine	C11H20N2O6	positive	15.215	15.9	0.684978	277.14	277.14	[M+H]+	0.000558374	2.01477
	Salicylic acid	C7H6O3	negative	28.1214	2.796	25.3254	137.025	137.025	[M-H]-	0.000338388	2.46954
	Sedoheptulose	C7H12O6	negative	8.72441	8.08	0.644407	191.056	191.056	[M-H]-	2.8575e-05	0.149563
	Shikimic acid	C7H10O5	negative	13.0779	13.152	0.0741091	173.046	173.046	[M-H]-	8.44243e-05	0.487873
	Suberic acid	C8H14O4	negative	1.68067	0	1.68067	173.082	173.082	[M-H]-	8.83291e-05	0.510331
	Taurine	C2H7NO3S	negative	12.2311	12.155	0.0760868	124.008	124.007	[M-H]-	0.000195352	1.57533
	Thymidine	C10H14N2O5	negative	3.05857	2.955	0.103565	241.084	241.083	[M-H]-	0.000826493	3.42825
	Thymine	C5H6N2O2	negative	3.03608	2.87	0.166077	125.037	125.036	[M-H]-	0.000865312	6.9205
	trans-4-hydroxy-Proline	C5H9NO3	negative	11.5715	11.351	0.220489	130.052	130.051	[M-H]-	0.000536242	4.12332
	trimethylGlycine	C5H11NO2	positive	7.09342	6.9	0.193424	118.087	118.087	[M+H]+	7.67691e-05	0.650107
	Uracil	C4H4N2O2	negative	3.51233	3.372	0.140331	111.02	111.02	[M-H]-	0.000149388	1.34559
	Uric acid	C5H4N4O3	negative	12.2122	11.953	0.259205	167.021	167.021	[M-H]-	0.000276171	1.65351
	Uridine	C9H12N2O6	negative	5.76082	5.595	0.165822	243.063	243.062	[M-H]-	0.000507085	2.08623
	Uridine 5'-monophosphate	C9H13N2O9P	negative	14.5637	14.343	0.220666	323.029	323.029	[M-H]-	5.41227e-05	0.167548
	Xanthine	C5H4N4O2	negative	7.13596	6.892	0.243962	151.026	151.026	[M-H]-	3.34207e-05	0.221291
	Xylitol	C5H12O5	negative	8.60028	8.344	0.256282	151.061	151.061	[M-H]-	6.38824e-05	0.422891

## Sheet: Supp_Table_S2
standard compound name	blank 1	blank 2	blank 3	blank 4	blank 5	blank 6	blank 7	blank 8	blank 9	blank 10	blank 11	blank (u)	PD3 1	PD3 2	PD3 3	PD3 (u)	PD3 (u) - blank	PD3_plus_1	PD3_plus_2	PD3_plus_3	PD3 plus (u)	PD3 plus (u) - blank	Xf 1	Xf 2	Xf 3	Xf 4	Xf 5	Xf 6	Xf 7	Xf 8	Xf 9	Xf 1 - blank	Xf 2 - blank	Xf 3 - blank	Xf 4 - blank	Xf 5 - blank	Xf 6 - blank	Xf 7 - blank	Xf 8 - blank	Xf 9 - blank	(Xf 1 - blank) - PD3	(Xf 2 - blank) - PD3	(Xf 3 - blank) - PD3	(Xf 4 - blank) - PD3	(Xf 5 - blank) - PD3	(Xf 6 - blank) - PD3	(Xf 7 - blank) - PD3	(Xf 8 - blank) - PD3	(Xf 9 - blank) - PD3
1,6-anhydrobeta-D-glucopyranose	27080.2	28395.9	26471.2	30149.1	28151.4	32920.1	32401.8	29448.4	34410.5	31936.3	29971.9	30121.5	808029	1.04115e+06	988835	946006	915885	840067	930660	988160	919629	889508	911838	988129	1.12008e+06	916888	860540	1049888	911473	920839	1.01919e+06	881717	958008	1.08996e+06	886767	830418	1.01977e+06	881352	890718	989065	0	42123.1	174071	0	0	103882	0	0	73180.6
1-Aminocyclopropanecarboxylic acid	3604.91	209.562	851.057	2389.68	2643.84	1848.14	2618.23	1542.81	466.23	2100.95	1389.93	1787.76	1.03335e+06	867871	879048	926758	924970	885748	740957	796492	807732	805944	1.64412e+06	1681353	1.67095e+06	1.54536e+06	1.57108e+06	1.51287e+06	1.5094e+06	1.48908e+06	1.37706e+06	1.64233e+06	1.67957e+06	1.66917e+06	1.54357e+06	1.56929e+06	1.51108e+06	1.50761e+06	1.48729e+06	1.37527e+06	717357	754595	744195	618598	644318	586109	582641	562318	450301
1-methylAdenosine	230.085	701.172	238.102	0	282.19	599.755	0	273.141	206.771	0	1179.72	337.358	321983	251226	242184	271798	271460	316114	261192	262746	280017	279680	399568	420272	416806	309780	303553	316403	390470	425618	321211	399230	419935	416469	309443	303216	316065	390133	425281	320874	127770	148475	145008	37982.7	31755.2	44604.8	118672	153820	49413.3
2-Aminoisobutyric acid	45011	56202.7	54174.6	59258.4	65639.3	68979.2	69872	59369.7	65031.8	68376.6	65350.3	61569.6	104321	117380	117481	113060	51490.8	100058	108451	108657	105722	44152.5	1.1516e+06	1.1827e+06	1.21887e+06	1.07603e+06	1.06752e+06	1.19833e+06	1055343	1.05762e+06	1.08964e+06	1.09004e+06	1.12113e+06	1.1573e+06	1.01446e+06	1.00595e+06	1.13676e+06	993773	996054	1.02807e+06	1.03854e+06	1.06964e+06	1.10581e+06	962970	954458	1.08527e+06	942283	944563	976579
2'-deoxyadenosine 5'-monophosphate	0	0	0	0	0	0	0	0	0	0	0	0	5769.42	13817.8	11124.2	10237.1	10237.1	7637.5	13583.1	16540.6	12587.1	12587.1	28423.9	22957.7	29167.3	26960.8	23614.8	28858.1	28394.5	27900.7	28610.1	28423.9	22957.7	29167.3	26960.8	23614.8	28858.1	28394.5	27900.7	28610.1	18186.8	12720.6	18930.1	16723.6	13377.7	18621	18157.3	17663.6	18373
2'-deoxyCytidine	240.407	223.612	0	659.978	294.908	0	529.548	532.856	253.208	238.961	0	270.316	4458.55	3964.6	3011.1	3811.42	3541.1	4796.87	1527.19	2587.89	2970.65	2700.33	50653.4	51618.2	50367.5	41586	47810.6	60317.5	39662.5	36476.8	40782.3	50383.1	51347.8	50097.1	41315.6	47540.3	60047.2	39392.2	36206.5	40511.9	46842	47806.7	46556	37774.5	43999.2	56506.1	35851.1	32665.4	36970.8
2'-deoxyGuanosine	213.139	1760.98	276.064	0	765.917	428.365	524.605	1743.49	12248.6	8535.41	9211.11	3246.15	17982.5	40906.4	46744	35210.9	31964.8	58544.7	65227.9	71134.4	64969	61722.8	173934	158408	159263	182079	181185	171534	169940	160376	151932	170688	155161	156016	178833	177939	168288	166693	157129	148686	138723	123197	124052	146868	145974	136323	134729	125165	116721
2'-deoxyUridine	378.036	316	471.347	1028.64	849.185	1307.49	539.024	1300.52	0	801.899	1328.1	756.385	266893	267398	280456	271582	270826	250713	269516	270168	263465	262709	1.3515e+06	1.18594e+06	1.08555e+06	764448	837535	884174	1.06923e+06	1.02994e+06	1252929	1.35075e+06	1.18518e+06	1.08479e+06	763692	836779	883418	1.06847e+06	1.02918e+06	1.25217e+06	1.07992e+06	914355	813966	492866	565953	612592	797647	758355	981347
2-Hydroxyphenylacetic acid	17111.7	17884.5	19797.8	27811.1	25899.2	26508.4	24916.2	19797.7	23956.9	38555.4	28873.2	24646.5	1.20242e+06	1509294	1.38013e+06	1.36395e+06	1.3393e+06	1.16639e+06	1.29973e+06	1.25637e+06	1.24083e+06	1.21618e+06	9574151	9503095	9899356	8759183	8.34039e+06	9560762	9431529	9446313	9952853	9.5495e+06	9.47845e+06	9.87471e+06	8.73454e+06	8.31574e+06	9.53612e+06	9.40688e+06	9.42167e+06	9.92821e+06	8.2102e+06	8.13915e+06	8.53541e+06	7.39523e+06	6.97644e+06	8.19681e+06	8.06758e+06	8.08236e+06	8.5889e+06
2-Isopropylmalic acid	0	0	0	0	0	0	0	0	0	0	0	0	13952.5	37146.6	23697	24932	24932	14475.9	47650.6	48080.5	36735.7	36735.7	97712	98661.2	92217.9	28955.1	16217.4	63890.5	121849	111632	51143.9	97712	98661.2	92217.9	28955.1	16217.4	63890.5	121849	111632	51143.9	72779.9	73729.1	67285.8	4023.05	0	38958.5	96916.9	86700.2	26211.8
2-Ketobutyric acid	28247.4	30623.4	23766	48988.7	46918.3	41291.5	48433.8	52219.2	36763	58463.4	49284	42272.6	496699	409985	435390	447358	405085	288188	300563	321012	303254	260982	55176604	45221724	66187500	41447072	42029112	54295060	41142992	40132716	47670472	5.51343e+07	4.51795e+07	6.61452e+07	4.14048e+07	4.19868e+07	5.42528e+07	4.11007e+07	4.00904e+07	4.76282e+07	5.47292e+07	4.47744e+07	6.57401e+07	4.09997e+07	4.15818e+07	5.38477e+07	4.06956e+07	3.96854e+07	4.72231e+07
2-Pyrrolidone-5-carboxylic acid	57017.1	63777.6	64550.3	72752.9	71212.4	74592.4	85763	81055.6	93294	92280.7	93487.4	77253	97110832	80054200	80467568	8.58775e+07	8.58003e+07	85421144	74561536	77977552	7.93201e+07	7.92428e+07	97124120	87580608	85380128	90884664	79624184	100540328	91466992	91896016	90326184	9.70469e+07	8.75034e+07	8.53029e+07	9.08074e+07	7.95469e+07	1.00463e+08	9.13897e+07	9.18188e+07	9.02489e+07	1.12466e+07	1.70307e+06	0	5.00713e+06	0	1.46628e+07	5.58946e+06	6.01848e+06	4.44865e+06
3-Hydroxy-3-methyl-Glutaric acid	34334	35410.9	33932.7	36218.6	31767.9	33912	39563.4	38358.4	38921.8	39576.9	39133.6	36466.4	14953056	16585502	16222519	15920359	1.58839e+07	12078898	12866320	13649645	1.2865e+07	1.28285e+07	22244886	23183120	25280800	20750712	20115458	23909804	21663394	21980904	22519644	2.22084e+07	2.31467e+07	2.52443e+07	2.07142e+07	2.0079e+07	2.38733e+07	2.16269e+07	2.19444e+07	2.24832e+07	6.32453e+06	7.26276e+06	9.36044e+06	4.83035e+06	4.1951e+06	7.98944e+06	5.74303e+06	6.06054e+06	6.59928e+06
3-Hydroxybutyric acid	204.965	0	0	0	0	0	0	0	0	0	0	18.6332	739.832	876.749	726.963	781.181	762.548	327.657	871.073	795.182	664.637	646.004	0	0	278.959	0	0	0	741.981	0	0	0	0	260.326	0	0	0	723.347	0	0	0	0	0	0	0	0	0	0	0
3-Ureidopropionic acid	0	0	0	0	0	240.495	0	0	238.074	0	0	43.5062	63918.7	63999.4	68468.8	65462.3	65418.8	63233	63677.2	69381.2	65430.5	65387	56613.8	53874.1	63581.7	46461.7	53018.4	56230.2	54599.8	56692.7	58344.3	56570.3	53830.6	63538.2	46418.2	52974.9	56186.7	54556.3	56649.2	58300.8	0	0	0	0	0	0	0	0	0
4-Aminobutanoate	26486.8	25557.2	25263.9	28244.1	29196.2	30938.1	33472.1	30424.4	28931.2	32799.9	32702.8	29456.1	609887	679223	647990	645700	616244	509276	520316	570871	533488	504032	708900	739333	813787	728430	706244	797134	708603	699075	728510	679444	709877	784331	698974	676788	767678	679147	669619	699054	63199.6	93632.5	168087	82730.1	60544.1	151434	62902.6	53374.9	82809.6
4-Aminopyridine	381534	166735	156191	329524	562340	557897	531620	512465	512651	444253	456327	419231	93635.2	132665	119994	115431	-303799	90413.3	158328	169638	139460	-279771	170333	138995	127238	107796	104809	119559	164854	135885	144704	0	0	0	0	0	0	0	0	0	303799	303799	303799	303799	303799	303799	303799	303799	303799
4-Guanidinobutyric acid	24204.4	34235.2	19412.9	44898.9	31384.6	23458.5	30998.5	36394.2	38672	38020.9	41007.6	32971.6	2.92088e+06	3293927	3.41544e+06	3.21008e+06	3.17711e+06	2820880	2960434	2.88978e+06	2.89037e+06	2.85739e+06	4171280	3.95026e+06	3.89461e+06	3.69164e+06	3934543	3.8136e+06	4.24118e+06	4.01857e+06	4419861	4.13831e+06	3.91728e+06	3.86164e+06	3.65867e+06	3.90157e+06	3.78063e+06	4.2082e+06	3.9856e+06	4.38689e+06	961195	740171	684528	481552	724458	603512	1.03109e+06	808487	1.20978e+06
4-Pyrrolidinopyridine	2179.39	52430.9	54289.8	46608.4	52660.7	42572.7	37492.7	39782.3	36149.5	575.624	1988.43	33339.1	2.06572e+06	1.05125e+06	689.718	1.03922e+06	1.00588e+06	2.53766e+06	1.38338e+06	1511265	1.81077e+06	1.77743e+06	1.74338e+06	1.56345e+06	1.54847e+06	1.89437e+06	1.79137e+06	1871381	1.79234e+06	1630455	4316.54	1.71004e+06	1.53011e+06	1.51513e+06	1.86103e+06	1.75803e+06	1.83804e+06	1.759e+06	1.59712e+06	0	704163	524231	509247	855148	752149	832162	753120	591236	0
5-Aminovaleric acid	258464	240347	219154	483107	667488	681667	756426	547869	526222	637617	715382	521250	645755	953076	1.00627e+06	868366	347117	638222	858787	761794	752935	231685	1.48095e+06	1.70174e+06	1.92912e+06	1.47214e+06	1.55857e+06	1.68442e+06	1.68306e+06	1.66418e+06	1730109	959700	1.1805e+06	1.40787e+06	950890	1.03732e+06	1.16317e+06	1.16181e+06	1.14293e+06	1.20886e+06	612584	833379	1.06075e+06	603773	690204	816055	814696	795818	861743
5-methylthioadenosine	5248.11	4263.81	5372.93	4466.64	6005.28	3327.89	3353.19	3586.9	2588.18	3835.85	3833.22	4171.09	225370	255917	265762	249016	244845	215580	207969	205837	209795	205624	137997	134296	132233	120475	126996	102231	122218	122029	114240	133826	130125	128062	116304	122825	98059.8	118047	117858	110068	0	0	0	0	0	0	0	0	0
7,8-Diaminononanoate	0	289.799	216.008	0	0	0	0	0	0	0	0	45.9824	464089	6.76177e+06	6898099	4.70798e+06	4.70794e+06	332203	6.30015e+06	6672754	4.43503e+06	4.43499e+06	12538875	19558896	20671654	788020	835018	2.76791e+06	18062598	19357140	17854596	1.25388e+07	1.95589e+07	2.06716e+07	787974	834972	2.76787e+06	1.80626e+07	1.93571e+07	1.78546e+07	7.83089e+06	1.48509e+07	1.59637e+07	0	0	0	1.33546e+07	1.46492e+07	1.31466e+07
Acetanilide	0	0	261.794	349.532	2425.25	791.506	1638.69	3320.22	2456.98	2252.51	1983.04	1407.23	52666.5	144997	171307	122990	121583	55191.5	120621	117618	97810.2	96403	84578.5	92609.1	122476	47093.3	48399	54957.5	89702	98077.3	159156	83171.3	91201.8	121069	45686	46991.8	53550.3	88294.7	96670.1	157748	0	0	0	0	0	0	0	0	36165.4
Adenine	139664	131058	104927	152747	161333	169834	216236	180993	175089	219965	191793	167604	15403918	16595119	17531148	1.65101e+07	1.63425e+07	15805974	17252380	17149616	16735990	1.65684e+07	30317494	31993484	31804110	28125190	28859192	29365582	26878774	27951702	29709804	3.01499e+07	3.18259e+07	3.16365e+07	2.79576e+07	2.86916e+07	2.9198e+07	2.67112e+07	2.77841e+07	2.95422e+07	1.38074e+07	1.54834e+07	1.5294e+07	1.16151e+07	1.23491e+07	1.28555e+07	1.03687e+07	1.14416e+07	1.31997e+07
Adenosine	1512.97	1351.21	752.327	854.953	534.352	213.409	700.581	1391.42	741.135	2095.61	917.403	1005.94	6.57039e+06	7.66721e+06	7503987	7.2472e+06	7.24619e+06	4602397	5406274	5.65597e+06	5.22155e+06	5.22054e+06	0	0	0	0	0	0	0	0	0	0	0	0	0	0	0	0	0	0	0	0	0	0	0	0	0	0	0
alpha-Ketoglutaric acid	30012	17563.4	10900.2	16332.9	21103.3	12587.9	21277	17419.5	12898	17960.6	16669.5	17702.2	2591204	2.46535e+06	2517330	2.52463e+06	2.50693e+06	1.98995e+06	1.69482e+06	1.90385e+06	1.86287e+06	1.84517e+06	3.39638e+06	4036245	3.24568e+06	5.98991e+06	5605529	1871523	4821993	4.20451e+06	4.3853e+06	3.37868e+06	4.01854e+06	3.22798e+06	5.97221e+06	5.58783e+06	1.85382e+06	4.80429e+06	4.1868e+06	4.3676e+06	871756	1.51162e+06	721057	3.46529e+06	3.0809e+06	0	2.29737e+06	1.67988e+06	1.86067e+06
Aspartate	1565.26	1537.75	984.124	15941.7	13001.1	6492.25	11134.6	4220.79	6578.91	8617.61	6344.92	6947.19	11680799	10925908	13096424	1.1901e+07	1.18941e+07	9313648	9627563	10511784	9817665	9.81072e+06	10640029	11197788	12142172	7.70429e+06	7.04037e+06	8073315	9539038	10026547	9784412	1.06331e+07	1.11908e+07	1.21352e+07	7.69734e+06	7.03343e+06	8.06637e+06	9.53209e+06	1.00196e+07	9.77746e+06	0	0	241128	0	0	0	0	0	0
Biotin	19209.1	24265.1	29769	17894.2	19376.3	21946.5	19760.3	25456.7	26513.5	22803	22977.5	22724.7	60616.9	9277.63	5783.21	25225.9	2501.25	7786.05	675.062	461.612	2974.24	-19750.4	0	0	519.094	0	0	2566.32	0	1853.19	3698.7	0	0	0	0	0	0	0	0	0	0	0	0	0	0	0	0	0	0
cAMP	2371.76	0	0	0	0	0	0	0	0	0	0	215.615	1.46325e+06	1.34303e+06	1.31079e+06	1.37236e+06	1.37214e+06	1.6502e+06	1346744	1.38078e+06	1.45924e+06	1.45903e+06	1.46649e+06	1.44277e+06	1.45772e+06	1.75139e+06	1.70048e+06	1.5489e+06	1.37982e+06	1.38419e+06	1.33384e+06	1.46628e+06	1.44255e+06	1.4575e+06	1.75118e+06	1.70027e+06	1.54868e+06	1.3796e+06	1.38398e+06	1.33363e+06	94134	70409.6	85359.6	379035	328125	176541	7460.71	11836	0
Carnitine	4057.86	822.319	231.334	685.437	0	214.402	267.278	268.284	232.346	701.688	655.327	739.661	338648	315688	295192	316509	315770	303405	258811	280361	280859	280120	669767	642620	634947	659756	626994	555641	571588	553859	491681	669027	641880	634208	659016	626254	554902	570849	553119	490941	353258	326110	318438	343246	310484	239132	255079	237349	175172
cGMP	209.27	0	0	0	0	0	0	0	0	0	0	19.0245	2.46192e+06	2.39872e+06	2.2488e+06	2.36981e+06	2.3698e+06	2827236	2.29363e+06	2.37162e+06	2.4975e+06	2.49748e+06	3.13213e+06	3131532	3.1583e+06	2988043	2.96767e+06	3081972	2.8245e+06	2930748	2.75696e+06	3.13211e+06	3.13151e+06	3.15829e+06	2.98802e+06	2.96765e+06	3.08195e+06	2.82448e+06	2.93073e+06	2.75694e+06	762312	761718	788490	618229	597853	712158	454688	560934	387143
Choline	6705.43	9487.47	5870.19	24436.6	18698.3	19516.5	28460.1	24090.3	25872.5	28911.2	41478.6	21229.8	55975628	40718172	40856552	4.58501e+07	4.58289e+07	56696792	37785064	39154584	44545480	4.45243e+07	65770324	63061256	63686752	82358888	79268824	70185888	62459876	62401304	52485032	6.57491e+07	6.304e+07	6.36655e+07	8.23377e+07	7.92476e+07	7.01647e+07	6.24386e+07	6.23801e+07	5.24638e+07	1.99202e+07	1.72111e+07	1.78366e+07	3.65088e+07	3.34187e+07	2.43358e+07	1.66098e+07	1.65512e+07	6.63491e+06
Citraconic acid	119961	90239.1	89195	144740	97896.6	96698.5	161216	103050	104165	181392	99066.9	117056	5608275	6253856	6270543	6.04422e+06	5.92717e+06	4.73696e+06	4927228	5334108	4.99943e+06	4.88237e+06	8535544	8568685	9372504	6.01886e+06	6.36262e+06	6620911	5.85083e+06	6096443	5958664	8.41849e+06	8.45163e+06	9.25545e+06	5.90181e+06	6.24557e+06	6.50385e+06	5.73377e+06	5.97939e+06	5.84161e+06	2.49132e+06	2.52446e+06	3.32828e+06	0	318397	576686	0	52218.3	0
Creatine	1452.38	980.457	240.095	538.198	235.685	646.816	266.877	241.681	1215.17	636.586	670.237	647.653	210289	168218	172727	183745	183097	227868	185122	192261	201750	201103	261116	234816	243774	272554	259602	259729	253543	240930	223558	260469	234168	243126	271906	258954	259081	252896	240282	222910	77371.9	51071.4	60028.9	88809.3	75857.5	75984.4	69798.7	57185.3	39813.2
Creatinine	2609.04	717.018	243.32	2221.96	4878.62	2905.26	7817.6	6877.12	5250.31	9996.31	8202.57	4701.74	340317	431743	415660	395906	391205	383571	434378	467305	428418	423716	410733	418887	427977	493614	467457	433946	435195	456308	422426	406031	414185	423275	488912	462755	429244	430493	451606	417725	14826.5	22980.7	32070.2	97707.5	71550.7	38039.5	39288.4	60401	26520
Cystathione	236.188	0	0	0	0	0	0	0	0	0	0	21.4717	11019.1	21407.6	19303.5	17243.4	17221.9	11334.9	16362.6	19340.5	15679.3	15657.8	30402.3	17238.1	15588.5	133257	111343	65271.4	13813.7	12036.3	176141	30380.8	17216.6	15567	133235	111321	65249.9	13792.2	12014.9	176119	13158.9	0	0	116013	94099.2	48028	0	0	158898
Cytidine	4464.65	5004.73	4812.23	7822.29	7766.01	9774.68	8950.56	10084	9810.04	11443.8	10719.5	8241.13	1.00452e+06	1.18962e+06	1.1094e+06	1.10118e+06	1.09294e+06	798693	874739	923149	865527	857286	1.69562e+06	1.78977e+06	1.87021e+06	1.69941e+06	1.60096e+06	1.88487e+06	1.68175e+06	1.72779e+06	1.81461e+06	1.68738e+06	1.78153e+06	1.86197e+06	1.69117e+06	1.59272e+06	1.87663e+06	1.67351e+06	1.71955e+06	1.80637e+06	594444	688588	769031	598231	499784	783690	580575	626614	713428
Cytidine 5'-monophosphate	0	0	0	953.986	1291.46	0	246.274	454.369	0	1093.99	917.622	450.7	667709	795659	676446	713272	712821	611050	675340	731572	672654	672203	1.71286e+06	1.67054e+06	1.84814e+06	1.52129e+06	1.44707e+06	1.98169e+06	1.36827e+06	1.53349e+06	1.66155e+06	1.71241e+06	1.67009e+06	1.84769e+06	1.52084e+06	1.44662e+06	1.98124e+06	1.36782e+06	1.53304e+06	1.6611e+06	999591	957266	1.13487e+06	808021	733802	1.26842e+06	654997	820217	948276
Cytosine	4940.81	3369.23	2406.04	5279.65	4727.13	5380.91	5395.26	8090.95	6980.3	7096.13	6340.19	5455.15	19574.8	19937.5	22244.1	20585.4	15130.3	23179.1	24256.3	26333.4	24589.6	19134.5	1.41527e+06	1.49929e+06	1655134	1.42517e+06	1.38772e+06	1469898	1.34629e+06	1.40915e+06	1407530	1.40981e+06	1.49384e+06	1.64968e+06	1.41971e+06	1.38227e+06	1.46444e+06	1.34083e+06	1.4037e+06	1.40207e+06	1.39468e+06	1.47871e+06	1.63455e+06	1.40458e+06	1.36714e+06	1.44931e+06	1.3257e+06	1.38857e+06	1.38694e+06
Cellobiose	1359.57	0	0	0	268.018	0	0	0	0	230.603	0	168.926	1682179	1801927	1.55393e+06	1.67935e+06	1.67918e+06	1.51088e+06	1.83191e+06	1.92074e+06	1.75451e+06	1.75434e+06	3.34133e+06	3.2527e+06	2.94683e+06	2.5689e+06	2.52619e+06	2874802	3.13884e+06	2954394	2.17286e+06	3.34116e+06	3.25253e+06	2.94667e+06	2.56874e+06	2.52603e+06	2.87463e+06	3.13867e+06	2.95423e+06	2.17269e+06	1.66198e+06	1.57336e+06	1.26749e+06	889558	846848	1.19546e+06	1.45949e+06	1.27505e+06	493517
Galactose	12833.6	210.329	217.337	0	0	0	0	0	0	0	0	1205.57	414792	333286	329120	359066	357860	579694	358110	369306	435703	434498	340412	279567	265263	376958	357502	378966	319414	289409	250974	339206	278362	264057	375753	356297	377760	318208	288203	249769	0	0	0	17892.5	0	19899.9	0	0	0
Gluconic acid	480.722	507.343	501.829	3837.93	4242.7	2149.73	4131.95	2532.63	1639.28	3212.55	5077.58	2574.02	19001450	17810520	18797162	1.85364e+07	1.85338e+07	14796729	15734319	17976638	1.61692e+07	1.61667e+07	60019700	59886580	60845696	51307424	53100552	56755116	54621740	54985380	56008676	6.00171e+07	5.9884e+07	6.08431e+07	5.13048e+07	5.3098e+07	5.67525e+07	5.46192e+07	5.49828e+07	5.60061e+07	4.14833e+07	4.13502e+07	4.23093e+07	3.2771e+07	3.45642e+07	3.82187e+07	3.60854e+07	3.6449e+07	3.74723e+07
Glucosamine	469.226	0	0	1615.83	1209.03	1014.91	1521.08	1801.05	1183.17	1788.32	1177.99	1070.97	110926	144461	169121	141503	140432	117238	131775	163463	137492	136421	326694	387733	300338	373801	374667	314154	375013	408700	418573	325623	386662	299267	372730	373596	313083	373942	407629	417502	185191	246230	158835	232298	233164	172652	233510	267197	277070
3-Amino-isobutanoic acid	129809	45926.3	37964.7	55013	64181.1	58016.4	53258.1	54689	56327.8	53296.5	59845.2	60757	2.50177e+06	1.97027e+06	1.98132e+06	2.15112e+06	2.09036e+06	2386000	1.69219e+06	1.83459e+06	1.97092e+06	1.91017e+06	2.77106e+06	2.68242e+06	2.65257e+06	2824558	2.86645e+06	2765994	2623958	2.43292e+06	2309359	2.7103e+06	2.62166e+06	2.59181e+06	2.7638e+06	2.80569e+06	2.70524e+06	2.5632e+06	2.37216e+06	2.2486e+06	619942	531297	501453	673439	715332	614875	472839	281801	158240
5-Hydroxylysine	74863.2	77020	79849.5	82335.8	79072.3	89487.5	88116.3	93837.4	87107.2	92490.6	91364.8	85049.5	12517646	15274816	15106839	14299767	1.42147e+07	13899710	14112696	15415106	1.44758e+07	1.43908e+07	5043584	5657301	6136264	7008227	6474132	7.5697e+06	5.41042e+06	5.56741e+06	5767573	4.95853e+06	5.57225e+06	6.05121e+06	6.92318e+06	6.38908e+06	7.48465e+06	5.32537e+06	5.48236e+06	5.68252e+06	0	0	0	0	0	0	0	0	0
Citramalic acid	222.052	0	244.331	250.581	0	0	0	0	0	0	0	65.1785	496986	582218	596877	558694	558628	511867	538960	565262	538696	538631	516381	594798	634960	568965	556402	592722	569468	576596	556920	516316	594732	634895	568900	556337	592657	569403	576530	556855	0	36104	76266.9	10271.8	0	34028.9	10774.5	17901.9	0
Lactate	166378	129925	110832	263140	171308	149141	310092	189130	158718	340710	195975	198668	9182295	10286475	10760555	1.00764e+07	9.87777e+06	9150613	9127275	9907698	9.3952e+06	9.19653e+06	16002623	17481704	17519204	17859920	17268864	17302790	17404694	16843974	17183874	1.5804e+07	1.7283e+07	1.73205e+07	1.76613e+07	1.70702e+07	1.71041e+07	1.7206e+07	1.66453e+07	1.69852e+07	5.92618e+06	7.40526e+06	7.44276e+06	7.78348e+06	7.19242e+06	7.22635e+06	7.32825e+06	6.76753e+06	7.10743e+06
Methionine sulfoxide	404375	805669	1.03617e+06	274982	210817	144676	196044	280931	194711	224233	215622	362566	14267984	11468609	11586898	1.24412e+07	1.20786e+07	12964508	9797546	10719081	1.11604e+07	1.07978e+07	23890900	25449520	25169562	27887482	28221440	26719404	23728536	23988530	22429168	2.35283e+07	2.5087e+07	2.4807e+07	2.75249e+07	2.78589e+07	2.63568e+07	2.3366e+07	2.3626e+07	2.20666e+07	1.14497e+07	1.30084e+07	1.27284e+07	1.54463e+07	1.57803e+07	1.42782e+07	1.12874e+07	1.15474e+07	9.988e+06
Pipecolic acid	64585.3	43465.7	43068.9	599838	817006	634352	626194	468654	344509	351537	385175	398035	352747	38594756	38472668	2.58067e+07	2.54087e+07	122174	31731522	32931370	2.1595e+07	2.1197e+07	793535	8662277	16487221	364174	732284	677460	6008893	15278906	114548032	395500	8.26424e+06	1.60892e+07	0	334249	279425	5.61086e+06	1.48809e+07	1.1415e+08	0	0	0	0	0	0	0	0	8.87413e+07
Mannitol	770.569	1266.17	480.63	1088.04	1661.91	797.496	2100.27	881.753	788.58	3101.81	982.415	1265.42	5.43496e+06	5.59286e+06	5144366	5.39073e+06	5.38946e+06	4268282	4648983	4740407	4.55256e+06	4.55129e+06	8645811	7.95998e+06	8.36359e+06	7706551	8.00791e+06	8835838	7.82038e+06	7.84488e+06	8432808	8.64455e+06	7.95871e+06	8.36233e+06	7.70529e+06	8.00664e+06	8.83457e+06	7.81911e+06	7.84362e+06	8.43154e+06	3.25508e+06	2.56925e+06	2.97286e+06	2.31582e+06	2.61718e+06	3.44511e+06	2.42965e+06	2.45415e+06	3.04208e+06
Ornithine	0	0	0	0	0	0	0	0	0	0	0	0	1.62489e+06	1.75781e+06	1582544	1.65508e+06	1.65508e+06	1.27962e+06	1.3263e+06	1.48679e+06	1.36424e+06	1.36424e+06	5.65711e+06	5150316	6120266	5293230	4683524	7.4503e+06	4.5576e+06	5080514	5.63262e+06	5.65711e+06	5150316	6120266	5293230	4683524	7.4503e+06	4.5576e+06	5080514	5.63262e+06	4.00202e+06	3.49523e+06	4.46518e+06	3.63815e+06	3.02844e+06	5.79521e+06	2.90251e+06	3.42543e+06	3.97753e+06
Raffinose	1765.76	65897.1	79447.8	1244.49	20045	53834.2	50616.4	49843.1	47126.4	15940.8	2513.26	35297.7	446.506	1223.69	745.239	805.145	-34492.5	870.777	712.64	428.173	670.53	-34627.1	0	244.321	948.092	3976.44	2309.83	811.107	748.911	248.398	2615.27	0	0	0	0	0	0	0	0	0	34492.5	34492.5	34492.5	34492.5	34492.5	34492.5	34492.5	34492.5	34492.5
Ectoine	126280	44404.8	27037.2	14417.2	14387.1	12663.2	11694.1	13793.6	11217.7	9810.39	11097.4	26982.1	254190	232456	240613	242420	215438	268972	234114	239820	247635	220653	539753	506426	517268	495707	489124	452863	499388	489781	430891	512771	479444	490286	468725	462142	425881	472406	462799	403909	297334	264006	274848	253287	246705	210443	256968	247361	188472
Feruloylputrescine	8293.77	3700.75	2789.84	828.235	3571.48	2754.67	2520.44	3651.7	4977.23	4463.66	3356.99	3718.98	10888238	17980254	18604624	15824372	1.58207e+07	7621665	14631858	15322550	1.25254e+07	1.25216e+07	831950	949754	937887	739544	720950	828773	1.00908e+06	1.05851e+06	1.06263e+06	828231	946035	934168	735825	717231	825054	1.00536e+06	1.05479e+06	1.05891e+06	0	0	0	0	0	0	0	0	0
Fumaric acid	20747.3	18999.1	19342.8	22258.4	23806.1	22807.3	26062.1	25845.8	21891.4	24398.3	21913.1	22552	168938	169907	149185	162677	140125	130104	123223	145233	132853	110301	38918.7	41119.8	46566.9	67799.2	67236.2	81426.2	43031.1	48103	46742.1	16366.7	18567.9	24014.9	45247.3	44684.3	58874.2	20479.1	25551.1	24190.1	0	0	0	0	0	0	0	0	0
Gallic acid	3243.58	4718.01	5097.83	1357.63	1384.68	2620.84	5180.01	4731.84	2279.97	5209.25	4267.68	3644.67	87036.9	96313.5	97371.9	93574.1	89929.5	93031.1	99556.1	102047	98211.3	94566.6	106246	115021	121110	103018	107452	104625	108666	103288	102326	102601	111376	117466	99373.3	103808	100981	105021	99643.6	98681.4	12672	21446.7	27536.3	9443.89	13878.2	11051.3	15091.6	9714.1	8751.94
gamma-Glutamylalanine	17993.7	693.865	0	464.867	0	216.893	418.152	219.971	218.863	462.878	773.107	1951.12	5.76062e+06	4514768	7906233	6.06054e+06	6.05859e+06	5468555	3791406	4.13502e+06	4.465e+06	4.46304e+06	2397471	1.45118e+06	1.44297e+06	4.52371e+06	4.54127e+06	4.49678e+06	2.06005e+06	2.04292e+06	1.66674e+06	2.39552e+06	1.44923e+06	1.44101e+06	4.52176e+06	4.53932e+06	4.49483e+06	2.05809e+06	2.04097e+06	1.66479e+06	0	0	0	0	0	0	0	0	0
gamma-Glutamylisoleucine	1882.03	553.128	665.601	0	0	403.14	0	303.97	0	252.184	270.801	393.714	47823660	56373392	54911616	5.30362e+07	5.30358e+07	48239700	49909608	52759540	5.03029e+07	5.03026e+07	8940263	8624674	8845182	20383940	19951862	20894456	20635608	20804534	23657268	8.93987e+06	8.62428e+06	8.84479e+06	2.03835e+07	1.99515e+07	2.08941e+07	2.06352e+07	2.08041e+07	2.36569e+07	0	0	0	0	0	0	0	0	0
gamma-Guanidinobutyric acid	0	0	0	0	207.096	730.201	0	241.2	488.629	234.247	300.324	200.154	91499.8	109623	120938	107354	107154	97302.9	95492.8	96805.6	96533.8	96333.6	112302	127884	131870	117793	125682	118667	127920	129571	130966	112102	127684	131670	117593	125482	118467	127720	129371	130766	4948.4	20530.8	24516.1	10439.5	18328	11313.5	20566.3	22217.4	23612.5
Gibberellic acid	5544.72	5934.24	4492.97	7181.67	6608.29	7136.13	7355.44	7516.8	7424.62	9948.46	5364.12	6773.41	33614.4	28316.9	27959.3	29963.5	23190.1	19097.9	38001.4	37234.1	31444.5	24671.1	206884	179022	165147	176368	172540	181739	156094	175016	168569	200111	172249	158374	169595	165767	174965	149321	168243	161795	176921	149059	135184	146405	142577	151775	126131	145052	138605
Glucose-6-phosphate	0	0	0	0	0	0	0	0	0	0	0	0	0	0	0	0	0	0	260.514	0	86.838	86.838	789.878	0	0	5671.48	5200.55	3508.13	0	0	9308.96	789.878	0	0	5671.48	5200.55	3508.13	0	0	9308.96	789.878	0	0	5671.48	5200.55	3508.13	0	0	9308.96
Glycerylphosphorylcholin	8564.42	210.6	0	211.022	321.886	1196.71	957.1	1368.65	758.316	632.267	940.115	1378.28	55314572	51993416	55818420	5.43755e+07	5.43741e+07	48523408	46138008	49612092	4.80912e+07	4.80898e+07	65472096	61766380	61797320	66228056	67344808	65736228	61540392	60658752	65555452	6.54707e+07	6.1765e+07	6.17959e+07	6.62267e+07	6.73434e+07	6.57348e+07	6.1539e+07	6.06574e+07	6.55541e+07	1.10966e+07	7.39091e+06	7.42185e+06	1.18526e+07	1.29693e+07	1.13608e+07	7.16492e+06	6.28328e+06	1.118e+07
Glycine	17469.8	13639	14250.1	18439.2	17825	18662.5	20729	15909.7	17596.3	19022.7	21524.6	17733.5	890178	822303	770657	827712	809979	685536	633075	713189	677267	659534	2735250	2.53666e+06	2.66802e+06	2.48876e+06	2262725	2744593	2.3409e+06	2323586	2.45153e+06	2.71752e+06	2.51893e+06	2.65029e+06	2.47103e+06	2.24499e+06	2.72686e+06	2.32316e+06	2.30585e+06	2.4338e+06	1.90754e+06	1.70895e+06	1.84031e+06	1.66105e+06	1.43501e+06	1.91688e+06	1.51318e+06	1.49587e+06	1.62382e+06
Guanine	939.894	0	0	980.773	261.039	0	0	0	0	0	750.02	266.521	214585	270801	250701	245363	245096	284546	297991	325770	302769	302503	4.94463e+06	5.22888e+06	5517531	4.89546e+06	4.60791e+06	5.19081e+06	4.59705e+06	4.70097e+06	4937767	4.94437e+06	5.22862e+06	5.51726e+06	4.89519e+06	4.60764e+06	5.19054e+06	4.59679e+06	4.7007e+06	4.9375e+06	4.69927e+06	4.98352e+06	5.27217e+06	4.65009e+06	4.36254e+06	4.94544e+06	4.35169e+06	4.4556e+06	4.6924e+06
Guanosine	238.239	0	710.594	0	0	0	247.25	0	217.143	452.224	0	169.586	875286	1.12863e+06	1.09481e+06	1.03291e+06	1.03274e+06	716915	766917	809076	764303	764133	2.0593e+06	2.29947e+06	2.46494e+06	2165084	2.00277e+06	2294586	2.04627e+06	2.19136e+06	2.28479e+06	2.05913e+06	2.2993e+06	2.46477e+06	2.16491e+06	2.0026e+06	2.29442e+06	2.0461e+06	2.19119e+06	2.28462e+06	1.02639e+06	1.26656e+06	1.43203e+06	1.13217e+06	969855	1.26168e+06	1.01336e+06	1.15845e+06	1.25188e+06
Guanosine 5'-monophosphate	0	0	0	0	0	0	0	0	0	0	0	0	297130	102651	214056	204612	204612	278836	128789	128481	178702	178702	394032	386682	333912	225976	282551	426197	324182	328364	51164.5	394032	386682	333912	225976	282551	426197	324182	328364	51164.5	189419	182069	129300	21363.7	77938.2	221584	119569	123752	0
Hexose	11417.3	10029.6	5140.75	36326.3	36598.8	32056.7	40923.9	40497.2	35101	44040.8	44202.3	30575.9	196562496	215541888	224549376	212217920	2.12187e+08	183957728	199131776	210625888	1.97905e+08	1.97875e+08	223484000	235333696	240297120	221789216	215136976	237553056	226750176	228770096	239684192	2.23453e+08	2.35303e+08	2.40267e+08	2.21759e+08	2.15106e+08	2.37522e+08	2.2672e+08	2.2874e+08	2.39654e+08	11266080	23115776	28079200	9571296	2919056	25335136	14532256	16552176	27466272
Histidylleucine	127005	22975	2214.21	0	216.232	898.238	470.024	468.429	1192.93	0	217.142	14150.6	24502202	21968356	21101442	22524000	2.25098e+07	11871327	18307068	19163098	1.64472e+07	1.6433e+07	276971	269890	279925	217828	332805	328582	324747	319610	268254	262820	255739	265774	203677	318654	314431	310597	305459	254103	0	0	0	0	0	0	0	0	0
Hydroxyquinol	1831.92	1654.08	1620.24	2515.9	1209.01	3569.36	5582.96	3521.49	2806.06	5369	769.419	2768.13	92066.4	70520.5	177931	113506	110738	110435	83319.3	90538.8	94764.2	91996.1	101322	192012	167817	147897	162171	138647	225625	211851	108468	98553.9	189244	165049	145129	159403	135879	222857	209082	105699	0	78505.8	54311.1	34391.3	48664.9	25140.8	112119	98344.4	0
Hypoxanthine	1552.94	888.603	1541.67	1540.68	2254.98	1732.14	3059.27	2359.54	900.795	1886.85	1613.03	1757.32	376797	402906	373136	384280	382522	764848	1038688	1.07124e+06	958260	956503	4327691	3920861	4698937	2.87414e+06	3.25499e+06	4.03623e+06	3.4688e+06	3.58676e+06	3.94632e+06	4.32593e+06	3.9191e+06	4.69718e+06	2.87238e+06	3.25323e+06	4.03447e+06	3.46704e+06	3.585e+06	3.94456e+06	3.94341e+06	3.53658e+06	4.31466e+06	2.48986e+06	2.87071e+06	3.65195e+06	3.08452e+06	3.20248e+06	3.56204e+06
Inosine	1388.11	922.51	0	784.369	219.187	990.514	810.01	806.983	456.983	2944.31	2197.56	1047.32	1.5713e+06	1.81566e+06	1.75835e+06	1.7151e+06	1.71406e+06	1.16217e+06	1230993	1.2733e+06	1.22216e+06	1.22111e+06	12862583	13710965	15023325	13921394	13281682	15772856	13861606	14252650	14322912	1.28615e+07	1.37099e+07	1.50223e+07	1.39203e+07	1.32806e+07	1.57718e+07	1.38606e+07	1.42516e+07	1.43219e+07	1.11475e+07	1.19959e+07	1.33082e+07	1.22063e+07	1.15666e+07	1.40578e+07	1.21465e+07	1.25375e+07	1.26078e+07
Lactobionic acid	0	0	0	0	0	0	0	0	0	0	0	0	178656	221630	209385	203224	203224	189176	228390	230323	215963	215963	242370	292438	267923	277576	249391	266667	273857	273138	308943	242370	292438	267923	277576	249391	266667	273857	273138	308943	39146	89214.4	64699.2	74352.5	46167.3	63443.9	70633	69914.5	105720
Alanine	164591	154250	143927	194482	262090	289995	311709	263387	237539	271362	288629	234724	10295762	10341539	11249620	1.0629e+07	1.03942e+07	8057331	7896660	8581279	8.17842e+06	7.9437e+06	31994288	32280472	35221768	29798516	29967720	31935436	29714372	29492836	28292180	3.17596e+07	3.20457e+07	3.4987e+07	2.95638e+07	2.9733e+07	3.17007e+07	2.94796e+07	2.92581e+07	2.80575e+07	2.13653e+07	2.16515e+07	2.45928e+07	1.91695e+07	1.93387e+07	2.13065e+07	1.90854e+07	1.88639e+07	1.76632e+07
Arginine	38323.5	31760.2	19116	89996.8	109758	105386	116555	98573.2	85473	121764	117606	84937.4	32910928	37620404	33133710	34555014	3.44701e+07	26446496	28645208	30045218	28378974	2.8294e+07	92544848	88003104	104663368	88881584	79145424	120163312	78892928	88274360	94320256	9.24599e+07	8.79182e+07	1.04578e+08	8.87966e+07	7.90605e+07	1.20078e+08	7.8808e+07	8.81894e+07	9.42353e+07	5.79898e+07	5.34481e+07	70108354	5.43266e+07	4.45904e+07	85608298	4.43379e+07	5.37193e+07	5.97652e+07
Asparagine	1320.2	2594.34	2227.27	6955.89	15033.2	11677.4	15505.1	12866.9	7062.71	13648.9	15555.8	9495.24	7310503	6.76705e+06	6576390	6.88465e+06	6.87515e+06	5056745	5.27704e+06	5691465	5.34175e+06	5.33226e+06	25444264	22931444	24919580	18972724	18742320	21342184	18699738	18994842	20477164	2.54348e+07	2.29219e+07	2.49101e+07	1.89632e+07	1.87328e+07	2.13327e+07	1.86902e+07	1.89853e+07	2.04677e+07	1.85596e+07	1.60468e+07	1.80349e+07	1.20881e+07	1.18577e+07	1.44575e+07	1.18151e+07	1.21102e+07	1.35925e+07
Citrulline	217.696	241.985	0	518.119	0	0	497.264	0	0	215.962	250.334	176.487	85530.1	83559.4	100228	89772.4	89595.9	62057.1	63139.8	66894.2	64030.4	63853.9	147158	127615	143590	135161	134878	147287	117603	125518	133498	146982	127439	143414	134984	134701	147111	117426	125342	133322	57385.7	37842.8	53818	45388.4	45105.5	57514.7	27830.3	35745.9	43725.8
Cysteine/Cystine	7348.87	229.001	0	0	0	0	0	0	0	206.499	0	707.67	516.584	0	0	172.195	-535.475	1133.14	0	0	377.714	-329.956	992.415	14474.1	12949.6	1992.53	1020.32	378.212	5472.28	11884.9	18237.2	284.745	13766.4	12241.9	1284.86	312.654	0	4764.61	11177.3	17529.5	820.22	14301.9	12777.4	1820.33	848.129	535.475	5300.09	11712.7	18065
Fucose	0	232.793	0	0	667.677	0	473.537	0	0	0	0	124.91	78006.5	76074.7	67752.9	73944.7	73819.8	349481	365902	379316	364900	364775	110403	103226	108644	80999.4	100600	109627	98283.3	107829	104412	110278	103101	108519	80874.5	100475	109502	98158.4	107704	104287	36458.2	29281.7	34699.1	7054.74	26654.9	35682.2	24338.6	33884.5	30467.4
Glutamic acid	25478.9	15824.4	17105.9	35994.4	36717.9	35770.5	37464.5	29927.3	32082.8	32459.7	38537.7	30669.5	2607514	6499494	16898976	8.66866e+06	8.63799e+06	3957129	5.05911e+06	5869163	4.9618e+06	4.93113e+06	75826152	76809568	81149848	52685176	52598612	55988248	67930208	69165520	67664696	7.57955e+07	7.67789e+07	8.11192e+07	5.26545e+07	5.25679e+07	5.59576e+07	6.78995e+07	6.91349e+07	6.7634e+07	6.71575e+07	6.81409e+07	7.24812e+07	4.40165e+07	4.393e+07	4.73196e+07	5.92615e+07	6.04969e+07	5.8996e+07
Glutamine	3389.45	2282.47	1639.97	9131.67	7967.72	9162.48	11073.3	9611.16	7512.72	10647.9	10106.6	7502.32	12427100	12581892	12133243	12380745	1.23732e+07	9663106	10481550	11160606	1.04351e+07	1.04276e+07	44586744	41118140	44773240	43828908	41449296	50585664	34911264	35026864	37269096	4.45792e+07	4.11106e+07	4.47657e+07	4.38214e+07	4.14418e+07	5.05782e+07	3.49038e+07	3.50194e+07	3.72616e+07	32205999	28737395	32392495	31448163	29068551	38204919	22530519	22646119	24888351
Histidine	2263.24	1019.25	891.293	5588.05	8338.15	5649.16	6414.3	5863.53	5362.64	7173.22	9527.26	5280.92	47532.8	38468.2	39301.5	41767.5	36486.6	110295	34398.9	38891.8	61195.3	55914.4	124250	113402	106168	179994	128824	119187	100348	103296	99336.4	118969	108121	100887	174713	123543	113906	95067.1	98015.1	94055.5	82482.4	71634.5	64400.6	138227	87056.3	77419.7	58580.5	61528.6	57568.9
Homoserine	75225	32678.6	23563.6	56459.6	63375.8	49270	61492.1	53842.8	42425.7	62611.4	58572.8	52683.4	2.72574e+06	10537785	10548866	7.93746e+06	7.88478e+06	1.94158e+06	9232376	10017677	7.06388e+06	7.01119e+06	21146556	22883720	22640920	5.33452e+06	5205773	10913766	19957388	19600030	16509725	2.10939e+07	2.2831e+07	2.25882e+07	5.28184e+06	5.15309e+06	1.08611e+07	1.99047e+07	1.95473e+07	1.6457e+07	1.32091e+07	1.49463e+07	1.47035e+07	0	0	2.9763e+06	1.20199e+07	1.16626e+07	8.57226e+06
Hydroxyproline	6565.45	0	0	239.579	0	746.936	0	211.76	0	0	0	705.794	56091.8	48218.1	55221.6	53177.1	52471.3	44697.1	36759.7	49190.9	43549.2	42843.4	203631	187896	197288	182133	182948	185529	161655	172574	181280	202926	187190	196582	181427	182242	184824	160949	171869	180574	150454	134719	144111	128956	129771	132352	108478	119397	128103
Isoleucine	1.45403e+06	1.39537e+06	1.19099e+06	2294814	2.99634e+06	3416190	3644797	2.89891e+06	2974932	3.20996e+06	3314548	2.61735e+06	176483424	178553216	180501888	1.78513e+08	1.75895e+08	156086112	161288976	164758368	160711152	1.58094e+08	214872528	217540768	221228576	207473120	212445936	216972672	216943648	215786800	207020496	2.12255e+08	2.14923e+08	2.18611e+08	2.04856e+08	2.09829e+08	2.14355e+08	2.14326e+08	2.13169e+08	2.04403e+08	3.63597e+07	3.90279e+07	4.27157e+07	2.89603e+07	3.39331e+07	3.84598e+07	3.84308e+07	3.7274e+07	2.85077e+07
L-isoleucyl-L-proline	0	436.139	211.668	3521.89	4287.56	3640.27	9237.36	5241.59	6492.82	7508.82	8194.75	4433.9	38920216	35889020	33339636	36049624	3.60452e+07	35334744	28666384	30382872	3.14613e+07	3.14569e+07	78393440	77072000	78325104	82001000	80447272	80630200	101463624	103697600	94018240	7.8389e+07	7.70676e+07	7.83207e+07	8.19966e+07	8.04428e+07	8.06258e+07	1.01459e+08	1.03693e+08	9.40138e+07	4.23438e+07	4.10224e+07	4.22755e+07	4.59514e+07	4.43976e+07	4.45806e+07	6.5414e+07	67647976	5.79686e+07
Leucine	1.38179e+06	1448639	1.62708e+06	2.75303e+06	3595396	3.95826e+06	4.4973e+06	3.47472e+06	3611117	3.84773e+06	4.03209e+06	3.11156e+06	92779192	99376920	97960480	9.67055e+07	9.3594e+07	80615744	82574672	87154936	8.34485e+07	8.03369e+07	217471696	221403760	225940448	202881024	210467312	215217248	213951168	212449840	204827728	2.1436e+08	2.18292e+08	2.22829e+08	1.99769e+08	2.07356e+08	2.12106e+08	2.1084e+08	2.09338e+08	2.01716e+08	1.20766e+08	1.24698e+08	1.29235e+08	1.06175e+08	1.13762e+08	1.18512e+08	1.17246e+08	1.15744e+08	1.08122e+08
L-Leucyl-LAlanine	3766.34	989.927	219.174	1279.88	1465.3	983.881	1060.09	950.158	1437.07	830.586	501.632	1225.82	42332432	34361080	32091526	3.62617e+07	3.62605e+07	39045644	29276452	30846452	3.30562e+07	3.3055e+07	764063	738994	746889	1.00386e+06	936874	852136	838076	833867	743748	762838	737768	745663	1.00264e+06	935648	850910	836850	832641	742522	0	0	0	0	0	0	0	0	0
Lysine	98144.7	80052.4	60878.6	264220	330883	354627	368452	310298	214046	315802	337865	248661	108114840	106154200	103513792	1.05928e+08	1.05679e+08	75654240	78734488	85847472	8.00787e+07	7.98301e+07	424926592	399161600	438772992	401114784	392138176	459493056	376028288	400061888	404507840	4.24678e+08	3.98913e+08	4.38524e+08	4.00866e+08	3.9189e+08	4.59244e+08	3.7578e+08	3.99813e+08	4.04259e+08	3.18999e+08	2.93234e+08	3.32845e+08	2.95187e+08	2.86211e+08	3.53565e+08	2.70101e+08	2.94134e+08	2.9858e+08
Methionine sulfone	0	0	0	0	0	0	0	0	0	0	0	0	0	5205.74	10524.7	5243.48	5243.48	0	1792.36	3384.02	1725.46	1725.46	2280.91	31542.6	41132.4	0	0	0	29014.1	39969.6	50496.2	2280.91	31542.6	41132.4	0	0	0	29014.1	39969.6	50496.2	0	26299.2	35888.9	0	0	0	23770.6	34726.1	45252.7
Phenylalanine	209332	211309	204038	301086	352306	359093	396746	333902	412977	407007	415539	327576	203187792	208983392	198460976	2.03544e+08	2.03216e+08	180652816	187757648	192667088	1.87026e+08	1.86698e+08	235713584	220816576	211132816	223573232	217449440	241145120	209848784	209152368	226226928	2.35386e+08	2.20489e+08	2.10805e+08	2.23246e+08	2.17122e+08	2.40818e+08	2.09521e+08	2.08825e+08	2.25899e+08	3.21695e+07	1.72725e+07	7.58876e+06	2.00292e+07	1.39054e+07	3.76011e+07	6.30473e+06	5.60831e+06	2.26829e+07
Proline	145945	166163	184358	247910	322989	316884	375049	304205	295210	366875	376060	281968	2629774	2.69293e+06	2.54362e+06	2.62211e+06	2.34014e+06	2.16214e+06	2.24699e+06	2.32614e+06	2.24509e+06	1.96312e+06	46653680	42754632	45158284	41001072	38740268	46369444	40020376	40202112	44475400	4.63717e+07	4.24727e+07	4.48763e+07	4.07191e+07	3.84583e+07	4.60875e+07	3.97384e+07	3.99201e+07	4.41934e+07	4.40316e+07	4.01325e+07	4.25362e+07	3.8379e+07	3.61182e+07	4.37473e+07	3.73983e+07	3.758e+07	4.18533e+07
L-Pyroglutamic acid	1019.35	0	247.401	4552.7	10365.3	15902.7	25909.4	24489	31584.9	39177.4	44843.8	18008.4	4722234	3702978	3.71141e+06	4.04554e+06	4.02753e+06	4.14194e+06	3.02417e+06	3.26713e+06	3.47775e+06	3.45974e+06	6.62102e+06	6860448	6945097	7.95521e+06	7.72308e+06	7.2368e+06	6486871	6696425	5701956	6.60301e+06	6.84244e+06	6.92709e+06	7.9372e+06	7.70507e+06	7.21879e+06	6.46886e+06	6.67842e+06	5.68395e+06	2.57548e+06	2.81491e+06	2.89956e+06	3.90967e+06	3.67754e+06	3.19126e+06	2.44133e+06	2.65089e+06	1.65642e+06
Ribulose	2154.58	1738.23	1930.98	2847.17	2092.41	3879.64	5438.16	3585.5	2879.64	5791.41	5546.01	3443.98	28357238	28040070	26331446	2.75763e+07	2.75728e+07	23926580	26165142	28684234	26258652	2.62552e+07	35630392	31473668	33460642	31949284	29918806	35382040	29021604	29605316	31025654	3.56269e+07	3.14702e+07	3.34572e+07	3.19458e+07	2.99154e+07	3.53786e+07	2.90182e+07	2.96019e+07	3.10222e+07	8.05414e+06	3.89742e+06	5.88439e+06	4.37303e+06	2.34255e+06	7.80579e+06	1.44535e+06	2.02906e+06	3.4494e+06
Serine	9824.08	7687.06	5516.34	29596.1	41350.2	33181.3	43748	32982	22008.3	41445.7	41041.8	28034.6	9351682	8803186	8654670	8.93651e+06	8.90848e+06	6.98478e+06	6952853	7.66635e+06	7201328	7.17329e+06	19866044	19277430	21269886	17746562	16612273	19987320	17172832	17134524	18205412	1.9838e+07	1.92494e+07	2.12419e+07	1.77185e+07	1.65842e+07	1.99593e+07	1.71448e+07	1.71065e+07	1.81774e+07	1.09295e+07	1.03409e+07	1.23334e+07	8.81005e+06	7.67576e+06	1.10508e+07	8.23632e+06	8.19801e+06	9.2689e+06
Threonine	28226.1	23836.6	25295.9	60604.2	72471.8	58944.9	88592.4	68970.7	49222.8	80042.8	62952.6	56287.3	9335661	7656896	19771564	12254707	1.21984e+07	7.99578e+06	9605654	8694037	8.76516e+06	8.70887e+06	12109284	10565005	9862312	10306571	12061524	9916241	12613631	11152596	11592749	1.2053e+07	1.05087e+07	9.80602e+06	1.02503e+07	1.20052e+07	9.85995e+06	1.25573e+07	1.10963e+07	1.15365e+07	0	0	0	0	0	0	358924	0	0
Tryptophan	449.888	975.514	497.829	766.349	2759.87	1183.47	1654.69	3198.21	2183.06	517.5	3310.74	1590.65	43751712	47572460	41503904	4.4276e+07	4.42744e+07	34125820	38072860	39584732	3.72611e+07	3.72595e+07	52647832	49857432	54428592	45273288	45227444	59660452	48824992	49706600	52607360	5.26462e+07	4.98558e+07	5.4427e+07	4.52717e+07	4.52259e+07	5.96589e+07	4.88234e+07	4.9705e+07	5.26058e+07	8.37181e+06	5.58141e+06	1.01526e+07	997263	951419	1.53844e+07	4.54897e+06	5.43057e+06	8.33133e+06
Tyrosine	2231.34	3344.73	1043.71	8204.41	8481.21	8675.96	10789.2	11749.7	14937	11935.7	8908.94	8209.26	54238292	61064348	56907568	5.74034e+07	5.73952e+07	45706084	49644020	50233236	48527780	4.85196e+07	89601504	88797488	93347488	85142640	82892552	96044496	87068184	86229928	91183080	8.95933e+07	8.87893e+07	9.33393e+07	8.51344e+07	8.28843e+07	9.60363e+07	8.706e+07	8.62217e+07	9.11749e+07	3.21981e+07	3.13941e+07	3.59441e+07	2.77392e+07	2.54891e+07	3.86411e+07	2.96648e+07	2.88265e+07	3.37797e+07
Valine	613628	330677	247964	900104	1.14903e+06	1.06425e+06	1.0562e+06	984472	913003	1.09148e+06	1.27652e+06	875211	36634972	33679636	34496108	3.49369e+07	3.40617e+07	34497176	28431692	30241772	31056880	3.01817e+07	72366288	68740408	68789496	74984048	73016792	65638256	66648916	65037596	64997204	7.14911e+07	6.78652e+07	6.79143e+07	7.41088e+07	7.21416e+07	6.4763e+07	6.57737e+07	6.41624e+07	6.4122e+07	3.74294e+07	3.38035e+07	3.38526e+07	4.00471e+07	3.80799e+07	3.07014e+07	3.1712e+07	3.01007e+07	3.00603e+07
Lysopine	1499.18	295.211	0	290.397	569.79	749.985	1240.03	1096.87	2823.09	0	447.244	819.255	32290080	27704582	27245024	2.90799e+07	2.90791e+07	27435496	24531918	25868248	2.59452e+07	2.59444e+07	2922448	2.80275e+06	2838893	3469061	3299878	3.12189e+06	3.02015e+06	2.9885e+06	2.62756e+06	2.92163e+06	2.80193e+06	2.83807e+06	3.46824e+06	3.29906e+06	3.12107e+06	3.01934e+06	2.98768e+06	2.62674e+06	0	0	0	0	0	0	0	0	0
Methionine	38139.5	45158.8	39081.4	58420.4	66829.2	69480.6	78590	73036.6	74208.9	73415.8	80095.6	63314.3	44910616	47966340	42939264	4.52721e+07	4.52088e+07	38109968	41711860	42632940	40818256	4.07549e+07	101470648	101662256	104224880	96892256	96330120	99052904	100223424	98427464	97441248	1.01407e+08	1.01599e+08	1.04162e+08	9.68289e+07	9.62668e+07	9.89896e+07	1.0016e+08	9.83641e+07	9.73779e+07	5.61986e+07	5.63902e+07	5.89528e+07	5.16202e+07	5.1058e+07	5.37808e+07	5.49514e+07	5.31554e+07	5.21692e+07
methyl 4-hydroxyBenzoate	17084.1	16573	15464.9	23306	24612.6	19659.7	26030.7	23752.6	25272.7	23980.6	26770.6	22046.1	120816	125407	134839	127021	104974	106938	126661	127667	120422	98375.8	770138	846001	872744	706259	689422	811903	735521	744752	889102	748091	823955	850698	684213	667376	789857	713475	722706	867056	643117	718980	745723	579238	562401	684882	608500	617731	762082
methyl-beta-D-Galactopyranoside	512.091	0	0	228.016	0	243.011	0	0	0	0	0	89.3743	899385	842980	830103	857489	857400	951263	854050	913907	906407	906318	1.33678e+06	1.23372e+06	1.22833e+06	1.30364e+06	1.26793e+06	1.25821e+06	1.22516e+06	1212650	1.21307e+06	1.3367e+06	1.23363e+06	1.22824e+06	1.30355e+06	1.26784e+06	1.25813e+06	1.22507e+06	1.21256e+06	1.21298e+06	479296	376235	370843	446147	410444	400725	367675	355161	355582
Methylthioadenosine	1171.91	209.939	0	0	897.56	0	554.617	214.093	502.801	216.799	236.206	363.993	1.77267e+06	1.92765e+06	2.37611e+06	2.02548e+06	2.02511e+06	1.46473e+06	1.49358e+06	1.50619e+06	1.48817e+06	1.4878e+06	520.368	438.668	0	0	1321	415.144	0	511.398	0	156.375	74.6751	0	0	957.01	51.151	0	147.405	0	0	0	0	0	0	0	0	0	0
Mucic acid	0	0	0	1826.91	2193.49	1552.81	3681.04	1609.32	1924.36	2057.93	4564.49	1764.58	315457	348633	430451	364847	363082	286733	370548	405001	354094	352329	625492	1.24199e+06	508175	719436	729571	419375	793138	622269	933700	623727	1.24023e+06	506410	717671	727807	417610	791373	620504	931935	260645	877145	143328	354589	364724	54528.1	428291	257422	568853
N-acetyl-Aspartate	235.111	227.028	546.853	473.629	518.927	240.004	0	1515.08	0	1020.23	902.469	516.303	1.18616e+06	1.41482e+06	1.40825e+06	1.33641e+06	1.33589e+06	1.34985e+06	1.39179e+06	1.49171e+06	1.41112e+06	1.4106e+06	2.18524e+06	2.36928e+06	2.61181e+06	2.26586e+06	2.1676e+06	2492992	2.24372e+06	2.34618e+06	2.34954e+06	2.18473e+06	2.36876e+06	2.6113e+06	2.26535e+06	2.16708e+06	2.49248e+06	2.24321e+06	2.34566e+06	2.34902e+06	848834	1.03287e+06	1.27541e+06	929452	831186	1.15658e+06	907315	1.00977e+06	1.01313e+06
N-acetyl-Histidine	3376.08	212.114	219.162	0	211.307	232.146	211.705	0	233.841	0	0	426.941	179101	168394	169004	172166	171740	103485	135955	155533	131658	131231	1.0034e+06	973461	978148	897482	877958	859585	923625	949419	1.04959e+06	1.00298e+06	973034	977721	897055	877531	859158	923198	948992	1.04916e+06	831238	801294	805981	725316	705792	687419	751459	777253	877424
Nicotinamide	3489.04	15255.1	13171.9	13615.4	19165.7	20224.9	19857.8	22357.6	20375	19140.4	21098	17068.3	1.23469e+06	1.83317e+06	2.11121e+06	1.72636e+06	1.70929e+06	1.35835e+06	1.90991e+06	1.98131e+06	1.74985e+06	1.73278e+06	68294.8	76007.2	71024.6	37911	41719.3	38777	65233.6	63150.3	77206.9	51226.6	58939	53956.3	20842.7	24651.1	21708.7	48165.3	46082.1	60138.7	0	0	0	0	0	0	0	0	0
Nicotinic acid	270868	247432	187624	78156.6	59818.1	386372	417885	405209	297367	131608	278163	250955	876357	848130	897552	874013	623058	766090	725284	753067	748147	497192	2351425	2.22721e+06	2.4934e+06	2.0656e+06	2.14565e+06	2.41701e+06	2.02376e+06	2.09624e+06	2.05999e+06	2.10047e+06	1.97625e+06	2.24244e+06	1.81464e+06	1.89469e+06	2.16605e+06	1.7728e+06	1.84528e+06	1.80904e+06	1.47741e+06	1.3532e+06	1.61938e+06	1.19159e+06	1.27163e+06	1.54299e+06	1.14974e+06	1.22222e+06	1.18598e+06
N-methylAnthranilic acid	11644.9	22776	17770.6	28927.2	36236.8	36073.9	41766	33108.1	33722.2	33163.9	38625.7	30346.8	520037	449959	466053	478683	448336	532157	415255	430850	459420	429074	710102	693651	659478	846650	830543	757343	672480	677251	546998	679755	663304	629132	816303	800196	726996	642133	646904	516651	231419	214968	180796	367967	351860	278660	193797	198568	68314.9
Oleic acid	53915	45068.2	66553.3	63152.8	67456.7	65523.3	61182.3	65038.3	67155.8	64209	62948.8	62018.5	5316.56	3681.49	5188.76	4728.94	-57289.6	4604.17	3765.84	3417.42	3929.14	-58089.4	2162.84	2478.82	1299.86	2390.83	2698.71	1075.45	2183.54	1465.41	2262.32	0	0	0	0	0	0	0	0	0	57289.6	57289.6	57289.6	57289.6	57289.6	57289.6	57289.6	57289.6	57289.6
Orotic acid	0	0	0	0	0	0	0	0	0	0	0	0	420943	489056	437209	449069	449069	332166	364090	391483	362580	362580	1.78385e+06	1.70201e+06	2.12453e+06	1.70394e+06	1.62487e+06	2166530	952015	1.0632e+06	1.11361e+06	1.78385e+06	1.70201e+06	2.12453e+06	1.70394e+06	1.62487e+06	2166530	952015	1.0632e+06	1.11361e+06	1.33479e+06	1.25294e+06	1.67546e+06	1.25487e+06	1.1758e+06	1.71746e+06	502946	614136	664539
Pentadecanoic acid	175773	144403	122777	284349	176551	133063	304052	175892	140723	346356	186072	199092	541234	516015	560416	539221	340130	528859	553870	588290	557007	357915	961155	769910	888087	970731	972666	1.10918e+06	813097	763180	764720	762063	570818	688995	771639	773575	910083	614005	564089	565628	421933	230688	348866	431510	433445	569954	273875	223959	225498
Phenylglyoxylic acid	6550.39	6701.15	5667.04	27943.2	32408.7	33809.2	33844.7	23738.7	15578.9	28190.8	38842.3	23025	40967	37601.6	40280.6	39616.4	16591.4	29305.4	35165.2	26336.1	30268.9	7243.87	249251	191992	263207	217764	237012	261520	202135	188352	184898	226226	168967	240182	194739	213987	238495	179110	165327	161873	209634	152375	223591	178148	197395	221904	162519	148736	145281
Pyroglutamic acid	68302.5	75741	76025.3	84170.1	84453.6	88800.2	100596	91954.9	110445	109226	110543	90932.4	90024488	72948400	74640592	7.92045e+07	7.91136e+07	71821088	74996336	78426688	7.50814e+07	7.49904e+07	98129256	80715912	86239952	85190320	80400736	94754752	84430048	84879544	83186840	9.80383e+07	8.0625e+07	8.6149e+07	8.50994e+07	8.03098e+07	9.46638e+07	8.43391e+07	8.47886e+07	8.30959e+07	1.89248e+07	1.51142e+06	7.03546e+06	5.98583e+06	1.19624e+06	1.55503e+07	5.22555e+06	5.67505e+06	3.98235e+06
Saccharopine	19798	8011.63	8789.82	3954.05	8332.86	4499.63	7454.95	7298.43	5164.35	6881.23	7110.77	7935.97	603519	132015	709267	481600	473664	559089	208992	201125	323069	315133	383280	233541	217182	934855	848192	715242	264146	218511	490101	375344	225605	209246	926919	840256	707306	256210	210575	482165	0	0	0	453255	366592	233641	0	0	8500.38
Salicylic acid	16351.9	20383.6	17989.6	14430.8	14929.7	14687.4	11347.2	13585.9	15271.8	18632.8	13774	15580.4	16782.3	15542.3	14737.5	15687.4	106.947	24845.7	16561.1	14402.4	18603.1	3022.63	19911.8	15637.7	16429	19098.4	17648	15572.9	17506.8	14648.1	13434.4	4331.41	57.2432	848.57	3517.96	2067.54	0	1926.4	0	0	4224.47	0	741.623	3411.01	1960.59	0	1819.45	0	0
Sedoheptulose	935.962	0	207.084	248.716	244.362	523.08	478.047	220.446	217.966	290	871.198	385.169	124798	126852	123006	124886	124500	114726	117034	131994	121251	120866	304036	311720	357196	285725	287192	327734	280107	319745	299525	303651	311335	356810	285340	286806	327349	279722	319359	299140	179150	186834	232310	160839	162306	202848	155221	194859	174639
Shikimic acid	15933	21867.8	20740.1	21619.4	25824.5	24644.8	26648.8	29328.4	26943.8	26199.9	28775.6	24411.5	98002.5	115320	114972	109432	85020.3	108844	118723	124536	117368	92956.5	268065	278305	266970	197237	191335	195384	231809	227023	240284	243653	253893	242558	172826	166924	170973	207398	202611	215872	158633	168873	157538	87805.6	81903.6	85952.3	122377	117591	130852
Suberic acid	20298.7	16592.5	14023.6	25643.4	14202.9	16958.4	28632	19287	18300.3	32159.8	19174.3	20479.3	46590	42083	45123	44598.7	24119.3	41607.2	43632.1	44006.9	43082.1	22602.7	66807.9	64611	79121	60243.1	57110.7	66768.1	58975.6	61062.9	62329.5	46328.6	44131.7	58641.6	39763.7	36631.4	46288.8	38496.3	40583.6	41850.1	22209.3	20012.4	34522.3	15644.4	12512.1	22169.5	14377	16464.3	17730.8
Succinic acid	357812	303312	327597	487159	473406	380787	443126	397273	941119	493782	392921	454390	73630976	75408096	69744208	72927760	7.24734e+07	65620028	68069840	73755376	6.91484e+07	6.8694e+07	18003782	16279826	17220028	19596502	20409646	24035174	14735124	14784915	15884212	1.75494e+07	1.58254e+07	1.67656e+07	1.91421e+07	1.99553e+07	2.35808e+07	1.42807e+07	1.43305e+07	1.54298e+07	0	0	0	0	0	0	0	0	0
Taurine	289.987	295.083	0	0	234.89	553.135	0	217.298	0	0	0	144.581	5974.18	4457.18	6625.74	5685.7	5541.12	3583.44	4622.45	4222.4	4142.76	3998.18	8394.99	10526.7	10070	11783.4	7320	8549.52	9267.68	8230.1	10055	8250.41	10382.1	9925.37	11638.8	7175.42	8404.94	9123.1	8085.52	9910.41	2709.29	4840.98	4384.25	6097.71	1634.3	2863.82	3581.99	2544.4	4369.3
Thymidine	0	0	0	0	0	0	0	0	0	0	0	0	288829	315742	369958	324843	324843	728010	675120	718465	707198	707198	1.4452e+06	1579521	1.51468e+06	1.33902e+06	1.30028e+06	1.29859e+06	1.47515e+06	1.42089e+06	1.60634e+06	1.4452e+06	1579521	1.51468e+06	1.33902e+06	1.30028e+06	1.29859e+06	1.47515e+06	1.42089e+06	1.60634e+06	1.12036e+06	1.25468e+06	1.18984e+06	1.01417e+06	975436	973742	1.1503e+06	1.09605e+06	1.2815e+06
Thymine	21904.6	16886.8	22278.4	31202.9	32953.5	32491.3	39181.4	36143	35196	41806.1	35720.1	31433.1	126825	103689	127347	119287	87853.7	126354	118178	150567	131700	100267	185494	166104	122040	130265	128914	126994	155734	145729	148756	154061	134671	90607.1	98832.3	97480.7	95561.3	124300	114296	117323	66206.8	46817.7	2753.31	10978.6	9626.98	7707.58	36446.7	26441.9	29469.1
trans-4-hydroxy-Proline	0	753.777	0	222.485	485.19	1221.76	1017.06	496.866	718.268	477.75	1343.89	612.458	28228.9	39040.9	39928.5	35732.8	35120.3	19114.6	38291.8	39082	32162.8	31550.3	71190.3	90034.5	97534.3	35168.2	47933.7	82329.7	73248.4	70971.5	82327.5	70577.8	89422.1	96921.8	34555.7	47321.2	81717.2	72636	70359.1	81715	35457.5	54301.8	61801.5	0	12200.9	46596.9	37515.7	35238.8	46594.7
trimethylGlycine	685830	498861	368682	1.17582e+06	1.42977e+06	1.24262e+06	1.23414e+06	1.11842e+06	1.01117e+06	1.18584e+06	1.35169e+06	1.02753e+06	58166064	53123920	57457992	5.62493e+07	5.52218e+07	58166992	47185620	49189760	51514124	5.04866e+07	74745280	71043600	72540112	82904336	80888840	73907512	70151024	70296664	65865708	7.37177e+07	7.00161e+07	7.15126e+07	8.18768e+07	7.98613e+07	7.288e+07	6.91235e+07	6.92691e+07	6.48382e+07	1.8496e+07	1.47943e+07	1.62908e+07	2.6655e+07	2.46395e+07	1.76582e+07	1.39017e+07	1.40473e+07	9.61638e+06
Uracil	43798.9	36291.9	42682.8	53257.1	54700.9	54889.7	68784.7	67794	67833.3	73674.5	74012.6	57974.6	17333132	16046546	16616749	1.66655e+07	1.66075e+07	13386427	13729222	14286616	13800755	1.37428e+07	17114272	17203628	15388356	15508806	16632259	15105838	15787309	15995593	15045378	1.70563e+07	1.71457e+07	1.53304e+07	1.54508e+07	1.65743e+07	1.50479e+07	1.57293e+07	1.59376e+07	1.49874e+07	448796	538152	0	0	0	0	0	0	0
Uric acid	500.69	0	0	230.084	0	0	0	0	208.114	0	251.942	108.257	26081	39848.5	26982.3	30970.6	30862.3	33995.1	37200.7	42017.6	37737.8	37629.5	33153.3	31051	39972.6	16695	18667.8	28361.3	19523	22595.5	25669.5	33045	30942.7	39864.3	16586.7	18559.5	28253.1	19414.8	22487.2	25561.2	2182.7	80.3704	9001.98	0	0	0	0	0	0
Uridine	3713.42	3435.76	446.332	5078.75	3757.72	3352.52	8068.6	9364.95	7754.02	13228.8	9817.77	6183.51	15138797	16570692	15426690	1.57121e+07	1.57059e+07	11725010	12882110	13692127	1.27664e+07	1.27602e+07	30607616	29068684	31579918	27537290	26285284	34173736	27043168	28250322	30661914	3.06014e+07	2.90625e+07	3.15737e+07	2.75311e+07	2.62791e+07	3.41676e+07	2.7037e+07	2.82441e+07	3.06557e+07	1.48956e+07	1.33566e+07	1.58679e+07	1.18252e+07	1.05732e+07	1.84617e+07	1.13311e+07	1.25383e+07	1.49499e+07
Uridine 5'-monophosphate	0	0	0	0	326.103	407.487	0	567.426	408.454	0	461.308	197.343	203603	230471	218313	217463	217265	245448	217130	238242	233606	233409	2.1532e+06	2.4762e+06	2.76886e+06	2138178	1.90304e+06	2.59261e+06	1.7596e+06	1.99842e+06	1.88929e+06	2.15301e+06	2.476e+06	2.76866e+06	2.13798e+06	1.90284e+06	2.59242e+06	1.7594e+06	1.99822e+06	1.88909e+06	1.93574e+06	2.25874e+06	2.55139e+06	1.92072e+06	1.68558e+06	2.37515e+06	1.54213e+06	1.78095e+06	1.67182e+06
Xanthine	0	454.179	214.051	0	0	0	0	0	214.664	251.095	0	103.09	1.72307e+06	1.80503e+06	1839108	1.78907e+06	1.78897e+06	1.47247e+06	1.63665e+06	1.70487e+06	1.60466e+06	1.60456e+06	2262389	2.13779e+06	2.2076e+06	2.18001e+06	2.06908e+06	2.39609e+06	2.04705e+06	2.14425e+06	2.3432e+06	2.26229e+06	2.13769e+06	2.20749e+06	2.1799e+06	2.06898e+06	2.39599e+06	2.04695e+06	2.14415e+06	2.34309e+06	473319	348722	418527	390938	280013	607021	257980	355181	554127
Xylitol	39212.5	37527.4	26972	31957.7	21744.7	20122	31246.5	24304.5	18626	28471.2	26138.2	27847.5	265278	269020	264196	266165	238317	223353	249753	269356	247487	219640	554255	568590	561267	527781	515058	560928	552873	539707	593027	526408	540743	533420	499934	487211	533081	525026	511860	565179	288091	302425	295103	261617	248893	294764	286709	273542	326862


	O.D.f			O.D.f - Média				O.D.f - GeoMean
	1o Experimento	2o Experimento	3o Experimento	1o Experimento	2o Experimento	3o Experimento		1o	2o	3o
	0.23	0.14	0.35	0.316667	0.26	0.3	0.292222	0.30934	0.230651	0.297987	0.277032
	0.39		0.28
	0.33	0.38	0.27
	0.9	0.28	0.3	0.973333	0.42	0.31	0.567778	0.970771	0.39598	0.309684	0.491929
	1.07		0.3	3.07368	1.61538
	0.95	0.56	0.33
	0.14	0.82	0.4	0.486667	0.833333	0.42	0.58	0.393585	0.83328	0.417858	0.515568
	0.65	0.84	0.38
	0.67	0.84	0.48
	1.1	0.7	0.32	1.12667	0.54	0.333333	0.666667	1.12547	0.516815	0.333198	0.578704
	1.08	0.58	0.34	2.31507	0.648
	1.2	0.34	0.34
	0.38	0.56		0.393333	0.493333			0.39116	0.488372
	0.35	0.52
	0.45	0.4
	1.25	0.34		1.21333	0.38			1.20993	0.367181
	1.3	0.28		3.08475	0.77027
	1.09	0.52
	0.24	0.4		0.226667	0.4			0.226318	0.626922
	0.23	0.4
	0.21	1.54
	1.15	0.48		1.11	0.513333			1.10852	0.507803
	1.15	0.62		4.89706	1.28333
	1.03	0.44
	0.64
	0.7
	0.56
	0.630699
	0.633333
[truncated: 189 more columns]

## Sheet: Supp_Table_S3
standard compound name	cid	inchikey	iupac_name	molecular_formula	Compound Class	Xf 1	Xf 2	Xf 3	Xf 4	Xf 5	Xf 6	Xf 7	Xf 8	Xf 9	Xf 1.1 (u)	Xf 1.2 (u)	Xf 1.3 (u)	Xf (u)	Xf plus 1	Xf plus 2	Xf plus 3	Xf plus 4	Xf plus 5	Xf plus 6	Xf plus 7	Xf plus 8	Xf plus 9	Xf plus 1.1 (u)	Xf plus 1.2 (u)	Xf plus 1.3 (u)	Xf plus (u)	rpfF 1	rpfF 2	rpfF 3	rpfF 4	rpfF 5	rpfF 6	rpfF 7	rpfF 8	rpfF 9	rpfF 1.1 (u)	rpfF 1.2 (u)	rpfF 1.3 (u)	rpfF (u)	rpfF plus 1	rpfF plus 2	rpfF plus 3	rpfF plus 4	rpfF plus 5
1,6-anhydrobeta-D-glucopyranose	2724705	TWNIBLMWSKIRAT-VFUOTHLCSA-N	(1R,2S,3S,4R,5R)-6,8-dioxabicyclo[3.2.1]octane-2,3,4-triol	C6H10O5	Carbohydrate	0	136171	562717	0	0	450385	0	0	245584	232963	150128	81861.2	154984	187819	156024	187354	47450.3	0	351190	271599	543779	651818	177066	132880	489065	266337	0	166954	406606	0	0	105313	0	0	91093.1	191187	35104.2	30364.4	85551.7	74401.2	103422	110005	243589	341684
1-Aminocyclopropanecarboxylic acid	535	PAJPWUMXBYXFCZ-UHFFFAOYSA-N	1-aminocyclopropane-1-carboxylic acid	C4H7NO2	Aminoacid derivatives	2.319e+06	2.43937e+06	2.40575e+06	2.68196e+06	2.79347e+06	2.5411e+06	1.95526e+06	1.88706e+06	1.51114e+06	2.38804e+06	2.67218e+06	1.78449e+06	2.28157e+06	913551	899127	807908	1.95678e+06	1.81547e+06	1.36099e+06	2.80648e+06	1.93868e+06	1.82959e+06	873529	1.71108e+06	2.19158e+06	1.59206e+06	2.05186e+06	2.28507e+06	1.88961e+06	985806	1.03017e+06	731958	2.50955e+06	2.46592e+06	1.85477e+06	2.07551e+06	915977	2.27675e+06	1.75608e+06	799589	611848	673443	1.32135e+06	1.35408e+06
1-methylAdenosine	27476	GFYLSDSUCHVORB-IOSLPCCCSA-N	(2R,3S,4R,5R)-2-(hydroxymethyl)-5-(6-imino-1-methylpurin-9-yl)oxolane-3,4-diol	C11H15N5O4	Nucleotide and derivatives	413041	479973	468767	164676	137676	193386	398247	516199	165824	453927	165246	360090	326421	69205.6	191108	123074	117665	139739	133158	510835	373045	195355	127796	130188	359745	205909	238026	454559	302963	90098.7	185420	207076	0	0	0	331849	160865	0	164238	77988.5	137553	114043	294584	229701
2-Aminoisobutyric acid	6119	FUOOLUPWFVMBKG-UHFFFAOYSA-N	2-amino-2-methylpropanoic acid	C4H9NO2	Aminoacid derivatives	3.3573e+06	3.45782e+06	3.57474e+06	4.17501e+06	4.1381e+06	4.70525e+06	3.16217e+06	3.16982e+06	3.27726e+06	3.46328e+06	4.33945e+06	3.20308e+06	3.66861e+06	1.04621e+06	1.02558e+06	1.02207e+06	2.05298e+06	1.93854e+06	2.18907e+06	2.55579e+06	2.73732e+06	2.57737e+06	1.03128e+06	2.0602e+06	2.62349e+06	1.90499e+06	2.88129e+06	2.8868e+06	2.98146e+06	1.1544e+06	1.17319e+06	1.29086e+06	2.87249e+06	3.03732e+06	3.14424e+06	2.91652e+06	1.20615e+06	3.01802e+06	2.38023e+06	814665	820645	820017	1.54336e+06	1.58102e+06
2'-deoxyadenosine 5'-monophosphate	12599	KHWCHTKSEGGWEX-RRKCRQDMSA-N	[(2R,3S,5R)-5-(6-aminopurin-9-yl)-3-hydroxyoxolan-2-yl]methyl dihydrogen phosphate	C10H14N5O6P	Nucleotide and derivatives	58792.3	41121.8	61195.3	72506.1	57999.8	80732.2	60933.4	59276.4	61657	53703.1	70412.7	60622.3	61579.4	38758.8	26908.6	34165.6	38947.4	53529.2	34926.7	84232.6	73008.6	80326.5	33277.7	42467.8	79189.2	51644.9	56810.5	78232.4	50202.1	19790.9	31229.3	25222.9	396912	359860	299565	61748.4	25414.4	352112	146425	24562.1	21620.6	20470.8	42598.3	50637.7
2'-deoxyCytidine	13711	CKTSBUTUHBMZGZ-SHYZEUOFSA-N	4-amino-1-[(2R,4S,5R)-4-hydroxy-5-(hydroxymethyl)oxolan-2-yl]pyrimidin-2-one	C9H13N3O4	Nucleotide and derivatives	151426	154545	150501	163773	190761	244985	120311	109620	124069	152157	199840	118000	156666	31667.3	28871	39644.2	48821.4	94180.6	72658.1	108135	96446.8	128159	33394.2	71886.7	110914	72064.8	113591	122329	145030	50507.5	54706.6	62135.8	0	0	0	126983	55783.3	0	60922.2	2328.42	141.264	0	38163.6	28351.5
2'-deoxyGuanosine	135398592	YKBGVTZYEHREMT-KVQBGUIXSA-N	2-amino-9-[(2R,4S,5R)-4-hydroxy-5-(hydroxymethyl)oxolan-2-yl]-1H-purin-6-one	C10H13N5O4	Nucleotide and derivatives	448450	398257	401021	636755	632879	591035	452130	420034	391699	415909	620223	421288	485807	172493	162740	140784	301722	322933	262618	403320	338861	360083	158672	295758	367421	273950	450794	378243	384877	171145	176313	139239	29645	38175.6	24357.4	404638	162232	30726	199199	169797	130362	149710	181877	197089
2'-deoxyUridine	13712	MXHRCPNRJAMMIM-SHYZEUOFSA-N	1-[(2R,4S,5R)-4-hydroxy-5-(hydroxymethyl)oxolan-2-yl]pyrimidine-2,4-dione	C9H12N2O5	Nucleotide and derivatives	3.49106e+06	2.95583e+06	2.6313e+06	2.13684e+06	2.45372e+06	2.65592e+06	2.67679e+06	2.54493e+06	3.29326e+06	3.02606e+06	2.41549e+06	2.83833e+06	2.75996e+06	1.00609e+06	1.01994e+06	901343	1.02588e+06	1.15364e+06	1.55001e+06	2.03516e+06	2.6432e+06	2.36338e+06	975793	1.24318e+06	2.34725e+06	1.52207e+06	6.05856e+06	5.61491e+06	6.40546e+06	2.48053e+06	2.78354e+06	2.61139e+06	0	0	0	6.02631e+06	2.62515e+06	0	2.88382e+06	1.93058e+06	1.95876e+06	1.96758e+06	4.00242e+06	4.03256e+06
2-Hydroxyphenylacetic acid	11970	CCVYRRGZDBSHFU-UHFFFAOYSA-N	2-(2-hydroxyphenyl)acetic acid	C8H8O3	Carboxylic acid	2.65411e+07	2.63114e+07	2.75924e+07	3.20624e+07	3.02467e+07	3.55377e+07	2.70736e+07	2.71233e+07	2.88231e+07	2.68149e+07	3.26156e+07	2.76733e+07	2.90346e+07	5.99672e+06	5.77714e+06	6.04198e+06	1.33834e+07	1.21239e+07	1.26237e+07	1.99262e+07	2.05253e+07	1.87251e+07	5.93861e+06	1.27103e+07	1.97256e+07	1.27915e+07	1.68319e+07	1.73507e+07	1.67149e+07	6.63859e+06	7.40397e+06	7.80755e+06	2.07736e+07	2.23184e+07	2.24192e+07	1.69658e+07	7.28337e+06	2.18371e+07	1.53621e+07	3.39063e+06	3.43911e+06	3.57231e+06	9.74885e+06	9.60701e+06
2-Isopropylmalic acid	77	BITYXLXUCSKTJS-UHFFFAOYSA-N	2-hydroxy-2-propan-2-ylbutanedioic acid	C7H12O5	Carboxylic acid	235275	238344	217515	17442.1	0	168906	325239	290953	87963.2	230378	62116.2	234719	175738	28694	22778.9	67547.1	11116.3	0	30927.8	284389	100430	18853	39673.4	14014.7	134558	62748.5	65210.7	255090	92083.3	0	120273	75511.7	247762	240032	141585	137461	65261.4	209793	137505	8607.37	36060.5	29339.9	78584.2	69386.8
2-Ketobutyric acid	58	TYEYBOSBBBHJIV-UHFFFAOYSA-N	2-oxobutanoic acid	C4H6O3	Carboxylic acid	1.76923e+08	1.44742e+08	2.12518e+08	1.77756e+08	1.8028e+08	2.33459e+08	1.36569e+08	1.33178e+08	1.58474e+08	1.78061e+08	1.97165e+08	1.4274e+08	1.72655e+08	5.22425e+07	5.38182e+07	3.92442e+07	1.07482e+08	1.13889e+08	1.38551e+08	1.4562e+08	1.79105e+08	2.04012e+08	4.84349e+07	1.19974e+08	1.76246e+08	1.14885e+08	1.52152e+08	1.32391e+08	1.60646e+08	6.01281e+07	6.10616e+07	5.90087e+07	5.37704e+07	6.38635e+07	6.11941e+07	1.48396e+08	6.00661e+07	5.96093e+07	8.93572e+07	5.02372e+07	4.49738e+07	4.67471e+07	8.27548e+07	8.58388e+07
2-Pyrrolidone-5-carboxylic acid	499	ODHCTXKNWHHXJC-UHFFFAOYSA-N	5-oxopyrrolidine-2-carboxylic acid	C5H7NO3	Aminoacid derivatives	3.63568e+07	5.50552e+06	0	2.17087e+07	0	6.35713e+07	1.87574e+07	2.01972e+07	1.4929e+07	1.39541e+07	2.84266e+07	1.79612e+07	2.0114e+07	2.10098e+07	1.97533e+07	6.89779e+06	7.92266e+07	2.34732e+07	3.32813e+07	2.85508e+07	4.85073e+07	3.80447e+07	1.5887e+07	4.5327e+07	3.83676e+07	3.31939e+07	3.43807e+07	1.25323e+07	3.26955e+07	9.98616e+06	1.45856e+07	8.65668e+06	4.59984e+07	2.57187e+07	1.04575e+07	2.65362e+07	1.10761e+07	2.73915e+07	2.16679e+07	9.72204e+06	1.08403e+07	1.07248e+07	2.88796e+07	3.76254e+06
3-Amino-isobutanoic acid	64956	QCHPKSFMDHPSNR-UHFFFAOYSA-N	3-amino-2-methylpropanoic acid	C4H9NO2	Aminoacid derivatives	2.00408e+06	1.71752e+06	1.62104e+06	2.91973e+06	3.10136e+06	2.66582e+06	1.58678e+06	945683	531030	1.78088e+06	2.89564e+06	1.02116e+06	1.89923e+06	440228	495163	168811	1.70642e+06	816242	41817.6	1.05387e+06	0	0	368067	854826	351290	524728	1.4839e+06	1.02388e+06	473813	632886	663366	1650.61	492276	549772	0	993865	432634	347349	591283	340942	9003.08	0	0	0
3-Hydroxy-3-methyl-Glutaric acid	1662	NPOAOTPXWNWTSH-UHFFFAOYSA-N	3-hydroxy-3-methylpentanedioic acid	C6H10O5	Carboxylic acid	2.04453e+07	2.34783e+07	3.02594e+07	2.09422e+07	1.81881e+07	3.46386e+07	1.92728e+07	2.03383e+07	2.21463e+07	2.47277e+07	2.45896e+07	2.05858e+07	2.3301e+07	9.07456e+06	8.68167e+06	9.15494e+06	1.34207e+07	1.18655e+07	1.81437e+07	2.34796e+07	2.60976e+07	2.44788e+07	8.97039e+06	1.44766e+07	2.46853e+07	1.60441e+07	1.6437e+07	1.89573e+07	2.17984e+07	5.25838e+06	6.53568e+06	8.34993e+06	1.43863e+07	1.53019e+07	1.84314e+07	1.90642e+07	6.71466e+06	1.60399e+07	1.39396e+07	6.95111e+06	8.10833e+06	7.98551e+06	1.32564e+07	1.39412e+07
3-Hydroxybutyric acid	441	WHBMMWSBFZVSSR-UHFFFAOYSA-N	3-hydroxybutanoic acid	C4H8O3	Carboxylic acid	0	0	0	0	0	0	0	0	0	0	0	0	0	0	0	0	0	0	1303.95	0	0	0	0	434.649	0	144.883	0	0	0	0	128.581	0	0	0	1024.54	0	42.8603	341.513	128.124	0	0	0	0	0
3-Ureidopropionic acid	111	JSJWCHRYRHKBBW-UHFFFAOYSA-N	3-(carbamoylamino)propanoic acid	C4H8N2O3	Carboxylic acid	0	0	0	0	0	0	0	0	0	0	0	0	0	0	1630.28	0	0	0	2332.68	0	0	0	543.427	777.559	0	440.329	9025.75	4579.32	32555.1	6418.25	9968.41	4990.92	0	0	0	15386.7	7125.86	0	7504.19	0	0	0	0	2841.62
4-Aminobutanoate	119	BTCSSZJGUNDROE-UHFFFAOYSA-N	4-aminobutanoic acid	C4H9NO2	Carboxylic acid	204305	302685	543373	358680	262492	656550	211092	179118	277897	350121	425907	222703	332910	149177	108874	97203.1	177430	57438.4	235810	165428	262348	239580	118418	156893	222452	165921	188958	226400	387861	20403.9	30025	95878.5	0	58967	126002	267740	48769.1	61656.2	126055	45505.5	86592.4	76739.3	112559	179966
4-Aminopyridine	1727	NUKYPUAOHBNCPY-UHFFFAOYSA-N	pyridin-4-amine	C5H6N2	Amine	982091	982091	982091	1.31714e+06	1.31714e+06	1.31714e+06	1.01951e+06	1.01951e+06	1.01951e+06	982091	1.31714e+06	1.01951e+06	1.10625e+06	288195	288195	288195	706528	706528	706528	903408	903408	903408	288195	706528	903408	632710	771877	771877	771877	364583	364583	364583	727041	727041	727041	771877	364583	727041	621167	248582	248582	248582	541337	541337
4-Guanidinobutyric acid	500	TUHVEAJXIMEOSA-UHFFFAOYSA-N	4-(diaminomethylideneamino)butanoic acid	C5H11N3O2	Carboxylic acid	3.10725e+06	2.39274e+06	2.21287e+06	2.08779e+06	3.14092e+06	2.61656e+06	3.4602e+06	2.71317e+06	4.05984e+06	2.57095e+06	2.61509e+06	3.41107e+06	2.8657e+06	40403	342093	0	1.30885e+06	353285	1.00124e+06	443654	769394	883992	127499	887794	699014	571436	515041	1.74538e+06	1.89134e+06	341725	1.11175e+06	903371	4.36468e+07	4.69218e+07	4.54222e+07	1.38392e+06	785615	4.53303e+07	1.58333e+07	353872	607725	520802	97220.7	142143
4-Pyrrolidinopyridine	75567	RGUKYNXWOWSRET-UHFFFAOYSA-N	4-pyrrolidin-1-ylpyridine	C9H12N2	Pyridine	2.27634e+06	1.69468e+06	1.64624e+06	3.70754e+06	3.26098e+06	3.60788e+06	2.52736e+06	1.9841e+06	0	1.87242e+06	3.52546e+06	1.50382e+06	2.30057e+06	204043	336034	0	214473	79839.7	0	0	0	0	180026	98104.1	0	92709.9	2.95165e+06	2.07139e+06	0	1.07381e+06	1.05899e+06	410596	3.60915e+06	3.76966e+06	252924	1.67435e+06	847798	2.54391e+06	1.68869e+06	215893	0	0	0	0
5-Aminovaleric acid	138	JJMDCOVWQOJGCB-UHFFFAOYSA-N	5-aminopentanoic acid	C5H11NO2	Aminoacid derivatives	1.9803e+06	2.69406e+06	3.42909e+06	2.61769e+06	2.99241e+06	3.53805e+06	2.734e+06	2.67065e+06	2.89189e+06	2.70115e+06	3.04938e+06	2.76551e+06	2.83868e+06	851618	923642	979347	1.40243e+06	1.59992e+06	2.06207e+06	2.87128e+06	2.95944e+06	3.36445e+06	918202	1.68814e+06	3.06505e+06	1.89046e+06	1.43443e+06	2.15166e+06	2.30892e+06	804865	791549	816288	1.75163e+06	1.73218e+06	1.96631e+06	1.96501e+06	804234	1.81671e+06	1.52865e+06	588697	657044	770246	1.52207e+06	1.65896e+06
5-Hydroxylysine	3032849	YSMODUONRAFBET-UHNVWZDZSA-N	(2S,5R)-2,6-diamino-5-hydroxyhexanoic acid	C6H14N2O3	Aminoacid derivatives	0	0	0	0	0	0	0	0	0	0	0	0	0	0	0	0	0	0	0	0	0	0	0	0	0	0	0	0	0	0	0	0	9.67008e+06	9.41548e+06	1.18684e+07	0	0	1.0318e+07	3.43933e+06	0	0	0	0	0
7,8-Diaminononanoate	652	KCEGBPIYGIWCDH-UHFFFAOYSA-N	7,8-diaminononanoic acid	C9H20N2O2	Aminoacid derivatives	2.53149e+07	4.80084e+07	5.16057e+07	0	0	0	4.48162e+07	4.91605e+07	4.41181e+07	4.1643e+07	0	4.60316e+07	2.92249e+07	0	2.22301e+06	1.86e+07	0	0	3.16114e+07	4.99897e+07	4.19721e+07	4.88066e+07	6.94102e+06	1.05371e+07	4.69228e+07	2.1467e+07	0	3.65785e+07	3.26136e+07	0	1.13159e+07	1.58872e+07	2.46815e+07	2.65022e+07	3.10654e+07	2.3064e+07	9.06769e+06	2.74164e+07	1.98494e+07	0	1.21892e+07	1.32911e+07	2.27082e+07	2.6116e+07
Acetanilide	904	FZERHIULMFGESH-UHFFFAOYSA-N	N-phenylacetamide	C8H9NO	Amine	0	0	0	0	0	0	0	0	121366	0	0	40455.3	13485.1	0	0	0	0	0	84220	0	39771.6	129034	0	28073.3	56268.4	28113.9	0	0	13901.9	0	0	0	0	0	11887.2	4633.98	0	3962.41	2865.46	0	0	0	0	0
Adenine	190	GFFGJBXGBJISGV-UHFFFAOYSA-N	7H-purin-6-amine	C5H5N5	Nucleotide and derivatives	4.46352e+07	5.00532e+07	4.9441e+07	5.0358e+07	5.35403e+07	5.57357e+07	3.47959e+07	3.83965e+07	4.42964e+07	4.80431e+07	5.32113e+07	3.9163e+07	4.68058e+07	5.90076e+06	6.39287e+06	7.58989e+06	1.48105e+07	1.625e+07	2.28874e+07	2.06496e+07	2.86189e+07	4.0659e+07	6.62784e+06	1.79826e+07	2.99758e+07	1.81954e+07	3.72042e+07	4.36186e+07	4.98586e+07	2.1193e+07	2.23711e+07	2.44274e+07	0	0	0	4.35605e+07	2.26638e+07	0	2.20748e+07	1.21875e+07	1.4022e+07	1.38869e+07	2.35577e+07	2.4465e+07
Alanine	5950	QNAYBMKLOCPYGJ-REOHCLBHSA-N	(2S)-2-aminopropanoic acid	C3H7NO2	nEAA	6.90675e+07	6.99927e+07	7.9501e+07	8.31105e+07	8.38441e+07	9.23752e+07	6.40479e+07	6.33044e+07	5.92752e+07	7.28537e+07	8.64433e+07	6.22092e+07	7.38354e+07	2.47522e+07	2.36527e+07	2.44925e+07	4.94236e+07	5.31047e+07	5.16179e+07	7.47413e+07	7.31949e+07	8.06544e+07	2.42991e+07	5.1382e+07	7.61969e+07	5.0626e+07	4.56723e+07	5.16515e+07	4.8598e+07	2.26532e+07	2.31346e+07	2.10888e+07	5.08508e+07	5.10341e+07	4.5713e+07	4.86406e+07	2.22922e+07	4.91993e+07	4.0044e+07	1.67762e+07	1.70654e+07	1.71629e+07	3.63865e+07	3.79014e+07
alpha-Ketoglutaric acid	51	KPGXRSRHYNQIFN-UHFFFAOYSA-N	2-oxopentanedioic acid	C5H6O5	Carboxylic acid	2.81812e+06	4.8866e+06	2.33096e+06	1.50239e+07	1.33574e+07	0	7.70963e+06	5.63743e+06	6.24416e+06	3.34522e+06	9.46044e+06	6.5304e+06	6.44536e+06	13208.7	706490	3.14895e+06	1.17409e+07	9.56557e+06	1.19683e+07	1.7974e+07	1.90229e+07	2.40367e+07	1.28955e+06	1.10916e+07	2.03445e+07	1.09085e+07	826049	3.38247e+06	3.86114e+06	2.28245e+06	1.98239e+06	2.46711e+06	3.58364e+07	3.91109e+07	4.02107e+07	2.68989e+06	2.24398e+06	3.8386e+07	1.444e+07	1.86153e+06	4.62356e+06	5.16124e+06	1.05358e+07	1.11021e+07
Arginine	6322	ODKSFYDXXFIFQN-BYPYZUCNSA-N	(2S)-2-amino-5-(diaminomethylideneamino)pentanoic acid	C6H14N4O2	EAA	1.87463e+08	1.72781e+08	2.26639e+08	2.35536e+08	1.93324e+08	3.71159e+08	1.48792e+08	1.80274e+08	2.00564e+08	1.95628e+08	2.66673e+08	1.76543e+08	2.12948e+08	7.51814e+07	7.04697e+07	6.52146e+07	1.23024e+08	1.04153e+08	1.3467e+08	1.61548e+08	1.80301e+08	1.87461e+08	7.02886e+07	1.20616e+08	1.76437e+08	1.22447e+08	1.30832e+08	1.59493e+08	1.75195e+08	5.24828e+07	7.09706e+07	6.72213e+07	6.28822e+07	4.55497e+07	6.58817e+07	1.55173e+08	6.35582e+07	5.81045e+07	9.22787e+07	4.71996e+07	4.23194e+07	4.77871e+07	9.55291e+07	1.14886e+08
Asparagine	6267	DCXYFEDJOCDNAF-REOHCLBHSA-N	(2S)-2,4-diamino-4-oxobutanoic acid	C4H8N2O3	nEAA	5.99976e+07	5.18744e+07	5.83014e+07	5.24085e+07	5.14095e+07	6.26814e+07	3.96497e+07	4.06401e+07	4.56145e+07	5.67244e+07	5.54998e+07	4.19681e+07	5.13975e+07	1.92382e+07	1.79604e+07	1.59089e+07	4.03212e+07	3.49039e+07	3.78606e+07	4.85978e+07	5.63656e+07	5.401e+07	1.77025e+07	3.76952e+07	5.29912e+07	3.61296e+07	3.84062e+07	3.50281e+07	4.43463e+07	1.83635e+07	2.07636e+07	1.67318e+07	3.46983e+06	2.36242e+06	2.52977e+06	3.92602e+07	1.86196e+07	2.78734e+06	2.02224e+07	6.78035e+06	7.20126e+06	7.37027e+06	2.76084e+07	3.04931e+07
Aspartate	5960	CKLJMWTZIZZHCS-REOHCLBHSA-N	(2S)-2-aminobutanedioic acid	C4H7NO4	nEAA	0	0	779494	0	0	0	0	0	0	259831	0	0	86610.4	5.74288e+06	4.94491e+06	5.70502e+06	1.76668e+07	1.70475e+07	1.38041e+07	3.90128e+07	3.78167e+07	4.65341e+07	5.46427e+06	1.61728e+07	4.11212e+07	2.09194e+07	7.31263e+06	1.68023e+07	1.72504e+07	1.15031e+07	1.47445e+07	1.09147e+07	2.49075e+07	2.24013e+07	2.09619e+07	1.37885e+07	1.23874e+07	2.27569e+07	1.63109e+07	1.91928e+07	2.01749e+07	2.17503e+07	2.73185e+07	3.12034e+07
Biotin	171548	YBJHBAHKTGYVGT-ZKWXMUAHSA-N	5-[(3aS,4S,6aR)-2-oxo-1,3,3a,4,6,6a-hexahydrothieno[3,4-d]imidazol-4-yl]pentanoic acid	C10H16N2O3S	Vitamin	0	0	0	0	0	0	0	0	0	0	0	0	0	20345.1	20345.1	20345.1	49877.4	49877.4	49877.4	63776.1	63776.1	63776.1	20345.1	49877.4	63776.1	44666.2	0	0	0	0	0	0	0	0	0	0	0	0	0	17548.7	17548.7	17548.7	38215.7	38215.7
cAMP	6076	IVOMOUWHDPKRLL-KQYNXXCUSA-N	(4aR,6R,7R,7aS)-6-(6-aminopurin-9-yl)-2-hydroxy-2-oxo-4a,6,7,7a-tetrahydro-4H-furo[3,2-d][1,3,2]dioxaphosphinin-7-ol	C10H12N5O6P	Nucleotide and derivatives	304306	227613	275941	1.64332e+06	1.4226e+06	765404	25037.1	39719.8	0	269287	1.27711e+06	21585.6	522661	370156	349532	231923	462400	637716	0	133971	0	131074	317204	366705	88348.2	257419	431188	80997.9	0	251585	130062	0	530666	317465	200298	170729	127216	349476	215807	213080	0	0	0	0
Carnitine	288	PHIQHXFUZVPYII-UHFFFAOYSA-N	3-hydroxy-4-(trimethylazaniumyl)butanoate	C7H15NO3	Amine	1.14197e+06	1.05422e+06	1.02941e+06	1.48816e+06	1.34612e+06	1.03677e+06	856009	796511	587851	1.0752e+06	1.29035e+06	746790	1.03745e+06	228846	287320	232839	637180	618455	377713	753458	505605	484466	249668	544449	581176	458431	535357	666033	479242	314948	368065	265780	986018	973143	713729	560211	316264	890963	589146	199612	145759	146702	301695	306904
Cellobiose	10712	GUBGYTABKSRVRQ-QRZGKKJRSA-N	(2R,3S,4S,5R,6S)-2-(hydroxymethyl)-6-[(2R,3S,4R,5R,6R)-4,5,6-trihydroxy-2-(hydroxymethyl)oxan-3-yl]oxyoxane-3,4,5-triol	C12H22O11	Carbohydrate	5.37268e+06	5.08618e+06	4.0974e+06	3.85672e+06	3.67155e+06	5.18296e+06	4.89785e+06	4.27888e+06	1.65617e+06	4.85209e+06	4.23708e+06	3.61097e+06	4.23338e+06	1.1663e+06	1.03744e+06	911769	3.57258e+06	2.13826e+06	1.60662e+06	4.34125e+06	2.62437e+06	795353	1.0385e+06	2.43915e+06	2.58699e+06	2.02155e+06	3.73883e+06	4.05976e+06	2.44388e+06	1.35185e+06	2.14514e+06	1.67661e+06	0	0	0	3.41416e+06	1.72453e+06	0	1.7129e+06	1.07638e+06	1.113e+06	1.19925e+06	2.5369e+06	2.88664e+06
cGMP	135398570	ZOOGRGPOEVQQDX-UUOKFMHZSA-N	9-[(4aR,6R,7R,7aS)-2,7-dihydroxy-2-oxo-4a,6,7,7a-tetrahydro-4H-furo[3,2-d][1,3,2]dioxaphosphinin-6-yl]-2-amino-1H-purin-6-one	C10H12N5O7P	Nucleotide and derivatives	2.46432e+06	2.4624e+06	2.54895e+06	2.68036e+06	2.59202e+06	3.0876e+06	1.52587e+06	1.88241e+06	1.2992e+06	2.49189e+06	2.78666e+06	1.56916e+06	2.28257e+06	813754	843191	730698	555740	1.33198e+06	828730	2.03634e+06	1.18538e+06	1.20648e+06	795881	905485	1.47607e+06	1.05914e+06	1.26814e+06	1.36205e+06	843083	515697	740766	439143	924256	925348	590992	1.15776e+06	565202	813532	845498	322109	230472	303831	568971	936248
Choline	305	OEYIOHPDSNJKLS-UHFFFAOYSA-N	2-hydroxyethyl(trimethyl)azanium	C5H14NO+	Amine	6.43959e+07	5.56383e+07	5.76604e+07	1.58286e+08	1.44888e+08	1.05509e+08	5.574e+07	5.55434e+07	2.22658e+07	5.92315e+07	1.36228e+08	4.45164e+07	7.99919e+07	1.80625e+07	1.19428e+07	1.09216e+07	5.80073e+07	4.87815e+07	3.7489e+06	2.13628e+07	0	0	1.36423e+07	3.68459e+07	7.12094e+06	1.9203e+07	6.00628e+07	3.48516e+07	1.6529e+07	3.08816e+07	2.10378e+07	8.42584e+06	3.25752e+07	3.35348e+07	6.67768e+06	3.71478e+07	2.01151e+07	2.42626e+07	2.71751e+07	1.30568e+07	0	0	804776	0
Citraconic acid	643798	HNEGQIOMVPPMNR-IHWYPQMZSA-N	(Z)-2-methylbut-2-enedioic acid	C5H6O4	Carboxylic acid	8.05367e+06	8.16081e+06	1.07593e+07	0	1.38043e+06	2.50025e+06	0	175237	0	8.99126e+06	1.29356e+06	58412.4	3.44774e+06	784621	616477	1.11265e+06	0	559616	1.02378e+06	8.72803e+06	8.37162e+06	1.24299e+07	837916	527798	9.84317e+06	3.73629e+06	0	1.73325e+06	2.56921e+06	0	0	417295	1.18156e+07	1.15103e+07	1.10815e+07	1.43415e+06	139098	1.14691e+07	4.34745e+06	4.82894e+06	4.40126e+06	5.32177e+06	9.57335e+06	1.01746e+07
Citramalic acid	1081	XFTRTWQBIOMVPK-UHFFFAOYSA-N	2-hydroxy-2-methylbutanedioic acid	C5H8O5	Carboxylic acid	0	116713	246548	44534	0	147534	36157.7	60076.2	0	121087	64022.7	32078	72395.9	4290.33	0	52894	65635.9	0	169378	156719	152463	325886	19061.5	78337.8	211689	103029	0	67756.8	39150.9	0	1937.17	34767.8	0	0	0	35635.9	12235	0	15957	0	52775.4	119802	179008	338179
Citrulline	9750	RHGKLRLOHDJJDR-BYPYZUCNSA-N	(2S)-2-amino-5-(carbamoylamino)pentanoic acid	C6H13N3O3	Aminoacid derivatives	185510	122334	173977	196784	195557	249358	93394.4	119958	146737	160607	213900	120030	164846	70569.5	71705.1	56541.7	109985	112982	146365	152193	164583	178698	66272.1	123111	165158	118180	110644	112992	145090	56273.2	71383.5	48321.9	123468	143907	98913.4	122908	58659.5	122096	101221	38905.8	46074.9	40737.4	81651.4	108480
Creatine	586	CVSVTCORWBXHQV-UHFFFAOYSA-N	2-[carbamimidoyl(methyl)amino]acetic acid	C4H9N3O2	Aminoacid derivatives	250120	165098	194055	385037	328884	329434	234235	191906	133607	203091	347785	186582	245820	64328.1	80886.2	45650	275608	214514	91494.9	213799	114197	154569	63621.5	193872	160855	139450	235621	127731	125040	101228	94363.8	56434	125373	151533	119012	162797	84008.7	131973	126260	91390.1	58974.8	52101.9	69168.9	54744
Creatinine	588	DDRJAANPRJIHGJ-UHFFFAOYSA-N	2-amino-3-methyl-4H-imidazol-5-one	C4H7N3O	Aminoacid derivatives	47929.6	74289.6	103673	423616	310212	164922	131846	202697	88997.2	75297.4	299583	141180	172020	16321.7	25762.4	10010.9	168330	57094.6	0	3357.25	39656.8	0	17365	75141.5	14338	35614.8	144697	174989	192851	71034.2	76328.5	93217.2	213805	226029	433725	170845	80193.3	291186	180742	21123.9	7022.75	23946	33183.4	36694.5
Cystathione	834	ILRYLPWNYFXEMH-UHFFFAOYSA-N	2-amino-4-(2-amino-2-carboxyethyl)sulfanylbutanoic acid	C7H14N2O4S	Aminoacid derivatives	42538.8	0	0	502982	407972	208228	0	0	533237	14179.6	373060	177746	188329	54107.8	24709.4	0	156367	212567	306594	0	331137	386636	26272.4	225176	239258	163569	137562	0	400493	96002.5	17431.1	54255.3	0	0	277.586	179351	55896.3	92.5285	78446.7	50746.2	87442.7	98118.1	129505	190175
Cysteine/Cystine	5862	XUJNEKJLAYXESH-REOHCLBHSA-N	(2R)-2-amino-3-sulfanylpropanoic acid	C3H7NO2S	nEAA	2651.52	46233.7	41305.5	7892.14	3677.1	2321.58	17786.3	39306.3	60623.6	30063.6	4630.27	39238.8	24644.2	941.836	339.891	12610.1	20864.6	11701.2	92748.8	66952.3	188543	99531.5	4630.61	41771.5	118342	54914.9	9890.17	46612.4	93627.8	5411.91	3336.46	49926.2	1281.48	3304.42	19905.7	50043.5	19558.2	8163.86	25921.8	5514.96	50108.7	49622.3	103884	108810
Cytidine	6175	UHDGCWIWMRVCDJ-XVFCMESISA-N	4-amino-1-[(2R,3R,4S,5R)-3,4-dihydroxy-5-(hydroxymethyl)oxolan-2-yl]pyrimidin-2-one	C9H13N3O5	Nucleotide and derivatives	1.92166e+06	2.22599e+06	2.48604e+06	2.59366e+06	2.16684e+06	3.39773e+06	1.94833e+06	2.10283e+06	2.39416e+06	2.21123e+06	2.71941e+06	2.14844e+06	2.35969e+06	538560	544914	590744	1.10328e+06	784110	1.37894e+06	1.48735e+06	1.69728e+06	1.76649e+06	558073	1.08878e+06	1.65037e+06	1.09907e+06	1.31456e+06	1.67179e+06	1.82508e+06	463492	547256	790494	0	0	0	1.60381e+06	600414	0	734740	0	0	3492.94	865470	968053
Cytidine 5'-monophosphate	6131	IERHLVCPSMICTF-XVFCMESISA-N	[(2R,3S,4R,5R)-5-(4-amino-2-oxopyrimidin-1-yl)-3,4-dihydroxyoxolan-2-yl]methyl dihydrogen phosphate	C9H14N3O8P	Nucleotide and derivatives	3.23137e+06	3.09455e+06	3.66869e+06	3.50322e+06	3.18143e+06	5.49928e+06	2.19808e+06	2.75253e+06	3.18228e+06	3.33154e+06	4.06131e+06	2.71096e+06	3.36794e+06	1.19198e+06	1.20736e+06	1.09491e+06	2.35708e+06	2.33373e+06	2.8933e+06	3.98576e+06	4.13083e+06	4.56258e+06	1.16475e+06	2.52804e+06	4.22639e+06	2.63973e+06	2.13879e+06	3.12765e+06	3.0888e+06	1.03119e+06	1.31972e+06	1.1648e+06	2.8616e+06	2.46331e+06	2.73068e+06	2.78508e+06	1.1719e+06	2.6852e+06	2.21406e+06	899993	869482	971945	1.98399e+06	2.42247e+06
Cytosine	597	OPTASPLRGRRNAP-UHFFFAOYSA-N	6-amino-1H-pyrimidin-2-one	C4H5N3O	Nucleotide and derivatives	4.50858e+06	4.78021e+06	5.28399e+06	6.08963e+06	5.9273e+06	6.28357e+06	4.44886e+06	4.65984e+06	4.65439e+06	4.85759e+06	6.10016e+06	4.5877e+06	5.18182e+06	1.32722e+06	1.23735e+06	1.38412e+06	2.91013e+06	2.95487e+06	3.08037e+06	4.10265e+06	4.20591e+06	4.17263e+06	1.31623e+06	2.98179e+06	4.1604e+06	2.81947e+06	3.02125e+06	3.39598e+06	3.34275e+06	1.52965e+06	1.57838e+06	1.64036e+06	2.41574e+06	2.43127e+06	2.37595e+06	3.25333e+06	1.5828e+06	2.40766e+06	2.41459e+06	929264	955397	1.01285e+06	2.12636e+06	2.16446e+06
Ectoine	126041	WQXNXVUDBPYKBA-YFKPBYRVSA-N	(6S)-2-methyl-1,4,5,6-tetrahydropyrimidine-6-carboxylic acid	C6H10N2O2	Aminoacid derivatives	961189	853452	888500	1.09814e+06	1.0696e+06	912388	862349	830109	632484	901047	1.02671e+06	774981	900912	216388	264491	207484	484401	517113	416863	711022	535024	490485	229454	472792	578843	427030	428462	564057	428709	225426	294349	186559	1.22658e+06	1.2435e+06	1.02781e+06	473743	235445	1.16596e+06	625050	201005	101388	112658	266780	278700
Fucose	17106	SHZGCJCMOBCMKK-DHVFOXMCSA-N	(3S,4R,5S,6S)-6-methyloxane-2,3,4,5-tetrol	C6H12O5	Carbohydrate	117858	94658.9	112172	30586.2	115563	154702	81676.9	113712	102244	108230	100284	99211	102575	429474	416241	463584	819706	907506	877182	1.37618e+06	1.2962e+06	1.51963e+06	436433	868131	1.39734e+06	900633	81472.8	43199.4	71835.2	41013.2	42693.8	26056.2	22478.1	45843.8	20810.7	65502.5	36587.7	29710.9	43933.7	753625	765727	753299	692584	714614
Fumaric acid	444972	VZCYOOQTPOCHFL-OWOJBTEDSA-N	(E)-but-2-enedioic acid	C4H4O4	Carboxylic acid	0	0	0	0	0	0	0	0	0	0	0	0	0	237615	222649	228874	52239.8	91683	81995.9	0	0	0	229713	75306.2	0	101673	751924	928863	873710	1.37853e+06	1.47381e+06	1.40878e+06	1.20175e+06	1.11664e+06	1.06667e+06	851499	1.42037e+06	1.12835e+06	1.13341e+06	868557	831254	853100	3.30414e+06	3.51741e+06
Galactose	6036	WQZGKKKJIJFFOK-SVZMEOIVSA-N	(3R,4S,5R,6R)-6-(hydroxymethyl)oxane-2,3,4,5-tetrol	C6H12O6	Carbohydrate	0	0	0	77573.7	0	86276.9	0	0	0	0	54616.9	0	18205.6	0	0	0	982121	0	0	0	0	0	0	327374	0	109125	76195.9	0	0	17089.7	108.544	0	0	0	0	25398.6	5732.75	0	10377.1	0	0	0	0	0
Gallic acid	370	LNTHITQWFMADLM-UHFFFAOYSA-N	3,4,5-trihydroxybenzoic acid	C7H6O5	Carboxylic acid	40964.8	69330.6	89016.4	40944.4	60169.6	47913.6	50645.3	32599.1	29370.3	66437.3	49675.9	37538.2	51217.1	28115.1	22324.1	27222.1	29490	33180	32265.6	63680.6	46104.9	54094.9	25887.1	31645.2	54626.8	37386.4	18353.6	41673.3	22551.7	12917	22460.7	17738.5	42130.4	39222.6	26243	27526.2	17705.4	35865.3	27032.3	11307.8	22084.4	20346.5	42704.1	39295.9
gamma-Glutamylalanine	440103	WQXXXVRAFAKQJM-WHFBIAKZSA-N	(2S)-2-amino-5-[[(1S)-1-carboxyethyl]amino]-5-oxopentanoic acid	C8H14N2O5	Aminoacid derivatives	0	0	0	0	0	0	0	0	0	0	0	0	0	88275.1	0	0	0	0	0	0	0	0	29425	0	0	9808.34	0	0	0	0	0	0	0	0	0	0	0	0	0	0	0	0	0	0
gamma-Guanidinobutyric acid	500	TUHVEAJXIMEOSA-UHFFFAOYSA-N	4-(diaminomethylideneamino)butanoic acid	C5H11N3O2	Carboxylic acid	15996.7	66369.7	79253	45261.2	79462.1	49050.1	69017.5	74558.3	79240.2	53873.1	57924.5	74272	62023.2	0	0	0	8323.97	0	19248.3	4865.44	742.894	123533	0	9190.77	43047	17412.6	0	0	5149.11	0	4205.23	6319.25	1.144e+06	1.27354e+06	1.25574e+06	1716.37	3508.16	1.22443e+06	409883	0	337.908	1885.97	0	0
Gibberellic acid	6466	IXORZMNAPKEEDV-OBDJNFEBSA-N	(1R,2R,5S,8S,9S,10R,11S,12S)-5,12-dihydroxy-11-methyl-6-methylidene-16-oxo-15-oxapentacyclo[9.3.2.15,8.01,10.02,8]heptadec-13-ene-9-carboxylic acid	C19H22O6	Terpene	571930	481861	437008	634745	618149	658029	423276	486775	465139	496933	636975	458397	530768	109076	99697.4	98426.2	285606	285777	152925	331698	299425	274198	102400	241436	301774	215203	252920	194420	205289	134768	126212	126297	153842	195453	167399	217543	129092	172231	172956	44133.1	43963.7	35705.7	135454	137262
Gluconic acid	10690	RGHNJXZEOKUKBD-SQOUGZDYSA-N	(2R,3S,4R,5R)-2,3,4,5,6-pentahydroxyhexanoic acid	C6H12O7	Carbohydrate	1.34103e+08	1.33673e+08	1.36773e+08	1.42081e+08	1.49855e+08	1.65699e+08	1.21097e+08	1.22318e+08	1.25752e+08	1.34849e+08	1.52545e+08	1.23056e+08	1.36817e+08	3.76677e+07	3.60366e+07	3.57784e+07	8.22413e+07	8.49597e+07	9.69449e+07	1.19975e+08	1.24385e+08	1.24699e+08	3.64943e+07	8.80486e+07	1.2302e+08	8.25209e+07	8.68945e+07	9.61214e+07	1.01361e+08	4.51803e+07	5.00039e+07	4.56033e+07	8.71599e+07	8.47278e+07	8.26416e+07	9.47922e+07	4.69292e+07	8.48431e+07	7.55215e+07	3.33052e+07	3.61691e+07	3.92803e+07	7.10024e+07	8.0349e+07
Glucosamine	439213	MSWZFWKMSRAUBD-IVMDWMLBSA-N	(3R,4R,5S,6R)-3-amino-6-(hydroxymethyl)oxane-2,4,5-triol	C6H13NO5	Carbohydrate	598667	795986	513466	1.00714e+06	1.01089e+06	748540	783626	896676	929808	636040	922191	870037	809422	124648	103843	155756	351667	346385	232017	442109	520030	538472	128082	310023	500203	312770	168649	309453	503056	219917	242675	271044	0	0	0	327053	244545	0	190533	112061	158327	138060	309969	366610
Glucose-6-phosphate	5958	NBSCHQHZLSJFNQ-GASJEMHNSA-N	[(2R,3S,4S,5R)-3,4,5,6-tetrahydroxyoxan-2-yl]methyl dihydrogen phosphate	C6H13O9P	Carbohydrate	2553.43	0	0	24589	22547.3	15209.7	0	0	31239.5	851.144	20782	10413.2	10682.1	2537.84	403.769	0	10199.3	10656.9	10834.7	679.667	6234.92	5395.8	980.535	10563.6	4103.46	5215.87	9362.81	0	18258.3	7931.72	1949.14	316.451	14330.9	10668.3	34136.4	9207.04	3399.11	19711.9	10772.7	5280.46	1994.4	2301.64	491.145	4568.44
Glutamic acid	33032	WHUUTDBJXJRKMK-VKHMYHEASA-N	(2S)-2-aminopentanedioic acid	C5H9NO4	nEAA	2.171e+08	2.20279e+08	2.34309e+08	1.90836e+08	1.9046e+08	2.05156e+08	1.98873e+08	2.03019e+08	1.97982e+08	2.23896e+08	1.95484e+08	1.99958e+08	2.06446e+08	6.53086e+06	7.53295e+06	1.06804e+07	1.01551e+08	7.07697e+07	1.18794e+08	2.65633e+08	2.61962e+08	2.95226e+08	8.24809e+06	9.70381e+07	2.74273e+08	1.2652e+08	7.23982e+07	1.07558e+08	1.08248e+08	1.39973e+07	1.05105e+07	2.14291e+07	0	0	1.14458e+06	9.60681e+07	1.53123e+07	381528	3.7254e+07	7.4365e+06	1.33098e+07	1.4894e+07	1.32831e+07	1.58659e+07
Glutamine	5961	ZDXPYRJPNDTMRX-VKHMYHEASA-N	(2S)-2,5-diamino-5-oxopentanoic acid	C5H10N2O3	nEAA	1.04112e+08	9.28992e+07	1.04715e+08	1.36345e+08	1.26028e+08	1.65639e+08	7.56092e+07	7.59971e+07	8.35217e+07	1.00575e+08	1.42671e+08	7.8376e+07	1.07207e+08	3.819e+07	3.64625e+07	3.30476e+07	7.77087e+07	6.73254e+07	7.87403e+07	6.19583e+07	7.23106e+07	6.80732e+07	3.59e+07	7.45915e+07	6.74474e+07	5.9313e+07	2.45213e+07	2.03126e+07	2.99474e+07	1.69524e+07	1.89536e+07	1.6196e+07	8.09196e+07	7.46749e+07	8.0555e+07	2.49271e+07	1.73673e+07	7.87165e+07	4.0337e+07	1.25073e+07	1.32488e+07	1.333e+07	3.04045e+07	3.27487e+07
Glycerylphosphorylcholin	11234	SUHOQUVVVLNYQR-UHFFFAOYSA-N	2,3-dihydroxypropyl 2-(trimethylazaniumyl)ethyl phosphate	C8H20NO6P	Carbohydrate	3.5872e+07	2.38925e+07	2.39926e+07	5.13875e+07	5.62292e+07	4.92551e+07	2.40445e+07	2.10858e+07	3.75184e+07	2.7919e+07	5.22906e+07	2.75496e+07	3.59197e+07	1.85292e+07	1.43668e+07	1.47628e+07	4.07182e+07	3.69407e+07	2.72972e+07	3.07973e+07	3.38368e+07	4.67687e+07	1.58863e+07	3.49854e+07	3.71343e+07	2.93353e+07	3.44454e+07	2.08585e+07	3.13881e+07	1.63991e+07	1.38174e+07	9.24463e+06	5.07138e+06	5.49224e+06	4.84403e+06	2.88974e+07	1.31537e+07	5.13588e+06	1.5729e+07	1.52054e+07	1.12592e+07	1.17486e+07	1.95839e+07	2.3739e+07
Glycine	750	DHMQDGOQFOQNFH-UHFFFAOYSA-N	2-aminoacetic acid	C2H5NO2	nEAA	6.16648e+06	5.52451e+06	5.94916e+06	7.20155e+06	6.22157e+06	8.31073e+06	5.07803e+06	5.01994e+06	5.4493e+06	5.88005e+06	7.24462e+06	5.18242e+06	6.10236e+06	2.00309e+06	1.9088e+06	1.6697e+06	4.64229e+06	3.63099e+06	3.9499e+06	5.37082e+06	6.02201e+06	5.45803e+06	1.86053e+06	4.07439e+06	5.61695e+06	3.85062e+06	6.04231e+06	5.55099e+06	6.15949e+06	2.49867e+06	2.66853e+06	2.33331e+06	4.21361e+06	3.84506e+06	4.22806e+06	5.9176e+06	2.50017e+06	4.09557e+06	4.17111e+06	2.0515e+06	1.8327e+06	1.82094e+06	3.5552e+06	3.7816e+06
Guanine	135398634	UYTPUPDQBNUYGX-UHFFFAOYSA-N	2-amino-1,7-dihydropurin-6-one	C5H5N5O	Nucleotide and derivatives	1.51913e+07	1.61102e+07	1.70433e+07	2.01607e+07	1.8914e+07	2.14412e+07	1.46037e+07	1.49524e+07	1.5747e+07	1.61149e+07	2.0172e+07	1.5101e+07	1.71293e+07	3.98989e+06	3.81703e+06	3.91658e+06	1.0483e+07	9.20734e+06	1.07491e+07	1.29861e+07	1.35549e+07	1.39423e+07	3.90783e+06	1.01465e+07	1.34944e+07	9.18291e+06	1.0416e+07	1.07586e+07	1.14444e+07	4.77947e+06	4.85142e+06	5.57745e+06	1.23634e+07	1.2548e+07	1.35253e+07	1.0873e+07	5.06944e+06	1.28122e+07	9.58488e+06	3.06452e+06	3.29866e+06	3.46691e+06	7.12402e+06	7.6426e+06
Guanosine	135398635	NYHBQMYGNKIUIF-UUOKFMHZSA-N	2-amino-9-[(2R,3R,4S,5R)-3,4-dihydroxy-5-(hydroxymethyl)oxolan-2-yl]-1H-purin-6-one	C10H13N5O5	Nucleotide and derivatives	3.31801e+06	4.09441e+06	4.62931e+06	4.90859e+06	4.20485e+06	5.47006e+06	3.40069e+06	3.88759e+06	4.20113e+06	4.01391e+06	4.86117e+06	3.8298e+06	4.23496e+06	1.1892e+06	1.11625e+06	1.26719e+06	2.93929e+06	1.85368e+06	3.06518e+06	3.65803e+06	3.96021e+06	4.90405e+06	1.19088e+06	2.61938e+06	4.1741e+06	2.66145e+06	2.39537e+06	3.2945e+06	3.72301e+06	990726	1.10602e+06	1.5317e+06	0	0	0	3.13763e+06	1.20948e+06	0	1.44904e+06	850812	1.04198e+06	1.26291e+06	2.26303e+06	2.70071e+06
Guanosine 5'-monophosphate	135398631	RQFCJASXJCIDSX-UUOKFMHZSA-N	[(2R,3S,4R,5R)-5-(2-amino-6-oxo-1H-purin-9-yl)-3,4-dihydroxyoxolan-2-yl]methyl dihydrogen phosphate	C10H14N5O8P	Nucleotide and derivatives	612334	588574	417987	92623.6	337905	960690	401258	415293	0	539632	463740	272184	425185	260931	296867	141031	174820	346520	0	936970	0	0	232943	173780	312323	239682	511838	574348	0	165736	281249	1819.48	332207	270147	0	362062	149601	200785	237483	213019	0	0	52847.8	2863.12
Hexose	206	WQZGKKKJIJFFOK-UHFFFAOYSA-N	6-(hydroxymethyl)oxane-2,3,4,5-tetrol	C6H12O6	Carbohydrate	3.64198e+07	7.47262e+07	9.07714e+07	4.14968e+07	1.26557e+07	1.09842e+08	4.87682e+07	5.55467e+07	9.21729e+07	6.73058e+07	5.46648e+07	6.54959e+07	6.24888e+07	3.44189e+07	3.13897e+07	3.56416e+07	5.05368e+07	2.02981e+07	9.81617e+07	8.21758e+07	1.16929e+08	1.74249e+08	3.38167e+07	5.63322e+07	1.24451e+08	7.15334e+07	3.20657e+07	5.74912e+07	8.49554e+07	1.05707e+06	1.05459e+07	3.17178e+07	4.59083e+07	5.82129e+07	9.24388e+07	5.81708e+07	1.44403e+07	6.552e+07	4.60437e+07	2.31147e+07	3.67036e+07	3.75303e+07	6.72944e+07	7.65747e+07
Histidine	6274	HNDVDQJCIGZPNO-YFKPBYRVSA-N	(2S)-2-amino-3-(1H-imidazol-5-yl)propanoic acid	C6H9N3O2	EAA	266640	231572	208188	599289	377437	335657	196588	206481	193193	235467	437461	198754	290560	19663.1	17330	19365.7	612479	119147	85230.4	99265.3	89563	87585.6	18786.3	272286	92138	127737	200300	129859	169767	84933.7	62465.9	58122.8	54127.7	48621.1	72086	166642	68507.5	58278.3	97809.3	15736.3	19978.5	12662.4	31845.9	28761.2
Homoserine	779	UKAUYVFTDYCKQA-UHFFFAOYSA-N	2-amino-4-hydroxybutanoic acid	C4H9NO3	Aminoacid derivatives	4.27009e+07	4.83167e+07	4.75318e+07	0	0	1.29039e+07	4.03371e+07	3.91379e+07	2.87673e+07	4.61831e+07	4.3013e+06	3.60808e+07	2.88551e+07	4.21433e+06	1.00936e+07	1.47836e+07	2.58627e+06	0	2.44032e+07	4.92602e+07	3.29348e+07	3.12926e+07	9.69718e+06	8.9965e+06	3.78292e+07	1.8841e+07	7.90374e+06	4.49263e+07	3.4221e+07	0	1.95602e+07	1.48187e+07	4.61385e+07	4.56998e+07	3.53536e+07	2.9017e+07	1.14596e+07	4.23973e+07	2.76246e+07	1.37565e+06	1.08843e+07	1.13467e+07	2.42746e+07	2.33136e+07
Hydroxyproline	5810	PMMYEEVYMWASQN-DMTCNVIQSA-N	(2S,4R)-4-hydroxypyrrolidine-2-carboxylic acid	C5H9NO3	Aminoacid derivatives	486372	435505	465866	559096	562629	573820	364036	400680	429895	462581	565181	398204	475322	114662	109921	118970	255417	256052	250825	332460	333117	373089	114518	254098	346222	238279	323307	261969	294118	147848	161705	140876	341174	325585	296944	293131	150143	321234	254836	106643	101367	101014	164549	181355
Hydroxyquinol	10787	GGNQRNBDZQJCCN-UHFFFAOYSA-N	benzene-1,2,4-triol	C6H6O3	Polyol	0	253785	175571	149105	210989	108999	376255	330030	0	143119	156365	235428	178304	53919.4	109177	127346	302275	75041.5	0	366015	40069.2	808964	96814.2	125772	405016	209201	170874	1.33755e+06	301455	9425.75	38709.2	177879	0	0	0	603293	75337.9	0	226210	138260	68958.8	83604.7	63897.6	117321
Hypoxanthine	135398638	FDGQSTZJBFJUBT-UHFFFAOYSA-N	1,7-dihydropurin-6-one	C5H4N4O	Nucleotide and derivatives	1.27478e+07	1.14327e+07	1.3948e+07	1.07949e+07	1.24461e+07	1.58332e+07	1.03512e+07	1.07471e+07	1.19537e+07	1.27095e+07	1.30247e+07	1.10173e+07	1.22505e+07	3.09596e+06	3.20775e+06	2.66072e+06	3.42556e+06	6.20866e+06	7.5018e+06	7.80314e+06	1.01924e+07	1.23159e+07	2.98814e+06	5.71201e+06	1.01038e+07	6.26799e+06	7.6042e+06	7.891e+06	9.51404e+06	4.12658e+06	4.75964e+06	4.7608e+06	2.40744e+07	2.10362e+07	2.26458e+07	8.33641e+06	4.54901e+06	2.25855e+07	1.18236e+07	2.37156e+06	2.54607e+06	2.62635e+06	5.49004e+06	5.76795e+06
Inosine	135398641	UGQMRVRMYYASKQ-KQYNXXCUSA-N	9-[(2R,3R,4S,5R)-3,4-dihydroxy-5-(hydroxymethyl)oxolan-2-yl]-1H-purin-6-one	C10H12N4O5	Nucleotide and derivatives	3.60364e+07	3.87789e+07	4.30214e+07	5.2921e+07	5.01475e+07	6.09481e+07	4.07619e+07	4.20742e+07	4.231e+07	3.92789e+07	5.46722e+07	4.17154e+07	4.52222e+07	1.24143e+07	1.16825e+07	1.24844e+07	2.63074e+07	2.51962e+07	2.86231e+07	3.77009e+07	3.76531e+07	4.00262e+07	1.21937e+07	2.67089e+07	3.84601e+07	2.57876e+07	3.45465e+07	3.68529e+07	3.68232e+07	1.27242e+07	1.37823e+07	1.46098e+07	1.10874e+06	1.06277e+06	1.21649e+06	3.60742e+07	1.37054e+07	1.12934e+06	1.69697e+07	1.24418e+07	1.27498e+07	1.34502e+07	2.37105e+07	2.55722e+07
Isoleucine	6306	AGPKZVBTJJNPAG-WHFBIAKZSA-N	(2S,3S)-2-amino-3-methylpentanoic acid	C6H13NO2	EAA	1.1754e+08	1.26165e+08	1.38087e+08	1.25559e+08	1.47119e+08	1.66745e+08	1.28968e+08	1.25086e+08	9.56676e+07	1.27264e+08	1.46474e+08	1.16574e+08	1.30104e+08	4.58052e+07	4.42978e+07	4.84267e+07	7.78764e+07	9.81135e+07	9.11761e+07	1.32166e+08	1.20815e+08	1.60723e+08	4.61766e+07	8.90553e+07	1.37901e+08	9.10443e+07	7.13492e+07	9.70357e+07	8.52919e+07	4.49785e+07	4.68342e+07	4.51215e+07	7.86079e+07	8.26321e+07	5.5534e+07	8.45589e+07	4.56447e+07	7.2258e+07	6.74872e+07	3.23199e+07	3.26309e+07	3.38575e+07	6.19794e+07	7.08477e+07
L-isoleucyl-L-proline	444876	BBIXOODYWPFNDT-CIUDSAMLSA-N	(2S)-1-[(2S,3S)-2-amino-3-methylpentanoyl]pyrrolidine-2-carboxylic acid	C11H20N2O3	Aminoacid derivatives	1.36885e+08	1.32613e+08	1.36664e+08	1.99224e+08	1.92488e+08	1.93281e+08	2.1952e+08	2.27017e+08	1.94534e+08	1.35387e+08	1.94998e+08	2.1369e+08	1.81358e+08	7.83391e+07	7.56378e+07	7.8071e+07	2.15749e+08	2.27391e+08	1.89825e+08	3.54567e+08	3.22662e+08	3.42644e+08	7.73493e+07	2.10988e+08	3.39957e+08	2.09432e+08	2.82391e+08	2.79054e+08	2.48705e+08	1.09848e+08	1.13865e+08	9.36604e+07	1.86258e+08	1.8341e+08	1.72303e+08	2.7005e+08	1.05791e+08	1.80657e+08	1.85499e+08	1.33032e+08	1.14846e+08	1.19938e+08	1.98998e+08	2.12103e+08
Lactate	91435	JVTAAEKCZFNVCJ-UHFFFAOYSA-M	2-hydroxypropanoate	C3H5O3-	Carboxylic acid	1.91575e+07	2.39389e+07	2.40602e+07	3.37457e+07	3.11831e+07	3.13302e+07	2.45926e+07	2.27109e+07	2.38515e+07	2.23855e+07	3.20863e+07	2.37183e+07	2.60634e+07	6.18532e+06	5.37157e+06	5.83359e+06	1.58627e+07	1.39165e+07	1.46806e+07	1.94046e+07	2.0815e+07	2.0889e+07	5.79683e+06	1.48199e+07	2.03695e+07	1.36621e+07	2.06265e+07	1.96112e+07	2.0203e+07	8.65039e+06	7.94548e+06	9.54856e+06	4.24802e+06	5.73061e+06	6.31879e+06	2.01469e+07	8.71481e+06	5.43248e+06	1.14314e+07	5.38766e+06	6.26314e+06	5.69167e+06	1.29373e+07	1.31903e+07
Lactobionic acid	7314	JYTUSYBCFIZPBE-AMTLMPIISA-N	(2R,3R,4R,5R)-2,3,5,6-tetrahydroxy-4-[(2S,3R,4S,5R,6R)-3,4,5-trihydroxy-6-(hydroxymethyl)oxan-2-yl]oxyhexanoic acid	C12H22O12	Carbohydrate	126547	288403	209153	322359	200161	275064	237034	234623	354780	208034	265861	275479	249791	45090.5	51974.2	55044.6	223098	130021	251929	246524	295879	468994	50703.1	201683	337132	196506	20087.1	203246	259007	62616.6	72370.5	86782.3	0	0	0	160780	73923.2	0	78234.3	23797.5	66061	113043	151617	295670
Leucine	6106	ROHFNLRQFUQHCH-YFKPBYRVSA-N	(2S)-2-amino-4-methylpentanoic acid	C6H13NO2	EAA	3.904e+08	4.03111e+08	4.17777e+08	4.60329e+08	4.9322e+08	5.13813e+08	3.9346e+08	3.88421e+08	3.62843e+08	4.03763e+08	4.89121e+08	3.81574e+08	4.24819e+08	1.26701e+08	1.23383e+08	1.28755e+08	2.72881e+08	2.88694e+08	2.76603e+08	3.79936e+08	3.6332e+08	4.03035e+08	1.2628e+08	2.79393e+08	3.82097e+08	2.6259e+08	2.76902e+08	3.01496e+08	2.85515e+08	1.39035e+08	1.42143e+08	1.37183e+08	2.541e+08	2.53884e+08	2.28701e+08	2.87971e+08	1.39454e+08	2.45562e+08	2.24329e+08	9.71515e+07	9.93976e+07	9.80476e+07	2.04207e+08	2.10569e+08
Lysine	5962	KDXKERNSBIXSRK-YFKPBYRVSA-N	(2S)-2,6-diaminohexanoic acid	C6H14N2O2	EAA	1.03123e+09	9.47936e+08	1.07599e+09	1.2798e+09	1.24088e+09	1.5329e+09	9.06419e+08	9.87072e+08	1.00199e+09	1.01838e+09	1.35119e+09	9.65161e+08	1.11158e+09	3.63985e+08	3.5519e+08	3.38567e+08	7.31089e+08	7.45253e+08	7.37274e+08	9.50394e+08	9.58137e+08	1.03506e+09	3.5258e+08	7.37872e+08	9.81196e+08	6.90549e+08	7.47813e+08	8.0494e+08	8.23779e+08	3.51676e+08	3.99414e+08	3.49947e+08	6.50259e+08	5.75393e+08	5.68121e+08	7.92177e+08	3.67012e+08	5.97925e+08	5.85705e+08	2.71464e+08	2.46978e+08	2.58163e+08	5.37413e+08	5.81092e+08
Mannitol	6251	FBPFZTCFMRRESA-KVTDHHQDSA-N	(2R,3R,4R,5R)-hexane-1,2,3,4,5,6-hexol	C6H14O6	Carbohydrate	1.05227e+07	8.3056e+06	9.61036e+06	1.00404e+07	1.13469e+07	1.49365e+07	8.15356e+06	8.23579e+06	1.02088e+07	9.47955e+06	1.21079e+07	8.86604e+06	1.01512e+07	3.29851e+06	3.18542e+06	2.78151e+06	5.6589e+06	5.78084e+06	6.88325e+06	6.94834e+06	7.82108e+06	7.29914e+06	3.08848e+06	6.10767e+06	7.35619e+06	5.51744e+06	5.86785e+06	5.62893e+06	7.54263e+06	2.6752e+06	3.05267e+06	2.52616e+06	0	0	0	6.34647e+06	2.75134e+06	0	3.0326e+06	2.01581e+06	2.08736e+06	2.08964e+06	3.68548e+06	3.95227e+06
Methionine	6137	FFEARJCKVFRZRR-BYPYZUCNSA-N	(2S)-2-amino-4-methylsulfanylbutanoic acid	C5H11NO2S	EAA	1.81673e+08	1.82292e+08	1.90576e+08	2.23802e+08	2.21365e+08	2.33169e+08	1.84409e+08	1.78382e+08	1.75072e+08	1.84847e+08	2.26112e+08	1.79288e+08	1.96749e+08	5.99038e+07	5.53434e+07	5.69488e+07	1.0986e+08	1.28678e+08	1.2952e+08	1.74461e+08	1.70124e+08	1.64717e+08	5.73987e+07	1.22686e+08	1.69768e+08	1.16617e+08	1.37681e+08	1.36792e+08	1.3141e+08	6.39697e+07	6.51828e+07	6.29259e+07	1.05241e+08	1.04885e+08	1.00369e+08	1.35295e+08	6.40261e+07	1.03498e+08	1.0094e+08	4.13522e+07	4.60329e+07	4.41467e+07	9.92431e+07	1.00064e+08
Methionine sulfone	445282	UCUNFLYVYCGDHP-BYPYZUCNSA-N	(2S)-2-amino-4-methylsulfonylbutanoic acid	C5H11NO4S	Sulfur Compound	0	85017.1	116018	0	0	0	79770.7	116536	151862	67011.7	0	116056	61022.6	0	0	45568.1	0	0	106986	111577	139476	143888	15189.4	35661.9	131647	60832.7	0	88695.5	102767	0	5205.04	45243.7	0	5012.85	76859.9	63820.8	16816.3	27290.9	35976	0	30226.4	34187.4	62395.6	70514
Methionine sulfoxide	847	QEFRNWWLZKMPFJ-UHFFFAOYSA-N	2-amino-4-methylsulfinylbutanoic acid	C5H11NO3S	Sulfur Compound	3.70135e+07	4.2052e+07	4.1147e+07	6.69683e+07	6.84162e+07	6.1904e+07	3.78788e+07	3.87513e+07	3.35183e+07	4.00708e+07	6.57628e+07	3.67161e+07	4.75166e+07	1.62152e+07	1.34802e+07	1.26188e+07	3.76549e+07	3.40476e+07	1.8383e+07	3.57277e+07	2.7586e+07	3.02907e+07	1.41047e+07	3.00285e+07	3.12015e+07	2.51116e+07	3.27574e+07	2.68815e+07	2.33617e+07	1.65857e+07	1.3223e+07	8.62148e+06	8.29446e+06	7.64171e+06	6.06109e+06	2.76669e+07	1.28101e+07	7.33242e+06	1.59365e+07	1.28247e+07	8.46863e+06	8.58859e+06	1.22851e+07	1.41431e+07
methyl 4-hydroxyBenzoate	7456	LXCFILQKKLGQFO-UHFFFAOYSA-N	methyl 4-hydroxybenzoate	C8H8O3	Paraben	2.079e+06	2.32424e+06	2.41069e+06	2.51132e+06	2.43832e+06	2.96934e+06	2.04204e+06	2.07302e+06	2.55744e+06	2.27131e+06	2.63966e+06	2.22417e+06	2.37838e+06	534158	509180	543467	1.11676e+06	1.03175e+06	1.22604e+06	1.36858e+06	1.63687e+06	1.59515e+06	528935	1.12485e+06	1.53353e+06	1.06244e+06	1.0022e+06	1.24412e+06	1.46558e+06	479060	581619	730827	2.30582e+06	2.58365e+06	3.07553e+06	1.2373e+06	597169	2.655e+06	1.49649e+06	233803	289911	246198	1.07418e+06	966307
methyl-beta-D-Galactopyranoside	94214	HOVAGTYPODGVJG-VOQCIKJUSA-N	(2R,3R,4S,5R,6R)-2-(hydroxymethyl)-6-methoxyoxane-3,4,5-triol	C7H14O6	Carbohydrate	1.54942e+06	1.21625e+06	1.19882e+06	1.93429e+06	1.7795e+06	1.73736e+06	1.23386e+06	1.19187e+06	1.19328e+06	1.3215e+06	1.81705e+06	1.20634e+06	1.4483e+06	522959	513200	334314	1.01825e+06	1.03101e+06	747752	988550	921269	928898	456824	932337	946239	778467	1.03485e+06	904952	872689	502240	576772	400659	1.15431e+06	1.10372e+06	900191	937496	493224	1.05274e+06	827821	339620	291574	293549	535795	614379
Mucic acid	3037582	DSLZVSRJTYRBFB-DUHBMQHGSA-N	(2S,3R,4S,5R)-2,3,4,5-tetrahydroxyhexanedioic acid	C6H10O8	Carboxylic acid	842585	2.83554e+06	463335	1.53734e+06	1.58128e+06	236409	1.43728e+06	863871	1.90899e+06	1.38049e+06	1.11834e+06	1.40338e+06	1.30074e+06	0	0	0	801335	370299	1.41829e+06	597595	1.15609e+06	1.75713e+06	0	863308	1.17027e+06	677860	155364	3.12875e+06	1.507e+06	679586	605782	648366	1.55065e+06	2.34113e+06	4.07664e+06	1.59704e+06	644578	2.65614e+06	1.63259e+06	175471	861633	1.29077e+06	3.04113e+06	4.70192e+06
N-acetyl-Aspartate	65065	OTCCIMWXFLJLIA-BYPYZUCNSA-N	(2S)-2-acetamidobutanedioic acid	C6H9NO5	Aminoacid derivatives	2.74402e+06	3.33895e+06	4.12299e+06	4.02969e+06	3.60365e+06	5.01442e+06	3.04482e+06	3.38864e+06	3.39991e+06	3.40199e+06	4.21592e+06	3.27779e+06	3.6319e+06	1.13418e+06	1.05778e+06	1.33388e+06	1.93997e+06	1.84125e+06	2.0754e+06	3.28119e+06	3.35827e+06	4.24158e+06	1.17528e+06	1.95221e+06	3.62701e+06	2.2515e+06	1.6651e+06	2.17553e+06	2.63742e+06	752662	1.0505e+06	1.09616e+06	2.09653e+07	2.05813e+07	2.07463e+07	2.15935e+06	966443	2.07643e+07	7.96335e+06	1.2229e+06	1.2314e+06	1.26254e+06	1.97604e+06	2.12766e+06
N-acetyl-Histidine	75619	KBOJOGQFRVVWBH-ZETCQYMHSA-N	(2S)-2-acetamido-3-(1H-imidazol-5-yl)propanoic acid	C8H11N3O3	Aminoacid derivatives	2.68714e+06	2.59034e+06	2.60549e+06	3.14464e+06	3.06e+06	2.98034e+06	2.52179e+06	2.60835e+06	2.94451e+06	2.62766e+06	3.06166e+06	2.69155e+06	2.79362e+06	1.03424e+06	1.02719e+06	1.08629e+06	1.71619e+06	1.76038e+06	2.03752e+06	2.78732e+06	3.11508e+06	3.31377e+06	1.04924e+06	1.83803e+06	3.07206e+06	1.98644e+06	2.28058e+06	1.93891e+06	2.96433e+06	730328	981227	902539	1.4023e+06	1.3481e+06	1.32786e+06	2.39461e+06	871365	1.35942e+06	1.5418e+06	856212	911665	842422	1.85206e+06	1.88046e+06
Nicotinamide	936	DFPAKSUCGFBDDF-UHFFFAOYSA-N	pyridine-3-carboxamide	C6H6N2O	Vitamin	0	0	0	0	0	0	0	0	0	0	0	0	0	0	0	0	0	0	0	0	0	0	0	0	0	0	0	0	0	0	0	0	0	0	0	0	0	0	0	0	0	0	0	0
Nicotinic acid	938	PVNIIMVLHYAWGP-UHFFFAOYSA-N	pyridine-3-carboxylic acid	C6H5NO2	Vitamin	4.77602e+06	4.37447e+06	5.23497e+06	5.16618e+06	5.51322e+06	6.68972e+06	3.85837e+06	4.10161e+06	3.97998e+06	4.79515e+06	5.78971e+06	3.97999e+06	4.85495e+06	1.57971e+06	1.57785e+06	1.57066e+06	3.64766e+06	3.52419e+06	3.40874e+06	4.59452e+06	4.57044e+06	4.94257e+06	1.57607e+06	3.52686e+06	4.70251e+06	3.26848e+06	2.69177e+06	2.85812e+06	3.09753e+06	1.57536e+06	1.66774e+06	1.39628e+06	3.69305e+06	3.58214e+06	3.04456e+06	2.88247e+06	1.54646e+06	3.43992e+06	2.62295e+06	1.13667e+06	974917	1.02093e+06	2.1597e+06	2.33398e+06
N-methylAnthranilic acid	67069	WVMBPWMAQDVZCM-UHFFFAOYSA-N	2-(methylamino)benzoic acid	C8H9NO2	Aminoacid derivatives	748107	694924	584456	1.59534e+06	1.52551e+06	1.20814e+06	650355	666366	229255	675829	1.443e+06	515325	878051	308557	350182	257664	853266	702329	197106	646443	324993	422935	305468	584234	464790	451497	924713	440954	258124	339611	275664	124227	613757	577562	564623	541264	246501	585314	457693	223206	124074	94337.6	273314	233676
Oleic acid	445639	ZQPPMHVWECSIRJ-KTKRTIGZSA-N	(Z)-octadec-9-enoic acid	C18H34O2	Lipids	185200	185200	185200	248382	248382	248382	192256	192256	192256	185200	248382	192256	208612	59838.4	59838.4	59838.4	146698	146698	146698	187576	187576	187576	59838.4	146698	187576	131371	145558	145558	145558	68751.9	68751.9	68751.9	137103	137103	137103	145558	68751.9	137103	117138	51613.6	51613.6	51613.6	112399	112399
Ornithine	6262	AHLPHDHHMVZTML-BYPYZUCNSA-N	(2S)-2,5-diaminopentanoic acid	C5H12N2O2	Aminoacid derivatives	1.29373e+07	1.1299e+07	1.44346e+07	1.57734e+07	1.313e+07	2.51254e+07	9.74042e+06	1.14953e+07	1.3348e+07	1.28903e+07	1.80096e+07	1.15279e+07	1.41426e+07	4.86546e+06	4.43071e+06	4.0246e+06	8.34567e+06	7.11039e+06	8.71781e+06	1.00522e+07	1.1633e+07	1.30042e+07	4.44026e+06	8.05796e+06	1.15631e+07	8.02044e+06	8.62126e+06	1.04099e+07	1.17169e+07	3.4892e+06	4.93271e+06	4.49192e+06	1.42397e+07	1.08841e+07	1.33518e+07	1.02494e+07	4.30461e+06	1.28252e+07	9.12639e+06	3.24941e+06	2.93851e+06	3.27906e+06	5.8581e+06	7.44139e+06
Orotic acid	967	PXQPEWDEAKTCGB-UHFFFAOYSA-N	2,4-dioxo-1H-pyrimidine-6-carboxylic acid	C5H4N2O4	Nucleotide and derivatives	4.31495e+06	4.05037e+06	5.41626e+06	5.44054e+06	5.09773e+06	7.44614e+06	1.68781e+06	2.06095e+06	2.2301e+06	4.59386e+06	5.9948e+06	1.99295e+06	4.19387e+06	7.13939e+06	6.89847e+06	6.7534e+06	1.44498e+07	1.4085e+07	1.58329e+07	2.03838e+07	2.34857e+07	2.2034e+07	6.93042e+06	1.47892e+07	2.19678e+07	1.45625e+07	5.47456e+06	5.64422e+06	6.83313e+06	3.24224e+06	3.65432e+06	3.96958e+06	8.93806e+06	9.09176e+06	9.79129e+06	5.98397e+06	3.62205e+06	9.2737e+06	6.29324e+06	2.2538e+06	2.29296e+06	2.52631e+06	5.8403e+06	6.43114e+06
Pentadecanoic acid	13849	WQEPLUUGTLDZJY-UHFFFAOYSA-N	pentadecanoic acid	C15H30O2	Carboxylic acid	1.36398e+06	745744	1.12778e+06	1.87083e+06	1.87922e+06	2.47106e+06	919087	751574	756740	1.07917e+06	2.07371e+06	809134	1.32067e+06	89353.9	72786.7	127611	85332.3	64420.1	0	0	66457	0	96583.9	49917.4	22152.3	56217.9	505742	326929	502825	365073	385628	325709	3.71405e+07	3.48394e+07	3.8447e+07	445165	358803	3.6809e+07	1.25376e+07	0	0	0	0	26201.3
Phenylalanine	6140	COLNVLDHVKWLRT-QMMMGPOBSA-N	(2S)-2-amino-3-phenylpropanoic acid	C9H11NO2	EAA	1.03994e+08	5.58368e+07	2.45321e+07	8.68375e+07	6.02875e+07	1.63021e+08	2.11578e+07	1.88207e+07	7.61205e+07	6.14544e+07	1.03382e+08	3.86996e+07	6.78454e+07	3.45507e+07	3.24276e+07	2.52453e+07	5.2361e+07	2.52474e+07	7.46658e+07	5.03602e+07	8.34894e+07	5.80083e+07	3.07412e+07	5.07581e+07	6.39526e+07	4.8484e+07	4.94414e+07	3.61048e+07	8.6698e+07	1.99768e+07	2.55589e+07	0	0	0	0	5.74147e+07	1.51786e+07	0	2.41978e+07	2.20918e+07	2.2563e+07	2.24997e+07	3.88433e+07	4.65006e+07
Phenylglyoxylic acid	11915	FAQJJMHZNSSFSM-UHFFFAOYSA-N	2-oxo-2-phenylacetic acid	C8H6O3	Carboxylic acid	677683	492583	722800	772369	855818	962076	545389	499136	487544	631022	863421	510690	668378	118291	124457	106102	339480	343200	270393	306825	292816	238279	116284	317691	279307	237760	269858	219282	182520	187660	188189	148946	627359	623080	480234	223887	174932	576891	325237	56655.2	44697.6	51606.3	209504	207285
Pipecolic acid	849	HXEACLLIILLPRG-UHFFFAOYSA-N	piperidine-2-carboxylic acid	C6H11NO2	Carboxylic acid	0	0	0	0	0	0	0	0	2.97803e+08	0	0	9.92677e+07	3.30892e+07	0	0	9.69835e+06	0	0	2.12831e+08	0	2.70205e+08	2.97605e+08	3.23278e+06	7.09435e+07	1.8927e+08	8.78154e+07	0	0	2.20397e+08	0	0	5.2109e+07	0	0	1.75655e+08	7.34658e+07	1.73697e+07	5.85516e+07	4.97957e+07	0	6.78793e+07	7.4964e+07	1.15896e+08	1.40229e+08
Proline	145742	ONIBWKKTOPOVIA-BYPYZUCNSA-N	(2S)-pyrrolidine-2-carboxylic acid	C5H9NO2	nEAA	1.42341e+08	1.29736e+08	1.37506e+08	1.66394e+08	1.56592e+08	1.89669e+08	1.25503e+08	1.26113e+08	1.40454e+08	1.36528e+08	1.70885e+08	1.3069e+08	1.46034e+08	3.85934e+07	3.81444e+07	3.46184e+07	8.60162e+07	7.59493e+07	8.39459e+07	1.04019e+08	1.13525e+08	1.09578e+08	3.71187e+07	8.19705e+07	1.09041e+08	7.60433e+07	9.33754e+07	8.75144e+07	9.80984e+07	4.1521e+07	4.33792e+07	4.06085e+07	1.08403e+08	1.04521e+08	1.0937e+08	9.29961e+07	4.18362e+07	1.07431e+08	8.07544e+07	2.78052e+07	2.74907e+07	2.68523e+07	5.54153e+07	5.74768e+07
Pyroglutamic acid	7405	ODHCTXKNWHHXJC-VKHMYHEASA-N	(2S)-5-oxopyrrolidine-2-carboxylic acid	C5H7NO3	Aminoacid derivatives	6.1178e+07	4.88595e+06	2.27435e+07	2.59518e+07	5.18637e+06	6.74189e+07	1.75362e+07	1.90447e+07	1.33642e+07	2.96025e+07	3.28524e+07	1.66484e+07	2.63677e+07	1.74373e+07	1.65988e+07	5.34299e+06	5.37882e+07	1.66853e+07	4.59382e+07	2.3534e+07	6.43534e+07	5.3822e+07	1.31264e+07	3.88039e+07	4.72365e+07	3.30556e+07	3.25351e+07	1.43371e+07	3.03862e+07	1.76834e+06	1.54701e+07	7.90596e+06	4.54892e+07	2.75439e+07	2.82394e+07	2.57528e+07	8.38147e+06	3.37575e+07	2.26306e+07	1.41541e+07	8.12485e+06	7.99383e+06	2.57936e+07	1.31982e+07
Raffinose	439242	MUPFEKGTMRGPLJ-ZQSKZDJDSA-N	(2S,3R,4S,5R,6R)-2-[[(2R,3S,4S,5R,6R)-6-[(2S,3S,4S,5R)-3,4-dihydroxy-2,5-bis(hydroxymethyl)oxolan-2-yl]oxy-3,4,5-trihydroxyoxan-2-yl]methoxy]-6-(hydroxymethyl)oxane-3,4,5-triol	C18H32O16	Carbohydrate	111504	111504	111504	149544	149544	149544	115752	115752	115752	111504	149544	115752	125600	35669.7	35669.7	35669.7	87446.7	87446.7	87446.7	111814	111814	111814	35669.7	87446.7	111814	78310.3	87636.7	87636.7	87636.7	41393.7	41393.7	41393.7	82546.1	82546.1	82546.1	87636.7	41393.7	82546.1	70525.5	30766.9	30766.9	30766.9	67001	67001
Ribulose	151261	ZAQJHHRNXZUBTE-NQXXGFSBSA-N	(3R,4R)-1,3,4,5-tetrahydroxypentan-2-one	C5H10O5	Carbohydrate	2.60366e+07	1.25992e+07	1.90224e+07	1.89595e+07	1.01563e+07	3.38424e+07	4.8504e+06	6.80925e+06	1.15757e+07	1.92194e+07	2.0986e+07	7.74512e+06	1.59835e+07	1.05243e+07	9.32399e+06	6.11883e+06	1.84587e+07	1.25831e+07	1.72443e+07	1.50828e+07	2.31553e+07	2.2197e+07	8.65572e+06	1.60954e+07	2.0145e+07	1.49654e+07	1.67616e+07	1.29349e+07	2.07085e+07	6.05389e+06	9.2638e+06	6.4196e+06	2.55608e+07	2.55278e+07	2.56346e+07	1.68017e+07	7.24576e+06	2.55744e+07	1.65406e+07	9.68759e+06	9.64351e+06	9.25564e+06	1.41173e+07	1.65086e+07
Saccharopine	160556	ZDGJAHTZVHVLOT-YUMQZZPRSA-N	(2S)-2-[[(5S)-5-amino-5-carboxypentyl]amino]pentanedioic acid	C11H20N2O6	Aminoacid derivatives	0	0	0	1.96511e+06	1.58938e+06	1.01296e+06	0	0	28526.1	0	1.52248e+06	9508.69	510664	358324	184093	0	1.12657e+06	972108	0	0	0	2.57178e+06	180806	699560	857260	579209	580717	0	0	373542	0	0	0	0	0	193572	124514	0	106029	307731	0	0	0	0
Salicylic acid	338	YGSDEFSMJLZEOE-UHFFFAOYSA-N	2-hydroxybenzoic acid	C7H6O3	Carboxylic acid	13656.4	0	2397.44	14788.6	8500.25	0	6105.82	0	0	5351.28	7762.95	2035.27	5049.83	367.127	0	0	17725.1	0	0	0	0	0	122.376	5908.35	0	2010.24	8083.22	0	0	0	1692.44	2161.48	0	0	0	2694.41	1284.64	0	1326.35	0	0	0	0	0
Sedoheptulose	5460956	GKUQBELMWYQKKJ-BNWJMWRWSA-N	(1R,2S,3R,4S,5R)-5-(hydroxymethyl)-6,8-dioxabicyclo[3.2.1]octane-2,3,4-triol	C7H12O6	Carbohydrate	579139	603978	750987	697327	703686	879459	520901	653919	586064	644701	760157	586961	663940	218444	225449	233390	390914	403978	453223	648911	626958	768624	225761	416038	681498	441099	452153	594075	589962	214102	237980	214367	438140	415559	416172	545397	222150	423290	396945	174308	171634	183536	341131	379624
Serine	5951	MTCFGRXMJLQNBG-REOHCLBHSA-N	(2S)-2-amino-3-hydroxypropanoic acid	C3H7NO3	nEAA	3.53318e+07	3.3429e+07	3.987e+07	3.81964e+07	3.32786e+07	4.79113e+07	2.76399e+07	2.75113e+07	3.11051e+07	3.62103e+07	3.97955e+07	2.87521e+07	3.49193e+07	1.36526e+07	1.23778e+07	1.09691e+07	2.75198e+07	2.03431e+07	2.56351e+07	3.04961e+07	3.69471e+07	3.09092e+07	1.23332e+07	2.44993e+07	3.27841e+07	2.32055e+07	2.65411e+07	2.56881e+07	3.08289e+07	9.82853e+06	1.1676e+07	1.06086e+07	2.61619e+07	2.56993e+07	3.10862e+07	2.7686e+07	1.07044e+07	2.76491e+07	2.20132e+07	9.30494e+06	9.9921e+06	1.00912e+07	1.93487e+07	2.12049e+07
Shikimic acid	8742	JXOHGGNKMLTUBP-HSUXUTPPSA-N	(3R,4S,5R)-3,4,5-trihydroxycyclohexene-1-carboxylic acid	C7H10O5	Carboxylic acid	512812	545914	509272	380686	355097	372651	410681	394619	439120	522666	369478	414807	435650	187450	184754	187327	349141	301986	294896	700278	820382	809053	186510	315341	776571	426141	302792	503824	695411	123801	149803	173842	348839	372159	394153	500676	149149	371717	340514	188890	264699	274054	444336	459052
Suberic acid	10457	TYFQFVWCELRYAO-UHFFFAOYSA-N	octanedioic acid	C8H14O4	Carboxylic acid	71795.8	64693.9	111600	67827.1	54246.7	96116.9	48247	55251.7	59502.1	82696.6	72730.2	54333.6	69920.2	31073.8	29309.6	26340.5	49485	35447.1	52078.1	77593.5	110802	121797	28908	45670.1	103397	59325.1	57510.9	92811.2	104290	12540.3	14809.4	31496	37262.2	46914	51793.4	84870.6	19615.2	45323.2	49936.4	31577.4	35037	27377.3	56766.6	67351.5
Taurine	1123	XOAAWQZATWQOTB-UHFFFAOYSA-N	2-aminoethanesulfonic acid	C2H7NO3S	Aminoacid derivatives	8758.31	15649.4	14172.9	26436.9	7085.59	12416.2	12020.6	8538.66	14662.7	12860.2	15312.9	11740.7	13304.6	8354.42	6213.42	8338.07	14196.8	17878.8	5878.54	10854.1	8619.92	14301	7635.3	12651.4	11258.3	10515	8597.47	9757.99	20154.7	1866.5	11104.9	3105.35	12112.1	16142.7	21275.5	12836.7	5358.9	16510.1	11568.6	5231.9	3173.42	9843.44	9562.91	12201.1
Threonine	6288	AYFVYJQAPQTCCC-GBXIJSLDSA-N	(2S,3R)-2-amino-3-hydroxybutanoic acid	C4H9NO3	EAA	0	0	0	0	0	0	1.2045e+06	0	0	0	0	401499	133833	1.98582e+06	1.86541e+06	535293	4.19156e+06	4.43926e+06	6.90925e+06	7.02051e+06	6.41892e+06	7.62044e+07	1.46217e+06	5.18002e+06	2.98813e+07	1.21745e+07	0	0	1.81649e+06	0	0	0	788149	0	0	605495	0	262716	289404	2.27047e+06	2.05939e+06	2.41486e+06	4.21327e+06	3.60243e+06
Thymidine	5789	IQFYYKKMVGJFEH-XLPZGREQSA-N	1-[(2R,4S,5R)-4-hydroxy-5-(hydroxymethyl)oxolan-2-yl]-5-methylpyrimidine-2,4-dione	C10H14N2O5	Nucleotide and derivatives	3.62177e+06	4.05599e+06	3.84637e+06	4.397e+06	4.22905e+06	4.22171e+06	3.86025e+06	3.67819e+06	4.30053e+06	3.84138e+06	4.28259e+06	3.94632e+06	4.02343e+06	682814	800467	835165	2.01282e+06	1.87105e+06	2.6559e+06	3.72532e+06	4.00126e+06	4.21417e+06	772815	2.17992e+06	3.98025e+06	2.311e+06	3.72786e+06	4.17365e+06	4.29139e+06	1.58237e+06	1.60759e+06	1.87936e+06	0	0	0	4.0643e+06	1.68977e+06	0	1.91803e+06	1.35843e+06	1.65618e+06	1.67433e+06	2.35092e+06	2.1594e+06
Thymine	1135	RWQNBRDOKXIBIV-UHFFFAOYSA-N	5-methyl-1H-pyrimidine-2,4-dione	C5H6N2O2	Nucleotide and derivatives	214026	151347	8900.62	47598.1	41738.2	33416.6	122310	88735.1	98894.2	124758	40917.7	103313	89662.9	18364.7	25368.8	27141.4	51642.8	35923.5	90256.6	137022	165297	14560	23625	59274.3	105626	62841.9	264238	153941	169471	55970.8	78608.7	76270.3	241346	344533	312946	195883	70283.2	299608	188591	88034.8	123742	102785	66127.6	91114.6
trans-4-hydroxy-Proline	5810	PMMYEEVYMWASQN-DMTCNVIQSA-N	(2S,4R)-4-hydroxypyrrolidine-2-carboxylic acid	C5H9NO3	Aminoacid derivatives	114623	175541	199785	0	52897.6	202023	125897	118256	156365	163317	84973.6	133506	127265	30660.3	39274.9	36866.5	0	3488.23	86719.1	84214.3	105325	123286	35600.6	30069.1	104275	56648.3	57638.5	88433.7	126651	6699.53	42769.4	54910.8	58835.8	68078.3	106134	90907.9	34793.2	77682.7	67794.6	14515.6	37806.1	42359.7	76712.6	72532.1
trimethylGlycine	247	KWIUHFFTVRNATP-UHFFFAOYSA-N	2-(trimethylazaniumyl)acetate	C5H11NO2	Aminoacid derivatives	5.97918e+07	4.78254e+07	5.26631e+07	1.15564e+08	1.06826e+08	7.65579e+07	4.66521e+07	4.71409e+07	3.22712e+07	5.34267e+07	9.96493e+07	4.20214e+07	6.50325e+07	1.79609e+07	1.70831e+07	1.35219e+07	4.12102e+07	4.36351e+07	1.92589e+07	2.95397e+07	2.59846e+07	1.83745e+07	1.61886e+07	3.47014e+07	2.4633e+07	2.51743e+07	4.3263e+07	2.92252e+07	2.56398e+07	1.99909e+07	1.83472e+07	6.45372e+06	4.1418e+07	3.77766e+07	2.49115e+07	3.27093e+07	1.49306e+07	3.4702e+07	2.74473e+07	1.62987e+07	6.09699e+06	7.68627e+06	9.2985e+06	9.42837e+06
Tryptophan	6305	QIVBCDIJIAJPQS-VIFPVBQESA-N	(2S)-2-amino-3-(1H-indol-3-yl)propanoic acid	C11H12N2O2	EAA	2.70635e+07	1.8043e+07	3.28201e+07	4.32368e+06	4.12492e+06	6.66999e+07	1.52657e+07	1.82242e+07	2.79588e+07	2.59755e+07	2.50495e+07	2.04829e+07	2.3836e+07	1.22485e+07	1.13793e+07	8.41755e+06	1.24841e+06	0	1.70617e+07	1.09206e+07	1.94745e+07	1.26912e+07	1.06818e+07	6.10338e+06	1.43621e+07	1.03824e+07	1.8595e+07	1.69877e+07	2.67567e+07	1.81796e+06	7.69912e+06	7.75209e+06	0	0	0	2.07798e+07	5.75639e+06	0	8.8454e+06	5.23321e+06	4.54555e+06	5.10166e+06	9.15403e+06	1.19512e+07
Tyrosine	6057	OUYCCCASQSFEME-QMMMGPOBSA-N	(2S)-2-amino-3-(4-hydroxyphenyl)propanoic acid	C9H11NO3	nEAA	1.04087e+08	1.01487e+08	1.16196e+08	1.20265e+08	1.10509e+08	1.6753e+08	9.95508e+07	9.67377e+07	1.1336e+08	1.07257e+08	1.32768e+08	1.03216e+08	1.14414e+08	3.61886e+07	3.46992e+07	3.29537e+07	6.3022e+07	4.89333e+07	7.66327e+07	7.42509e+07	8.88203e+07	8.67523e+07	3.46138e+07	6.28627e+07	8.32745e+07	6.02503e+07	6.5705e+07	6.721e+07	8.4285e+07	2.04618e+07	2.51099e+07	3.00575e+07	0	0	0	7.24e+07	2.52097e+07	0	3.25366e+07	2.0805e+07	2.34103e+07	2.33478e+07	4.1034e+07	4.3963e+07
Uracil	1174	ISAKRJDGNUQOIC-UHFFFAOYSA-N	1H-pyrimidine-2,4-dione	C4H4N2O2	Nucleotide and derivatives	1.45082e+06	1.73968e+06	0	0	0	0	0	0	0	1.0635e+06	0	0	354500	0	0	369109	682787	448985	0	2.42039e+06	0	1.31306e+06	123036	377257	1.24448e+06	581593	1.44617e+06	3.66157e+06	4.03624e+06	3.65015e+06	3.89686e+06	2.9576e+06	0	0	0	3.04799e+06	3.50154e+06	0	2.18318e+06	7.05619e+06	6.35293e+06	6.44132e+06	2.61483e+06	3.18347e+06
Uric acid	1175	LEHOTFFKMJEONL-UHFFFAOYSA-N	7,9-dihydro-3H-purine-2,6,8-trione	C5H4N4O3	Nucleotide and derivatives	7056.01	259.813	29100.7	0	0	0	0	0	0	12138.8	0	0	4046.28	5439.69	0	0	0	0	10986.3	34401.7	43183.5	0	1813.23	3662.11	25861.7	10445.7	0	6530.83	2393.49	2215.1	17883.3	19196.4	67677	51049.5	57298.4	2974.77	13098.3	58675	24916	129785	142574	169118	82963.1	94807.8
Uridine	6029	DRTQHJPVMGBUCF-XVFCMESISA-N	1-[(2R,3R,4S,5R)-3,4-dihydroxy-5-(hydroxymethyl)oxolan-2-yl]pyrimidine-2,4-dione	C9H12N2O6	Nucleotide and derivatives	4.81528e+07	4.31779e+07	5.12959e+07	5.12689e+07	4.58407e+07	8.00415e+07	3.80256e+07	4.20766e+07	5.01696e+07	4.75422e+07	5.90504e+07	4.34239e+07	5.00055e+07	1.40207e+07	1.42833e+07	1.29864e+07	2.38012e+07	2.36375e+07	3.53276e+07	3.84954e+07	4.51741e+07	4.40708e+07	1.37635e+07	2.75888e+07	4.25801e+07	2.79774e+07	3.15186e+07	3.45719e+07	4.20105e+07	1.45085e+07	1.80376e+07	1.65078e+07	0	0	0	3.60337e+07	1.63513e+07	0	1.74617e+07	1.49782e+07	1.49107e+07	1.63881e+07	2.3002e+07	2.54499e+07
Uridine 5'-monophosphate	6030	DJJCXFVJDGTHFX-XVFCMESISA-N	[(2R,3S,4R,5R)-5-(2,4-dioxopyrimidin-1-yl)-3,4-dihydroxyoxolan-2-yl]methyl dihydrogen phosphate	C9H13N2O9P	Nucleotide and derivatives	6.25766e+06	7.3018e+06	8.24787e+06	8.32736e+06	7.30789e+06	1.02976e+07	5.17518e+06	5.97663e+06	5.6104e+06	7.26911e+06	8.64428e+06	5.5874e+06	7.16693e+06	2.23556e+06	2.23273e+06	2.25438e+06	5.49892e+06	5.11588e+06	5.69768e+06	9.14208e+06	8.40972e+06	1.00014e+07	2.24089e+06	5.43749e+06	9.18439e+06	5.62092e+06	3.71953e+06	5.09532e+06	4.22173e+06	1.82811e+06	2.02873e+06	2.11584e+06	4.0615e+06	3.899e+06	4.10884e+06	4.34553e+06	1.99089e+06	4.02311e+06	3.45318e+06	1.18057e+06	1.19769e+06	1.39625e+06	3.25359e+06	4.04198e+06
Valine	6287	KZSNJWFQEVHDMF-BYPYZUCNSA-N	(2S)-2-amino-3-methylbutanoic acid	C5H11NO2	EAA	1.20998e+08	1.09276e+08	1.09435e+08	1.73626e+08	1.65097e+08	1.33107e+08	1.06421e+08	1.01014e+08	1.00878e+08	1.13236e+08	1.57277e+08	1.02771e+08	1.24428e+08	3.87367e+07	4.11776e+07	3.28405e+07	1.00794e+08	9.1761e+07	7.60955e+07	1.12661e+08	1.00794e+08	1.10733e+08	3.7585e+07	8.955e+07	1.08062e+08	7.83992e+07	8.15832e+07	8.12977e+07	7.74565e+07	4.15116e+07	4.33083e+07	3.34126e+07	8.38384e+07	9.15078e+07	6.69069e+07	8.01125e+07	3.94109e+07	8.0751e+07	6.67581e+07	3.10828e+07	2.45858e+07	2.59014e+07	5.44241e+07	5.63372e+07
Xanthine	1188	LRFVTYWOQMYALW-UHFFFAOYSA-N	3,7-dihydropurine-2,6-dione	C5H4N4O2	Nucleotide and derivatives	1.5301e+06	1.12731e+06	1.35297e+06	1.69493e+06	1.21401e+06	2.63177e+06	865744	1.19194e+06	1.85957e+06	1.33679e+06	1.8469e+06	1.30575e+06	1.49648e+06	643170	616355	581648	1.84402e+06	1.21854e+06	1.71485e+06	1.75919e+06	2.33801e+06	2.5061e+06	613724	1.59247e+06	2.2011e+06	1.4691e+06	1.17207e+06	1.251e+06	2.15246e+06	531456	730691	654949	769914	401254	685310	1.52517e+06	639032	618826	927677	881794	962676	1.07434e+06	1.31359e+06	1.56124e+06
Xylitol	6912	HEBKCHPVOIAQTA-NGQZWQHPSA-N	(2S,4R)-pentane-1,2,3,4,5-pentol	C5H12O5	Polyol	931309	977649	953977	1.13425e+06	1.07909e+06	1.27796e+06	962153	917969	1.0969e+06	954312	1.16377e+06	992342	1.03681e+06	236629	217730	221668	443473	421801	657450	595999	705770	614457	225342	507575	638742	457220	849827	738088	832509	319365	338440	391411	93892.9	112944	123217	806808	349739	110018	422188	193419	229809	223016	514211	494817
[truncated: 44 more columns]
