# Supplementary material for: The Exometabolome of Xylella fastidiosa in Contact with Paraburkholderia phytofirmans Supernatant Reveals Changes in Nicotinamide, Amino Acids, Biotin, and Plant Hormones
Source: Metabolites. 2024 Jan 24;14(2):82. doi: 10.3390/metabo14020082 (PMC10890622; doi:10.3390/metabo14020082)
Supplement: Supplementary file 1 [file metabolites-14-00082-s001.zip › Supplementary_Table_S14-S15.xlsx]

## Sheet: Supp_Table_S14 AIB_cluster
Gene ID	Gene	Protein size (amino acids)	Function	Ortholog in X. Fastidiosa	Ortholog in P. Phytofirmans	Identity (%)
Rhow_000808	aibR	279	Putative transcriptional regulator	PD0421	Bphyt_6201	26/31
Rhow_000807	aibD2	300	NAD+-dependent D-MeSer dehydrogenase	-	Bphyt_5647	-/43
Rhow_000806	aibE	491	NAD+-dependent Amms dehydrogenase	-	Bphyt_5826	-/40
Rhow_000804	aibH1	373	Aib hydroxylase, α' subunit	-	-	-/-
Rhow_000803	aibH2	378	Aib hydroxylase, α subunit	-	Bphyt_1472	-/32
Rhow_000802	aibG	169	Ferredoxin	PD0689	Bphyt_7057	32/29
Rhow_000801	aibF	322	Ferredoxin:NAD+ oxidoreductase	PD0038	Bphyt_2150	29/39
Rhow_000800	aibT	480	Aib/D-MeSer transporter	PD1256	Bphyt_3123	23/40
Rhow_000799	aibC	452	Amma decarboxylase	PD1750	Bphyt_0271	29/35
Rhow_000798	aibA	366	NAD+-dependent L-Ala dehydrogenase	-	Bphyt_5117	-/56
Rhow_000797	aibN	465	Function unknown	-	Bphyt_0104	-/41

## Sheet: Supp_Table_S15 GA_cluster
Gene ID	Gene	Protein size (amino acids)	Function	Ortholog in X. Fastidiosa	Ortholog in P. Phytofirmans	Identity (%)
Ga0133333_114743	cyp115	409	Cytochrome P450	PD1688	Bphyt_1856	29/37
Ga0133333_114744	cyp112	400	Cytochrome P450	PD1688	Bphyt_1856	31/31
Ga0133333_114745	cyp114	430	Cytochrome P450	PD1688	Bphyt_1856	31/32
Ga0133333_114746	fd	102	Ferredoxin	-	-	-/-
Ga0133333_114747	sdr	281	NAD(P)-dependent dehydrogenase, short-chain alcohol dehydrogenase family	PD1503	Bphyt_0979	34/36
Ga0133333_114748	cyp117	447	Cytochrome P450	PD1688	Bphyt_2741	28/27
Ga0133333_114749	ggps	332	Farnesyl-diphosphate synthase	PD1512	Bphyt_6782	47/54
Ga0133333_114750	cps	519	Terpenoid cyclases/protein prenyltransferase alpha-alpha toroid	-	-	-/-
Ga0133333_114751	ks	298	Terpenoid synthase	-	-	-/-
Ga0133333_114752	idi	366	Isopentenyl-diphosphate delta-isomerase	-	-	-/-
