# Supplementary material for: The Exometabolome of Xylella fastidiosa in Contact with Paraburkholderia phytofirmans Supernatant Reveals Changes in Nicotinamide, Amino Acids, Biotin, and Plant Hormones
Source: Metabolites. 2024 Jan 24;14(2):82. doi: 10.3390/metabo14020082 (PMC10890622; doi:10.3390/metabo14020082)
Supplement: Supplementary file 1 [file metabolites-14-00082-s001.zip › Supplementary_Table_S4-S8.xlsx]

## Sheet: Supp_Table_S4
MAGI_score	gene_id	original_compound	neighbor	note	compound_score	level	homology_score	reciprocal_score	reaction_connection	e_score_r2g	database_id_r2g	e_score_g2r	database_id_g2r
6.33245	PD1437	AGPKZVBTJJNPAG-WHFBIAKZSA-N		direct	1	0	400	2	2.01	200	ISOLEUCINE--TRNA-LIGASE-RXN	200	ISOLEUCINE--TRNA-LIGASE-RXN
5.76921	PD0810	AGPKZVBTJJNPAG-WHFBIAKZSA-N		flat tautomer	1	0	275.576	2	2.01	138.666	RHEA:24804	137.788	RHEA:24804
4.85131	PD0810	AGPKZVBTJJNPAG-WHFBIAKZSA-N		flat tautomer	1	0	275.576	1	2.01	138.666	RHEA:24804	137.788	RHEA:24814
4.85131	PD0810	AGPKZVBTJJNPAG-WHFBIAKZSA-N		flat tautomer	1	0	275.576	1	2.01	138.666	RHEA:24804	137.788	RHEA:18323
3.45702	PD1311	AGPKZVBTJJNPAG-WHFBIAKZSA-N		direct	1	0	35.5289	2	2.01	19.1586	RXN-18314	17.7645	RXN-18314
2.8753	PD1311	AGPKZVBTJJNPAG-WHFBIAKZSA-N		direct	1	0	34.0044	1	2.01	19.1586	RXN-18314	17.0022	RXN-15667
2.84397	PD1311	AGPKZVBTJJNPAG-WHFBIAKZSA-N		direct	1	0	32.5465	1	2.01	19.1586	RXN-18314	16.2733	RXN-15642
2.8312	PD1311	AGPKZVBTJJNPAG-WHFBIAKZSA-N		direct	1	0	31.9659	1	2.01	19.1586	RXN-18314	15.983	RXN-16089
1.41999	PD0810	AGPKZVBTJJNPAG-WHFBIAKZSA-N		flat tautomer	1	0	202.277	0.01	2.01	101.138	RHEA:24804	137.788	RHEA:24814
1.41999	PD0810	AGPKZVBTJJNPAG-WHFBIAKZSA-N		flat tautomer	1	0	202.277	0.01	2.01	101.138	RHEA:24804	137.788	RHEA:18323
1.16458	PD0155	AGPKZVBTJJNPAG-WHFBIAKZSA-N		direct	1	0	91.5139	0.01	2.01	45.757	RHEA:45562	152.398	RHEA:16863
1.13013	PD0654	AGPKZVBTJJNPAG-WHFBIAKZSA-N		direct	1	0	81.1568	0.01	2.01	40.5784	RHEA:45562	200	RHEA:18052
0.956871	PD1501	AGPKZVBTJJNPAG-WHFBIAKZSA-N		direct	1	0	41.7077	0.01	2.01	20.8539	RXN-18314	200	RHEA:14167
0.930212	PD0233	AGPKZVBTJJNPAG-WHFBIAKZSA-N		direct	1	0	37.2505	0.01	2.01	18.6253	RXN-16683	200	RHEA:33629
0.750205	PD1311	AGPKZVBTJJNPAG-WHFBIAKZSA-N		flat tautomer	1	0	15.7589	0.01	2.01	7.87943	RXN-16642	17.7645	RXN-18314
0.750205	PD1311	AGPKZVBTJJNPAG-WHFBIAKZSA-N		flat tautomer	1	0	15.7589	0.01	2.01	7.87943	RXN-16642	17.0022	RXN-15667
0.750205	PD1311	AGPKZVBTJJNPAG-WHFBIAKZSA-N		flat tautomer	1	0	15.7589	0.01	2.01	7.87943	RXN-16642	16.2733	RXN-15642
0.750205	PD1311	AGPKZVBTJJNPAG-WHFBIAKZSA-N		flat tautomer	1	0	15.7589	0.01	2.01	7.87943	RXN-16642	15.983	RXN-16089
0.7347	PD1296	AGPKZVBTJJNPAG-WHFBIAKZSA-N		flat tautomer	1	0	14.4959	0.01	2.01	7.24795	RXN-16642	200	RHEA:23177
0.726362	PD0233	AGPKZVBTJJNPAG-WHFBIAKZSA-N		flat tautomer	1	0	13.8489	0.01	2.01	6.92445	RXN-16642	200	RHEA:33629
0.693972	PD1903	AGPKZVBTJJNPAG-WHFBIAKZSA-N		direct	1	0	11.5391	0.01	2.01	10.6778	RXN-10455	5.76955	RHEA:42673
0.658589	PD1688	AGPKZVBTJJNPAG-WHFBIAKZSA-N		flat tautomer	1	0	9.35971	0.01	2.01	4.67985	RHEA:30481	72.71	RXN-13834
0.658589	PD1688	AGPKZVBTJJNPAG-WHFBIAKZSA-N		flat tautomer	1	0	9.35971	0.01	2.01	4.67985	RHEA:30481	67.5654	RHEA:15163
0.658589	PD1688	AGPKZVBTJJNPAG-WHFBIAKZSA-N		flat tautomer	1	0	9.35971	0.01	2.01	4.67985	RHEA:30481	67.5654	RHEA:40302
0.658589	PD1688	AGPKZVBTJJNPAG-WHFBIAKZSA-N		flat tautomer	1	0	9.35971	0.01	2.01	4.67985	RHEA:30481	67.5654	RHEA:15158
0.658589	PD1688	AGPKZVBTJJNPAG-WHFBIAKZSA-N		flat tautomer	1	0	9.35971	0.01	2.01	4.67985	RHEA:30481	67.1319	RHEA:34625
0.658589	PD1688	AGPKZVBTJJNPAG-WHFBIAKZSA-N		flat tautomer	1	0	9.35971	0.01	2.01	4.67985	RHEA:30481	67.1319	RHEA:14373
0.658589	PD1688	AGPKZVBTJJNPAG-WHFBIAKZSA-N		flat tautomer	1	0	9.35971	0.01	2.01	4.67985	RHEA:30481	67.1319	RHEA:34630
0.658589	PD1688	AGPKZVBTJJNPAG-WHFBIAKZSA-N		flat tautomer	1	0	9.35971	0.01	2.01	4.67985	RHEA:30481	67.1319	RHEA:34633
0.658589	PD1688	AGPKZVBTJJNPAG-WHFBIAKZSA-N		flat tautomer	1	0	9.35971	0.01	2.01	4.67985	RHEA:28604	72.71	RXN-13834
0.658589	PD1688	AGPKZVBTJJNPAG-WHFBIAKZSA-N		flat tautomer	1	0	9.35971	0.01	2.01	4.67985	RHEA:28604	67.5654	RHEA:15163
0.658589	PD1688	AGPKZVBTJJNPAG-WHFBIAKZSA-N		flat tautomer	1	0	9.35971	0.01	2.01	4.67985	RHEA:28604	67.5654	RHEA:40302
0.658589	PD1688	AGPKZVBTJJNPAG-WHFBIAKZSA-N		flat tautomer	1	0	9.35971	0.01	2.01	4.67985	RHEA:28604	67.5654	RHEA:15158
0.658589	PD1688	AGPKZVBTJJNPAG-WHFBIAKZSA-N		flat tautomer	1	0	9.35971	0.01	2.01	4.67985	RHEA:28604	67.1319	RHEA:34625
0.658589	PD1688	AGPKZVBTJJNPAG-WHFBIAKZSA-N		flat tautomer	1	0	9.35971	0.01	2.01	4.67985	RHEA:28604	67.1319	RHEA:14373
0.658589	PD1688	AGPKZVBTJJNPAG-WHFBIAKZSA-N		flat tautomer	1	0	9.35971	0.01	2.01	4.67985	RHEA:28604	67.1319	RHEA:34630
0.658589	PD1688	AGPKZVBTJJNPAG-WHFBIAKZSA-N		flat tautomer	1	0	9.35971	0.01	2.01	4.67985	RHEA:28604	67.1319	RHEA:34633
0.63622	PD1704	AGPKZVBTJJNPAG-WHFBIAKZSA-N		flat tautomer	1	0	8.15144	0.01	2.01	4.07572	RHEA:30481	70.5528	RXN-13834
0.63622	PD1704	AGPKZVBTJJNPAG-WHFBIAKZSA-N		flat tautomer	1	0	8.15144	0.01	2.01	4.07572	RHEA:28604	70.5528	RXN-13834
0.63622	PD1704	AGPKZVBTJJNPAG-WHFBIAKZSA-N		flat tautomer	1	0	8.15144	0.01	2.01	4.07572	RHEA:30481	60.2403	RHEA:40547
0.63622	PD1704	AGPKZVBTJJNPAG-WHFBIAKZSA-N		flat tautomer	1	0	8.15144	0.01	2.01	4.07572	RHEA:30481	60.2403	RHEA:39887
0.63622	PD1704	AGPKZVBTJJNPAG-WHFBIAKZSA-N		flat tautomer	1	0	8.15144	0.01	2.01	4.07572	RHEA:30481	60.2403	RHEA:40536
0.63622	PD1704	AGPKZVBTJJNPAG-WHFBIAKZSA-N		flat tautomer	1	0	8.15144	0.01	2.01	4.07572	RHEA:30481	60.2403	RHEA:40543
0.63622	PD1704	AGPKZVBTJJNPAG-WHFBIAKZSA-N		flat tautomer	1	0	8.15144	0.01	2.01	4.07572	RHEA:30481	60.2403	RHEA:15163
0.63622	PD1704	AGPKZVBTJJNPAG-WHFBIAKZSA-N		flat tautomer	1	0	8.15144	0.01	2.01	4.07572	RHEA:30481	60.2403	RHEA:40541
0.63622	PD1704	AGPKZVBTJJNPAG-WHFBIAKZSA-N		flat tautomer	1	0	8.15144	0.01	2.01	4.07572	RHEA:30481	60.2403	RHEA:15158
0.63622	PD1704	AGPKZVBTJJNPAG-WHFBIAKZSA-N		flat tautomer	1	0	8.15144	0.01	2.01	4.07572	RHEA:30481	60.2403	RHEA:40533
0.63622	PD1704	AGPKZVBTJJNPAG-WHFBIAKZSA-N		flat tautomer	1	0	8.15144	0.01	2.01	4.07572	RHEA:30481	60.2403	RXN-15109
0.63622	PD1704	AGPKZVBTJJNPAG-WHFBIAKZSA-N		flat tautomer	1	0	8.15144	0.01	2.01	4.07572	RHEA:30481	60.2403	RXN-15108
0.63622	PD1704	AGPKZVBTJJNPAG-WHFBIAKZSA-N		flat tautomer	1	0	8.15144	0.01	2.01	4.07572	RHEA:30481	60.2403	RXN-15106
0.63622	PD1704	AGPKZVBTJJNPAG-WHFBIAKZSA-N		flat tautomer	1	0	8.15144	0.01	2.01	4.07572	RHEA:28604	60.2403	RHEA:40547
0.63622	PD1704	AGPKZVBTJJNPAG-WHFBIAKZSA-N		flat tautomer	1	0	8.15144	0.01	2.01	4.07572	RHEA:28604	60.2403	RHEA:39887
0.63622	PD1704	AGPKZVBTJJNPAG-WHFBIAKZSA-N		flat tautomer	1	0	8.15144	0.01	2.01	4.07572	RHEA:28604	60.2403	RHEA:40536
0.63622	PD1704	AGPKZVBTJJNPAG-WHFBIAKZSA-N		flat tautomer	1	0	8.15144	0.01	2.01	4.07572	RHEA:28604	60.2403	RHEA:40543
0.63622	PD1704	AGPKZVBTJJNPAG-WHFBIAKZSA-N		flat tautomer	1	0	8.15144	0.01	2.01	4.07572	RHEA:28604	60.2403	RHEA:15163
0.63622	PD1704	AGPKZVBTJJNPAG-WHFBIAKZSA-N		flat tautomer	1	0	8.15144	0.01	2.01	4.07572	RHEA:28604	60.2403	RHEA:40541
0.63622	PD1704	AGPKZVBTJJNPAG-WHFBIAKZSA-N		flat tautomer	1	0	8.15144	0.01	2.01	4.07572	RHEA:28604	60.2403	RHEA:15158
0.63622	PD1704	AGPKZVBTJJNPAG-WHFBIAKZSA-N		flat tautomer	1	0	8.15144	0.01	2.01	4.07572	RHEA:28604	60.2403	RHEA:40533
0.63622	PD1704	AGPKZVBTJJNPAG-WHFBIAKZSA-N		flat tautomer	1	0	8.15144	0.01	2.01	4.07572	RHEA:28604	60.2403	RXN-15109
0.63622	PD1704	AGPKZVBTJJNPAG-WHFBIAKZSA-N		flat tautomer	1	0	8.15144	0.01	2.01	4.07572	RHEA:28604	60.2403	RXN-15108
0.63622	PD1704	AGPKZVBTJJNPAG-WHFBIAKZSA-N		flat tautomer	1	0	8.15144	0.01	2.01	4.07572	RHEA:28604	60.2403	RXN-15106
0.63622	PD1704	AGPKZVBTJJNPAG-WHFBIAKZSA-N		flat tautomer	1	0	8.15144	0.01	2.01	4.07572	RHEA:30481	60.9281	RHEA:40302
0.63622	PD1704	AGPKZVBTJJNPAG-WHFBIAKZSA-N		flat tautomer	1	0	8.15144	0.01	2.01	4.07572	RHEA:28604	60.9281	RHEA:40302
0.563742		AGPKZVBTJJNPAG-WHFBIAKZSA-N		direct	1	0	1	0.1	1.01		1.14.13.117-RXN
0.563742		AGPKZVBTJJNPAG-WHFBIAKZSA-N		direct	1	0	1	0.1	1.01		RXN-10430
0.563742		AGPKZVBTJJNPAG-WHFBIAKZSA-N		direct	1	0	1	0.1	1.01		RXN-11985
0.563742		AGPKZVBTJJNPAG-WHFBIAKZSA-N		direct	1	0	1	0.1	1.01		RXN-10435
0.563742		AGPKZVBTJJNPAG-WHFBIAKZSA-N		flat tautomer	1	0	1	0.1	1.01		RHEA:32960
0.487842	PD1848	AGPKZVBTJJNPAG-WHFBIAKZSA-N		flat tautomer	1	0	2.81787	0.01	2.01	1.40894	RHEA:41451	200	GLURS-RXN
0.485032	PD0827	AGPKZVBTJJNPAG-WHFBIAKZSA-N		direct	1	0	2.7535	0.01	2.01	1.37675	RXN-16292	200	RHEA:17453
0.485032	PD0827	AGPKZVBTJJNPAG-WHFBIAKZSA-N		flat tautomer	1	0	2.7535	0.01	2.01	1.37675	RHEA:44348	200	RHEA:17453
0.395778	PD0102	AGPKZVBTJJNPAG-WHFBIAKZSA-N	KZSNJWFQEVHDMF-BYPYZUCNSA-N	direct	1	2	400	2	2.01	200	VALINE--TRNA-LIGASE-RXN	200	VALINE--TRNA-LIGASE-RXN
0.360576	PD0810	AGPKZVBTJJNPAG-WHFBIAKZSA-N	KZSNJWFQEVHDMF-SCSAIBSYSA-N	direct	1	2	275.576	2	2.01	138.666	RHEA:24814	137.788	RHEA:24814
0.35322	PD0193	AGPKZVBTJJNPAG-WHFBIAKZSA-N		direct	1	0	0.774432	0.01	2.01	0.79588	RXN-10455	0.387216	PPPGPPHYDRO-RXN
0.303207	PD0810	AGPKZVBTJJNPAG-WHFBIAKZSA-N	KZSNJWFQEVHDMF-SCSAIBSYSA-N	direct	1	2	275.576	1	2.01	138.666	RHEA:24814	137.788	RHEA:18323
0.303207	PD0810	AGPKZVBTJJNPAG-WHFBIAKZSA-N	KZSNJWFQEVHDMF-SCSAIBSYSA-N	direct	1	2	275.576	1	2.01	138.666	RHEA:24814	137.788	RHEA:24804
0.25355	PD1503	AGPKZVBTJJNPAG-WHFBIAKZSA-N	MMBIRKOXPSBOTN-UCORVYFPSA-N	direct	1	1	52.6375	0.01	2.01	26.3188	RXN-13637	106.475	RHEA:17025
0.25355	PD1503	AGPKZVBTJJNPAG-WHFBIAKZSA-N	MMBIRKOXPSBOTN-UCORVYFPSA-N	direct	1	1	52.6375	0.01	2.01	26.3188	RXN-13637	108.889	RXN-9552
0.25355	PD1503	AGPKZVBTJJNPAG-WHFBIAKZSA-N	MMBIRKOXPSBOTN-UCORVYFPSA-N	direct	1	1	52.6375	0.01	2.01	26.3188	RXN-13637	108.889	RXN-10659
0.25355	PD1503	AGPKZVBTJJNPAG-WHFBIAKZSA-N	MMBIRKOXPSBOTN-UCORVYFPSA-N	direct	1	1	52.6375	0.01	2.01	26.3188	RXN-13637	108.889	RXN-9536
0.25355	PD1503	AGPKZVBTJJNPAG-WHFBIAKZSA-N	MMBIRKOXPSBOTN-UCORVYFPSA-N	direct	1	1	52.6375	0.01	2.01	26.3188	RXN-13637	108.889	RXN0-2142
0.25355	PD1503	AGPKZVBTJJNPAG-WHFBIAKZSA-N	MMBIRKOXPSBOTN-UCORVYFPSA-N	direct	1	1	52.6375	0.01	2.01	26.3188	RXN-13637	108.889	RXN-11476
0.25355	PD1503	AGPKZVBTJJNPAG-WHFBIAKZSA-N	MMBIRKOXPSBOTN-UCORVYFPSA-N	direct	1	1	52.6375	0.01	2.01	26.3188	RXN-13637	108.889	RXN-9524
0.25355	PD1503	AGPKZVBTJJNPAG-WHFBIAKZSA-N	MMBIRKOXPSBOTN-UCORVYFPSA-N	direct	1	1	52.6375	0.01	2.01	26.3188	RXN-13637	108.889	RXN-10655
0.25355	PD1503	AGPKZVBTJJNPAG-WHFBIAKZSA-N	MMBIRKOXPSBOTN-UCORVYFPSA-N	direct	1	1	52.6375	0.01	2.01	26.3188	RXN-13637	108.889	RXN-9528
0.25355	PD1503	AGPKZVBTJJNPAG-WHFBIAKZSA-N	MMBIRKOXPSBOTN-UCORVYFPSA-N	direct	1	1	52.6375	0.01	2.01	26.3188	RXN-13637	108.889	RXN1G-349
0.25355	PD1503	AGPKZVBTJJNPAG-WHFBIAKZSA-N	MMBIRKOXPSBOTN-UCORVYFPSA-N	direct	1	1	52.6375	0.01	2.01	26.3188	RXN-13637	108.889	RXN1G-469
0.25355	PD1503	AGPKZVBTJJNPAG-WHFBIAKZSA-N	MMBIRKOXPSBOTN-UCORVYFPSA-N	direct	1	1	52.6375	0.01	2.01	26.3188	RXN-13637	108.889	RXN-9532
0.25355	PD1503	AGPKZVBTJJNPAG-WHFBIAKZSA-N	MMBIRKOXPSBOTN-UCORVYFPSA-N	direct	1	1	52.6375	0.01	2.01	26.3188	RXN-13637	108.889	RXN-9514
0.25355	PD1503	AGPKZVBTJJNPAG-WHFBIAKZSA-N	MMBIRKOXPSBOTN-UCORVYFPSA-N	direct	1	1	52.6375	0.01	2.01	26.3188	RXN-13637	108.889	RXN-9518
0.25355	PD1503	AGPKZVBTJJNPAG-WHFBIAKZSA-N	MMBIRKOXPSBOTN-UCORVYFPSA-N	direct	1	1	52.6375	0.01	2.01	26.3188	RXN-13637	108.889	RXN1G-1053
0.25355	PD1503	AGPKZVBTJJNPAG-WHFBIAKZSA-N	MMBIRKOXPSBOTN-UCORVYFPSA-N	direct	1	1	52.6375	0.01	2.01	26.3188	RXN-13637	108.889	RXN1G-287
0.25355	PD1503	AGPKZVBTJJNPAG-WHFBIAKZSA-N	MMBIRKOXPSBOTN-UCORVYFPSA-N	direct	1	1	52.6375	0.01	2.01	26.3188	RXN-13637	108.889	RXN1G-163
0.25355	PD1503	AGPKZVBTJJNPAG-WHFBIAKZSA-N	MMBIRKOXPSBOTN-UCORVYFPSA-N	direct	1	1	52.6375	0.01	2.01	26.3188	RXN-13637	108.889	RXN1G-240
0.25355	PD1503	AGPKZVBTJJNPAG-WHFBIAKZSA-N	MMBIRKOXPSBOTN-UCORVYFPSA-N	direct	1	1	52.6375	0.01	2.01	26.3188	RXN-13637	108.889	RXN-9633
0.25355	PD1503	AGPKZVBTJJNPAG-WHFBIAKZSA-N	MMBIRKOXPSBOTN-UCORVYFPSA-N	direct	1	1	52.6375	0.01	2.01	26.3188	RXN-13637	108.889	RXN1G-260
0.25355	PD1503	AGPKZVBTJJNPAG-WHFBIAKZSA-N	MMBIRKOXPSBOTN-UCORVYFPSA-N	direct	1	1	52.6375	0.01	2.01	26.3188	RXN-13637	108.889	RXN1G-358
0.25355	PD1503	AGPKZVBTJJNPAG-WHFBIAKZSA-N	MMBIRKOXPSBOTN-UCORVYFPSA-N	direct	1	1	52.6375	0.01	2.01	26.3188	RXN-13637	108.889	RXN1G-881
0.25355	PD1503	AGPKZVBTJJNPAG-WHFBIAKZSA-N	MMBIRKOXPSBOTN-UCORVYFPSA-N	direct	1	1	52.6375	0.01	2.01	26.3188	RXN-13637	108.889	RXN-9556
0.25355	PD1503	AGPKZVBTJJNPAG-WHFBIAKZSA-N	MMBIRKOXPSBOTN-UCORVYFPSA-N	direct	1	1	52.6375	0.01	2.01	26.3188	RXN-13637	108.889	RXN1G-364
0.25355	PD1503	AGPKZVBTJJNPAG-WHFBIAKZSA-N	MMBIRKOXPSBOTN-UCORVYFPSA-N	direct	1	1	52.6375	0.01	2.01	26.3188	RXN-13637	108.889	RXN1G-508
0.25355	PD1503	AGPKZVBTJJNPAG-WHFBIAKZSA-N	MMBIRKOXPSBOTN-UCORVYFPSA-N	direct	1	1	52.6375	0.01	2.01	26.3188	RXN-13637	108.889	RXN-10060
0.25355	PD1503	AGPKZVBTJJNPAG-WHFBIAKZSA-N	MMBIRKOXPSBOTN-UCORVYFPSA-N	direct	1	1	52.6375	0.01	2.01	26.3188	RXN-13637	108.889	RXN-9540
0.25355	PD1503	AGPKZVBTJJNPAG-WHFBIAKZSA-N	MMBIRKOXPSBOTN-UCORVYFPSA-N	direct	1	1	52.6375	0.01	2.01	26.3188	RXN-13637	108.889	RXN-11480
0.25355	PD1503	AGPKZVBTJJNPAG-WHFBIAKZSA-N	MMBIRKOXPSBOTN-UCORVYFPSA-N	direct	1	1	52.6375	0.01	2.01	26.3188	RXN-13637	108.889	RXN1G-72
0.25355	PD1503	AGPKZVBTJJNPAG-WHFBIAKZSA-N	MMBIRKOXPSBOTN-UCORVYFPSA-N	direct	1	1	52.6375	0.01	2.01	26.3188	RXN-13637	108.889	3-OXOACYL-ACP-REDUCT-RXN
0.242614	PD0791	AGPKZVBTJJNPAG-WHFBIAKZSA-N		flat tautomer	1	0	0.172372	0.01	2.01	0.0861861	RHEA:24804	54.384	RXN-12116
0.181687	PD1311	AGPKZVBTJJNPAG-WHFBIAKZSA-N	KZSNJWFQEVHDMF-BYPYZUCNSA-N	direct	1	2	35.5289	1	2.01	19.1824	RXN-9677	17.7645	RXN-18314
0.179706	PD1311	AGPKZVBTJJNPAG-WHFBIAKZSA-N	KZSNJWFQEVHDMF-BYPYZUCNSA-N	direct	1	2	34.0044	1	2.01	19.1824	RXN-9677	17.0022	RXN-15667
0.177748	PD1311	AGPKZVBTJJNPAG-WHFBIAKZSA-N	KZSNJWFQEVHDMF-BYPYZUCNSA-N	direct	1	2	32.5465	1	2.01	19.1824	RXN-9677	16.2733	RXN-15642
0.17695	PD1311	AGPKZVBTJJNPAG-WHFBIAKZSA-N	KZSNJWFQEVHDMF-BYPYZUCNSA-N	direct	1	2	31.9659	1	2.01	19.1824	RXN-9677	15.983	RXN-16089
0.16601	PD1311	AGPKZVBTJJNPAG-WHFBIAKZSA-N	KZSNJWFQEVHDMF-SCSAIBSYSA-N	direct	1	2	24.7639	1	2.01	12.382	RHEA:23196	16.2733	RXN-15642
0.16601	PD1311	AGPKZVBTJJNPAG-WHFBIAKZSA-N	KZSNJWFQEVHDMF-SCSAIBSYSA-N	direct	1	2	24.7639	1	2.01	12.382	RHEA:23196	15.983	RXN-16089
0.140935		AGPKZVBTJJNPAG-WHFBIAKZSA-N	SDCAQJCTUOFAKD-UHNVWZDZSA-N	direct	1	1	1	0.1	1.01		RXN-16489
0.140935		AGPKZVBTJJNPAG-WHFBIAKZSA-N	SDCAQJCTUOFAKD-UHNVWZDZSA-N	direct	1	1	1	0.1	1.01		RXN-16488
0.0887494	PD0810	AGPKZVBTJJNPAG-WHFBIAKZSA-N	KZSNJWFQEVHDMF-SCSAIBSYSA-N	direct	1	2	202.277	0.01	2.01	101.138	RHEA:24814	137.788	RHEA:18323
0.0887494	PD0810	AGPKZVBTJJNPAG-WHFBIAKZSA-N	KZSNJWFQEVHDMF-SCSAIBSYSA-N	direct	1	2	202.277	0.01	2.01	101.138	RHEA:24814	137.788	RHEA:24804
0.085452	PD0114	AGPKZVBTJJNPAG-WHFBIAKZSA-N	SAUCHDKDCUROAO-UHFFFAOYSA-N	flat tautomer	1	2	173.849	0.01	2.01	86.9245	RHEA:30057	121.767	RHEA:23445
0.085452	PD0114	AGPKZVBTJJNPAG-WHFBIAKZSA-N	SAUCHDKDCUROAO-UHFFFAOYSA-N	flat tautomer	1	2	173.849	0.01	2.01	86.9245	RHEA:30057	121.767	RHEA:43623
0.085452	PD0114	AGPKZVBTJJNPAG-WHFBIAKZSA-N	SAUCHDKDCUROAO-UHFFFAOYSA-N	flat tautomer	1	2	173.849	0.01	2.01	86.9245	RHEA:30057	121.767	RHEA:43625
0.085452	PD0114	AGPKZVBTJJNPAG-WHFBIAKZSA-N	SAUCHDKDCUROAO-UHFFFAOYSA-N	flat tautomer	1	2	173.849	0.01	2.01	86.9245	RHEA:30057	121.767	RHEA:21598
0.085452	PD0114	AGPKZVBTJJNPAG-WHFBIAKZSA-N	SAUCHDKDCUROAO-UHFFFAOYSA-N	flat tautomer	1	2	173.849	0.01	2.01	86.9245	RHEA:25655	121.767	RHEA:23445
0.085452	PD0114	AGPKZVBTJJNPAG-WHFBIAKZSA-N	SAUCHDKDCUROAO-UHFFFAOYSA-N	flat tautomer	1	2	173.849	0.01	2.01	86.9245	RHEA:25655	121.767	RHEA:43623
0.085452	PD0114	AGPKZVBTJJNPAG-WHFBIAKZSA-N	SAUCHDKDCUROAO-UHFFFAOYSA-N	flat tautomer	1	2	173.849	0.01	2.01	86.9245	RHEA:25655	121.767	RHEA:43625
0.085452	PD0114	AGPKZVBTJJNPAG-WHFBIAKZSA-N	SAUCHDKDCUROAO-UHFFFAOYSA-N	flat tautomer	1	2	173.849	0.01	2.01	86.9245	RHEA:25655	121.767	RHEA:21598
0.079052	PD1461	AGPKZVBTJJNPAG-WHFBIAKZSA-N	QCHPKSFMDHPSNR-GSVOUGTGSA-N	direct	1	2	127.331	0.01	2.01	63.6655	RXN-11210	118.256	RHEA:22284
0.0786412	PD0598	AGPKZVBTJJNPAG-WHFBIAKZSA-N	SAUCHDKDCUROAO-UHFFFAOYSA-N	flat tautomer	1	2	124.705	0.01	2.01	62.3526	RHEA:20737	86.4283	RXN-11484
0.0760794	PD0654	AGPKZVBTJJNPAG-WHFBIAKZSA-N	QCHPKSFMDHPSNR-VKHMYHEASA-N	direct	1	2	109.232	0.01	2.01	54.6162	RHEA:13996	200	RHEA:18052
0.0733787	PD0155	AGPKZVBTJJNPAG-WHFBIAKZSA-N	QCHPKSFMDHPSNR-VKHMYHEASA-N	direct	1	2	94.5288	0.01	2.01	47.2644	RHEA:13996	152.398	RHEA:16863
0.0727228	PD0654	AGPKZVBTJJNPAG-WHFBIAKZSA-N	QCHPKSFMDHPSNR-GSVOUGTGSA-N	direct	1	2	91.1938	0.01	2.01	45.5969	RHEA:18396	200	RHEA:18052
0.0637986	PD1296	AGPKZVBTJJNPAG-WHFBIAKZSA-N	KZSNJWFQEVHDMF-BYPYZUCNSA-N	direct	1	2	54.0167	0.01	2.01	27.0083	RXN-17076	200	RHEA:23177
0.0602332	PD0233	AGPKZVBTJJNPAG-WHFBIAKZSA-N	KZSNJWFQEVHDMF-SCSAIBSYSA-N	direct	1	2	42.9168	0.01	2.01	21.4584	RHEA:23196	200	RHEA:33629
0.0600289	PD1296	AGPKZVBTJJNPAG-WHFBIAKZSA-N	KZSNJWFQEVHDMF-BYPYZUCNSA-N	direct	1	2	42.3375	0.01	2.01	21.1688	RXN-17073	200	RHEA:23177
0.0600213	PD0233	AGPKZVBTJJNPAG-WHFBIAKZSA-N	KZSNJWFQEVHDMF-BYPYZUCNSA-N	direct	1	2	42.316	0.01	2.01	21.158	RXN-9677	200	RHEA:33629
0.058505	PD0654	AGPKZVBTJJNPAG-WHFBIAKZSA-N	QCHPKSFMDHPSNR-VKHMYHEASA-N	direct	1	2	38.1993	0.01	2.01	19.0996	2.6.1.22-RXN	200	RHEA:18052
0.0584315	PD1296	AGPKZVBTJJNPAG-WHFBIAKZSA-N	KZSNJWFQEVHDMF-BYPYZUCNSA-N	direct	1	2	38.0079	0.01	2.01	19.0039	RXN-17004	200	RHEA:23177
0.0584219	PD1296	AGPKZVBTJJNPAG-WHFBIAKZSA-N	KZSNJWFQEVHDMF-BYPYZUCNSA-N	direct	1	2	37.9828	0.01	2.01	18.9914	RXN-9677	200	RHEA:23177
0.0561185	PD0233	AGPKZVBTJJNPAG-WHFBIAKZSA-N	KZSNJWFQEVHDMF-BYPYZUCNSA-N	direct	1	2	32.3375	0.01	2.01	16.1688	RXN-17004	200	RHEA:33629
0.0544351	PD1296	AGPKZVBTJJNPAG-WHFBIAKZSA-N	KZSNJWFQEVHDMF-SCSAIBSYSA-N	direct	1	2	28.6285	0.01	2.01	14.3143	RHEA:23196	200	RHEA:23177
0.0535487	PD0423	AGPKZVBTJJNPAG-WHFBIAKZSA-N	SAUCHDKDCUROAO-UHFFFAOYSA-N	flat tautomer	1	2	26.809	0.01	2.01	13.4045	RHEA:13163	105.545	RXN-15744
0.0535487	PD0423	AGPKZVBTJJNPAG-WHFBIAKZSA-N	SAUCHDKDCUROAO-UHFFFAOYSA-N	flat tautomer	1	2	26.809	0.01	2.01	13.4045	RHEA:13163	105.545	RXN-15743
0.0535487	PD0423	AGPKZVBTJJNPAG-WHFBIAKZSA-N	SAUCHDKDCUROAO-UHFFFAOYSA-N	flat tautomer	1	2	26.809	0.01	2.01	13.4045	RHEA:13163	105.545	RXN0-7119
0.0535487	PD0423	AGPKZVBTJJNPAG-WHFBIAKZSA-N	SAUCHDKDCUROAO-UHFFFAOYSA-N	flat tautomer	1	2	26.809	0.01	2.01	13.4045	RHEA:13163	105.545	RXN-8772
0.0535487	PD0423	AGPKZVBTJJNPAG-WHFBIAKZSA-N	SAUCHDKDCUROAO-UHFFFAOYSA-N	flat tautomer	1	2	26.809	0.01	2.01	13.4045	RHEA:13163	105.545	ALCOHOL-DEHYDROGENASE-NADPORNOP+-RXN
0.0535487	PD0423	AGPKZVBTJJNPAG-WHFBIAKZSA-N	SAUCHDKDCUROAO-UHFFFAOYSA-N	flat tautomer	1	2	26.809	0.01	2.01	13.4045	RHEA:13163	102.585	RHEA:14910
0.0535487	PD0423	AGPKZVBTJJNPAG-WHFBIAKZSA-N	SAUCHDKDCUROAO-UHFFFAOYSA-N	flat tautomer	1	2	26.809	0.01	2.01	13.4045	RHEA:13163	102.585	RHEA:22446
0.0535487	PD0423	AGPKZVBTJJNPAG-WHFBIAKZSA-N	SAUCHDKDCUROAO-UHFFFAOYSA-N	flat tautomer	1	2	26.809	0.01	2.01	13.4045	RHEA:13163	102.585	RHEA:45727
0.0535487	PD0423	AGPKZVBTJJNPAG-WHFBIAKZSA-N	SAUCHDKDCUROAO-UHFFFAOYSA-N	flat tautomer	1	2	26.809	0.01	2.01	13.4045	RHEA:13163	102.585	RHEA:10392
0.0535487	PD0423	AGPKZVBTJJNPAG-WHFBIAKZSA-N	SAUCHDKDCUROAO-UHFFFAOYSA-N	flat tautomer	1	2	26.809	0.01	2.01	13.4045	RHEA:13163	102.585	RHEA:45706
0.0535487	PD0423	AGPKZVBTJJNPAG-WHFBIAKZSA-N	SAUCHDKDCUROAO-UHFFFAOYSA-N	flat tautomer	1	2	26.809	0.01	2.01	13.4045	RHEA:13163	101.308	RHEA:17739
0.0535487	PD0423	AGPKZVBTJJNPAG-WHFBIAKZSA-N	SAUCHDKDCUROAO-UHFFFAOYSA-N	flat tautomer	1	2	26.809	0.01	2.01	13.4045	RHEA:13163	101.308	RHEA:15032
0.0535487	PD0423	AGPKZVBTJJNPAG-WHFBIAKZSA-N	SAUCHDKDCUROAO-UHFFFAOYSA-N	flat tautomer	1	2	26.809	0.01	2.01	13.4045	RHEA:13163	101.308	1.1.1.255-RXN
0.0535487	PD0423	AGPKZVBTJJNPAG-WHFBIAKZSA-N	SAUCHDKDCUROAO-UHFFFAOYSA-N	flat tautomer	1	2	26.809	0.01	2.01	13.4045	RHEA:25655	105.545	RXN-15744
0.0535487	PD0423	AGPKZVBTJJNPAG-WHFBIAKZSA-N	SAUCHDKDCUROAO-UHFFFAOYSA-N	flat tautomer	1	2	26.809	0.01	2.01	13.4045	RHEA:25655	105.545	RXN-15743
0.0535487	PD0423	AGPKZVBTJJNPAG-WHFBIAKZSA-N	SAUCHDKDCUROAO-UHFFFAOYSA-N	flat tautomer	1	2	26.809	0.01	2.01	13.4045	RHEA:25655	105.545	RXN0-7119
0.0535487	PD0423	AGPKZVBTJJNPAG-WHFBIAKZSA-N	SAUCHDKDCUROAO-UHFFFAOYSA-N	flat tautomer	1	2	26.809	0.01	2.01	13.4045	RHEA:25655	105.545	RXN-8772
0.0535487	PD0423	AGPKZVBTJJNPAG-WHFBIAKZSA-N	SAUCHDKDCUROAO-UHFFFAOYSA-N	flat tautomer	1	2	26.809	0.01	2.01	13.4045	RHEA:25655	105.545	ALCOHOL-DEHYDROGENASE-NADPORNOP+-RXN
0.0535487	PD0423	AGPKZVBTJJNPAG-WHFBIAKZSA-N	SAUCHDKDCUROAO-UHFFFAOYSA-N	flat tautomer	1	2	26.809	0.01	2.01	13.4045	RHEA:25655	102.585	RHEA:14910
0.0535487	PD0423	AGPKZVBTJJNPAG-WHFBIAKZSA-N	SAUCHDKDCUROAO-UHFFFAOYSA-N	flat tautomer	1	2	26.809	0.01	2.01	13.4045	RHEA:25655	102.585	RHEA:22446
0.0535487	PD0423	AGPKZVBTJJNPAG-WHFBIAKZSA-N	SAUCHDKDCUROAO-UHFFFAOYSA-N	flat tautomer	1	2	26.809	0.01	2.01	13.4045	RHEA:25655	102.585	RHEA:45727
0.0535487	PD0423	AGPKZVBTJJNPAG-WHFBIAKZSA-N	SAUCHDKDCUROAO-UHFFFAOYSA-N	flat tautomer	1	2	26.809	0.01	2.01	13.4045	RHEA:25655	102.585	RHEA:10392
0.0535487	PD0423	AGPKZVBTJJNPAG-WHFBIAKZSA-N	SAUCHDKDCUROAO-UHFFFAOYSA-N	flat tautomer	1	2	26.809	0.01	2.01	13.4045	RHEA:25655	102.585	RHEA:45706
0.0535487	PD0423	AGPKZVBTJJNPAG-WHFBIAKZSA-N	SAUCHDKDCUROAO-UHFFFAOYSA-N	flat tautomer	1	2	26.809	0.01	2.01	13.4045	RHEA:25655	101.308	RHEA:17739
0.0535487	PD0423	AGPKZVBTJJNPAG-WHFBIAKZSA-N	SAUCHDKDCUROAO-UHFFFAOYSA-N	flat tautomer	1	2	26.809	0.01	2.01	13.4045	RHEA:25655	101.308	RHEA:15032
0.0535487	PD0423	AGPKZVBTJJNPAG-WHFBIAKZSA-N	SAUCHDKDCUROAO-UHFFFAOYSA-N	flat tautomer	1	2	26.809	0.01	2.01	13.4045	RHEA:25655	101.308	1.1.1.255-RXN
0.0527826	PD1406	AGPKZVBTJJNPAG-WHFBIAKZSA-N	SAUCHDKDCUROAO-UHFFFAOYSA-N	flat tautomer	1	2	25.3073	0.01	2.01	12.6536	RHEA:13163	200	RXN-15744
0.0527826	PD1406	AGPKZVBTJJNPAG-WHFBIAKZSA-N	SAUCHDKDCUROAO-UHFFFAOYSA-N	flat tautomer	1	2	25.3073	0.01	2.01	12.6536	RHEA:13163	200	RXN-15743
0.0527826	PD1406	AGPKZVBTJJNPAG-WHFBIAKZSA-N	SAUCHDKDCUROAO-UHFFFAOYSA-N	flat tautomer	1	2	25.3073	0.01	2.01	12.6536	RHEA:13163	200	RXN0-7119
0.0527826	PD1406	AGPKZVBTJJNPAG-WHFBIAKZSA-N	SAUCHDKDCUROAO-UHFFFAOYSA-N	flat tautomer	1	2	25.3073	0.01	2.01	12.6536	RHEA:13163	200	RXN-8772
0.0527826	PD1406	AGPKZVBTJJNPAG-WHFBIAKZSA-N	SAUCHDKDCUROAO-UHFFFAOYSA-N	flat tautomer	1	2	25.3073	0.01	2.01	12.6536	RHEA:13163	200	ALCOHOL-DEHYDROGENASE-NADPORNOP+-RXN
0.0527826	PD1406	AGPKZVBTJJNPAG-WHFBIAKZSA-N	SAUCHDKDCUROAO-UHFFFAOYSA-N	flat tautomer	1	2	25.3073	0.01	2.01	12.6536	RHEA:25655	200	RXN-15744
0.0527826	PD1406	AGPKZVBTJJNPAG-WHFBIAKZSA-N	SAUCHDKDCUROAO-UHFFFAOYSA-N	flat tautomer	1	2	25.3073	0.01	2.01	12.6536	RHEA:25655	200	RXN-15743
0.0527826	PD1406	AGPKZVBTJJNPAG-WHFBIAKZSA-N	SAUCHDKDCUROAO-UHFFFAOYSA-N	flat tautomer	1	2	25.3073	0.01	2.01	12.6536	RHEA:25655	200	RXN0-7119
0.0527826	PD1406	AGPKZVBTJJNPAG-WHFBIAKZSA-N	SAUCHDKDCUROAO-UHFFFAOYSA-N	flat tautomer	1	2	25.3073	0.01	2.01	12.6536	RHEA:25655	200	RXN-8772
0.0527826	PD1406	AGPKZVBTJJNPAG-WHFBIAKZSA-N	SAUCHDKDCUROAO-UHFFFAOYSA-N	flat tautomer	1	2	25.3073	0.01	2.01	12.6536	RHEA:25655	200	ALCOHOL-DEHYDROGENASE-NADPORNOP+-RXN
0.0525423	PD0233	AGPKZVBTJJNPAG-WHFBIAKZSA-N	KZSNJWFQEVHDMF-BYPYZUCNSA-N	direct	1	2	24.8496	0.01	2.01	12.4248	6.3.2.26-RXN	200	RHEA:33629
0.0524969	PD1311	AGPKZVBTJJNPAG-WHFBIAKZSA-N	KZSNJWFQEVHDMF-SCSAIBSYSA-N	direct	1	2	24.7639	0.01	2.01	12.382	RHEA:23196	17.7645	RXN-18314
0.0524969	PD1311	AGPKZVBTJJNPAG-WHFBIAKZSA-N	KZSNJWFQEVHDMF-SCSAIBSYSA-N	direct	1	2	24.7639	0.01	2.01	12.382	RHEA:23196	17.0022	RXN-15667
0.0498251	PD0233	AGPKZVBTJJNPAG-WHFBIAKZSA-N	KZSNJWFQEVHDMF-BYPYZUCNSA-N	direct	1	2	20.0944	0.01	2.01	10.0472	RXN-17157	200	RHEA:33629
0.0468878	PD1311	AGPKZVBTJJNPAG-WHFBIAKZSA-N	KZSNJWFQEVHDMF-BYPYZUCNSA-N	direct	1	2	15.7589	0.01	2.01	7.87943	RXN-16643	17.7645	RXN-18314
0.0468878	PD1311	AGPKZVBTJJNPAG-WHFBIAKZSA-N	KZSNJWFQEVHDMF-BYPYZUCNSA-N	direct	1	2	15.7589	0.01	2.01	7.87943	RXN-16643	17.0022	RXN-15667
0.0468878	PD1311	AGPKZVBTJJNPAG-WHFBIAKZSA-N	KZSNJWFQEVHDMF-BYPYZUCNSA-N	direct	1	2	15.7589	0.01	2.01	7.87943	RXN-16643	16.2733	RXN-15642
0.0468878	PD1311	AGPKZVBTJJNPAG-WHFBIAKZSA-N	KZSNJWFQEVHDMF-BYPYZUCNSA-N	direct	1	2	15.7589	0.01	2.01	7.87943	RXN-16643	15.983	RXN-16089
0.0468878	PD1311	AGPKZVBTJJNPAG-WHFBIAKZSA-N	KZSNJWFQEVHDMF-BYPYZUCNSA-N	direct	1	2	15.7589	0.01	2.01	7.87943	RXN-16645	17.7645	RXN-18314
0.0468878	PD1311	AGPKZVBTJJNPAG-WHFBIAKZSA-N	KZSNJWFQEVHDMF-BYPYZUCNSA-N	direct	1	2	15.7589	0.01	2.01	7.87943	RXN-16645	17.0022	RXN-15667
0.0468878	PD1311	AGPKZVBTJJNPAG-WHFBIAKZSA-N	KZSNJWFQEVHDMF-BYPYZUCNSA-N	direct	1	2	15.7589	0.01	2.01	7.87943	RXN-16645	16.2733	RXN-15642
0.0468878	PD1311	AGPKZVBTJJNPAG-WHFBIAKZSA-N	KZSNJWFQEVHDMF-BYPYZUCNSA-N	direct	1	2	15.7589	0.01	2.01	7.87943	RXN-16645	15.983	RXN-16089
0.0468878	PD1311	AGPKZVBTJJNPAG-WHFBIAKZSA-N	KZSNJWFQEVHDMF-BYPYZUCNSA-N	direct	1	2	15.7589	0.01	2.01	7.87943	RXN-16638	17.7645	RXN-18314
0.0468878	PD1311	AGPKZVBTJJNPAG-WHFBIAKZSA-N	KZSNJWFQEVHDMF-BYPYZUCNSA-N	direct	1	2	15.7589	0.01	2.01	7.87943	RXN-16638	17.0022	RXN-15667
0.0468878	PD1311	AGPKZVBTJJNPAG-WHFBIAKZSA-N	KZSNJWFQEVHDMF-BYPYZUCNSA-N	direct	1	2	15.7589	0.01	2.01	7.87943	RXN-16638	16.2733	RXN-15642
0.0468878	PD1311	AGPKZVBTJJNPAG-WHFBIAKZSA-N	KZSNJWFQEVHDMF-BYPYZUCNSA-N	direct	1	2	15.7589	0.01	2.01	7.87943	RXN-16638	15.983	RXN-16089
0.0459188	PD1296	AGPKZVBTJJNPAG-WHFBIAKZSA-N	KZSNJWFQEVHDMF-BYPYZUCNSA-N	direct	1	2	14.4959	0.01	2.01	7.24795	RXN-16643	200	RHEA:23177
0.0459188	PD1296	AGPKZVBTJJNPAG-WHFBIAKZSA-N	KZSNJWFQEVHDMF-BYPYZUCNSA-N	direct	1	2	14.4959	0.01	2.01	7.24795	RXN-16645	200	RHEA:23177
0.0459188	PD1296	AGPKZVBTJJNPAG-WHFBIAKZSA-N	KZSNJWFQEVHDMF-BYPYZUCNSA-N	direct	1	2	14.4959	0.01	2.01	7.24795	RXN-16638	200	RHEA:23177
0.0453976	PD0233	AGPKZVBTJJNPAG-WHFBIAKZSA-N	KZSNJWFQEVHDMF-BYPYZUCNSA-N	direct	1	2	13.8489	0.01	2.01	6.92445	RXN-16643	200	RHEA:33629
0.0453976	PD0233	AGPKZVBTJJNPAG-WHFBIAKZSA-N	KZSNJWFQEVHDMF-BYPYZUCNSA-N	direct	1	2	13.8489	0.01	2.01	6.92445	RXN-16645	200	RHEA:33629
0.0453976	PD0233	AGPKZVBTJJNPAG-WHFBIAKZSA-N	KZSNJWFQEVHDMF-BYPYZUCNSA-N	direct	1	2	13.8489	0.01	2.01	6.92445	RXN-16638	200	RHEA:33629
0.044457		AGPKZVBTJJNPAG-WHFBIAKZSA-N	MLYMSIKVLAPCAK-UHFFFAOYSA-N	direct	1	1	1	0.1	0.01
0.0440474	PD1314	AGPKZVBTJJNPAG-WHFBIAKZSA-N	SAUCHDKDCUROAO-UHFFFAOYSA-N	flat tautomer	1	2	12.2734	0.01	2.01	6.13668	RHEA:13163	100.559	RHEA:11404
0.0440474	PD1314	AGPKZVBTJJNPAG-WHFBIAKZSA-N	SAUCHDKDCUROAO-UHFFFAOYSA-N	flat tautomer	1	2	12.2734	0.01	2.01	6.13668	RHEA:13163	87.8761	RHEA:14679
0.0440474	PD1314	AGPKZVBTJJNPAG-WHFBIAKZSA-N	SAUCHDKDCUROAO-UHFFFAOYSA-N	flat tautomer	1	2	12.2734	0.01	2.01	6.13668	RHEA:25655	100.559	RHEA:11404
0.0440474	PD1314	AGPKZVBTJJNPAG-WHFBIAKZSA-N	SAUCHDKDCUROAO-UHFFFAOYSA-N	flat tautomer	1	2	12.2734	0.01	2.01	6.13668	RHEA:25655	87.8761	RHEA:14679
0.0433733	PD1903	AGPKZVBTJJNPAG-WHFBIAKZSA-N	KZSNJWFQEVHDMF-BYPYZUCNSA-N	direct	1	2	11.5391	0.01	2.01	10.6778	RXN-10457	5.76955	RHEA:42673
0.0411618	PD1688	AGPKZVBTJJNPAG-WHFBIAKZSA-N	KZSNJWFQEVHDMF-SCSAIBSYSA-N	direct	1	2	9.35971	0.01	2.01	4.67985	RHEA:30492	72.71	RXN-13834
0.0411618	PD1688	AGPKZVBTJJNPAG-WHFBIAKZSA-N	KZSNJWFQEVHDMF-SCSAIBSYSA-N	direct	1	2	9.35971	0.01	2.01	4.67985	RHEA:30492	67.5654	RHEA:15163
0.0411618	PD1688	AGPKZVBTJJNPAG-WHFBIAKZSA-N	KZSNJWFQEVHDMF-SCSAIBSYSA-N	direct	1	2	9.35971	0.01	2.01	4.67985	RHEA:30492	67.5654	RHEA:40302
0.0411618	PD1688	AGPKZVBTJJNPAG-WHFBIAKZSA-N	KZSNJWFQEVHDMF-SCSAIBSYSA-N	direct	1	2	9.35971	0.01	2.01	4.67985	RHEA:30492	67.5654	RHEA:15158
0.0411618	PD1688	AGPKZVBTJJNPAG-WHFBIAKZSA-N	KZSNJWFQEVHDMF-SCSAIBSYSA-N	direct	1	2	9.35971	0.01	2.01	4.67985	RHEA:30492	67.1319	RHEA:34625
0.0411618	PD1688	AGPKZVBTJJNPAG-WHFBIAKZSA-N	KZSNJWFQEVHDMF-SCSAIBSYSA-N	direct	1	2	9.35971	0.01	2.01	4.67985	RHEA:30492	67.1319	RHEA:14373
0.0411618	PD1688	AGPKZVBTJJNPAG-WHFBIAKZSA-N	KZSNJWFQEVHDMF-SCSAIBSYSA-N	direct	1	2	9.35971	0.01	2.01	4.67985	RHEA:30492	67.1319	RHEA:34630
0.0411618	PD1688	AGPKZVBTJJNPAG-WHFBIAKZSA-N	KZSNJWFQEVHDMF-SCSAIBSYSA-N	direct	1	2	9.35971	0.01	2.01	4.67985	RHEA:30492	67.1319	RHEA:34633
0.0411618	PD1688	AGPKZVBTJJNPAG-WHFBIAKZSA-N	KZSNJWFQEVHDMF-SCSAIBSYSA-N	direct	1	2	9.35971	0.01	2.01	4.67985	RHEA:28609	72.71	RXN-13834
0.0411618	PD1688	AGPKZVBTJJNPAG-WHFBIAKZSA-N	KZSNJWFQEVHDMF-SCSAIBSYSA-N	direct	1	2	9.35971	0.01	2.01	4.67985	RHEA:28609	67.5654	RHEA:15163
0.0411618	PD1688	AGPKZVBTJJNPAG-WHFBIAKZSA-N	KZSNJWFQEVHDMF-SCSAIBSYSA-N	direct	1	2	9.35971	0.01	2.01	4.67985	RHEA:28609	67.5654	RHEA:40302
0.0411618	PD1688	AGPKZVBTJJNPAG-WHFBIAKZSA-N	KZSNJWFQEVHDMF-SCSAIBSYSA-N	direct	1	2	9.35971	0.01	2.01	4.67985	RHEA:28609	67.5654	RHEA:15158
0.0411618	PD1688	AGPKZVBTJJNPAG-WHFBIAKZSA-N	KZSNJWFQEVHDMF-SCSAIBSYSA-N	direct	1	2	9.35971	0.01	2.01	4.67985	RHEA:28609	67.1319	RHEA:34625
0.0411618	PD1688	AGPKZVBTJJNPAG-WHFBIAKZSA-N	KZSNJWFQEVHDMF-SCSAIBSYSA-N	direct	1	2	9.35971	0.01	2.01	4.67985	RHEA:28609	67.1319	RHEA:14373
0.0411618	PD1688	AGPKZVBTJJNPAG-WHFBIAKZSA-N	KZSNJWFQEVHDMF-SCSAIBSYSA-N	direct	1	2	9.35971	0.01	2.01	4.67985	RHEA:28609	67.1319	RHEA:34630
0.0411618	PD1688	AGPKZVBTJJNPAG-WHFBIAKZSA-N	KZSNJWFQEVHDMF-SCSAIBSYSA-N	direct	1	2	9.35971	0.01	2.01	4.67985	RHEA:28609	67.1319	RHEA:34633
0.0397638	PD1704	AGPKZVBTJJNPAG-WHFBIAKZSA-N	KZSNJWFQEVHDMF-SCSAIBSYSA-N	direct	1	2	8.15144	0.01	2.01	4.07572	RHEA:30492	70.5528	RXN-13834
0.0397638	PD1704	AGPKZVBTJJNPAG-WHFBIAKZSA-N	KZSNJWFQEVHDMF-SCSAIBSYSA-N	direct	1	2	8.15144	0.01	2.01	4.07572	RHEA:28609	70.5528	RXN-13834
0.0397638	PD1704	AGPKZVBTJJNPAG-WHFBIAKZSA-N	KZSNJWFQEVHDMF-SCSAIBSYSA-N	direct	1	2	8.15144	0.01	2.01	4.07572	RHEA:30492	60.2403	RHEA:40547
0.0397638	PD1704	AGPKZVBTJJNPAG-WHFBIAKZSA-N	KZSNJWFQEVHDMF-SCSAIBSYSA-N	direct	1	2	8.15144	0.01	2.01	4.07572	RHEA:30492	60.2403	RHEA:39887
0.0397638	PD1704	AGPKZVBTJJNPAG-WHFBIAKZSA-N	KZSNJWFQEVHDMF-SCSAIBSYSA-N	direct	1	2	8.15144	0.01	2.01	4.07572	RHEA:30492	60.2403	RHEA:40536
0.0397638	PD1704	AGPKZVBTJJNPAG-WHFBIAKZSA-N	KZSNJWFQEVHDMF-SCSAIBSYSA-N	direct	1	2	8.15144	0.01	2.01	4.07572	RHEA:30492	60.2403	RHEA:40543
0.0397638	PD1704	AGPKZVBTJJNPAG-WHFBIAKZSA-N	KZSNJWFQEVHDMF-SCSAIBSYSA-N	direct	1	2	8.15144	0.01	2.01	4.07572	RHEA:30492	60.2403	RHEA:15163
0.0397638	PD1704	AGPKZVBTJJNPAG-WHFBIAKZSA-N	KZSNJWFQEVHDMF-SCSAIBSYSA-N	direct	1	2	8.15144	0.01	2.01	4.07572	RHEA:30492	60.2403	RHEA:40541
0.0397638	PD1704	AGPKZVBTJJNPAG-WHFBIAKZSA-N	KZSNJWFQEVHDMF-SCSAIBSYSA-N	direct	1	2	8.15144	0.01	2.01	4.07572	RHEA:30492	60.2403	RHEA:15158
0.0397638	PD1704	AGPKZVBTJJNPAG-WHFBIAKZSA-N	KZSNJWFQEVHDMF-SCSAIBSYSA-N	direct	1	2	8.15144	0.01	2.01	4.07572	RHEA:30492	60.2403	RHEA:40533
0.0397638	PD1704	AGPKZVBTJJNPAG-WHFBIAKZSA-N	KZSNJWFQEVHDMF-SCSAIBSYSA-N	direct	1	2	8.15144	0.01	2.01	4.07572	RHEA:30492	60.2403	RXN-15109
0.0397638	PD1704	AGPKZVBTJJNPAG-WHFBIAKZSA-N	KZSNJWFQEVHDMF-SCSAIBSYSA-N	direct	1	2	8.15144	0.01	2.01	4.07572	RHEA:30492	60.2403	RXN-15108
0.0397638	PD1704	AGPKZVBTJJNPAG-WHFBIAKZSA-N	KZSNJWFQEVHDMF-SCSAIBSYSA-N	direct	1	2	8.15144	0.01	2.01	4.07572	RHEA:30492	60.2403	RXN-15106
0.0397638	PD1704	AGPKZVBTJJNPAG-WHFBIAKZSA-N	KZSNJWFQEVHDMF-SCSAIBSYSA-N	direct	1	2	8.15144	0.01	2.01	4.07572	RHEA:28609	60.2403	RHEA:40547
0.0397638	PD1704	AGPKZVBTJJNPAG-WHFBIAKZSA-N	KZSNJWFQEVHDMF-SCSAIBSYSA-N	direct	1	2	8.15144	0.01	2.01	4.07572	RHEA:28609	60.2403	RHEA:39887
0.0397638	PD1704	AGPKZVBTJJNPAG-WHFBIAKZSA-N	KZSNJWFQEVHDMF-SCSAIBSYSA-N	direct	1	2	8.15144	0.01	2.01	4.07572	RHEA:28609	60.2403	RHEA:40536
0.0397638	PD1704	AGPKZVBTJJNPAG-WHFBIAKZSA-N	KZSNJWFQEVHDMF-SCSAIBSYSA-N	direct	1	2	8.15144	0.01	2.01	4.07572	RHEA:28609	60.2403	RHEA:40543
0.0397638	PD1704	AGPKZVBTJJNPAG-WHFBIAKZSA-N	KZSNJWFQEVHDMF-SCSAIBSYSA-N	direct	1	2	8.15144	0.01	2.01	4.07572	RHEA:28609	60.2403	RHEA:15163
0.0397638	PD1704	AGPKZVBTJJNPAG-WHFBIAKZSA-N	KZSNJWFQEVHDMF-SCSAIBSYSA-N	direct	1	2	8.15144	0.01	2.01	4.07572	RHEA:28609	60.2403	RHEA:40541
0.0397638	PD1704	AGPKZVBTJJNPAG-WHFBIAKZSA-N	KZSNJWFQEVHDMF-SCSAIBSYSA-N	direct	1	2	8.15144	0.01	2.01	4.07572	RHEA:28609	60.2403	RHEA:15158
0.0397638	PD1704	AGPKZVBTJJNPAG-WHFBIAKZSA-N	KZSNJWFQEVHDMF-SCSAIBSYSA-N	direct	1	2	8.15144	0.01	2.01	4.07572	RHEA:28609	60.2403	RHEA:40533
0.0397638	PD1704	AGPKZVBTJJNPAG-WHFBIAKZSA-N	KZSNJWFQEVHDMF-SCSAIBSYSA-N	direct	1	2	8.15144	0.01	2.01	4.07572	RHEA:28609	60.2403	RXN-15109
0.0397638	PD1704	AGPKZVBTJJNPAG-WHFBIAKZSA-N	KZSNJWFQEVHDMF-SCSAIBSYSA-N	direct	1	2	8.15144	0.01	2.01	4.07572	RHEA:28609	60.2403	RXN-15108
0.0397638	PD1704	AGPKZVBTJJNPAG-WHFBIAKZSA-N	KZSNJWFQEVHDMF-SCSAIBSYSA-N	direct	1	2	8.15144	0.01	2.01	4.07572	RHEA:28609	60.2403	RXN-15106
0.0397638	PD1704	AGPKZVBTJJNPAG-WHFBIAKZSA-N	KZSNJWFQEVHDMF-SCSAIBSYSA-N	direct	1	2	8.15144	0.01	2.01	4.07572	RHEA:30492	60.9281	RHEA:40302
0.0397638	PD1704	AGPKZVBTJJNPAG-WHFBIAKZSA-N	KZSNJWFQEVHDMF-SCSAIBSYSA-N	direct	1	2	8.15144	0.01	2.01	4.07572	RHEA:28609	60.9281	RHEA:40302
0.0352339		AGPKZVBTJJNPAG-WHFBIAKZSA-N	QCHPKSFMDHPSNR-VKHMYHEASA-N	direct	1	2	1	0.1	1.01		RHEA:31072
0.0352339		AGPKZVBTJJNPAG-WHFBIAKZSA-N	QCHPKSFMDHPSNR-GSVOUGTGSA-N	direct	1	2	1	0.1	1.01		2.6.1.40-RXN
0.0352339		AGPKZVBTJJNPAG-WHFBIAKZSA-N	QCHPKSFMDHPSNR-GSVOUGTGSA-N	direct	1	2	1	0.1	1.01		RHEA:37340
0.0352339		AGPKZVBTJJNPAG-WHFBIAKZSA-N	KZSNJWFQEVHDMF-SCSAIBSYSA-N	direct	1	2	1	0.1	1.01		RHEA:11469
0.0352339		AGPKZVBTJJNPAG-WHFBIAKZSA-N	KZSNJWFQEVHDMF-SCSAIBSYSA-N	direct	1	2	1	0.1	1.01		RHEA:11158
0.0352339		AGPKZVBTJJNPAG-WHFBIAKZSA-N	KZSNJWFQEVHDMF-SCSAIBSYSA-N	direct	1	2	1	0.1	1.01		RHEA:30766
0.0352339		AGPKZVBTJJNPAG-WHFBIAKZSA-N	KZSNJWFQEVHDMF-SCSAIBSYSA-N	direct	1	2	1	0.1	1.01		RHEA:18990
0.0352339		AGPKZVBTJJNPAG-WHFBIAKZSA-N	KZSNJWFQEVHDMF-BYPYZUCNSA-N	direct	1	2	1	0.1	1.01		RXN-15549
0.0352339		AGPKZVBTJJNPAG-WHFBIAKZSA-N	KZSNJWFQEVHDMF-BYPYZUCNSA-N	direct	1	2	1	0.1	1.01		RXN-9083
0.0352339		AGPKZVBTJJNPAG-WHFBIAKZSA-N	KZSNJWFQEVHDMF-BYPYZUCNSA-N	direct	1	2	1	0.1	1.01		RXN-16294
0.0352339		AGPKZVBTJJNPAG-WHFBIAKZSA-N	KZSNJWFQEVHDMF-BYPYZUCNSA-N	direct	1	2	1	0.1	1.01		1.14.13.118-RXN
0.0352339		AGPKZVBTJJNPAG-WHFBIAKZSA-N	KZSNJWFQEVHDMF-BYPYZUCNSA-N	direct	1	2	1	0.1	1.01		RXN-15553
0.0352339		AGPKZVBTJJNPAG-WHFBIAKZSA-N	KZSNJWFQEVHDMF-BYPYZUCNSA-N	direct	1	2	1	0.1	1.01		RXN-10436
0.0352339		AGPKZVBTJJNPAG-WHFBIAKZSA-N	XUCOLQITPSNBGF-DMTCNVIQSA-N	direct	1	2	1	0.1	1.01		RXN-16490
0.0348254	PD1411	AGPKZVBTJJNPAG-WHFBIAKZSA-N	KZSNJWFQEVHDMF-SCSAIBSYSA-N	direct	1	2	4.79588	0.01	2.01	2.39794	RHEA:22914	112.31	RHEA:19453
0.0348254	PD1411	AGPKZVBTJJNPAG-WHFBIAKZSA-N	KZSNJWFQEVHDMF-SCSAIBSYSA-N	direct	1	2	4.79588	0.01	2.01	2.39794	RHEA:22914	109.719	RHEA:21826
0.0303145	PD0827	AGPKZVBTJJNPAG-WHFBIAKZSA-N	KZSNJWFQEVHDMF-SCSAIBSYSA-N	direct	1	2	2.7535	0.01	2.01	1.37675	RHEA:44344	200	RHEA:17453
0.0303145	PD0827	AGPKZVBTJJNPAG-WHFBIAKZSA-N	KZSNJWFQEVHDMF-SCSAIBSYSA-N	direct	1	2	2.7535	0.01	2.01	1.37675	RHEA:45081	200	RHEA:17453
0.0303145	PD0827	AGPKZVBTJJNPAG-WHFBIAKZSA-N	KZSNJWFQEVHDMF-BYPYZUCNSA-N	direct	1	2	2.7535	0.01	2.01	1.37675	RXN-16291	200	RHEA:17453
0.0303145	PD0827	AGPKZVBTJJNPAG-WHFBIAKZSA-N	KZSNJWFQEVHDMF-BYPYZUCNSA-N	direct	1	2	2.7535	0.01	2.01	1.37675	RXN-16991	200	RHEA:17453
0.0220762	PD0193	AGPKZVBTJJNPAG-WHFBIAKZSA-N	KZSNJWFQEVHDMF-BYPYZUCNSA-N	direct	1	2	0.774432	0.01	2.01	0.79588	RXN-10457	0.387216	PPPGPPHYDRO-RXN
0.0151634	PD0791	AGPKZVBTJJNPAG-WHFBIAKZSA-N	KZSNJWFQEVHDMF-SCSAIBSYSA-N	direct	1	2	0.172372	0.01	2.01	0.0861861	RHEA:24814	54.384	RXN-12116
4.55006	PD2000	AHLPHDHHMVZTML-BYPYZUCNSA-N		flat tautomer	1	0	106.621	2	2.01	55.8996	RHEA:15944	53.3107	RHEA:15944
3.62839	PD0292	AHLPHDHHMVZTML-BYPYZUCNSA-N		flat tautomer	1	0	43.115	2	2.01	21.5575	RHEA:15944	22.8962	RHEA:15944
2.907	PD1311	AHLPHDHHMVZTML-BYPYZUCNSA-N		direct	1	0	35.5289	1	2.01	19.1824	RXN-9677	17.7645	RXN-18314
2.8753	PD1311	AHLPHDHHMVZTML-BYPYZUCNSA-N		direct	1	0	34.0044	1	2.01	19.1824	RXN-9677	17.0022	RXN-15667
2.84397	PD1311	AHLPHDHHMVZTML-BYPYZUCNSA-N		direct	1	0	32.5465	1	2.01	19.1824	RXN-9677	16.2733	RXN-15642
2.8312	PD1311	AHLPHDHHMVZTML-BYPYZUCNSA-N		direct	1	0	31.9659	1	2.01	19.1824	RXN-9677	15.983	RXN-16089
2.77772	PD0517	AHLPHDHHMVZTML-BYPYZUCNSA-N		flat tautomer	1	0	14.809	2	2.01	9.12033	RHEA:20570	7.4045	RHEA:20570
2.32395	PD0517	AHLPHDHHMVZTML-BYPYZUCNSA-N		flat tautomer	1	0	14.5114	1	2.01	7.25571	RHEA:36793	7.4045	RHEA:20570
1.91645	PD0055	AHLPHDHHMVZTML-BYPYZUCNSA-N		flat tautomer	1	0	3.35556	2	2.01	3.6216	RHEA:15350	1.67778	RHEA:15350
1.58311	PD0404	AHLPHDHHMVZTML-BYPYZUCNSA-N	KDXKERNSBIXSRK-YFKPBYRVSA-N	direct	1	1	400	2	2.01	200	LYSINE--TRNA-LIGASE-RXN	200	LYSINE--TRNA-LIGASE-RXN
1.43191	PD1468	AHLPHDHHMVZTML-BYPYZUCNSA-N		flat tautomer	1	0	2.09151	1	2.01	1.24413	RHEA:15350	1.04576	RHEA:11096
1.43191	PD1468	AHLPHDHHMVZTML-BYPYZUCNSA-N		flat tautomer	1	0	2.09151	1	2.01	1.24413	RHEA:15350	1.04576	RHEA:11093
1.35148	PD0654	AHLPHDHHMVZTML-BYPYZUCNSA-N		flat tautomer	1	0	165.974	0.01	2.01	82.9872	RHEA:25163	200	RHEA:18052
1.33123	PD0404	AHLPHDHHMVZTML-BYPYZUCNSA-N	KDXKERNSBIXSRK-YFKPBYRVSA-N	direct	1	1	400	1	2.01	200	LYSINE--TRNA-LIGASE-RXN	200	RXN0-5208
1.31637	PD1491	AHLPHDHHMVZTML-BYPYZUCNSA-N	KDXKERNSBIXSRK-RXMQYKEDSA-N	direct	1	1	191.215	2	2.01	97.4908	RHEA:44150	95.6073	RHEA:44150
1.31539	PD1198	AHLPHDHHMVZTML-BYPYZUCNSA-N		flat tautomer	1	0	1.48945	1	2.01	0.744727	RHEA:15350	0.886057	RHEA:18183
1.29471	PD1814	AHLPHDHHMVZTML-BYPYZUCNSA-N		flat tautomer	1	0	1.39794	1	2.01	0.69897	RHEA:15350	0.769551	RHEA:13696
1.2908	PD1938	AHLPHDHHMVZTML-BYPYZUCNSA-N	QKEWQOJCHPFEAF-RXMQYKEDSA-N	direct	1	1	176.785	2	2.01	90.2652	RXN0-6999	88.3925	RXN0-6999
1.28478	PD0428	AHLPHDHHMVZTML-BYPYZUCNSA-N		flat tautomer	1	0	1.35556	1	2.01	0.769551	RHEA:15350	0.677781	RHEA:15753
1.24729	PD1467	AHLPHDHHMVZTML-BYPYZUCNSA-N		flat tautomer	1	0	1.20412	1	2.01	0.677781	RHEA:13202	0.60206	RHEA:21931
1.24729	PD1467	AHLPHDHHMVZTML-BYPYZUCNSA-N		flat tautomer	1	0	1.20412	1	2.01	0.677781	RHEA:13202	0.60206	RHEA:21926
1.24729	PD1467	AHLPHDHHMVZTML-BYPYZUCNSA-N		flat tautomer	1	0	1.20412	1	2.01	0.677781	RHEA:13202	0.60206	RHEA:21358
1.21703	PD0290	AHLPHDHHMVZTML-BYPYZUCNSA-N		flat tautomer	1	0	109.147	0.01	2.01	54.5735	RHEA:19515	200	RHEA:18610
1.21497	PD1514	AHLPHDHHMVZTML-BYPYZUCNSA-N	KDXKERNSBIXSRK-YFKPBYRVSA-N	direct	1	1	138.766	2	2.01	69.383	RXN-1961	78.451	RXN-1961
1.15117	PD0408	AHLPHDHHMVZTML-BYPYZUCNSA-N	KDXKERNSBIXSRK-RXMQYKEDSA-N	direct	1	1	111.834	2	2.01	58.1101	RHEA:15104	55.9172	RHEA:15104
1.03912	PD1823	AHLPHDHHMVZTML-BYPYZUCNSA-N		direct	1	0	58.0044	0.01	2.01	29.0022	RHEA:11585	200	RHEA:20249
1.00954	PD0408	AHLPHDHHMVZTML-BYPYZUCNSA-N		flat tautomer	1	0	51.6773	0.01	2.01	25.8386	RHEA:22964	55.9172	RHEA:15104
1.00954	PD0408	AHLPHDHHMVZTML-BYPYZUCNSA-N		flat tautomer	1	0	51.6773	0.01	2.01	25.8386	RHEA:22964	47.5452	RHEA:23777
0.963003	PD0233	AHLPHDHHMVZTML-BYPYZUCNSA-N		direct	1	0	42.7872	0.01	2.01	21.3936	RHEA:11585	200	RHEA:33629
0.96034	PD0233	AHLPHDHHMVZTML-BYPYZUCNSA-N		direct	1	0	42.316	0.01	2.01	21.158	RXN-9677	200	RHEA:33629
0.947672	PD1296	AHLPHDHHMVZTML-BYPYZUCNSA-N		direct	1	0	40.127	0.01	2.01	20.0635	RHEA:11585	200	RHEA:23177
0.944432	PD0088	AHLPHDHHMVZTML-BYPYZUCNSA-N		flat tautomer	1	0	39.581	0.01	2.01	19.7905	RHEA:15944	200	RHEA:22611
0.934751	PD1296	AHLPHDHHMVZTML-BYPYZUCNSA-N		direct	1	0	37.9828	0.01	2.01	18.9914	RXN-9677	200	RHEA:23177
0.929551	PD0408	AHLPHDHHMVZTML-BYPYZUCNSA-N	KDXKERNSBIXSRK-RXMQYKEDSA-N	direct	1	1	95.0903	1	2.01	48.2218	RHEA:15104	47.5452	RHEA:23777
0.907515	PD0233	AHLPHDHHMVZTML-BYPYZUCNSA-N		direct	1	0	33.7458	0.01	2.01	16.8729	RXN-16500	200	RHEA:33629
0.85304	PD1274	AHLPHDHHMVZTML-BYPYZUCNSA-N		flat tautomer	1	0	26.344	0.01	2.01	13.172	RHEA:19515	200	RHEA:20015
0.698584	PD0088	AHLPHDHHMVZTML-BYPYZUCNSA-N		direct	1	0	11.8489	0.01	2.01	5.92445	RXN-15004	200	RHEA:22611
0.564327	PD0113	AHLPHDHHMVZTML-BYPYZUCNSA-N		flat tautomer	1	0	5.04576	0.01	2.01	2.52288	RHEA:22964	200	RHEA:17641
0.563742		AHLPHDHHMVZTML-BYPYZUCNSA-N		direct	1	0	1	0.1	1.01		RXN-7561
0.563742		AHLPHDHHMVZTML-BYPYZUCNSA-N		direct	1	0	1	0.1	1.01		25-DIAMINOVALERATE-AMINOTRANSFERASE-RXN
0.563742		AHLPHDHHMVZTML-BYPYZUCNSA-N		direct	1	0	1	0.1	1.01		RXN-11099
0.563742		AHLPHDHHMVZTML-BYPYZUCNSA-N		direct	1	0	1	0.1	1.01		ORNITHINE-N-BENZOYLTRANSFERASE-RXN
0.563742		AHLPHDHHMVZTML-BYPYZUCNSA-N		direct	1	0	1	0.1	1.01		RXN-14880
0.563742		AHLPHDHHMVZTML-BYPYZUCNSA-N		direct	1	0	1	0.1	1.01		RXN-13073
0.563742		AHLPHDHHMVZTML-BYPYZUCNSA-N		direct	1	0	1	0.1	1.01		1.5.1.24-RXN
0.563742		AHLPHDHHMVZTML-BYPYZUCNSA-N		direct	1	0	1	0.1	1.01		CITRULLINASE-RXN
0.563742		AHLPHDHHMVZTML-BYPYZUCNSA-N		flat tautomer	1	0	1	0.1	1.01		RHEA:16929
0.563742		AHLPHDHHMVZTML-BYPYZUCNSA-N		flat tautomer	1	0	1	0.1	1.01		RHEA:23793
0.563742		AHLPHDHHMVZTML-BYPYZUCNSA-N		flat tautomer	1	0	1	0.1	1.01		RHEA:16017
0.563742		AHLPHDHHMVZTML-BYPYZUCNSA-N		flat tautomer	1	0	1	0.1	1.01		RHEA:18662
0.563742		AHLPHDHHMVZTML-BYPYZUCNSA-N		flat tautomer	1	0	1	0.1	1.01		ORNMUTST-RXN
0.563742		AHLPHDHHMVZTML-BYPYZUCNSA-N		flat tautomer	1	0	1	0.1	1.01		RHEA:40931
0.563742		AHLPHDHHMVZTML-BYPYZUCNSA-N		direct	1	0	1	0.1	1.01	0.236572	RHEA:14893
0.563742		AHLPHDHHMVZTML-BYPYZUCNSA-N		flat tautomer	1	0	1	0.1	1.01	1.24413	RHEA:15350
0.563742		AHLPHDHHMVZTML-BYPYZUCNSA-N		flat tautomer	1	0	1	0.1	1.01	0.113509	RHEA:13202
0.563742		AHLPHDHHMVZTML-BYPYZUCNSA-N		flat tautomer	1	0	1	0.1	1.01	0.107905	RHEA:41510
0.563742		AHLPHDHHMVZTML-BYPYZUCNSA-N		flat tautomer	1	0	1	0.1	1.01	0.107905	RHEA:41513
0.563742		AHLPHDHHMVZTML-BYPYZUCNSA-N		flat tautomer	1	0	1	0.1	1.01	0.327902	RHEA:22964
0.563742		AHLPHDHHMVZTML-BYPYZUCNSA-N		flat tautomer	1	0	1	0.1	1.01	0.244125	RHEA:13267
0.563742		AHLPHDHHMVZTML-BYPYZUCNSA-N		direct	1	0	1	0.1	1.01	0.376751	RXN-12667
0.557206	PD1449	AHLPHDHHMVZTML-BYPYZUCNSA-N		flat tautomer	1	0	4.79588	0.01	2.01	2.39794	RHEA:24370	200	RHEA:22814
0.557206	PD1449	AHLPHDHHMVZTML-BYPYZUCNSA-N		flat tautomer	1	0	4.79588	0.01	2.01	2.39794	RHEA:24370	200	RHEA:23703
0.546682	PD0549	AHLPHDHHMVZTML-BYPYZUCNSA-N		flat tautomer	1	0	4.4437	0.01	2.01	2.22185	RHEA:41510	3	RXN-13413
0.546682	PD0549	AHLPHDHHMVZTML-BYPYZUCNSA-N		flat tautomer	1	0	4.4437	0.01	2.01	2.22185	RHEA:41510	3	ANTHRANILOYL-COA-MONOOXYGENASE-RXN
0.542517	PD1704	AHLPHDHHMVZTML-BYPYZUCNSA-N		flat tautomer	1	0	4.3098	0.01	2.01	2.1549	RHEA:15350	70.5528	RXN-13834
0.542517	PD1704	AHLPHDHHMVZTML-BYPYZUCNSA-N		flat tautomer	1	0	4.3098	0.01	2.01	2.1549	RHEA:15350	60.9281	RHEA:15163
0.542517	PD1704	AHLPHDHHMVZTML-BYPYZUCNSA-N		flat tautomer	1	0	4.3098	0.01	2.01	2.1549	RHEA:15350	60.9281	RHEA:40302
0.542517	PD1704	AHLPHDHHMVZTML-BYPYZUCNSA-N		flat tautomer	1	0	4.3098	0.01	2.01	2.1549	RHEA:15350	60.9281	RHEA:15158
0.542517	PD1704	AHLPHDHHMVZTML-BYPYZUCNSA-N		flat tautomer	1	0	4.3098	0.01	2.01	2.1549	RHEA:15350	60.2403	RHEA:40547
0.542517	PD1704	AHLPHDHHMVZTML-BYPYZUCNSA-N		flat tautomer	1	0	4.3098	0.01	2.01	2.1549	RHEA:15350	60.2403	RHEA:39887
0.542517	PD1704	AHLPHDHHMVZTML-BYPYZUCNSA-N		flat tautomer	1	0	4.3098	0.01	2.01	2.1549	RHEA:15350	60.2403	RHEA:40536
0.542517	PD1704	AHLPHDHHMVZTML-BYPYZUCNSA-N		flat tautomer	1	0	4.3098	0.01	2.01	2.1549	RHEA:15350	60.2403	RHEA:40543
0.542517	PD1704	AHLPHDHHMVZTML-BYPYZUCNSA-N		flat tautomer	1	0	4.3098	0.01	2.01	2.1549	RHEA:15350	60.2403	RHEA:40541
0.542517	PD1704	AHLPHDHHMVZTML-BYPYZUCNSA-N		flat tautomer	1	0	4.3098	0.01	2.01	2.1549	RHEA:15350	60.2403	RHEA:40533
0.542517	PD1704	AHLPHDHHMVZTML-BYPYZUCNSA-N		flat tautomer	1	0	4.3098	0.01	2.01	2.1549	RHEA:15350	60.2403	RXN-15109
0.542517	PD1704	AHLPHDHHMVZTML-BYPYZUCNSA-N		flat tautomer	1	0	4.3098	0.01	2.01	2.1549	RHEA:15350	60.2403	RXN-15108
0.542517	PD1704	AHLPHDHHMVZTML-BYPYZUCNSA-N		flat tautomer	1	0	4.3098	0.01	2.01	2.1549	RHEA:15350	60.2403	RXN-15106
0.542517	PD0549	AHLPHDHHMVZTML-BYPYZUCNSA-N		direct	1	0	4.3098	0.01	2.01	2.1549	RXN-13783	3	RXN-13413
0.542517	PD0549	AHLPHDHHMVZTML-BYPYZUCNSA-N		direct	1	0	4.3098	0.01	2.01	2.1549	RXN-13783	3	ANTHRANILOYL-COA-MONOOXYGENASE-RXN
0.524741	PD0773	AHLPHDHHMVZTML-BYPYZUCNSA-N		flat tautomer	1	0	3.77211	0.01	2.01	1.88606	RHEA:15350	200	RXN0-7082
0.524741	PD0773	AHLPHDHHMVZTML-BYPYZUCNSA-N		flat tautomer	1	0	3.77211	0.01	2.01	1.88606	RHEA:15350	200	RXN0-7083
0.524741	PD0773	AHLPHDHHMVZTML-BYPYZUCNSA-N		flat tautomer	1	0	3.77211	0.01	2.01	1.88606	RHEA:15350	200	RXN0-7068
0.524741	PD1619	AHLPHDHHMVZTML-BYPYZUCNSA-N		flat tautomer	1	0	3.77211	0.01	2.01	1.88606	RHEA:15350	158.646	RHEA:19670
0.520364	PD1934	AHLPHDHHMVZTML-BYPYZUCNSA-N		flat tautomer	1	0	3.64782	0.01	2.01	1.82391	RHEA:15350	3.80967	RXN-17892
0.520364	PD1934	AHLPHDHHMVZTML-BYPYZUCNSA-N		flat tautomer	1	0	3.64782	0.01	2.01	1.82391	RHEA:15350	3.80967	RXN-17893
0.516443	PD1545	AHLPHDHHMVZTML-BYPYZUCNSA-N		flat tautomer	1	0	3.5391	0.01	2.01	1.76955	RHEA:15350	200	RHEA:23822
0.511214	PD0055	AHLPHDHHMVZTML-BYPYZUCNSA-N		flat tautomer	1	0	3.39794	0.01	2.01	3.6216	RHEA:15350	1.69897	RHEA:13519
0.509613	PD0055	AHLPHDHHMVZTML-BYPYZUCNSA-N		flat tautomer	1	0	3.35556	0.01	2.01	3.6216	RHEA:15350	1.67778	RHEA:24292
0.509613	PD1970	AHLPHDHHMVZTML-BYPYZUCNSA-N		flat tautomer	1	0	3.35556	0.01	2.01	1.67778	RHEA:15350	17.7905	RHEA:24900
0.509613	PD1970	AHLPHDHHMVZTML-BYPYZUCNSA-N		flat tautomer	1	0	3.35556	0.01	2.01	1.67778	RHEA:15350	17.5361	RHEA:15391
0.508072	PD1762	AHLPHDHHMVZTML-BYPYZUCNSA-N		flat tautomer	1	0	3.31515	0.01	2.01	1.65758	RHEA:15350	38.1068	RHEA:24708
0.508072	PD1762	AHLPHDHHMVZTML-BYPYZUCNSA-N		flat tautomer	1	0	3.31515	0.01	2.01	1.65758	RHEA:15350	38.1068	RHEA:24705
0.508072	PD1762	AHLPHDHHMVZTML-BYPYZUCNSA-N		flat tautomer	1	0	3.31515	0.01	2.01	1.65758	RHEA:15350	38.1068	RHEA:20524
0.508072	PD2056	AHLPHDHHMVZTML-BYPYZUCNSA-N		flat tautomer	1	0	3.31515	0.01	2.01	1.65758	RHEA:15350	200	RHEA:19632
0.508072	PD2056	AHLPHDHHMVZTML-BYPYZUCNSA-N		flat tautomer	1	0	3.31515	0.01	2.01	1.65758	RHEA:15350	200	RHEA:19381
0.508072	PD2056	AHLPHDHHMVZTML-BYPYZUCNSA-N		flat tautomer	1	0	3.31515	0.01	2.01	1.65758	RHEA:15350	200	RHEA:25588
0.508072	PD2056	AHLPHDHHMVZTML-BYPYZUCNSA-N		flat tautomer	1	0	3.31515	0.01	2.01	1.65758	RHEA:15350	200	ISOCITDEH-RXN
0.464813	PD1259	AHLPHDHHMVZTML-BYPYZUCNSA-N		flat tautomer	1	0	2.3223	0.01	2.01	1.16115	RHEA:13267	139.87	RHEA:24507
0.464813	PD1259	AHLPHDHHMVZTML-BYPYZUCNSA-N		flat tautomer	1	0	2.3223	0.01	2.01	1.16115	RHEA:13267	139.87	R146-RXN
0.464187	PD0785	AHLPHDHHMVZTML-BYPYZUCNSA-N		flat tautomer	1	0	2.3098	0.01	2.01	1.1549	RHEA:15350	200	RHEA:15136
0.462345	PD1688	AHLPHDHHMVZTML-BYPYZUCNSA-N		flat tautomer	1	0	2.27335	0.01	2.01	1.13668	RHEA:15350	72.71	RXN-13834
0.462345	PD1688	AHLPHDHHMVZTML-BYPYZUCNSA-N		flat tautomer	1	0	2.27335	0.01	2.01	1.13668	RHEA:15350	67.5654	RHEA:15163
0.462345	PD1688	AHLPHDHHMVZTML-BYPYZUCNSA-N		flat tautomer	1	0	2.27335	0.01	2.01	1.13668	RHEA:15350	67.5654	RHEA:40302
0.462345	PD1688	AHLPHDHHMVZTML-BYPYZUCNSA-N		flat tautomer	1	0	2.27335	0.01	2.01	1.13668	RHEA:15350	67.5654	RHEA:15158
0.462345	PD1688	AHLPHDHHMVZTML-BYPYZUCNSA-N		flat tautomer	1	0	2.27335	0.01	2.01	1.13668	RHEA:15350	67.1319	RHEA:34625
0.462345	PD1688	AHLPHDHHMVZTML-BYPYZUCNSA-N		flat tautomer	1	0	2.27335	0.01	2.01	1.13668	RHEA:15350	67.1319	RHEA:14373
0.462345	PD1688	AHLPHDHHMVZTML-BYPYZUCNSA-N		flat tautomer	1	0	2.27335	0.01	2.01	1.13668	RHEA:15350	67.1319	RHEA:34630
0.462345	PD1688	AHLPHDHHMVZTML-BYPYZUCNSA-N		flat tautomer	1	0	2.27335	0.01	2.01	1.13668	RHEA:15350	67.1319	RHEA:34633
0.448259	PD0746	AHLPHDHHMVZTML-BYPYZUCNSA-N		flat tautomer	1	0	2.00873	0.01	2.01	1.00436	RHEA:41510	200	R4-RXN
0.448259	PD0746	AHLPHDHHMVZTML-BYPYZUCNSA-N		flat tautomer	1	0	2.00873	0.01	2.01	1.00436	RHEA:41510	200	RXN-15799
0.443064	PD1705	AHLPHDHHMVZTML-BYPYZUCNSA-N		flat tautomer	1	0	1.91721	0.01	2.01	0.958607	RHEA:15350	200	RHEA:13065
0.438632	PD1802	AHLPHDHHMVZTML-BYPYZUCNSA-N		flat tautomer	1	0	1.84164	0.01	2.01	0.920819	RHEA:15350	3.55909	RXN-11290
0.434432	PD0650	AHLPHDHHMVZTML-BYPYZUCNSA-N		direct	1	0	1.77211	0.01	2.01	0.886057	RXN-12431	200	RHEA:17130
0.426605	PD1167	AHLPHDHHMVZTML-BYPYZUCNSA-N		flat tautomer	1	0	1.64782	0.01	2.01	0.823909	RHEA:15350	152.86	RHEA:23596
0.426605	PD1167	AHLPHDHHMVZTML-BYPYZUCNSA-N		flat tautomer	1	0	1.64782	0.01	2.01	0.823909	RHEA:15350	134.184	UGD-RXN
0.419388	PD1750	AHLPHDHHMVZTML-BYPYZUCNSA-N		flat tautomer	1	0	1.5391	0.01	2.01	0.769551	RHEA:22964	200	RHEA:15482
0.415964	PD0549	AHLPHDHHMVZTML-BYPYZUCNSA-N		flat tautomer	1	0	1.48945	0.01	2.01	0.744727	RHEA:41513	3	RXN-13413
0.415964	PD0549	AHLPHDHHMVZTML-BYPYZUCNSA-N		flat tautomer	1	0	1.48945	0.01	2.01	0.744727	RHEA:41513	3	ANTHRANILOYL-COA-MONOOXYGENASE-RXN
0.415964	PD1845	AHLPHDHHMVZTML-BYPYZUCNSA-N		flat tautomer	1	0	1.48945	0.01	2.01	0.744727	RHEA:15350	200	RHEA:14731
0.406283	PD0428	AHLPHDHHMVZTML-BYPYZUCNSA-N		flat tautomer	1	0	1.35556	0.01	2.01	1.02228	RHEA:15350	0.677781	RHEA:15753
0.403221	PD0946	AHLPHDHHMVZTML-BYPYZUCNSA-N		flat tautomer	1	0	1.31515	0.01	2.01	0.657577	RHEA:15350	200	ASPARTATE--TRNA-LIGASE-RXN
0.403221	PD0704	AHLPHDHHMVZTML-BYPYZUCNSA-N		flat tautomer	1	0	1.31515	0.01	2.01	0.657577	RHEA:15350	200	RHEA:44765
0.403221	PD0704	AHLPHDHHMVZTML-BYPYZUCNSA-N		flat tautomer	1	0	1.31515	0.01	2.01	0.657577	RHEA:15350	200	RHEA:44756
0.403221	PD0704	AHLPHDHHMVZTML-BYPYZUCNSA-N		flat tautomer	1	0	1.31515	0.01	2.01	0.657577	RHEA:15350	200	RHEA:44798
0.403221	PD0704	AHLPHDHHMVZTML-BYPYZUCNSA-N		flat tautomer	1	0	1.31515	0.01	2.01	0.657577	RHEA:15350	200	RHEA:30063
0.403221	PD0704	AHLPHDHHMVZTML-BYPYZUCNSA-N		flat tautomer	1	0	1.31515	0.01	2.01	0.657577	RHEA:15350	200	RHEA:44778
0.403221	PD0704	AHLPHDHHMVZTML-BYPYZUCNSA-N		flat tautomer	1	0	1.31515	0.01	2.01	0.657577	RHEA:15350	200	RHEA:33257
0.403221	PD0704	AHLPHDHHMVZTML-BYPYZUCNSA-N		flat tautomer	1	0	1.31515	0.01	2.01	0.657577	RHEA:15350	200	RHEA:26464
0.403221	PD0704	AHLPHDHHMVZTML-BYPYZUCNSA-N		flat tautomer	1	0	1.31515	0.01	2.01	0.657577	RHEA:15350	200	RHEA:44789
0.403221	PD0704	AHLPHDHHMVZTML-BYPYZUCNSA-N		flat tautomer	1	0	1.31515	0.01	2.01	0.657577	RHEA:15350	200	RHEA:44785
0.403221	PD0704	AHLPHDHHMVZTML-BYPYZUCNSA-N		flat tautomer	1	0	1.31515	0.01	2.01	0.657577	RHEA:15350	200	RHEA:27777
0.403221	PD0704	AHLPHDHHMVZTML-BYPYZUCNSA-N		flat tautomer	1	0	1.31515	0.01	2.01	0.657577	RHEA:15350	200	RHEA:44755
0.403221	PD0704	AHLPHDHHMVZTML-BYPYZUCNSA-N		flat tautomer	1	0	1.31515	0.01	2.01	0.657577	RHEA:15350	200	RHEA:44781
0.403221	PD0704	AHLPHDHHMVZTML-BYPYZUCNSA-N		flat tautomer	1	0	1.31515	0.01	2.01	0.657577	RHEA:15350	200	RHEA:44760
0.403221	PD0704	AHLPHDHHMVZTML-BYPYZUCNSA-N		flat tautomer	1	0	1.31515	0.01	2.01	0.657577	RHEA:15350	200	RHEA:44793
0.403221	PD0704	AHLPHDHHMVZTML-BYPYZUCNSA-N		flat tautomer	1	0	1.31515	0.01	2.01	0.657577	RHEA:15350	200	RHEA:19938
0.400228	PD0560	AHLPHDHHMVZTML-BYPYZUCNSA-N		flat tautomer	1	0	1.27654	0.01	2.01	0.638272	RHEA:15350	36.341	RXN-11065
0.400228	PD0560	AHLPHDHHMVZTML-BYPYZUCNSA-N		flat tautomer	1	0	1.27654	0.01	2.01	0.638272	RHEA:15350	34.7077	RXN-11351
0.394427	PD1467	AHLPHDHHMVZTML-BYPYZUCNSA-N		flat tautomer	1	0	1.20412	0.01	2.01	1.07058	RHEA:13202	0.60206	RHEA:21931
0.394427	PD1467	AHLPHDHHMVZTML-BYPYZUCNSA-N		flat tautomer	1	0	1.20412	0.01	2.01	1.07058	RHEA:13202	0.60206	RHEA:21926
0.394427	PD1467	AHLPHDHHMVZTML-BYPYZUCNSA-N		flat tautomer	1	0	1.20412	0.01	2.01	1.07058	RHEA:13202	0.60206	RHEA:21358
0.394427	PD1055	AHLPHDHHMVZTML-BYPYZUCNSA-N		flat tautomer	1	0	1.20412	0.01	2.01	0.60206	RHEA:15350	0.886057	RXN-2043
0.391607	PD0613	AHLPHDHHMVZTML-BYPYZUCNSA-N		flat tautomer	1	0	1.17005	0.01	2.01	0.585027	RHEA:15350	200	RHEA:14084
0.391607	PD0613	AHLPHDHHMVZTML-BYPYZUCNSA-N		flat tautomer	1	0	1.17005	0.01	2.01	0.585027	RHEA:15350	200	RHEA:26437
0.391607	PD0613	AHLPHDHHMVZTML-BYPYZUCNSA-N		flat tautomer	1	0	1.17005	0.01	2.01	0.585027	RHEA:15350	200	RHEA:10532
0.388835	PD1525	AHLPHDHHMVZTML-BYPYZUCNSA-N		flat tautomer	1	0	1.13727	0.01	2.01	0.568636	RHEA:15350	16.0511	PEPTIDYLPROLYL-ISOMERASE-RXN
0.383417	PD1021	AHLPHDHHMVZTML-BYPYZUCNSA-N		flat tautomer	1	0	1.0752	0.01	2.01	0.537602	RHEA:15350	64.4815	RHEA:10667
0.383417	PD1021	AHLPHDHHMVZTML-BYPYZUCNSA-N		flat tautomer	1	0	1.0752	0.01	2.01	0.537602	RHEA:15350	64.4815	RHEA:13629
0.383417	PD1021	AHLPHDHHMVZTML-BYPYZUCNSA-N		flat tautomer	1	0	1.0752	0.01	2.01	0.537602	RHEA:15350	64.4815	RHEA:17945
0.383417	PD1021	AHLPHDHHMVZTML-BYPYZUCNSA-N		flat tautomer	1	0	1.0752	0.01	2.01	0.537602	RHEA:15350	64.4815	RHEA:22366
0.383417	PD1021	AHLPHDHHMVZTML-BYPYZUCNSA-N		flat tautomer	1	0	1.0752	0.01	2.01	0.537602	RHEA:15350	64.4815	RHEA:23432
0.383417	PD1021	AHLPHDHHMVZTML-BYPYZUCNSA-N		flat tautomer	1	0	1.0752	0.01	2.01	0.537602	RHEA:15350	64.4815	RHEA:10161
0.378145	PD1267	AHLPHDHHMVZTML-BYPYZUCNSA-N		flat tautomer	1	0	1.01728	0.01	2.01	0.508638	RHEA:15350	200	RHEA:20641
0.375615	PD2001	AHLPHDHHMVZTML-BYPYZUCNSA-N	KDXKERNSBIXSRK-RXMQYKEDSA-N	direct	1	1	2.53521	1	2.01	1.4318	RHEA:14858	1.26761	RHEA:18796
0.375615	PD2001	AHLPHDHHMVZTML-BYPYZUCNSA-N	KDXKERNSBIXSRK-RXMQYKEDSA-N	direct	1	1	2.53521	1	2.01	1.4318	RHEA:14858	1.26761	RHEA:27660
0.372995	PD0130	AHLPHDHHMVZTML-BYPYZUCNSA-N		flat tautomer	1	0	0.962972	0.01	2.01	0.481486	RHEA:15350	200	RHEA:24952
0.372995	PD0130	AHLPHDHHMVZTML-BYPYZUCNSA-N		flat tautomer	1	0	0.962972	0.01	2.01	0.481486	RHEA:15350	200	RHEA:10965
0.370458	PD1877	AHLPHDHHMVZTML-BYPYZUCNSA-N		flat tautomer	1	0	0.937042	0.01	2.01	0.468521	RHEA:15350	200	RHEA:26300
0.370458	PD_RS13065	AHLPHDHHMVZTML-BYPYZUCNSA-N		flat tautomer	1	0	0.937042	0.01	2.01	0.468521	RHEA:15350	0.958607	RHEA:16293
0.370458	PD_RS13065	AHLPHDHHMVZTML-BYPYZUCNSA-N		flat tautomer	1	0	0.937042	0.01	2.01	0.468521	RHEA:15350	0.958607	RHEA:32290
0.370458	PD_RS13065	AHLPHDHHMVZTML-BYPYZUCNSA-N		flat tautomer	1	0	0.937042	0.01	2.01	0.468521	RHEA:15350	0.958607	RHEA:10677
0.36545	PD1037	AHLPHDHHMVZTML-BYPYZUCNSA-N		direct	1	0	0.887395	0.01	2.01	0.443697	ORNITHINE--OXO-ACID-AMINOTRANSFERASE-RXN	17.9101	RHEA:19670
0.36545	PD0142	AHLPHDHHMVZTML-BYPYZUCNSA-N		flat tautomer	1	0	0.887395	0.01	2.01	0.443697	RHEA:15350	25.4034	RHEA:19670
0.361486	PD0155	AHLPHDHHMVZTML-BYPYZUCNSA-N	KDXKERNSBIXSRK-RXMQYKEDSA-N	direct	1	1	217.475	0.01	2.01	108.738	RHEA:26331	152.398	RHEA:16863
0.35564	PD_RS12565	AHLPHDHHMVZTML-BYPYZUCNSA-N		flat tautomer	1	0	0.79588	0.01	2.01	1.76955	RHEA:15350	0.39794	RHEA:23374
0.35322	PD0928	AHLPHDHHMVZTML-BYPYZUCNSA-N		flat tautomer	1	0	0.774432	0.01	2.01	0.823909	RHEA:15350	0.387216	RHEA:15753
0.35322	PD0915	AHLPHDHHMVZTML-BYPYZUCNSA-N		flat tautomer	1	0	0.774432	0.01	2.01	0.823909	RHEA:15350	0.387216	RHEA:15753
0.343615	PD0234	AHLPHDHHMVZTML-BYPYZUCNSA-N		flat tautomer	1	0	0.693575	0.01	2.01	0.346787	RHEA:22964	200	RHEA:22145
0.343615	PD0234	AHLPHDHHMVZTML-BYPYZUCNSA-N		flat tautomer	1	0	0.693575	0.01	2.01	0.346787	RHEA:22964	200	RHEA:17943
0.343615	PD0234	AHLPHDHHMVZTML-BYPYZUCNSA-N		flat tautomer	1	0	0.693575	0.01	2.01	0.346787	RHEA:22964	200	RHEA:10337
0.343615	PD0234	AHLPHDHHMVZTML-BYPYZUCNSA-N		flat tautomer	1	0	0.693575	0.01	2.01	0.346787	RHEA:22964	200	RHEA:10231
0.334063	PD1451	AHLPHDHHMVZTML-BYPYZUCNSA-N		flat tautomer	1	0	0.619608	0.01	2.01	0.309804	RHEA:15350	118.333	RHEA:30826
0.334063	PD1665	AHLPHDHHMVZTML-BYPYZUCNSA-N		flat tautomer	1	0	0.619608	0.01	2.01	0.309804	RHEA:15350	81.6326	RHEA:13696
0.329277	PD1850	AHLPHDHHMVZTML-BYPYZUCNSA-N		flat tautomer	1	0	0.58486	0.01	2.01	0.29243	RHEA:15350	0.619789	RHEA:10824
0.32679	PD1870	AHLPHDHHMVZTML-BYPYZUCNSA-N	KDXKERNSBIXSRK-RXMQYKEDSA-N	direct	1	1	145.251	0.01	2.01	72.6253	RHEA:17972	200	RHEA:23676
0.32679	PD1870	AHLPHDHHMVZTML-BYPYZUCNSA-N	KDXKERNSBIXSRK-YFKPBYRVSA-N	direct	1	1	145.251	0.01	2.01	72.6253	RHEA:25273	200	RHEA:23676
0.322055	PD0319	AHLPHDHHMVZTML-BYPYZUCNSA-N		flat tautomer	1	0	0.535212	0.01	2.01	0.267606	RHEA:15350	200	RHEA:21711
0.322055	PD0392	AHLPHDHHMVZTML-BYPYZUCNSA-N		flat tautomer	1	0	0.535212	0.01	2.01	0.267606	RHEA:15350	73.251	RHEA:46165
0.322055	PD0392	AHLPHDHHMVZTML-BYPYZUCNSA-N		flat tautomer	1	0	0.535212	0.01	2.01	0.267606	RHEA:15350	73.251	RHEA:46160
0.309803	PD1828	AHLPHDHHMVZTML-BYPYZUCNSA-N		direct	1	0	0.458296	0.01	2.01	0.229148	RHEA:12901	51.7852	3.2.1.25-RXN
0.309803	PD0785	AHLPHDHHMVZTML-BYPYZUCNSA-N		flat tautomer	1	0	0.458296	0.01	2.01	0.229148	RHEA:41510	200	RHEA:15136
0.309803	PD0785	AHLPHDHHMVZTML-BYPYZUCNSA-N		flat tautomer	1	0	0.458296	0.01	2.01	0.229148	RHEA:41513	200	RHEA:15136
0.299689	PD1911	AHLPHDHHMVZTML-BYPYZUCNSA-N		flat tautomer	1	0	0.401319	0.01	2.01	0.200659	RHEA:15350	200	PHENYLALANINE--TRNA-LIGASE-RXN
0.294742	PD1491	AHLPHDHHMVZTML-BYPYZUCNSA-N	KDXKERNSBIXSRK-RXMQYKEDSA-N	direct	1	1	96.12	0.01	2.01	48.06	RHEA:19178	95.6073	RHEA:44150
0.291843	PD1466	AHLPHDHHMVZTML-BYPYZUCNSA-N		flat tautomer	1	0	0.360912	0.01	2.01	0.283997	RHEA:15350	0.180456	RHEA:20641
0.291843	PD1703	AHLPHDHHMVZTML-BYPYZUCNSA-N		flat tautomer	1	0	0.360912	0.01	2.01	0.180456	RHEA:15350	3.84466	RXN-13627
0.289166	PD1501	AHLPHDHHMVZTML-BYPYZUCNSA-N		flat tautomer	1	0	0.34785	0.01	2.01	0.173925	RHEA:15350	200	RHEA:14167
0.283704	PD2111	AHLPHDHHMVZTML-BYPYZUCNSA-N		flat tautomer	1	0	0.322302	0.01	2.01	0.161151	RHEA:13202	0.677781	RHEA:11150
0.283704	PD1814	AHLPHDHHMVZTML-BYPYZUCNSA-N		flat tautomer	1	0	0.322302	0.01	2.01	0.161151	RHEA:15350	0.769551	RHEA:13696
0.280912	PD1466	AHLPHDHHMVZTML-BYPYZUCNSA-N		flat tautomer	1	0	0.309804	0.01	2.01	0.283997	RHEA:15350	0.154902	RHEA:15890
0.280912	PD1466	AHLPHDHHMVZTML-BYPYZUCNSA-N		flat tautomer	1	0	0.309804	0.01	2.01	0.283997	RHEA:15350	0.154902	RHEA:18302
0.280912	PD1466	AHLPHDHHMVZTML-BYPYZUCNSA-N		flat tautomer	1	0	0.309804	0.01	2.01	0.283997	RHEA:15350	0.154902	GMP-SYN-GLUT-RXN
0.278977	PD1823	AHLPHDHHMVZTML-BYPYZUCNSA-N	KDXKERNSBIXSRK-RXMQYKEDSA-N	direct	1	1	77.147	0.01	2.01	38.5735	RHEA:22867	200	RHEA:20249
0.275193	PD0159	AHLPHDHHMVZTML-BYPYZUCNSA-N		flat tautomer	1	0	0.285335	0.01	2.01	0.142668	RHEA:15350	0.744727	RHEA:21654
0.270926	PD0408	AHLPHDHHMVZTML-BYPYZUCNSA-N	KDXKERNSBIXSRK-RXMQYKEDSA-N	direct	1	1	68.6196	0.01	2.01	34.3098	RHEA:15104	47.5452	RHEA:23777
0.269794	PD0654	AHLPHDHHMVZTML-BYPYZUCNSA-N	KDXKERNSBIXSRK-RXMQYKEDSA-N	direct	1	1	67.4799	0.01	2.01	33.7399	RHEA:21200	200	RHEA:18052
0.269266	PD1500	AHLPHDHHMVZTML-BYPYZUCNSA-N		flat tautomer	1	0	0.261537	0.01	2.01	0.130768	RHEA:15350	77.1643	RHEA:21735
0.269266	PD1500	AHLPHDHHMVZTML-BYPYZUCNSA-N		flat tautomer	1	0	0.261537	0.01	2.01	0.130768	RHEA:15350	76.3354	RHEA:11673
0.266517	PD1548	AHLPHDHHMVZTML-BYPYZUCNSA-N	PECYZEOJVXMISF-REOHCLBHSA-N	direct	1	1	64.2604	0.01	2.01	32.1302	RXN-16918	79.4881	RHEA:10112
0.266214	PD1761	AHLPHDHHMVZTML-BYPYZUCNSA-N		flat tautomer	1	0	0.249877	0.01	2.01	0.124939	RHEA:15350	102.297	RXN-11591
0.251034	PD1824	AHLPHDHHMVZTML-BYPYZUCNSA-N	KDXKERNSBIXSRK-YFKPBYRVSA-N	direct	1	1	50.5798	0.01	2.01	25.2899	RHEA:37583	163.544	DALADEHYDROG-RXN
0.241027	PD0290	AHLPHDHHMVZTML-BYPYZUCNSA-N	PECYZEOJVXMISF-REOHCLBHSA-N	direct	1	1	42.9843	0.01	2.01	21.4921	RXN-16917	200	RHEA:18610
0.238821	PD1167	AHLPHDHHMVZTML-BYPYZUCNSA-N		flat tautomer	1	0	0.161844	0.01	2.01	0.0809219	RHEA:24370	152.86	RHEA:23596
0.238821	PD1167	AHLPHDHHMVZTML-BYPYZUCNSA-N		flat tautomer	1	0	0.161844	0.01	2.01	0.0809219	RHEA:24370	134.184	UGD-RXN
0.234888	PD0760	AHLPHDHHMVZTML-BYPYZUCNSA-N		flat tautomer	1	0	0.151441	0.01	2.01	0.0757207	RHEA:15350	200	RXN0-1147
0.234888	PD0760	AHLPHDHHMVZTML-BYPYZUCNSA-N		flat tautomer	1	0	0.151441	0.01	2.01	0.0757207	RHEA:15350	200	RXN-7716
0.234888	PD0760	AHLPHDHHMVZTML-BYPYZUCNSA-N		flat tautomer	1	0	0.151441	0.01	2.01	0.0757207	RHEA:15350	200	2OXOGLUTDECARB-RXN
0.234888	PD0760	AHLPHDHHMVZTML-BYPYZUCNSA-N		flat tautomer	1	0	0.151441	0.01	2.01	0.0757207	RHEA:15350	200	RHEA:10526
0.234888	PD0760	AHLPHDHHMVZTML-BYPYZUCNSA-N		flat tautomer	1	0	0.151441	0.01	2.01	0.0757207	RHEA:15350	200	RHEA:14342
0.231521	PD1274	AHLPHDHHMVZTML-BYPYZUCNSA-N	PECYZEOJVXMISF-REOHCLBHSA-N	direct	1	1	36.5934	0.01	2.01	18.2967	RXN-16917	200	RHEA:20015
0.230796	PD1064	AHLPHDHHMVZTML-BYPYZUCNSA-N		flat tautomer	1	0	0.141162	0.01	2.01	0.0705811	RHEA:15350	200	RHEA:11096
0.230796	PD1064	AHLPHDHHMVZTML-BYPYZUCNSA-N		flat tautomer	1	0	0.141162	0.01	2.01	0.0705811	RHEA:15350	200	RHEA:11093
0.226527	PD1891	AHLPHDHHMVZTML-BYPYZUCNSA-N		flat tautomer	1	0	0.131003	0.01	2.01	0.0655015	RHEA:22964	0.823909	RHEA:26181
0.226527	PD1891	AHLPHDHHMVZTML-BYPYZUCNSA-N		flat tautomer	1	0	0.131003	0.01	2.01	0.0655015	RHEA:22964	0.823909	RHEA:19836
0.226527	PD1207	AHLPHDHHMVZTML-BYPYZUCNSA-N		flat tautomer	1	0	0.131003	0.01	2.01	0.0655015	RHEA:15350	62.4123	RXN0-6484
0.226527	PD1207	AHLPHDHHMVZTML-BYPYZUCNSA-N		flat tautomer	1	0	0.131003	0.01	2.01	0.0655015	RHEA:15350	62.4123	RXN0-6483
0.217352	PD1833	AHLPHDHHMVZTML-BYPYZUCNSA-N		flat tautomer	1	0	0.111035	0.01	2.01	0.0555173	RHEA:15350	26.6576	RXN-12544
0.217352	PD1833	AHLPHDHHMVZTML-BYPYZUCNSA-N		flat tautomer	1	0	0.111035	0.01	2.01	0.0555173	RHEA:15350	26.327	3.2.1.23-RXN
0.212381	PD0671	AHLPHDHHMVZTML-BYPYZUCNSA-N		flat tautomer	1	0	0.10122	0.01	2.01	0.552842	RHEA:15350	0.05061	RHEA:23177
0.207096	PD2042	AHLPHDHHMVZTML-BYPYZUCNSA-N		flat tautomer	1	0	0.091515	0.01	2.01	0.0457575	RHEA:15350	0.337242	RHEA:37974
0.205124	PD0408	AHLPHDHHMVZTML-BYPYZUCNSA-N	KDXKERNSBIXSRK-RXMQYKEDSA-N	direct	1	1	22.5482	0.01	2.01	11.2741	RHEA:22355	55.9172	RHEA:15104
0.205124	PD0408	AHLPHDHHMVZTML-BYPYZUCNSA-N	KDXKERNSBIXSRK-RXMQYKEDSA-N	direct	1	1	22.5482	0.01	2.01	11.2741	RHEA:22355	47.5452	RHEA:23777
0.189071	PD1046	AHLPHDHHMVZTML-BYPYZUCNSA-N	PECYZEOJVXMISF-UHFFFAOYSA-N	direct	1	1	16.2757	0.01	2.01	8.13787	RHEA:22087	53.214	RHEA:22109
0.189071	PD1046	AHLPHDHHMVZTML-BYPYZUCNSA-N	PECYZEOJVXMISF-UHFFFAOYSA-N	direct	1	1	16.2757	0.01	2.01	8.13787	RHEA:22087	53.214	RHEA:40673
0.189071	PD1046	AHLPHDHHMVZTML-BYPYZUCNSA-N	PECYZEOJVXMISF-UHFFFAOYSA-N	direct	1	1	16.2757	0.01	2.01	8.13787	RHEA:22087	53.214	RHEA:39978
0.189071	PD1046	AHLPHDHHMVZTML-BYPYZUCNSA-N	PECYZEOJVXMISF-UHFFFAOYSA-N	direct	1	1	16.2757	0.01	2.01	8.13787	RHEA:22087	53.214	RHEA:40676
0.189071	PD1046	AHLPHDHHMVZTML-BYPYZUCNSA-N	PECYZEOJVXMISF-UHFFFAOYSA-N	direct	1	1	16.2757	0.01	2.01	8.13787	RHEA:22087	53.214	RHEA:39968
0.189071	PD1046	AHLPHDHHMVZTML-BYPYZUCNSA-N	PECYZEOJVXMISF-UHFFFAOYSA-N	direct	1	1	16.2757	0.01	2.01	8.13787	RHEA:22087	53.214	RHEA:19169
0.189071	PD1046	AHLPHDHHMVZTML-BYPYZUCNSA-N	PECYZEOJVXMISF-UHFFFAOYSA-N	direct	1	1	16.2757	0.01	2.01	8.13787	RHEA:22087	53.214	RHEA:40663
0.189071	PD1046	AHLPHDHHMVZTML-BYPYZUCNSA-N	PECYZEOJVXMISF-UHFFFAOYSA-N	direct	1	1	16.2757	0.01	2.01	8.13787	RHEA:22087	53.214	RHEA:40668
0.188666	PD1370	AHLPHDHHMVZTML-BYPYZUCNSA-N		flat tautomer	1	0	0.0630341	0.01	2.01	0.0315171	RHEA:15350	200	RXN-14391
0.188666	PD1370	AHLPHDHHMVZTML-BYPYZUCNSA-N		flat tautomer	1	0	0.0630341	0.01	2.01	0.0315171	RHEA:15350	200	RXN-14389
0.188666	PD1370	AHLPHDHHMVZTML-BYPYZUCNSA-N		flat tautomer	1	0	0.0630341	0.01	2.01	0.0315171	RHEA:15350	200	RXN-14390
0.182316	PD0088	AHLPHDHHMVZTML-BYPYZUCNSA-N	KDXKERNSBIXSRK-YFKPBYRVSA-N	direct	1	1	14.0715	0.01	2.01	7.03574	RXN-5185	200	RHEA:22611
0.169978	PD0043	AHLPHDHHMVZTML-BYPYZUCNSA-N	KDXKERNSBIXSRK-RXMQYKEDSA-N	direct	1	1	10.6321	0.01	2.01	5.31605	RHEA:32762	145.101	2.8.1.6-RXN
0.153028	PD2035	AHLPHDHHMVZTML-BYPYZUCNSA-N	KDXKERNSBIXSRK-YFKPBYRVSA-N	direct	1	1	6.98429	0.01	2.01	3.49214	RXN-13083	108.243	RHEA:19317
0.153028	PD2035	AHLPHDHHMVZTML-BYPYZUCNSA-N	KDXKERNSBIXSRK-YFKPBYRVSA-N	direct	1	1	6.98429	0.01	2.01	3.49214	RXN-13080	108.243	RHEA:19317
0.151856	PD0576	AHLPHDHHMVZTML-BYPYZUCNSA-N		flat tautomer	1	0	0.0264565	0.01	2.01	0.0132283	RHEA:15350	17.2782	RHEA:21711
0.140935		AHLPHDHHMVZTML-BYPYZUCNSA-N	KDXKERNSBIXSRK-RXMQYKEDSA-N	direct	1	1	1	0.1	1.01		RHEA:14420
0.140935		AHLPHDHHMVZTML-BYPYZUCNSA-N	KDXKERNSBIXSRK-RXMQYKEDSA-N	direct	1	1	1	0.1	1.01		RHEA:28600
0.140935		AHLPHDHHMVZTML-BYPYZUCNSA-N	KDXKERNSBIXSRK-RXMQYKEDSA-N	direct	1	1	1	0.1	1.01		RHEA:19396
0.140935		AHLPHDHHMVZTML-BYPYZUCNSA-N	KDXKERNSBIXSRK-RXMQYKEDSA-N	direct	1	1	1	0.1	1.01		RHEA:28383
0.140935		AHLPHDHHMVZTML-BYPYZUCNSA-N	KDXKERNSBIXSRK-RXMQYKEDSA-N	direct	1	1	1	0.1	1.01		RHEA:17124
0.140935		AHLPHDHHMVZTML-BYPYZUCNSA-N	KDXKERNSBIXSRK-RXMQYKEDSA-N	direct	1	1	1	0.1	1.01		RHEA:23203
0.140935		AHLPHDHHMVZTML-BYPYZUCNSA-N	KDXKERNSBIXSRK-RXMQYKEDSA-N	direct	1	1	1	0.1	1.01		RHEA:22551
0.140935		AHLPHDHHMVZTML-BYPYZUCNSA-N	KDXKERNSBIXSRK-RXMQYKEDSA-N	direct	1	1	1	0.1	1.01		RHEA:40749
0.140935		AHLPHDHHMVZTML-BYPYZUCNSA-N	KDXKERNSBIXSRK-RXMQYKEDSA-N	direct	1	1	1	0.1	1.01		RHEA:14604
0.140935		AHLPHDHHMVZTML-BYPYZUCNSA-N	KDXKERNSBIXSRK-RXMQYKEDSA-N	direct	1	1	1	0.1	1.01		RHEA:14439
0.140935		AHLPHDHHMVZTML-BYPYZUCNSA-N	KDXKERNSBIXSRK-RXMQYKEDSA-N	direct	1	1	1	0.1	1.01		RHEA:42422
0.140935		AHLPHDHHMVZTML-BYPYZUCNSA-N	KDXKERNSBIXSRK-RXMQYKEDSA-N	direct	1	1	1	0.1	1.01		D-LYSINE-56-AMINOMUTASE-RXN
0.140935		AHLPHDHHMVZTML-BYPYZUCNSA-N	KDXKERNSBIXSRK-RXMQYKEDSA-N	direct	1	1	1	0.1	1.01		RHEA:32766
0.140935		AHLPHDHHMVZTML-BYPYZUCNSA-N	KDXKERNSBIXSRK-RXMQYKEDSA-N	direct	1	1	1	0.1	1.01		RHEA:21391
0.140935		AHLPHDHHMVZTML-BYPYZUCNSA-N	KDXKERNSBIXSRK-YFKPBYRVSA-N	direct	1	1	1	0.1	1.01		RHEA:18243
0.140935		AHLPHDHHMVZTML-BYPYZUCNSA-N	KDXKERNSBIXSRK-YFKPBYRVSA-N	direct	1	1	1	0.1	1.01		ACYL-LYSINE-DEACYLASE-RXN
0.140935		AHLPHDHHMVZTML-BYPYZUCNSA-N	KDXKERNSBIXSRK-YFKPBYRVSA-N	direct	1	1	1	0.1	1.01		RXN-11126
0.140935		AHLPHDHHMVZTML-BYPYZUCNSA-N	KDXKERNSBIXSRK-YFKPBYRVSA-N	direct	1	1	1	0.1	1.01		RXN-16669
0.140935		AHLPHDHHMVZTML-BYPYZUCNSA-N	KDXKERNSBIXSRK-YFKPBYRVSA-N	direct	1	1	1	0.1	1.01		RXN0-963
0.140935		AHLPHDHHMVZTML-BYPYZUCNSA-N	KDXKERNSBIXSRK-YFKPBYRVSA-N	direct	1	1	1	0.1	1.01		RHEA:37589
0.140935		AHLPHDHHMVZTML-BYPYZUCNSA-N	KDXKERNSBIXSRK-YFKPBYRVSA-N	direct	1	1	1	0.1	1.01		RHEA:30877
0.140935		AHLPHDHHMVZTML-BYPYZUCNSA-N	KDXKERNSBIXSRK-YFKPBYRVSA-N	direct	1	1	1	0.1	1.01		INDOLEACETATE--LYSINE-LIGASE-RXN
0.140935		AHLPHDHHMVZTML-BYPYZUCNSA-N	KDXKERNSBIXSRK-YFKPBYRVSA-N	direct	1	1	1	0.1	1.01		RXN66-565
0.140935		AHLPHDHHMVZTML-BYPYZUCNSA-N	KDXKERNSBIXSRK-YFKPBYRVSA-N	direct	1	1	1	0.1	1.01		RXN-16474
0.140935		AHLPHDHHMVZTML-BYPYZUCNSA-N	KDXKERNSBIXSRK-YFKPBYRVSA-N	direct	1	1	1	0.1	1.01		LYSACET-RXN
0.140935		AHLPHDHHMVZTML-BYPYZUCNSA-N	KDXKERNSBIXSRK-YFKPBYRVSA-N	direct	1	1	1	0.1	1.01		LYSINE-DEHYDROGENASE-RXN
0.140935		AHLPHDHHMVZTML-BYPYZUCNSA-N	QKEWQOJCHPFEAF-RXMQYKEDSA-N	direct	1	1	1	0.1	1.01		RHEA:33020
0.140935		AHLPHDHHMVZTML-BYPYZUCNSA-N	QKEWQOJCHPFEAF-RXMQYKEDSA-N	direct	1	1	1	0.1	1.01		RHEA:21739
0.140935		AHLPHDHHMVZTML-BYPYZUCNSA-N	PECYZEOJVXMISF-UHFFFAOYSA-N	direct	1	1	1	0.1	1.01		4.3.1.15-RXN
0.140935		AHLPHDHHMVZTML-BYPYZUCNSA-N	PECYZEOJVXMISF-REOHCLBHSA-N	direct	1	1	1	0.1	1.01		2.3.1.58-RXN
0.140935		AHLPHDHHMVZTML-BYPYZUCNSA-N	KDXKERNSBIXSRK-RXMQYKEDSA-N	direct	1	1	1	0.1	1.01	0.244125	RHEA:12442
0.140935		AHLPHDHHMVZTML-BYPYZUCNSA-N	KDXKERNSBIXSRK-RXMQYKEDSA-N	direct	1	1	1	0.1	1.01	0.920819	RHEA:23230
0.137872	PD2062	AHLPHDHHMVZTML-BYPYZUCNSA-N	KDXKERNSBIXSRK-RXMQYKEDSA-N	direct	1	1	4.60206	0.01	2.01	2.30103	RHEA:23230	200	RHEA:15890
0.137872	PD2062	AHLPHDHHMVZTML-BYPYZUCNSA-N	KDXKERNSBIXSRK-RXMQYKEDSA-N	direct	1	1	4.60206	0.01	2.01	2.30103	RHEA:23230	200	RHEA:15504
0.137872	PD2062	AHLPHDHHMVZTML-BYPYZUCNSA-N	KDXKERNSBIXSRK-RXMQYKEDSA-N	direct	1	1	4.60206	0.01	2.01	2.30103	RHEA:23230	200	RHEA:11613
0.127403	PD1064	AHLPHDHHMVZTML-BYPYZUCNSA-N	KDXKERNSBIXSRK-RXMQYKEDSA-N	direct	1	1	3.35556	0.01	2.01	1.67778	RHEA:17625	200	RHEA:11096
0.127403	PD1064	AHLPHDHHMVZTML-BYPYZUCNSA-N	KDXKERNSBIXSRK-RXMQYKEDSA-N	direct	1	1	3.35556	0.01	2.01	1.67778	RHEA:17625	200	RHEA:11093
0.122204	PD1838	AHLPHDHHMVZTML-BYPYZUCNSA-N	KDXKERNSBIXSRK-YFKPBYRVSA-N	direct	1	1	2.84043	0.01	2.01	1.42022	RHEA:37583	73.7852	2-OCTAPRENYLPHENOL-HYDROX-RXN
0.122204	PD1838	AHLPHDHHMVZTML-BYPYZUCNSA-N	KDXKERNSBIXSRK-YFKPBYRVSA-N	direct	1	1	2.84043	0.01	2.01	1.42022	RHEA:37583	68.8386	OCTAPRENYL-METHYL-METHOXY-BENZOQ-OH-RXN
0.115093	PD1849	AHLPHDHHMVZTML-BYPYZUCNSA-N		flat tautomer	1	0	0.00872961	0.01	2.01	1	RHEA:15350	0.00436481	RHEA:11921
0.114281	PD1167	AHLPHDHHMVZTML-BYPYZUCNSA-N	KDXKERNSBIXSRK-YFKPBYRVSA-N	direct	1	1	2.17237	0.01	2.01	1.08619	RHEA:37583	152.86	RHEA:23596
0.114281	PD1167	AHLPHDHHMVZTML-BYPYZUCNSA-N	KDXKERNSBIXSRK-YFKPBYRVSA-N	direct	1	1	2.17237	0.01	2.01	1.08619	RHEA:37583	134.184	UGD-RXN
0.111943	PD1451	AHLPHDHHMVZTML-BYPYZUCNSA-N	KDXKERNSBIXSRK-RXMQYKEDSA-N	direct	1	1	2	0.01	2.01	1	RHEA:23230	118.333	RHEA:30826
0.105732	PD1834	AHLPHDHHMVZTML-BYPYZUCNSA-N	KDXKERNSBIXSRK-RXMQYKEDSA-N	direct	1	1	1.59176	0.01	2.01	0.79588	RHEA:19375	200	RHEA:25139
0.105732	PD1834	AHLPHDHHMVZTML-BYPYZUCNSA-N	KDXKERNSBIXSRK-RXMQYKEDSA-N	direct	1	1	1.59176	0.01	2.01	0.79588	RHEA:19375	200	RHEA:14455
0.105732	PD1834	AHLPHDHHMVZTML-BYPYZUCNSA-N	KDXKERNSBIXSRK-RXMQYKEDSA-N	direct	1	1	1.59176	0.01	2.01	0.79588	RHEA:19375	200	RHEA:32278
0.105732	PD1834	AHLPHDHHMVZTML-BYPYZUCNSA-N	KDXKERNSBIXSRK-RXMQYKEDSA-N	direct	1	1	1.59176	0.01	2.01	0.79588	RHEA:19375	200	RHEA:18230
0.104847	PD0868	AHLPHDHHMVZTML-BYPYZUCNSA-N	KDXKERNSBIXSRK-RXMQYKEDSA-N	direct	1	1	1.5391	0.01	2.01	0.769551	RHEA:34304	200	RHEA:25877
0.0990415	PD1647	AHLPHDHHMVZTML-BYPYZUCNSA-N	OGNSCSPNOLGXSM-VKHMYHEASA-N	flat tautomer	1	2	3.13727	1	2.01	1.79588	RHEA:16902	1.56864	RHEA:13065
0.0979017	PD0399	AHLPHDHHMVZTML-BYPYZUCNSA-N	KDXKERNSBIXSRK-RXMQYKEDSA-N	direct	1	1	1.17005	0.01	2.01	0.585027	RHEA:19375	200	RHEA:15890
0.0979017	PD0399	AHLPHDHHMVZTML-BYPYZUCNSA-N	KDXKERNSBIXSRK-RXMQYKEDSA-N	direct	1	1	1.17005	0.01	2.01	0.585027	RHEA:19375	200	RHEA:46746
0.0979017	PD0399	AHLPHDHHMVZTML-BYPYZUCNSA-N	KDXKERNSBIXSRK-RXMQYKEDSA-N	direct	1	1	1.17005	0.01	2.01	0.585027	RHEA:19375	200	RHEA:18633
0.0979017	PD0399	AHLPHDHHMVZTML-BYPYZUCNSA-N	KDXKERNSBIXSRK-RXMQYKEDSA-N	direct	1	1	1.17005	0.01	2.01	0.585027	RHEA:19375	200	RHEA:30757
0.0979017	PD0399	AHLPHDHHMVZTML-BYPYZUCNSA-N	KDXKERNSBIXSRK-RXMQYKEDSA-N	direct	1	1	1.17005	0.01	2.01	0.585027	RHEA:19375	200	RXN-16910
0.0958543	PD1840	AHLPHDHHMVZTML-BYPYZUCNSA-N	KDXKERNSBIXSRK-RXMQYKEDSA-N	direct	1	1	1.0752	0.01	2.01	0.537602	RHEA:23230	200	RHEA:19089
0.0958543	PD1840	AHLPHDHHMVZTML-BYPYZUCNSA-N	KDXKERNSBIXSRK-RXMQYKEDSA-N	direct	1	1	1.0752	0.01	2.01	0.537602	RHEA:23230	200	RHEA:24360
0.0958543	PD1840	AHLPHDHHMVZTML-BYPYZUCNSA-N	KDXKERNSBIXSRK-RXMQYKEDSA-N	direct	1	1	1.0752	0.01	2.01	0.537602	RHEA:23230	200	RHEA:32462
0.0958543	PD1840	AHLPHDHHMVZTML-BYPYZUCNSA-N	KDXKERNSBIXSRK-RXMQYKEDSA-N	direct	1	1	1.0752	0.01	2.01	0.537602	RHEA:23230	200	RHEA:21973
0.0958543	PD1840	AHLPHDHHMVZTML-BYPYZUCNSA-N	KDXKERNSBIXSRK-RXMQYKEDSA-N	direct	1	1	1.0752	0.01	2.01	0.537602	RHEA:23230	200	RHEA:26340
0.0958543	PD1840	AHLPHDHHMVZTML-BYPYZUCNSA-N	KDXKERNSBIXSRK-RXMQYKEDSA-N	direct	1	1	1.0752	0.01	2.01	0.537602	RHEA:23230	200	RHEA:21821
0.0958543	PD1840	AHLPHDHHMVZTML-BYPYZUCNSA-N	KDXKERNSBIXSRK-RXMQYKEDSA-N	direct	1	1	1.0752	0.01	2.01	0.537602	RHEA:23230	200	RHEA:15615
0.0932486	PD0040	AHLPHDHHMVZTML-BYPYZUCNSA-N	KDXKERNSBIXSRK-YFKPBYRVSA-N	direct	1	1	0.962972	0.01	2.01	0.481486	RHEA:37583	200	RHEA:15268
0.0907438	PD0094	AHLPHDHHMVZTML-BYPYZUCNSA-N	KDXKERNSBIXSRK-RXMQYKEDSA-N	direct	1	1	0.863597	0.01	2.01	0.431798	RHEA:22355	200	ALANINE--TRNA-LIGASE-RXN
0.0853065	PD0813	AHLPHDHHMVZTML-BYPYZUCNSA-N	KDXKERNSBIXSRK-RXMQYKEDSA-N	direct	1	1	0.674484	0.01	2.01	0.568636	RHEA:12442	0.337242	RHEA:17025
0.0755627	PD1486	AHLPHDHHMVZTML-BYPYZUCNSA-N	KDXKERNSBIXSRK-RXMQYKEDSA-N	direct	1	1	0.415217	0.01	2.01	0.207608	RHEA:22355	0.481486	RHEA:21432
0.0749224	PD0113	AHLPHDHHMVZTML-BYPYZUCNSA-N	KDXKERNSBIXSRK-RXMQYKEDSA-N	direct	1	1	0.401319	0.01	2.01	0.200659	RHEA:19375	200	RHEA:17641
0.0735022	PD0155	AHLPHDHHMVZTML-BYPYZUCNSA-N	OGNSCSPNOLGXSM-VKHMYHEASA-N	flat tautomer	1	2	95.1667	0.01	2.01	47.5834	RHEA:11161	152.398	RHEA:16863
0.0733953	PD0654	AHLPHDHHMVZTML-BYPYZUCNSA-N	OGNSCSPNOLGXSM-VKHMYHEASA-N	flat tautomer	1	2	94.6143	0.01	2.01	47.3072	RHEA:11161	200	RHEA:18052
0.0698749	PD0654	AHLPHDHHMVZTML-BYPYZUCNSA-N	OGNSCSPNOLGXSM-VKHMYHEASA-N	flat tautomer	1	2	77.7266	0.01	2.01	38.8633	RHEA:15689	200	RHEA:18052
0.0673166	PD1370	AHLPHDHHMVZTML-BYPYZUCNSA-N	KDXKERNSBIXSRK-RXMQYKEDSA-N	direct	1	1	0.261537	0.01	2.01	0.130768	RHEA:19375	200	RXN-14391
0.0673166	PD1370	AHLPHDHHMVZTML-BYPYZUCNSA-N	KDXKERNSBIXSRK-RXMQYKEDSA-N	direct	1	1	0.261537	0.01	2.01	0.130768	RHEA:19375	200	RXN-14389
0.0673166	PD1370	AHLPHDHHMVZTML-BYPYZUCNSA-N	KDXKERNSBIXSRK-RXMQYKEDSA-N	direct	1	1	0.261537	0.01	2.01	0.130768	RHEA:19375	200	RXN-14390
0.0665535	PD1730	AHLPHDHHMVZTML-BYPYZUCNSA-N	PECYZEOJVXMISF-REOHCLBHSA-N	direct	1	1	0.249877	0.01	2.01	0.124939	RXN-16290	9.08197	RHEA:13065
0.0649762	PD1194	AHLPHDHHMVZTML-BYPYZUCNSA-N	PECYZEOJVXMISF-REOHCLBHSA-N	direct	1	1	0.227019	0.01	2.01	0.113509	RXN-16290	9.16494	RHEA:13065
0.0649762	PD0382	AHLPHDHHMVZTML-BYPYZUCNSA-N	PECYZEOJVXMISF-REOHCLBHSA-N	direct	1	1	0.227019	0.01	2.01	0.113509	RXN-16290	9.16494	RHEA:13065
0.0624581	PD0272	AHLPHDHHMVZTML-BYPYZUCNSA-N	KDXKERNSBIXSRK-RXMQYKEDSA-N	direct	1	1	0.19382	0.01	2.01	0.09691	RHEA:12442	200	RHEA:18254
0.0624581	PD0272	AHLPHDHHMVZTML-BYPYZUCNSA-N	KDXKERNSBIXSRK-RXMQYKEDSA-N	direct	1	1	0.19382	0.01	2.01	0.09691	RHEA:12442	200	RHEA:15641
0.0624581	PD0272	AHLPHDHHMVZTML-BYPYZUCNSA-N	KDXKERNSBIXSRK-RXMQYKEDSA-N	direct	1	1	0.19382	0.01	2.01	0.09691	RHEA:12442	200	RHEA:12656
0.0597053	PD0727	AHLPHDHHMVZTML-BYPYZUCNSA-N	KDXKERNSBIXSRK-RXMQYKEDSA-N	direct	1	1	0.161844	0.01	2.01	0.0809219	RHEA:12442	8.07058	RHEA:23305
0.054338	PD1994	AHLPHDHHMVZTML-BYPYZUCNSA-N	KDXKERNSBIXSRK-RXMQYKEDSA-N	direct	1	1	0.111035	0.01	2.01	0.0555173	RHEA:25118	23.9547	RHEA:24902
0.054338	PD1994	AHLPHDHHMVZTML-BYPYZUCNSA-N	KDXKERNSBIXSRK-RXMQYKEDSA-N	direct	1	1	0.111035	0.01	2.01	0.0555173	RHEA:12408	23.9547	RHEA:24902
0.054075	PD1026	AHLPHDHHMVZTML-BYPYZUCNSA-N	WKGTVHGVLRCTCF-ZETCQYMHSA-N	flat tautomer	1	2	27.8786	0.01	2.01	13.9393	RHEA:13635	200	RHEA:16170
0.054075	PD1026	AHLPHDHHMVZTML-BYPYZUCNSA-N	WKGTVHGVLRCTCF-ZETCQYMHSA-N	flat tautomer	1	2	27.8786	0.01	2.01	13.9393	RHEA:13635	200	RHEA:45804
0.044457		AHLPHDHHMVZTML-BYPYZUCNSA-N	KDXKERNSBIXSRK-LNLMKGTHSA-N	direct	1	1	1	0.1	0.01
0.0358704	PD1639	AHLPHDHHMVZTML-BYPYZUCNSA-N	OGNSCSPNOLGXSM-VKHMYHEASA-N	flat tautomer	1	2	5.39794	0.01	2.01	2.69897	RHEA:16902	30.9957	RHEA:33154
0.0352339		AHLPHDHHMVZTML-BYPYZUCNSA-N	OGNSCSPNOLGXSM-VKHMYHEASA-N	direct	1	2	1	0.1	1.01		RXN-15242
0.0352339		AHLPHDHHMVZTML-BYPYZUCNSA-N	OGNSCSPNOLGXSM-VKHMYHEASA-N	direct	1	2	1	0.1	1.01		RXN-11610
0.0352339		AHLPHDHHMVZTML-BYPYZUCNSA-N	OGNSCSPNOLGXSM-VKHMYHEASA-N	flat tautomer	1	2	1	0.1	1.01		RHEA:40951
0.0352339		AHLPHDHHMVZTML-BYPYZUCNSA-N	OGNSCSPNOLGXSM-VKHMYHEASA-N	flat tautomer	1	2	1	0.1	1.01		RHEA:12383
0.0352339		AHLPHDHHMVZTML-BYPYZUCNSA-N	OGNSCSPNOLGXSM-VKHMYHEASA-N	flat tautomer	1	2	1	0.1	1.01	0.39794	RHEA:16902
0.0348254	PD1824	AHLPHDHHMVZTML-BYPYZUCNSA-N	WKGTVHGVLRCTCF-ZETCQYMHSA-N	flat tautomer	1	2	4.79588	0.01	2.01	2.39794	RHEA:28414	163.544	DALADEHYDROG-RXN
0.0341677	PD1838	AHLPHDHHMVZTML-BYPYZUCNSA-N	WKGTVHGVLRCTCF-ZETCQYMHSA-N	flat tautomer	1	2	4.4437	0.01	2.01	2.22185	RHEA:28414	73.7852	2-OCTAPRENYLPHENOL-HYDROX-RXN
0.0341677	PD1838	AHLPHDHHMVZTML-BYPYZUCNSA-N	WKGTVHGVLRCTCF-ZETCQYMHSA-N	flat tautomer	1	2	4.4437	0.01	2.01	2.22185	RHEA:28414	68.8386	OCTAPRENYL-METHYL-METHOXY-BENZOQ-OH-RXN
0.0325228	PD1939	AHLPHDHHMVZTML-BYPYZUCNSA-N	OGNSCSPNOLGXSM-VKHMYHEASA-N	flat tautomer	1	2	3.64782	0.01	2.01	1.82391	RHEA:16902	3.36653	RHEA:28152
0.0325228	PD1939	AHLPHDHHMVZTML-BYPYZUCNSA-N	OGNSCSPNOLGXSM-VKHMYHEASA-N	flat tautomer	1	2	3.64782	0.01	2.01	1.82391	RHEA:16902	3.36653	RHEA:25183
0.0325228	PD1939	AHLPHDHHMVZTML-BYPYZUCNSA-N	OGNSCSPNOLGXSM-VKHMYHEASA-N	flat tautomer	1	2	3.64782	0.01	2.01	1.82391	RHEA:16902	3.36653	RHEA:33101
0.0325228	PD1939	AHLPHDHHMVZTML-BYPYZUCNSA-N	OGNSCSPNOLGXSM-VKHMYHEASA-N	flat tautomer	1	2	3.64782	0.01	2.01	1.82391	RHEA:16902	3.36653	RHEA:28272
0.0325228	PD1939	AHLPHDHHMVZTML-BYPYZUCNSA-N	OGNSCSPNOLGXSM-VKHMYHEASA-N	flat tautomer	1	2	3.64782	0.01	2.01	1.82391	RHEA:16902	3.12843	RHEA:33154
0.0323971	PD0177	AHLPHDHHMVZTML-BYPYZUCNSA-N	OGNSCSPNOLGXSM-VKHMYHEASA-N	flat tautomer	1	2	3.59176	0.01	2.01	1.79588	RHEA:16902	12.857	RHEA:22459
0.0246517	PD0424	AHLPHDHHMVZTML-BYPYZUCNSA-N	OGNSCSPNOLGXSM-VKHMYHEASA-N	flat tautomer	1	2	1.20412	0.01	2.01	0.60206	RHEA:15689	20.8794	RHEA:27755
0.021476	PD0634	AHLPHDHHMVZTML-BYPYZUCNSA-N	OGNSCSPNOLGXSM-VKHMYHEASA-N	flat tautomer	1	2	0.693575	0.01	2.01	2.22185	RHEA:16902	0.346787	RHEA:13065
0.0204298	PD0654	AHLPHDHHMVZTML-BYPYZUCNSA-N	OGNSCSPNOLGXSM-VKHMYHEASA-N	flat tautomer	1	2	0.567993	0.01	2.01	0.283997	RHEA:16902	200	RHEA:18052
0.0166384	PD2023	AHLPHDHHMVZTML-BYPYZUCNSA-N	OGNSCSPNOLGXSM-VKHMYHEASA-N	flat tautomer	1	2	0.249877	0.01	2.01	0.124939	RHEA:15689	200	RHEA:14316
0.0149263	PD0087	AHLPHDHHMVZTML-BYPYZUCNSA-N	OGNSCSPNOLGXSM-VKHMYHEASA-N	flat tautomer	1	2	0.161844	0.01	2.01	0.0809219	RHEA:16902	0.39794	RHEA:13188
0	PD0160	AHLPHDHHMVZTML-BYPYZUCNSA-N		direct	1	0	0	0.01	2.01	0	RXN-12431	94.2226	2.3.1.23-RXN
6.33245	PD1916	AYFVYJQAPQTCCC-GBXIJSLDSA-N		direct	1	0	400	2	2.01	200	THREONINE--TRNA-LIGASE-RXN	200	THREONINE--TRNA-LIGASE-RXN
5.7166	PD1768	AYFVYJQAPQTCCC-GBXIJSLDSA-N		flat tautomer	1	0	265.659	2	2.01	134.714	RHEA:36407	132.83	RHEA:36407
5.15714	PD1750	AYFVYJQAPQTCCC-GBXIJSLDSA-N		flat tautomer	1	0	351.917	1	2.01	175.959	RHEA:19626	200	RHEA:15482
5.15714	PD1750	AYFVYJQAPQTCCC-GBXIJSLDSA-N		flat tautomer	1	0	351.917	1	2.01	175.959	RHEA:26209	200	RHEA:15482
5.08297	PD1271	AYFVYJQAPQTCCC-GBXIJSLDSA-N		flat tautomer	1	0	166.052	2	2.01	83.0259	RHEA:10843	89.7852	RHEA:10843
4.548	PD1046	AYFVYJQAPQTCCC-GBXIJSLDSA-N		flat tautomer	1	0	106.428	2	2.01	54.083	RHEA:22109	53.214	RHEA:22109
4.548	PD1046	AYFVYJQAPQTCCC-GBXIJSLDSA-N		flat tautomer	1	0	106.428	2	2.01	54.083	RHEA:40676	53.214	RHEA:40676
3.8244	PD1046	AYFVYJQAPQTCCC-GBXIJSLDSA-N		flat tautomer	1	0	106.428	1	2.01	54.083	RHEA:22109	53.214	RHEA:40673
3.8244	PD1046	AYFVYJQAPQTCCC-GBXIJSLDSA-N		flat tautomer	1	0	106.428	1	2.01	54.083	RHEA:22109	53.214	RHEA:39978
3.8244	PD1046	AYFVYJQAPQTCCC-GBXIJSLDSA-N		flat tautomer	1	0	106.428	1	2.01	54.083	RHEA:22109	53.214	RHEA:40676
3.8244	PD1046	AYFVYJQAPQTCCC-GBXIJSLDSA-N		flat tautomer	1	0	106.428	1	2.01	54.083	RHEA:22109	53.214	RHEA:39968
3.8244	PD1046	AYFVYJQAPQTCCC-GBXIJSLDSA-N		flat tautomer	1	0	106.428	1	2.01	54.083	RHEA:22109	53.214	RHEA:19169
3.8244	PD1046	AYFVYJQAPQTCCC-GBXIJSLDSA-N		flat tautomer	1	0	106.428	1	2.01	54.083	RHEA:22109	53.214	RHEA:40663
3.8244	PD1046	AYFVYJQAPQTCCC-GBXIJSLDSA-N		flat tautomer	1	0	106.428	1	2.01	54.083	RHEA:22109	53.214	RHEA:40668
3.8244	PD1046	AYFVYJQAPQTCCC-GBXIJSLDSA-N		flat tautomer	1	0	106.428	1	2.01	54.083	RHEA:40676	53.214	RHEA:22109
3.8244	PD1046	AYFVYJQAPQTCCC-GBXIJSLDSA-N		flat tautomer	1	0	106.428	1	2.01	54.083	RHEA:40676	53.214	RHEA:40673
3.8244	PD1046	AYFVYJQAPQTCCC-GBXIJSLDSA-N		flat tautomer	1	0	106.428	1	2.01	54.083	RHEA:40676	53.214	RHEA:39978
3.8244	PD1046	AYFVYJQAPQTCCC-GBXIJSLDSA-N		flat tautomer	1	0	106.428	1	2.01	54.083	RHEA:40676	53.214	RHEA:39968
3.8244	PD1046	AYFVYJQAPQTCCC-GBXIJSLDSA-N		flat tautomer	1	0	106.428	1	2.01	54.083	RHEA:40676	53.214	RHEA:19169
3.8244	PD1046	AYFVYJQAPQTCCC-GBXIJSLDSA-N		flat tautomer	1	0	106.428	1	2.01	54.083	RHEA:40676	53.214	RHEA:40663
3.8244	PD1046	AYFVYJQAPQTCCC-GBXIJSLDSA-N		flat tautomer	1	0	106.428	1	2.01	54.083	RHEA:40676	53.214	RHEA:40668
1.58311	PD0612	AYFVYJQAPQTCCC-GBXIJSLDSA-N	MTCFGRXMJLQNBG-REOHCLBHSA-N	direct	1	1	400	2	2.01	200	RHEA:26437	200	RHEA:26437
1.58311	PD0612	AYFVYJQAPQTCCC-GBXIJSLDSA-N	MTCFGRXMJLQNBG-REOHCLBHSA-N	direct	1	1	400	2	2.01	200	RHEA:10532	200	RHEA:10532
1.58311	PD1750	AYFVYJQAPQTCCC-GBXIJSLDSA-N	MTCFGRXMJLQNBG-REOHCLBHSA-N	direct	1	1	400	2	2.01	200	RHEA:15482	200	RHEA:15482
1.58311	PD1318	AYFVYJQAPQTCCC-GBXIJSLDSA-N	MTCFGRXMJLQNBG-REOHCLBHSA-N	direct	1	1	400	2	2.01	200	RXN0-2161	200	RXN0-2161
1.58311	PD1318	AYFVYJQAPQTCCC-GBXIJSLDSA-N	MTCFGRXMJLQNBG-REOHCLBHSA-N	direct	1	1	400	2	2.01	200	SERINE--TRNA-LIGASE-RXN	200	SERINE--TRNA-LIGASE-RXN
1.58311	PD0613	AYFVYJQAPQTCCC-GBXIJSLDSA-N	MTCFGRXMJLQNBG-REOHCLBHSA-N	direct	1	1	400	2	2.01	200	RHEA:26437	200	RHEA:26437
1.58311	PD0613	AYFVYJQAPQTCCC-GBXIJSLDSA-N	MTCFGRXMJLQNBG-REOHCLBHSA-N	direct	1	1	400	2	2.01	200	RHEA:10532	200	RHEA:10532
1.39842	PD0114	AYFVYJQAPQTCCC-GBXIJSLDSA-N	MTCFGRXMJLQNBG-REOHCLBHSA-N	direct	1	1	243.534	2	2.01	123.405	RHEA:43623	121.767	RHEA:43623
1.39842	PD0114	AYFVYJQAPQTCCC-GBXIJSLDSA-N	MTCFGRXMJLQNBG-REOHCLBHSA-N	direct	1	1	243.534	2	2.01	123.405	RHEA:21598	121.767	RHEA:21598
1.36723	PD0114	AYFVYJQAPQTCCC-GBXIJSLDSA-N		flat tautomer	1	0	173.849	0.01	2.01	86.9245	RHEA:43525	121.767	RHEA:23445
1.36723	PD0114	AYFVYJQAPQTCCC-GBXIJSLDSA-N		flat tautomer	1	0	173.849	0.01	2.01	86.9245	RHEA:43525	121.767	RHEA:43623
1.36723	PD0114	AYFVYJQAPQTCCC-GBXIJSLDSA-N		flat tautomer	1	0	173.849	0.01	2.01	86.9245	RHEA:43525	121.767	RHEA:43625
1.36723	PD0114	AYFVYJQAPQTCCC-GBXIJSLDSA-N		flat tautomer	1	0	173.849	0.01	2.01	86.9245	RHEA:43525	121.767	RHEA:21598
1.36723	PD0114	AYFVYJQAPQTCCC-GBXIJSLDSA-N		flat tautomer	1	0	173.849	0.01	2.01	86.9245	RHEA:30057	121.767	RHEA:23445
1.36723	PD0114	AYFVYJQAPQTCCC-GBXIJSLDSA-N		flat tautomer	1	0	173.849	0.01	2.01	86.9245	RHEA:30057	121.767	RHEA:43623
1.36723	PD0114	AYFVYJQAPQTCCC-GBXIJSLDSA-N		flat tautomer	1	0	173.849	0.01	2.01	86.9245	RHEA:30057	121.767	RHEA:43625
1.36723	PD0114	AYFVYJQAPQTCCC-GBXIJSLDSA-N		flat tautomer	1	0	173.849	0.01	2.01	86.9245	RHEA:30057	121.767	RHEA:21598
1.33123	PD0612	AYFVYJQAPQTCCC-GBXIJSLDSA-N	MTCFGRXMJLQNBG-REOHCLBHSA-N	direct	1	1	400	1	2.01	200	RHEA:26437	200	RHEA:14084
1.33123	PD0612	AYFVYJQAPQTCCC-GBXIJSLDSA-N	MTCFGRXMJLQNBG-REOHCLBHSA-N	direct	1	1	400	1	2.01	200	RHEA:26437	200	RHEA:10532
1.33123	PD0612	AYFVYJQAPQTCCC-GBXIJSLDSA-N	MTCFGRXMJLQNBG-REOHCLBHSA-N	direct	1	1	400	1	2.01	200	RHEA:10532	200	RHEA:14084
1.33123	PD0612	AYFVYJQAPQTCCC-GBXIJSLDSA-N	MTCFGRXMJLQNBG-REOHCLBHSA-N	direct	1	1	400	1	2.01	200	RHEA:10532	200	RHEA:26437
1.33123	PD1750	AYFVYJQAPQTCCC-GBXIJSLDSA-N	MTCFGRXMJLQNBG-REOHCLBHSA-N	direct	1	1	400	1	2.01	200	GLYOHMETRANS-RXN	200	RHEA:15482
1.33123	PD1318	AYFVYJQAPQTCCC-GBXIJSLDSA-N	MTCFGRXMJLQNBG-REOHCLBHSA-N	direct	1	1	400	1	2.01	200	RXN0-2161	200	SERINE--TRNA-LIGASE-RXN
1.33123	PD1318	AYFVYJQAPQTCCC-GBXIJSLDSA-N	MTCFGRXMJLQNBG-REOHCLBHSA-N	direct	1	1	400	1	2.01	200	SERINE--TRNA-LIGASE-RXN	200	RXN0-2161
1.33123	PD0613	AYFVYJQAPQTCCC-GBXIJSLDSA-N	MTCFGRXMJLQNBG-REOHCLBHSA-N	direct	1	1	400	1	2.01	200	RHEA:26437	200	RHEA:14084
1.33123	PD0613	AYFVYJQAPQTCCC-GBXIJSLDSA-N	MTCFGRXMJLQNBG-REOHCLBHSA-N	direct	1	1	400	1	2.01	200	RHEA:26437	200	RHEA:10532
1.33123	PD0613	AYFVYJQAPQTCCC-GBXIJSLDSA-N	MTCFGRXMJLQNBG-REOHCLBHSA-N	direct	1	1	400	1	2.01	200	RHEA:10532	200	RHEA:14084
1.33123	PD0613	AYFVYJQAPQTCCC-GBXIJSLDSA-N	MTCFGRXMJLQNBG-REOHCLBHSA-N	direct	1	1	400	1	2.01	200	RHEA:10532	200	RHEA:26437
1.26632	PD1750	AYFVYJQAPQTCCC-GBXIJSLDSA-N		flat tautomer	1	0	127.933	0.01	2.01	63.9666	RHEA:26209	200	RHEA:15482
1.26097	PD1484	AYFVYJQAPQTCCC-GBXIJSLDSA-N	MTCFGRXMJLQNBG-REOHCLBHSA-N	direct	1	1	322.007	1	2.01	161.003	RHEA:24560	200	RHEA:13701
1.25698	PD1548	AYFVYJQAPQTCCC-GBXIJSLDSA-N	MTCFGRXMJLQNBG-REOHCLBHSA-N	direct	1	1	158.976	2	2.01	87.0996	RHEA:10112	79.4881	RHEA:10112
1.17592	PD0114	AYFVYJQAPQTCCC-GBXIJSLDSA-N	MTCFGRXMJLQNBG-REOHCLBHSA-N	direct	1	1	243.534	1	2.01	123.405	RHEA:43623	121.767	RHEA:23445
1.17592	PD0114	AYFVYJQAPQTCCC-GBXIJSLDSA-N	MTCFGRXMJLQNBG-REOHCLBHSA-N	direct	1	1	243.534	1	2.01	123.405	RHEA:43623	121.767	RHEA:43625
1.17592	PD0114	AYFVYJQAPQTCCC-GBXIJSLDSA-N	MTCFGRXMJLQNBG-REOHCLBHSA-N	direct	1	1	243.534	1	2.01	123.405	RHEA:43623	121.767	RHEA:21598
1.17592	PD0114	AYFVYJQAPQTCCC-GBXIJSLDSA-N	MTCFGRXMJLQNBG-REOHCLBHSA-N	direct	1	1	243.534	1	2.01	123.405	RHEA:21598	121.767	RHEA:23445
1.17592	PD0114	AYFVYJQAPQTCCC-GBXIJSLDSA-N	MTCFGRXMJLQNBG-REOHCLBHSA-N	direct	1	1	243.534	1	2.01	123.405	RHEA:21598	121.767	RHEA:43623
1.17592	PD0114	AYFVYJQAPQTCCC-GBXIJSLDSA-N	MTCFGRXMJLQNBG-REOHCLBHSA-N	direct	1	1	243.534	1	2.01	123.405	RHEA:21598	121.767	RHEA:43625
1.137	PD1046	AYFVYJQAPQTCCC-GBXIJSLDSA-N	MTCFGRXMJLQNBG-REOHCLBHSA-N	direct	1	1	106.428	2	2.01	61.9031	RHEA:19169	53.214	RHEA:19169
1.137	PD1046	AYFVYJQAPQTCCC-GBXIJSLDSA-N	MTCFGRXMJLQNBG-REOHCLBHSA-N	direct	1	1	106.428	2	2.01	61.9031	RHEA:40663	53.214	RHEA:40663
1.12129	PD1046	AYFVYJQAPQTCCC-GBXIJSLDSA-N		flat tautomer	1	0	78.6466	0.01	2.01	39.3233	RHEA:22109	53.214	RHEA:40673
1.12129	PD1046	AYFVYJQAPQTCCC-GBXIJSLDSA-N		flat tautomer	1	0	78.6466	0.01	2.01	39.3233	RHEA:22109	53.214	RHEA:39978
1.12129	PD1046	AYFVYJQAPQTCCC-GBXIJSLDSA-N		flat tautomer	1	0	78.6466	0.01	2.01	39.3233	RHEA:22109	53.214	RHEA:40676
1.12129	PD1046	AYFVYJQAPQTCCC-GBXIJSLDSA-N		flat tautomer	1	0	78.6466	0.01	2.01	39.3233	RHEA:22109	53.214	RHEA:39968
1.12129	PD1046	AYFVYJQAPQTCCC-GBXIJSLDSA-N		flat tautomer	1	0	78.6466	0.01	2.01	39.3233	RHEA:22109	53.214	RHEA:19169
1.12129	PD1046	AYFVYJQAPQTCCC-GBXIJSLDSA-N		flat tautomer	1	0	78.6466	0.01	2.01	39.3233	RHEA:22109	53.214	RHEA:40663
1.12129	PD1046	AYFVYJQAPQTCCC-GBXIJSLDSA-N		flat tautomer	1	0	78.6466	0.01	2.01	39.3233	RHEA:22109	53.214	RHEA:40668
1.12129	PD1046	AYFVYJQAPQTCCC-GBXIJSLDSA-N		flat tautomer	1	0	78.6466	0.01	2.01	39.3233	RHEA:40676	53.214	RHEA:22109
1.12129	PD1046	AYFVYJQAPQTCCC-GBXIJSLDSA-N		flat tautomer	1	0	78.6466	0.01	2.01	39.3233	RHEA:40676	53.214	RHEA:40673
1.12129	PD1046	AYFVYJQAPQTCCC-GBXIJSLDSA-N		flat tautomer	1	0	78.6466	0.01	2.01	39.3233	RHEA:40676	53.214	RHEA:39978
1.12129	PD1046	AYFVYJQAPQTCCC-GBXIJSLDSA-N		flat tautomer	1	0	78.6466	0.01	2.01	39.3233	RHEA:40676	53.214	RHEA:39968
1.12129	PD1046	AYFVYJQAPQTCCC-GBXIJSLDSA-N		flat tautomer	1	0	78.6466	0.01	2.01	39.3233	RHEA:40676	53.214	RHEA:19169
1.12129	PD1046	AYFVYJQAPQTCCC-GBXIJSLDSA-N		flat tautomer	1	0	78.6466	0.01	2.01	39.3233	RHEA:40676	53.214	RHEA:40663
1.12129	PD1046	AYFVYJQAPQTCCC-GBXIJSLDSA-N		flat tautomer	1	0	78.6466	0.01	2.01	39.3233	RHEA:40676	53.214	RHEA:40668
1.03126	PD1750	AYFVYJQAPQTCCC-GBXIJSLDSA-N		flat tautomer	1	0	56.271	0.01	2.01	28.1355	RHEA:11750	200	RHEA:15482
1.02078	PD1296	AYFVYJQAPQTCCC-GBXIJSLDSA-N		direct	1	0	54.0167	0.01	2.01	27.0083	RXN-17076	200	RHEA:23177
0.956099	PD1046	AYFVYJQAPQTCCC-GBXIJSLDSA-N	MTCFGRXMJLQNBG-REOHCLBHSA-N	direct	1	1	106.428	1	2.01	61.9031	RHEA:19169	53.214	RHEA:22109
0.956099	PD1046	AYFVYJQAPQTCCC-GBXIJSLDSA-N	MTCFGRXMJLQNBG-REOHCLBHSA-N	direct	1	1	106.428	1	2.01	61.9031	RHEA:19169	53.214	RHEA:40673
0.956099	PD1046	AYFVYJQAPQTCCC-GBXIJSLDSA-N	MTCFGRXMJLQNBG-REOHCLBHSA-N	direct	1	1	106.428	1	2.01	61.9031	RHEA:19169	53.214	RHEA:39978
0.956099	PD1046	AYFVYJQAPQTCCC-GBXIJSLDSA-N	MTCFGRXMJLQNBG-REOHCLBHSA-N	direct	1	1	106.428	1	2.01	61.9031	RHEA:19169	53.214	RHEA:40676
0.956099	PD1046	AYFVYJQAPQTCCC-GBXIJSLDSA-N	MTCFGRXMJLQNBG-REOHCLBHSA-N	direct	1	1	106.428	1	2.01	61.9031	RHEA:19169	53.214	RHEA:39968
0.956099	PD1046	AYFVYJQAPQTCCC-GBXIJSLDSA-N	MTCFGRXMJLQNBG-REOHCLBHSA-N	direct	1	1	106.428	1	2.01	61.9031	RHEA:19169	53.214	RHEA:40663
0.956099	PD1046	AYFVYJQAPQTCCC-GBXIJSLDSA-N	MTCFGRXMJLQNBG-REOHCLBHSA-N	direct	1	1	106.428	1	2.01	61.9031	RHEA:19169	53.214	RHEA:40668
0.956099	PD1046	AYFVYJQAPQTCCC-GBXIJSLDSA-N	MTCFGRXMJLQNBG-REOHCLBHSA-N	direct	1	1	106.428	1	2.01	61.9031	RHEA:40663	53.214	RHEA:22109
0.956099	PD1046	AYFVYJQAPQTCCC-GBXIJSLDSA-N	MTCFGRXMJLQNBG-REOHCLBHSA-N	direct	1	1	106.428	1	2.01	61.9031	RHEA:40663	53.214	RHEA:40673
0.956099	PD1046	AYFVYJQAPQTCCC-GBXIJSLDSA-N	MTCFGRXMJLQNBG-REOHCLBHSA-N	direct	1	1	106.428	1	2.01	61.9031	RHEA:40663	53.214	RHEA:39978
0.956099	PD1046	AYFVYJQAPQTCCC-GBXIJSLDSA-N	MTCFGRXMJLQNBG-REOHCLBHSA-N	direct	1	1	106.428	1	2.01	61.9031	RHEA:40663	53.214	RHEA:40676
0.956099	PD1046	AYFVYJQAPQTCCC-GBXIJSLDSA-N	MTCFGRXMJLQNBG-REOHCLBHSA-N	direct	1	1	106.428	1	2.01	61.9031	RHEA:40663	53.214	RHEA:39968
0.956099	PD1046	AYFVYJQAPQTCCC-GBXIJSLDSA-N	MTCFGRXMJLQNBG-REOHCLBHSA-N	direct	1	1	106.428	1	2.01	61.9031	RHEA:40663	53.214	RHEA:19169
0.956099	PD1046	AYFVYJQAPQTCCC-GBXIJSLDSA-N	MTCFGRXMJLQNBG-REOHCLBHSA-N	direct	1	1	106.428	1	2.01	61.9031	RHEA:40663	53.214	RHEA:40668
0.907515	PD0233	AYFVYJQAPQTCCC-GBXIJSLDSA-N		direct	1	0	33.7458	0.01	2.01	16.8729	RXN-16504	200	RHEA:33629
0.907515	PD0233	AYFVYJQAPQTCCC-GBXIJSLDSA-N		direct	1	0	33.7458	0.01	2.01	16.8729	RXN-16501	200	RHEA:33629
0.888198	PD1046	AYFVYJQAPQTCCC-GBXIJSLDSA-N	MTCFGRXMJLQNBG-REOHCLBHSA-N	direct	1	1	79.2653	1	2.01	39.6326	RHEA:10982	52.8013	RHEA:22109
0.888198	PD1046	AYFVYJQAPQTCCC-GBXIJSLDSA-N	MTCFGRXMJLQNBG-REOHCLBHSA-N	direct	1	1	79.2653	1	2.01	39.6326	RHEA:10982	52.8013	RHEA:40673
0.888198	PD1046	AYFVYJQAPQTCCC-GBXIJSLDSA-N	MTCFGRXMJLQNBG-REOHCLBHSA-N	direct	1	1	79.2653	1	2.01	39.6326	RHEA:10982	52.8013	RHEA:39978
0.888198	PD1046	AYFVYJQAPQTCCC-GBXIJSLDSA-N	MTCFGRXMJLQNBG-REOHCLBHSA-N	direct	1	1	79.2653	1	2.01	39.6326	RHEA:10982	52.8013	RHEA:40676
0.888198	PD1046	AYFVYJQAPQTCCC-GBXIJSLDSA-N	MTCFGRXMJLQNBG-REOHCLBHSA-N	direct	1	1	79.2653	1	2.01	39.6326	RHEA:10982	52.8013	RHEA:39968
0.888198	PD1046	AYFVYJQAPQTCCC-GBXIJSLDSA-N	MTCFGRXMJLQNBG-REOHCLBHSA-N	direct	1	1	79.2653	1	2.01	39.6326	RHEA:10982	52.8013	RHEA:19169
0.888198	PD1046	AYFVYJQAPQTCCC-GBXIJSLDSA-N	MTCFGRXMJLQNBG-REOHCLBHSA-N	direct	1	1	79.2653	1	2.01	39.6326	RHEA:10982	52.8013	RHEA:40663
0.888198	PD1046	AYFVYJQAPQTCCC-GBXIJSLDSA-N	MTCFGRXMJLQNBG-REOHCLBHSA-N	direct	1	1	79.2653	1	2.01	39.6326	RHEA:10982	52.8013	RHEA:40668
0.888198	PD1046	AYFVYJQAPQTCCC-GBXIJSLDSA-N	MTCFGRXMJLQNBG-UWTATZPHSA-N	direct	1	1	79.2653	1	2.01	39.6326	RHEA:43009	52.8013	RHEA:22109
0.888198	PD1046	AYFVYJQAPQTCCC-GBXIJSLDSA-N	MTCFGRXMJLQNBG-UWTATZPHSA-N	direct	1	1	79.2653	1	2.01	39.6326	RHEA:43009	52.8013	RHEA:40673
0.888198	PD1046	AYFVYJQAPQTCCC-GBXIJSLDSA-N	MTCFGRXMJLQNBG-UWTATZPHSA-N	direct	1	1	79.2653	1	2.01	39.6326	RHEA:43009	52.8013	RHEA:39978
0.888198	PD1046	AYFVYJQAPQTCCC-GBXIJSLDSA-N	MTCFGRXMJLQNBG-UWTATZPHSA-N	direct	1	1	79.2653	1	2.01	39.6326	RHEA:43009	52.8013	RHEA:40676
0.888198	PD1046	AYFVYJQAPQTCCC-GBXIJSLDSA-N	MTCFGRXMJLQNBG-UWTATZPHSA-N	direct	1	1	79.2653	1	2.01	39.6326	RHEA:43009	52.8013	RHEA:39968
0.888198	PD1046	AYFVYJQAPQTCCC-GBXIJSLDSA-N	MTCFGRXMJLQNBG-UWTATZPHSA-N	direct	1	1	79.2653	1	2.01	39.6326	RHEA:43009	52.8013	RHEA:19169
0.888198	PD1046	AYFVYJQAPQTCCC-GBXIJSLDSA-N	MTCFGRXMJLQNBG-UWTATZPHSA-N	direct	1	1	79.2653	1	2.01	39.6326	RHEA:43009	52.8013	RHEA:40663
0.888198	PD1046	AYFVYJQAPQTCCC-GBXIJSLDSA-N	MTCFGRXMJLQNBG-UWTATZPHSA-N	direct	1	1	79.2653	1	2.01	39.6326	RHEA:43009	52.8013	RHEA:40668
0.888198	PD1046	AYFVYJQAPQTCCC-GBXIJSLDSA-N	MTCFGRXMJLQNBG-UWTATZPHSA-N	direct	1	1	79.2653	1	2.01	39.6326	RHEA:13978	52.8013	RHEA:22109
0.888198	PD1046	AYFVYJQAPQTCCC-GBXIJSLDSA-N	MTCFGRXMJLQNBG-UWTATZPHSA-N	direct	1	1	79.2653	1	2.01	39.6326	RHEA:13978	52.8013	RHEA:40673
0.888198	PD1046	AYFVYJQAPQTCCC-GBXIJSLDSA-N	MTCFGRXMJLQNBG-UWTATZPHSA-N	direct	1	1	79.2653	1	2.01	39.6326	RHEA:13978	52.8013	RHEA:39978
0.888198	PD1046	AYFVYJQAPQTCCC-GBXIJSLDSA-N	MTCFGRXMJLQNBG-UWTATZPHSA-N	direct	1	1	79.2653	1	2.01	39.6326	RHEA:13978	52.8013	RHEA:40676
0.888198	PD1046	AYFVYJQAPQTCCC-GBXIJSLDSA-N	MTCFGRXMJLQNBG-UWTATZPHSA-N	direct	1	1	79.2653	1	2.01	39.6326	RHEA:13978	52.8013	RHEA:39968
0.888198	PD1046	AYFVYJQAPQTCCC-GBXIJSLDSA-N	MTCFGRXMJLQNBG-UWTATZPHSA-N	direct	1	1	79.2653	1	2.01	39.6326	RHEA:13978	52.8013	RHEA:19169
0.888198	PD1046	AYFVYJQAPQTCCC-GBXIJSLDSA-N	MTCFGRXMJLQNBG-UWTATZPHSA-N	direct	1	1	79.2653	1	2.01	39.6326	RHEA:13978	52.8013	RHEA:40663
0.888198	PD1046	AYFVYJQAPQTCCC-GBXIJSLDSA-N	MTCFGRXMJLQNBG-UWTATZPHSA-N	direct	1	1	79.2653	1	2.01	39.6326	RHEA:13978	52.8013	RHEA:40668
0.882297	PD1046	AYFVYJQAPQTCCC-GBXIJSLDSA-N		flat tautomer	1	0	30.1483	0.01	2.01	15.0742	RHEA:10843	53.214	RHEA:22109
0.882297	PD1046	AYFVYJQAPQTCCC-GBXIJSLDSA-N		flat tautomer	1	0	30.1483	0.01	2.01	15.0742	RHEA:10843	53.214	RHEA:40673
0.882297	PD1046	AYFVYJQAPQTCCC-GBXIJSLDSA-N		flat tautomer	1	0	30.1483	0.01	2.01	15.0742	RHEA:10843	53.214	RHEA:39978
0.882297	PD1046	AYFVYJQAPQTCCC-GBXIJSLDSA-N		flat tautomer	1	0	30.1483	0.01	2.01	15.0742	RHEA:10843	53.214	RHEA:40676
0.882297	PD1046	AYFVYJQAPQTCCC-GBXIJSLDSA-N		flat tautomer	1	0	30.1483	0.01	2.01	15.0742	RHEA:10843	53.214	RHEA:39968
0.882297	PD1046	AYFVYJQAPQTCCC-GBXIJSLDSA-N		flat tautomer	1	0	30.1483	0.01	2.01	15.0742	RHEA:10843	53.214	RHEA:19169
0.882297	PD1046	AYFVYJQAPQTCCC-GBXIJSLDSA-N		flat tautomer	1	0	30.1483	0.01	2.01	15.0742	RHEA:10843	53.214	RHEA:40663
0.882297	PD1046	AYFVYJQAPQTCCC-GBXIJSLDSA-N		flat tautomer	1	0	30.1483	0.01	2.01	15.0742	RHEA:10843	53.214	RHEA:40668
0.85678	PD0423	AYFVYJQAPQTCCC-GBXIJSLDSA-N		flat tautomer	1	0	26.809	0.01	2.01	13.4045	RHEA:13163	105.545	RXN-15744
0.85678	PD0423	AYFVYJQAPQTCCC-GBXIJSLDSA-N		flat tautomer	1	0	26.809	0.01	2.01	13.4045	RHEA:13163	105.545	RXN-15743
0.85678	PD0423	AYFVYJQAPQTCCC-GBXIJSLDSA-N		flat tautomer	1	0	26.809	0.01	2.01	13.4045	RHEA:13163	105.545	RXN0-7119
0.85678	PD0423	AYFVYJQAPQTCCC-GBXIJSLDSA-N		flat tautomer	1	0	26.809	0.01	2.01	13.4045	RHEA:13163	105.545	RXN-8772
0.85678	PD0423	AYFVYJQAPQTCCC-GBXIJSLDSA-N		flat tautomer	1	0	26.809	0.01	2.01	13.4045	RHEA:13163	105.545	ALCOHOL-DEHYDROGENASE-NADPORNOP+-RXN
0.85678	PD0423	AYFVYJQAPQTCCC-GBXIJSLDSA-N		flat tautomer	1	0	26.809	0.01	2.01	13.4045	RHEA:13163	102.585	RHEA:14910
0.85678	PD0423	AYFVYJQAPQTCCC-GBXIJSLDSA-N		flat tautomer	1	0	26.809	0.01	2.01	13.4045	RHEA:13163	102.585	RHEA:22446
0.85678	PD0423	AYFVYJQAPQTCCC-GBXIJSLDSA-N		flat tautomer	1	0	26.809	0.01	2.01	13.4045	RHEA:13163	102.585	RHEA:45727
0.85678	PD0423	AYFVYJQAPQTCCC-GBXIJSLDSA-N		flat tautomer	1	0	26.809	0.01	2.01	13.4045	RHEA:13163	102.585	RHEA:10392
0.85678	PD0423	AYFVYJQAPQTCCC-GBXIJSLDSA-N		flat tautomer	1	0	26.809	0.01	2.01	13.4045	RHEA:13163	102.585	RHEA:45706
0.85678	PD0423	AYFVYJQAPQTCCC-GBXIJSLDSA-N		flat tautomer	1	0	26.809	0.01	2.01	13.4045	RHEA:13163	101.308	RHEA:17739
0.85678	PD0423	AYFVYJQAPQTCCC-GBXIJSLDSA-N		flat tautomer	1	0	26.809	0.01	2.01	13.4045	RHEA:13163	101.308	RHEA:15032
0.85678	PD0423	AYFVYJQAPQTCCC-GBXIJSLDSA-N		flat tautomer	1	0	26.809	0.01	2.01	13.4045	RHEA:13163	101.308	1.1.1.255-RXN
0.85678	PD0423	AYFVYJQAPQTCCC-GBXIJSLDSA-N		flat tautomer	1	0	26.809	0.01	2.01	13.4045	RHEA:33242	105.545	RXN-15744
0.85678	PD0423	AYFVYJQAPQTCCC-GBXIJSLDSA-N		flat tautomer	1	0	26.809	0.01	2.01	13.4045	RHEA:33242	105.545	RXN-15743
0.85678	PD0423	AYFVYJQAPQTCCC-GBXIJSLDSA-N		flat tautomer	1	0	26.809	0.01	2.01	13.4045	RHEA:33242	105.545	RXN0-7119
0.85678	PD0423	AYFVYJQAPQTCCC-GBXIJSLDSA-N		flat tautomer	1	0	26.809	0.01	2.01	13.4045	RHEA:33242	105.545	RXN-8772
0.85678	PD0423	AYFVYJQAPQTCCC-GBXIJSLDSA-N		flat tautomer	1	0	26.809	0.01	2.01	13.4045	RHEA:33242	105.545	ALCOHOL-DEHYDROGENASE-NADPORNOP+-RXN
0.85678	PD0423	AYFVYJQAPQTCCC-GBXIJSLDSA-N		flat tautomer	1	0	26.809	0.01	2.01	13.4045	RHEA:33242	102.585	RHEA:14910
0.85678	PD0423	AYFVYJQAPQTCCC-GBXIJSLDSA-N		flat tautomer	1	0	26.809	0.01	2.01	13.4045	RHEA:33242	102.585	RHEA:22446
0.85678	PD0423	AYFVYJQAPQTCCC-GBXIJSLDSA-N		flat tautomer	1	0	26.809	0.01	2.01	13.4045	RHEA:33242	102.585	RHEA:45727
0.85678	PD0423	AYFVYJQAPQTCCC-GBXIJSLDSA-N		flat tautomer	1	0	26.809	0.01	2.01	13.4045	RHEA:33242	102.585	RHEA:10392
0.85678	PD0423	AYFVYJQAPQTCCC-GBXIJSLDSA-N		flat tautomer	1	0	26.809	0.01	2.01	13.4045	RHEA:33242	102.585	RHEA:45706
0.85678	PD0423	AYFVYJQAPQTCCC-GBXIJSLDSA-N		flat tautomer	1	0	26.809	0.01	2.01	13.4045	RHEA:33242	101.308	RHEA:17739
0.85678	PD0423	AYFVYJQAPQTCCC-GBXIJSLDSA-N		flat tautomer	1	0	26.809	0.01	2.01	13.4045	RHEA:33242	101.308	RHEA:15032
0.85678	PD0423	AYFVYJQAPQTCCC-GBXIJSLDSA-N		flat tautomer	1	0	26.809	0.01	2.01	13.4045	RHEA:33242	101.308	1.1.1.255-RXN
0.844521	PD1406	AYFVYJQAPQTCCC-GBXIJSLDSA-N		flat tautomer	1	0	25.3073	0.01	2.01	12.6536	RHEA:13163	200	RXN-15744
0.844521	PD1406	AYFVYJQAPQTCCC-GBXIJSLDSA-N		flat tautomer	1	0	25.3073	0.01	2.01	12.6536	RHEA:13163	200	RXN-15743
0.844521	PD1406	AYFVYJQAPQTCCC-GBXIJSLDSA-N		flat tautomer	1	0	25.3073	0.01	2.01	12.6536	RHEA:13163	200	RXN0-7119
0.844521	PD1406	AYFVYJQAPQTCCC-GBXIJSLDSA-N		flat tautomer	1	0	25.3073	0.01	2.01	12.6536	RHEA:13163	200	RXN-8772
0.844521	PD1406	AYFVYJQAPQTCCC-GBXIJSLDSA-N		flat tautomer	1	0	25.3073	0.01	2.01	12.6536	RHEA:13163	200	ALCOHOL-DEHYDROGENASE-NADPORNOP+-RXN
0.844521	PD1406	AYFVYJQAPQTCCC-GBXIJSLDSA-N		flat tautomer	1	0	25.3073	0.01	2.01	12.6536	RHEA:33242	200	RXN-15744
0.844521	PD1406	AYFVYJQAPQTCCC-GBXIJSLDSA-N		flat tautomer	1	0	25.3073	0.01	2.01	12.6536	RHEA:33242	200	RXN-15743
0.844521	PD1406	AYFVYJQAPQTCCC-GBXIJSLDSA-N		flat tautomer	1	0	25.3073	0.01	2.01	12.6536	RHEA:33242	200	RXN0-7119
0.844521	PD1406	AYFVYJQAPQTCCC-GBXIJSLDSA-N		flat tautomer	1	0	25.3073	0.01	2.01	12.6536	RHEA:33242	200	RXN-8772
0.844521	PD1406	AYFVYJQAPQTCCC-GBXIJSLDSA-N		flat tautomer	1	0	25.3073	0.01	2.01	12.6536	RHEA:33242	200	ALCOHOL-DEHYDROGENASE-NADPORNOP+-RXN
0.835863	PD0612	AYFVYJQAPQTCCC-GBXIJSLDSA-N		flat tautomer	1	0	24.2853	0.01	2.01	12.1427	RHEA:10843	200	RHEA:14084
0.835863	PD0612	AYFVYJQAPQTCCC-GBXIJSLDSA-N		flat tautomer	1	0	24.2853	0.01	2.01	12.1427	RHEA:10843	200	RHEA:26437
0.835863	PD0612	AYFVYJQAPQTCCC-GBXIJSLDSA-N		flat tautomer	1	0	24.2853	0.01	2.01	12.1427	RHEA:10843	200	RHEA:10532
0.827736	PD1637	AYFVYJQAPQTCCC-GBXIJSLDSA-N	MTCFGRXMJLQNBG-REOHCLBHSA-N	direct	1	1	29.8938	2	2.01	16.9914	PHOSPHASERSYN-RXN	14.9469	PHOSPHASERSYN-RXN
0.825747	PD1296	AYFVYJQAPQTCCC-GBXIJSLDSA-N		direct	1	0	23.1309	0.01	2.01	11.5654	RXN-10989	200	RHEA:23177
0.810673	PD1637	AYFVYJQAPQTCCC-GBXIJSLDSA-N	MTCFGRXMJLQNBG-REOHCLBHSA-N	direct	1	1	27.5041	2	2.01	15.71	RHEA:35441	13.752	RHEA:35441
0.810673	PD1637	AYFVYJQAPQTCCC-GBXIJSLDSA-N	MTCFGRXMJLQNBG-REOHCLBHSA-N	direct	1	1	27.5041	2	2.01	15.71	RHEA:37367	13.752	RHEA:37367
0.704758	PD1314	AYFVYJQAPQTCCC-GBXIJSLDSA-N		flat tautomer	1	0	12.2734	0.01	2.01	6.13668	RHEA:13163	100.559	RHEA:11404
0.704758	PD1314	AYFVYJQAPQTCCC-GBXIJSLDSA-N		flat tautomer	1	0	12.2734	0.01	2.01	6.13668	RHEA:13163	87.8761	RHEA:14679
0.704758	PD1314	AYFVYJQAPQTCCC-GBXIJSLDSA-N		flat tautomer	1	0	12.2734	0.01	2.01	6.13668	RHEA:33242	100.559	RHEA:11404
0.704758	PD1314	AYFVYJQAPQTCCC-GBXIJSLDSA-N		flat tautomer	1	0	12.2734	0.01	2.01	6.13668	RHEA:33242	87.8761	RHEA:14679
0.69604	PD1637	AYFVYJQAPQTCCC-GBXIJSLDSA-N	MTCFGRXMJLQNBG-REOHCLBHSA-N	direct	1	1	29.8938	1	2.01	15.71	RHEA:35441	14.9469	PHOSPHASERSYN-RXN
0.69604	PD1637	AYFVYJQAPQTCCC-GBXIJSLDSA-N	MTCFGRXMJLQNBG-REOHCLBHSA-N	direct	1	1	29.8938	1	2.01	15.71	RHEA:37367	14.9469	PHOSPHASERSYN-RXN
0.681692	PD1637	AYFVYJQAPQTCCC-GBXIJSLDSA-N	MTCFGRXMJLQNBG-REOHCLBHSA-N	direct	1	1	27.5041	1	2.01	16.9914	PHOSPHASERSYN-RXN	13.752	RHEA:37367
0.681692	PD1637	AYFVYJQAPQTCCC-GBXIJSLDSA-N	MTCFGRXMJLQNBG-REOHCLBHSA-N	direct	1	1	27.5041	1	2.01	16.9914	PHOSPHASERSYN-RXN	13.752	RHEA:35441
0.681692	PD1637	AYFVYJQAPQTCCC-GBXIJSLDSA-N	MTCFGRXMJLQNBG-REOHCLBHSA-N	direct	1	1	27.5041	1	2.01	15.71	RHEA:35441	13.752	RHEA:37367
0.681692	PD1637	AYFVYJQAPQTCCC-GBXIJSLDSA-N	MTCFGRXMJLQNBG-REOHCLBHSA-N	direct	1	1	27.5041	1	2.01	15.71	RHEA:37367	13.752	RHEA:35441
0.563742		AYFVYJQAPQTCCC-GBXIJSLDSA-N		direct	1	0	1	0.1	1.01		R226-RXN
0.563742		AYFVYJQAPQTCCC-GBXIJSLDSA-N		direct	1	0	1	0.1	1.01		RXN-16572
0.563742		AYFVYJQAPQTCCC-GBXIJSLDSA-N		direct	1	0	1	0.1	1.01		RXN-15242
0.563742		AYFVYJQAPQTCCC-GBXIJSLDSA-N		direct	1	0	1	0.1	1.01		RXN-10988
0.563742		AYFVYJQAPQTCCC-GBXIJSLDSA-N		direct	1	0	1	0.1	1.01		RXN-15122
0.563742		AYFVYJQAPQTCCC-GBXIJSLDSA-N		direct	1	0	1	0.1	1.01		RXN-11126
0.563742		AYFVYJQAPQTCCC-GBXIJSLDSA-N		direct	1	0	1	0.1	1.01		RXN-9374
0.563742		AYFVYJQAPQTCCC-GBXIJSLDSA-N		direct	1	0	1	0.1	1.01		RHEA:20075
0.563742		AYFVYJQAPQTCCC-GBXIJSLDSA-N		flat tautomer	1	0	1	0.1	1.01		RHEA:33403
0.563742		AYFVYJQAPQTCCC-GBXIJSLDSA-N		flat tautomer	1	0	1	0.1	1.01		RHEA:33811
0.563742		AYFVYJQAPQTCCC-GBXIJSLDSA-N		flat tautomer	1	0	1	0.1	1.01		RHEA:30579
0.563742		AYFVYJQAPQTCCC-GBXIJSLDSA-N		flat tautomer	1	0	1	0.1	1.01		RHEA:13914
0.563742		AYFVYJQAPQTCCC-GBXIJSLDSA-N		flat tautomer	1	0	1	0.1	1.01		RXN0-5234
0.563742		AYFVYJQAPQTCCC-GBXIJSLDSA-N		flat tautomer	1	0	1	0.1	1.01		RHEA:33709
0.563742		AYFVYJQAPQTCCC-GBXIJSLDSA-N		flat tautomer	1	0	1	0.1	1.01		RHEA:15258
0.563742		AYFVYJQAPQTCCC-GBXIJSLDSA-N		flat tautomer	1	0	1	0.1	1.01		RHEA:37299
0.563742		AYFVYJQAPQTCCC-GBXIJSLDSA-N		flat tautomer	1	0	1	0.1	1.01	0.522879	RHEA:19626
0.563742		AYFVYJQAPQTCCC-GBXIJSLDSA-N		flat tautomer	1	0	1	0.1	1.01	0.522879	RHEA:26209
0.502419	PD0793	AYFVYJQAPQTCCC-GBXIJSLDSA-N		direct	1	0	3.17005	0.01	2.01	1.58503	RXN-13639	123.907	3.1.11.1-RXN
0.465883	PD1770	AYFVYJQAPQTCCC-GBXIJSLDSA-N	MTCFGRXMJLQNBG-REOHCLBHSA-N	direct	1	1	6	1	2.01	3.33348	RHEA:24560	3	RHEA:13510
0.465883	PD1770	AYFVYJQAPQTCCC-GBXIJSLDSA-N	MTCFGRXMJLQNBG-REOHCLBHSA-N	direct	1	1	6	1	2.01	3.33348	RHEA:24560	3	RHEA:13727
0.462953	PD1230	AYFVYJQAPQTCCC-GBXIJSLDSA-N		flat tautomer	1	0	2.28534	0.01	2.01	1.14267	RHEA:19626	200	LEUCINE--TRNA-LIGASE-RXN
0.462953	PD1230	AYFVYJQAPQTCCC-GBXIJSLDSA-N		flat tautomer	1	0	2.28534	0.01	2.01	1.14267	RHEA:26209	200	LEUCINE--TRNA-LIGASE-RXN
0.402884	PD0285	AYFVYJQAPQTCCC-GBXIJSLDSA-N	MTCFGRXMJLQNBG-REOHCLBHSA-N	direct	1	1	3.35556	1	2.01	1.79588	RHEA:24560	1.67778	RHEA:12597
0.391717	PD0612	AYFVYJQAPQTCCC-GBXIJSLDSA-N	MTCFGRXMJLQNBG-REOHCLBHSA-N	direct	1	1	299.871	0.01	2.01	149.936	RHEA:26437	200	RHEA:14084
0.391717	PD0612	AYFVYJQAPQTCCC-GBXIJSLDSA-N	MTCFGRXMJLQNBG-REOHCLBHSA-N	direct	1	1	299.871	0.01	2.01	149.936	RHEA:26437	200	RHEA:10532
0.391717	PD0612	AYFVYJQAPQTCCC-GBXIJSLDSA-N	MTCFGRXMJLQNBG-REOHCLBHSA-N	direct	1	1	299.871	0.01	2.01	149.936	RHEA:10532	200	RHEA:14084
0.391717	PD0612	AYFVYJQAPQTCCC-GBXIJSLDSA-N	MTCFGRXMJLQNBG-REOHCLBHSA-N	direct	1	1	299.871	0.01	2.01	149.936	RHEA:10532	200	RHEA:26437
0.389541	PD1750	AYFVYJQAPQTCCC-GBXIJSLDSA-N	MTCFGRXMJLQNBG-REOHCLBHSA-N	direct	1	1	293.262	0.01	2.01	146.631	GLYOHMETRANS-RXN	200	RHEA:15482
0.381403	PD0613	AYFVYJQAPQTCCC-GBXIJSLDSA-N	MTCFGRXMJLQNBG-REOHCLBHSA-N	direct	1	1	269.514	0.01	2.01	134.757	RHEA:26437	200	RHEA:14084
0.381403	PD0613	AYFVYJQAPQTCCC-GBXIJSLDSA-N	MTCFGRXMJLQNBG-REOHCLBHSA-N	direct	1	1	269.514	0.01	2.01	134.757	RHEA:26437	200	RHEA:10532
0.381403	PD0613	AYFVYJQAPQTCCC-GBXIJSLDSA-N	MTCFGRXMJLQNBG-REOHCLBHSA-N	direct	1	1	269.514	0.01	2.01	134.757	RHEA:10532	200	RHEA:14084
0.381403	PD0613	AYFVYJQAPQTCCC-GBXIJSLDSA-N	MTCFGRXMJLQNBG-REOHCLBHSA-N	direct	1	1	269.514	0.01	2.01	134.757	RHEA:10532	200	RHEA:26437
0.374439	PD1148	AYFVYJQAPQTCCC-GBXIJSLDSA-N	MTCFGRXMJLQNBG-REOHCLBHSA-N	direct	1	1	2.50362	1	2.01	1.29243	RHEA:19169	1.25181	RHEA:13065
0.374439	PD1148	AYFVYJQAPQTCCC-GBXIJSLDSA-N	MTCFGRXMJLQNBG-REOHCLBHSA-N	direct	1	1	2.50362	1	2.01	1.29243	RHEA:40663	1.25181	RHEA:13065
0.357976	PD0609	AYFVYJQAPQTCCC-GBXIJSLDSA-N	MTCFGRXMJLQNBG-REOHCLBHSA-N	direct	1	1	2.09151	1	2.01	1.04576	RHEA:29877	1.22185	RHEA:27781
0.357976	PD0609	AYFVYJQAPQTCCC-GBXIJSLDSA-N	MTCFGRXMJLQNBG-REOHCLBHSA-N	direct	1	1	2.09151	1	2.01	1.04576	RHEA:29877	1.22185	RHEA:44582
0.357976	PD0609	AYFVYJQAPQTCCC-GBXIJSLDSA-N	MTCFGRXMJLQNBG-REOHCLBHSA-N	direct	1	1	2.09151	1	2.01	1.04576	RHEA:29877	1.22185	RHEA:44578
0.357976	PD0609	AYFVYJQAPQTCCC-GBXIJSLDSA-N	MTCFGRXMJLQNBG-REOHCLBHSA-N	direct	1	1	2.09151	1	2.01	1.04576	RHEA:29877	1.22185	RHEA:44573
0.357976	PD0609	AYFVYJQAPQTCCC-GBXIJSLDSA-N	MTCFGRXMJLQNBG-REOHCLBHSA-N	direct	1	1	2.09151	1	2.01	1.04576	RHEA:29877	1.22185	RHEA:44571
0.334065	PD1484	AYFVYJQAPQTCCC-GBXIJSLDSA-N	MTCFGRXMJLQNBG-REOHCLBHSA-N	direct	1	1	158.623	0.01	2.01	79.3116	RHEA:24560	200	RHEA:13701
0.32975	PD1841	AYFVYJQAPQTCCC-GBXIJSLDSA-N	MTCFGRXMJLQNBG-REOHCLBHSA-N	direct	1	1	150.585	0.01	2.01	75.2924	RHEA:24513	137.991	RHEA:36264
0.32975	PD1841	AYFVYJQAPQTCCC-GBXIJSLDSA-N	MTCFGRXMJLQNBG-REOHCLBHSA-N	direct	1	1	150.585	0.01	2.01	75.2924	RHEA:24513	137.991	ACSERLY-RXN
0.316408	PD0041	AYFVYJQAPQTCCC-GBXIJSLDSA-N	MTCFGRXMJLQNBG-REOHCLBHSA-N	direct	1	1	1.27654	1	2.01	0.638272	RHEA:21209	0.69897	RHEA:19174
0.316408	PD0041	AYFVYJQAPQTCCC-GBXIJSLDSA-N	MTCFGRXMJLQNBG-UWTATZPHSA-N	direct	1	1	1.27654	1	2.01	0.638272	RHEA:24874	0.69897	RHEA:19174
0.314092	PD0835	AYFVYJQAPQTCCC-GBXIJSLDSA-N	MTCFGRXMJLQNBG-REOHCLBHSA-N	direct	1	1	1.23958	1	2.01	0.619789	RHEA:24560	0.619789	RHEA:13065
0.306759	PD1841	AYFVYJQAPQTCCC-GBXIJSLDSA-N	MTCFGRXMJLQNBG-REOHCLBHSA-N	direct	1	1	112.781	0.01	2.01	56.3904	RHEA:10112	137.991	RHEA:36264
0.306759	PD1841	AYFVYJQAPQTCCC-GBXIJSLDSA-N	MTCFGRXMJLQNBG-REOHCLBHSA-N	direct	1	1	112.781	0.01	2.01	56.3904	RHEA:10112	137.991	ACSERLY-RXN
0.294059	PD0598	AYFVYJQAPQTCCC-GBXIJSLDSA-N	MTCFGRXMJLQNBG-REOHCLBHSA-N	direct	1	1	95.2324	0.01	2.01	47.6162	RXN-15784	86.4283	RXN-11484
0.286955	PD1504	AYFVYJQAPQTCCC-GBXIJSLDSA-N	MTCFGRXMJLQNBG-REOHCLBHSA-N	direct	1	1	86.357	0.01	2.01	43.1785	RXN-16919	106.979	MALONYL-COA-ACP-TRANSACYL-RXN
0.285013	PD0932	AYFVYJQAPQTCCC-GBXIJSLDSA-N	MTCFGRXMJLQNBG-UWTATZPHSA-N	direct	1	1	0.840433	1	2.01	0.420216	RHEA:43009	0.468521	RHEA:18683
0.285013	PD0932	AYFVYJQAPQTCCC-GBXIJSLDSA-N	MTCFGRXMJLQNBG-UWTATZPHSA-N	direct	1	1	0.840433	1	2.01	0.420216	RHEA:13978	0.468521	RHEA:18683
0.280873	PD1046	AYFVYJQAPQTCCC-GBXIJSLDSA-N	MTCFGRXMJLQNBG-REOHCLBHSA-N	direct	1	1	79.2653	0.01	2.01	39.6326	RHEA:10982	53.214	RHEA:22109
0.280873	PD1046	AYFVYJQAPQTCCC-GBXIJSLDSA-N	MTCFGRXMJLQNBG-REOHCLBHSA-N	direct	1	1	79.2653	0.01	2.01	39.6326	RHEA:10982	53.214	RHEA:40673
0.280873	PD1046	AYFVYJQAPQTCCC-GBXIJSLDSA-N	MTCFGRXMJLQNBG-REOHCLBHSA-N	direct	1	1	79.2653	0.01	2.01	39.6326	RHEA:10982	53.214	RHEA:39978
0.280873	PD1046	AYFVYJQAPQTCCC-GBXIJSLDSA-N	MTCFGRXMJLQNBG-REOHCLBHSA-N	direct	1	1	79.2653	0.01	2.01	39.6326	RHEA:10982	53.214	RHEA:40676
0.280873	PD1046	AYFVYJQAPQTCCC-GBXIJSLDSA-N	MTCFGRXMJLQNBG-REOHCLBHSA-N	direct	1	1	79.2653	0.01	2.01	39.6326	RHEA:10982	53.214	RHEA:39968
0.280873	PD1046	AYFVYJQAPQTCCC-GBXIJSLDSA-N	MTCFGRXMJLQNBG-REOHCLBHSA-N	direct	1	1	79.2653	0.01	2.01	39.6326	RHEA:10982	53.214	RHEA:19169
0.280873	PD1046	AYFVYJQAPQTCCC-GBXIJSLDSA-N	MTCFGRXMJLQNBG-REOHCLBHSA-N	direct	1	1	79.2653	0.01	2.01	39.6326	RHEA:10982	53.214	RHEA:40663
0.280873	PD1046	AYFVYJQAPQTCCC-GBXIJSLDSA-N	MTCFGRXMJLQNBG-REOHCLBHSA-N	direct	1	1	79.2653	0.01	2.01	39.6326	RHEA:10982	53.214	RHEA:40668
0.280873	PD1046	AYFVYJQAPQTCCC-GBXIJSLDSA-N	MTCFGRXMJLQNBG-REOHCLBHSA-N	direct	1	1	79.2653	0.01	2.01	39.6326	RHEA:19169	53.214	RHEA:22109
0.280873	PD1046	AYFVYJQAPQTCCC-GBXIJSLDSA-N	MTCFGRXMJLQNBG-REOHCLBHSA-N	direct	1	1	79.2653	0.01	2.01	39.6326	RHEA:19169	53.214	RHEA:40673
0.280873	PD1046	AYFVYJQAPQTCCC-GBXIJSLDSA-N	MTCFGRXMJLQNBG-REOHCLBHSA-N	direct	1	1	79.2653	0.01	2.01	39.6326	RHEA:19169	53.214	RHEA:39978
0.280873	PD1046	AYFVYJQAPQTCCC-GBXIJSLDSA-N	MTCFGRXMJLQNBG-REOHCLBHSA-N	direct	1	1	79.2653	0.01	2.01	39.6326	RHEA:19169	53.214	RHEA:40676
0.280873	PD1046	AYFVYJQAPQTCCC-GBXIJSLDSA-N	MTCFGRXMJLQNBG-REOHCLBHSA-N	direct	1	1	79.2653	0.01	2.01	39.6326	RHEA:19169	53.214	RHEA:39968
0.280873	PD1046	AYFVYJQAPQTCCC-GBXIJSLDSA-N	MTCFGRXMJLQNBG-REOHCLBHSA-N	direct	1	1	79.2653	0.01	2.01	39.6326	RHEA:19169	53.214	RHEA:40663
0.280873	PD1046	AYFVYJQAPQTCCC-GBXIJSLDSA-N	MTCFGRXMJLQNBG-REOHCLBHSA-N	direct	1	1	79.2653	0.01	2.01	39.6326	RHEA:19169	53.214	RHEA:40668
0.280873	PD1046	AYFVYJQAPQTCCC-GBXIJSLDSA-N	MTCFGRXMJLQNBG-REOHCLBHSA-N	direct	1	1	79.2653	0.01	2.01	39.6326	RHEA:40663	53.214	RHEA:22109
0.280873	PD1046	AYFVYJQAPQTCCC-GBXIJSLDSA-N	MTCFGRXMJLQNBG-REOHCLBHSA-N	direct	1	1	79.2653	0.01	2.01	39.6326	RHEA:40663	53.214	RHEA:40673
0.280873	PD1046	AYFVYJQAPQTCCC-GBXIJSLDSA-N	MTCFGRXMJLQNBG-REOHCLBHSA-N	direct	1	1	79.2653	0.01	2.01	39.6326	RHEA:40663	53.214	RHEA:39978
0.280873	PD1046	AYFVYJQAPQTCCC-GBXIJSLDSA-N	MTCFGRXMJLQNBG-REOHCLBHSA-N	direct	1	1	79.2653	0.01	2.01	39.6326	RHEA:40663	53.214	RHEA:40676
0.280873	PD1046	AYFVYJQAPQTCCC-GBXIJSLDSA-N	MTCFGRXMJLQNBG-REOHCLBHSA-N	direct	1	1	79.2653	0.01	2.01	39.6326	RHEA:40663	53.214	RHEA:39968
0.280873	PD1046	AYFVYJQAPQTCCC-GBXIJSLDSA-N	MTCFGRXMJLQNBG-REOHCLBHSA-N	direct	1	1	79.2653	0.01	2.01	39.6326	RHEA:40663	53.214	RHEA:19169
0.280873	PD1046	AYFVYJQAPQTCCC-GBXIJSLDSA-N	MTCFGRXMJLQNBG-REOHCLBHSA-N	direct	1	1	79.2653	0.01	2.01	39.6326	RHEA:40663	53.214	RHEA:40668
0.280873	PD1046	AYFVYJQAPQTCCC-GBXIJSLDSA-N	MTCFGRXMJLQNBG-UWTATZPHSA-N	direct	1	1	79.2653	0.01	2.01	39.6326	RHEA:43009	53.214	RHEA:22109
0.280873	PD1046	AYFVYJQAPQTCCC-GBXIJSLDSA-N	MTCFGRXMJLQNBG-UWTATZPHSA-N	direct	1	1	79.2653	0.01	2.01	39.6326	RHEA:43009	53.214	RHEA:40673
0.280873	PD1046	AYFVYJQAPQTCCC-GBXIJSLDSA-N	MTCFGRXMJLQNBG-UWTATZPHSA-N	direct	1	1	79.2653	0.01	2.01	39.6326	RHEA:43009	53.214	RHEA:39978
0.280873	PD1046	AYFVYJQAPQTCCC-GBXIJSLDSA-N	MTCFGRXMJLQNBG-UWTATZPHSA-N	direct	1	1	79.2653	0.01	2.01	39.6326	RHEA:43009	53.214	RHEA:40676
0.280873	PD1046	AYFVYJQAPQTCCC-GBXIJSLDSA-N	MTCFGRXMJLQNBG-UWTATZPHSA-N	direct	1	1	79.2653	0.01	2.01	39.6326	RHEA:43009	53.214	RHEA:39968
0.280873	PD1046	AYFVYJQAPQTCCC-GBXIJSLDSA-N	MTCFGRXMJLQNBG-UWTATZPHSA-N	direct	1	1	79.2653	0.01	2.01	39.6326	RHEA:43009	53.214	RHEA:19169
0.280873	PD1046	AYFVYJQAPQTCCC-GBXIJSLDSA-N	MTCFGRXMJLQNBG-UWTATZPHSA-N	direct	1	1	79.2653	0.01	2.01	39.6326	RHEA:43009	53.214	RHEA:40663
0.280873	PD1046	AYFVYJQAPQTCCC-GBXIJSLDSA-N	MTCFGRXMJLQNBG-UWTATZPHSA-N	direct	1	1	79.2653	0.01	2.01	39.6326	RHEA:43009	53.214	RHEA:40668
0.280873	PD1046	AYFVYJQAPQTCCC-GBXIJSLDSA-N	MTCFGRXMJLQNBG-UWTATZPHSA-N	direct	1	1	79.2653	0.01	2.01	39.6326	RHEA:13978	53.214	RHEA:22109
0.280873	PD1046	AYFVYJQAPQTCCC-GBXIJSLDSA-N	MTCFGRXMJLQNBG-UWTATZPHSA-N	direct	1	1	79.2653	0.01	2.01	39.6326	RHEA:13978	53.214	RHEA:40673
0.280873	PD1046	AYFVYJQAPQTCCC-GBXIJSLDSA-N	MTCFGRXMJLQNBG-UWTATZPHSA-N	direct	1	1	79.2653	0.01	2.01	39.6326	RHEA:13978	53.214	RHEA:39978
0.280873	PD1046	AYFVYJQAPQTCCC-GBXIJSLDSA-N	MTCFGRXMJLQNBG-UWTATZPHSA-N	direct	1	1	79.2653	0.01	2.01	39.6326	RHEA:13978	53.214	RHEA:40676
0.280873	PD1046	AYFVYJQAPQTCCC-GBXIJSLDSA-N	MTCFGRXMJLQNBG-UWTATZPHSA-N	direct	1	1	79.2653	0.01	2.01	39.6326	RHEA:13978	53.214	RHEA:39968
0.280873	PD1046	AYFVYJQAPQTCCC-GBXIJSLDSA-N	MTCFGRXMJLQNBG-UWTATZPHSA-N	direct	1	1	79.2653	0.01	2.01	39.6326	RHEA:13978	53.214	RHEA:19169
0.280873	PD1046	AYFVYJQAPQTCCC-GBXIJSLDSA-N	MTCFGRXMJLQNBG-UWTATZPHSA-N	direct	1	1	79.2653	0.01	2.01	39.6326	RHEA:13978	53.214	RHEA:40663
0.280873	PD1046	AYFVYJQAPQTCCC-GBXIJSLDSA-N	MTCFGRXMJLQNBG-UWTATZPHSA-N	direct	1	1	79.2653	0.01	2.01	39.6326	RHEA:13978	53.214	RHEA:40668
0.276468	PD0598	AYFVYJQAPQTCCC-GBXIJSLDSA-N	MTCFGRXMJLQNBG-REOHCLBHSA-N	direct	1	1	74.4082	0.01	2.01	37.2041	RHEA:14764	86.4283	RXN-11484
0.266517	PD1548	AYFVYJQAPQTCCC-GBXIJSLDSA-N	MTCFGRXMJLQNBG-REOHCLBHSA-N	direct	1	1	64.2604	0.01	2.01	32.1302	RXN-16918	79.4881	RHEA:10112
0.2625	PD1501	AYFVYJQAPQTCCC-GBXIJSLDSA-N	MTCFGRXMJLQNBG-REOHCLBHSA-N	direct	1	1	60.4731	0.01	2.01	30.2366	RXN-16919	200	RHEA:14167
0.258126	PD0905	AYFVYJQAPQTCCC-GBXIJSLDSA-N	MTCFGRXMJLQNBG-REOHCLBHSA-N	direct	1	1	56.5417	0.01	2.01	28.2708	RHEA:21209	40.6003	RHEA:15901
0.258126	PD0905	AYFVYJQAPQTCCC-GBXIJSLDSA-N	MTCFGRXMJLQNBG-UWTATZPHSA-N	direct	1	1	56.5417	0.01	2.01	28.2708	RHEA:24874	40.6003	RHEA:15901
0.256781	PD0233	AYFVYJQAPQTCCC-GBXIJSLDSA-N	MTCFGRXMJLQNBG-REOHCLBHSA-N	direct	1	1	55.3723	0.01	2.01	27.6861	RHEA:30572	200	RHEA:33629
0.244189	PD1296	AYFVYJQAPQTCCC-GBXIJSLDSA-N	MTCFGRXMJLQNBG-REOHCLBHSA-N	direct	1	1	45.2841	0.01	2.01	22.6421	RXN-16919	200	RHEA:23177
0.239339	PD0233	AYFVYJQAPQTCCC-GBXIJSLDSA-N	MTCFGRXMJLQNBG-REOHCLBHSA-N	direct	1	1	41.7924	0.01	2.01	20.8962	RXN-16919	200	RHEA:33629
0.232559	PD1296	AYFVYJQAPQTCCC-GBXIJSLDSA-N	MTCFGRXMJLQNBG-REOHCLBHSA-N	direct	1	1	37.2542	0.01	2.01	18.6271	RXN-16906	200	RHEA:23177
0.22018	PD0233	AYFVYJQAPQTCCC-GBXIJSLDSA-N	MTCFGRXMJLQNBG-REOHCLBHSA-N	direct	1	1	29.9332	0.01	2.01	14.9666	RXN-17159	200	RHEA:33629
0.218409	PD1501	AYFVYJQAPQTCCC-GBXIJSLDSA-N	MTCFGRXMJLQNBG-REOHCLBHSA-N	direct	1	1	28.9816	0.01	2.01	14.4908	RXN-16693	200	RHEA:14167
0.217578	PD1142	AYFVYJQAPQTCCC-GBXIJSLDSA-N	MTCFGRXMJLQNBG-REOHCLBHSA-N	direct	1	1	28.5433	0.01	2.01	14.2716	RXN-16693	42.0334	RXN-16629
0.217578	PD1142	AYFVYJQAPQTCCC-GBXIJSLDSA-N	MTCFGRXMJLQNBG-REOHCLBHSA-N	direct	1	1	28.5433	0.01	2.01	14.2716	RXN-16693	42.0334	RXN-16615
0.217578	PD1142	AYFVYJQAPQTCCC-GBXIJSLDSA-N	MTCFGRXMJLQNBG-REOHCLBHSA-N	direct	1	1	28.5433	0.01	2.01	14.2716	RXN-16693	42.0334	RXN-16625
0.217578	PD1142	AYFVYJQAPQTCCC-GBXIJSLDSA-N	MTCFGRXMJLQNBG-REOHCLBHSA-N	direct	1	1	28.5433	0.01	2.01	14.2716	RXN-16693	42.0334	RXN-16621
0.217578	PD1142	AYFVYJQAPQTCCC-GBXIJSLDSA-N	MTCFGRXMJLQNBG-REOHCLBHSA-N	direct	1	1	28.5433	0.01	2.01	14.2716	RXN-16693	40.6799	RHEA:14167
0.217352	PD0211	AYFVYJQAPQTCCC-GBXIJSLDSA-N		flat tautomer	1	0	0.111035	0.01	2.01	0.0555173	RHEA:19626	76.9245	RHEA:21797
0.217352	PD0211	AYFVYJQAPQTCCC-GBXIJSLDSA-N		flat tautomer	1	0	0.111035	0.01	2.01	0.0555173	RHEA:19626	76.9245	RHEA:21358
0.217352	PD0211	AYFVYJQAPQTCCC-GBXIJSLDSA-N		flat tautomer	1	0	0.111035	0.01	2.01	0.0555173	RHEA:26209	76.9245	RHEA:21797
0.217352	PD0211	AYFVYJQAPQTCCC-GBXIJSLDSA-N		flat tautomer	1	0	0.111035	0.01	2.01	0.0555173	RHEA:26209	76.9245	RHEA:21358
0.216938	PD1296	AYFVYJQAPQTCCC-GBXIJSLDSA-N	MTCFGRXMJLQNBG-REOHCLBHSA-N	direct	1	1	28.2092	0.01	2.01	14.1046	RHEA:28571	200	RHEA:23177
0.21598	PD1296	AYFVYJQAPQTCCC-GBXIJSLDSA-N	MTCFGRXMJLQNBG-REOHCLBHSA-N	direct	1	1	27.714	0.01	2.01	13.857	RXN-17159	200	RHEA:23177
0.211591	PD0233	AYFVYJQAPQTCCC-GBXIJSLDSA-N	MTCFGRXMJLQNBG-REOHCLBHSA-N	direct	1	1	25.5289	0.01	2.01	12.7645	RHEA:28571	200	RHEA:33629
0.203305	PD1311	AYFVYJQAPQTCCC-GBXIJSLDSA-N	MTCFGRXMJLQNBG-REOHCLBHSA-N	direct	1	1	21.7589	0.01	2.01	10.8794	RXN-15678	17.7645	RXN-18314
0.203305	PD1311	AYFVYJQAPQTCCC-GBXIJSLDSA-N	MTCFGRXMJLQNBG-REOHCLBHSA-N	direct	1	1	21.7589	0.01	2.01	10.8794	RXN-15678	17.0022	RXN-15667
0.203305	PD1311	AYFVYJQAPQTCCC-GBXIJSLDSA-N	MTCFGRXMJLQNBG-REOHCLBHSA-N	direct	1	1	21.7589	0.01	2.01	10.8794	RXN-15678	16.2733	RXN-15642
0.203305	PD1311	AYFVYJQAPQTCCC-GBXIJSLDSA-N	MTCFGRXMJLQNBG-REOHCLBHSA-N	direct	1	1	21.7589	0.01	2.01	10.8794	RXN-15678	15.983	RXN-16089
0.181543	PD0233	AYFVYJQAPQTCCC-GBXIJSLDSA-N	MTCFGRXMJLQNBG-REOHCLBHSA-N	direct	1	1	13.8344	0.01	2.01	6.91721	RXN-15951	200	RHEA:33629
0.181294	PD1296	AYFVYJQAPQTCCC-GBXIJSLDSA-N	MTCFGRXMJLQNBG-REOHCLBHSA-N	direct	1	1	13.7589	0.01	2.01	6.87943	RXN-15951	200	RHEA:23177
0.175868	PD0098	AYFVYJQAPQTCCC-GBXIJSLDSA-N	MTCFGRXMJLQNBG-REOHCLBHSA-N	direct	1	1	12.1841	0.01	2.01	6.09205	RHEA:19169	28.0376	ACSERLY-RXN
0.175868	PD0098	AYFVYJQAPQTCCC-GBXIJSLDSA-N	MTCFGRXMJLQNBG-REOHCLBHSA-N	direct	1	1	12.1841	0.01	2.01	6.09205	RHEA:40663	28.0376	ACSERLY-RXN
0.175647	PD1358	AYFVYJQAPQTCCC-GBXIJSLDSA-N	MTCFGRXMJLQNBG-REOHCLBHSA-N	direct	1	1	12.123	0.01	2.01	6.06148	RHEA:19126	200	RHEA:14329
0.175647	PD1358	AYFVYJQAPQTCCC-GBXIJSLDSA-N	MTCFGRXMJLQNBG-REOHCLBHSA-N	direct	1	1	12.123	0.01	2.01	6.06148	RHEA:19126	200	RHEA:16574
0.166666	PD0425	AYFVYJQAPQTCCC-GBXIJSLDSA-N	MTCFGRXMJLQNBG-REOHCLBHSA-N	direct	1	1	9.82728	0.01	2.01	4.91364	RHEA:24560	200	RHEA:13510
0.166666	PD0425	AYFVYJQAPQTCCC-GBXIJSLDSA-N	MTCFGRXMJLQNBG-REOHCLBHSA-N	direct	1	1	9.82728	0.01	2.01	4.91364	RHEA:24560	200	RHEA:13727
0.165387	PD1141	AYFVYJQAPQTCCC-GBXIJSLDSA-N	MTCFGRXMJLQNBG-REOHCLBHSA-N	direct	1	1	9.52894	0.01	2.01	4.76447	RHEA:29877	11.4295	RHEA:21018
0.163589	PD1318	AYFVYJQAPQTCCC-GBXIJSLDSA-N	MTCFGRXMJLQNBG-REOHCLBHSA-N	direct	1	1	9.12133	0.01	2.01	4.56067	RXN0-2161	200	SERINE--TRNA-LIGASE-RXN
0.163589	PD1318	AYFVYJQAPQTCCC-GBXIJSLDSA-N	MTCFGRXMJLQNBG-REOHCLBHSA-N	direct	1	1	9.12133	0.01	2.01	4.56067	SERINE--TRNA-LIGASE-RXN	200	RXN0-2161
0.15745	PD1358	AYFVYJQAPQTCCC-GBXIJSLDSA-N	MTCFGRXMJLQNBG-REOHCLBHSA-N	direct	1	1	7.82728	0.01	2.01	3.91364	RHEA:22853	200	RHEA:14329
0.15745	PD1358	AYFVYJQAPQTCCC-GBXIJSLDSA-N	MTCFGRXMJLQNBG-REOHCLBHSA-N	direct	1	1	7.82728	0.01	2.01	3.91364	RHEA:22853	200	RHEA:16574
0.148449	PD0647	AYFVYJQAPQTCCC-GBXIJSLDSA-N	MTCFGRXMJLQNBG-REOHCLBHSA-N	direct	1	1	6.18518	0.01	2.01	3.09259	RHEA:24560	10.3969	RHEA:20892
0.148449	PD0647	AYFVYJQAPQTCCC-GBXIJSLDSA-N	MTCFGRXMJLQNBG-REOHCLBHSA-N	direct	1	1	6.18518	0.01	2.01	3.09259	RHEA:24560	10.2899	RHEA:33154
0.147325	PD1548	AYFVYJQAPQTCCC-GBXIJSLDSA-N	MTCFGRXMJLQNBG-UWTATZPHSA-N	direct	1	1	6	0.01	2.01	3	RHEA:43009	79.4881	RHEA:10112
0.147325	PD1548	AYFVYJQAPQTCCC-GBXIJSLDSA-N	MTCFGRXMJLQNBG-UWTATZPHSA-N	direct	1	1	6	0.01	2.01	3	RHEA:13978	79.4881	RHEA:10112
0.147325	PD0822	AYFVYJQAPQTCCC-GBXIJSLDSA-N	MTCFGRXMJLQNBG-REOHCLBHSA-N	direct	1	1	6	0.01	2.01	3	RHEA:24560	10.6737	RHEA:10750
0.147325	PD0325	AYFVYJQAPQTCCC-GBXIJSLDSA-N	MTCFGRXMJLQNBG-REOHCLBHSA-N	direct	1	1	6	0.01	2.01	3	RHEA:24560	91.5817	RHEA:20892
0.141082	PD1841	AYFVYJQAPQTCCC-GBXIJSLDSA-N	MTCFGRXMJLQNBG-UWTATZPHSA-N	direct	1	1	5.04576	0.01	2.01	2.52288	RHEA:43009	137.991	RHEA:36264
0.141082	PD1841	AYFVYJQAPQTCCC-GBXIJSLDSA-N	MTCFGRXMJLQNBG-UWTATZPHSA-N	direct	1	1	5.04576	0.01	2.01	2.52288	RHEA:43009	137.991	ACSERLY-RXN
0.141082	PD1841	AYFVYJQAPQTCCC-GBXIJSLDSA-N	MTCFGRXMJLQNBG-UWTATZPHSA-N	direct	1	1	5.04576	0.01	2.01	2.52288	RHEA:13978	137.991	RHEA:36264
0.141082	PD1841	AYFVYJQAPQTCCC-GBXIJSLDSA-N	MTCFGRXMJLQNBG-UWTATZPHSA-N	direct	1	1	5.04576	0.01	2.01	2.52288	RHEA:13978	137.991	ACSERLY-RXN
0.141082	PD1263	AYFVYJQAPQTCCC-GBXIJSLDSA-N	MTCFGRXMJLQNBG-REOHCLBHSA-N	direct	1	1	5.04576	0.01	2.01	2.52288	RHEA:24560	200	RHEA:15471
0.140935		AYFVYJQAPQTCCC-GBXIJSLDSA-N	MTCFGRXMJLQNBG-UHFFFAOYSA-N	direct	1	1	1	0.1	1.01		3.1.4.13-RXN
0.140935		AYFVYJQAPQTCCC-GBXIJSLDSA-N	MTCFGRXMJLQNBG-REOHCLBHSA-N	direct	1	1	1	0.1	1.01		RHEA:33685
0.140935		AYFVYJQAPQTCCC-GBXIJSLDSA-N	MTCFGRXMJLQNBG-REOHCLBHSA-N	direct	1	1	1	0.1	1.01		RHEA:23766
0.140935		AYFVYJQAPQTCCC-GBXIJSLDSA-N	MTCFGRXMJLQNBG-REOHCLBHSA-N	direct	1	1	1	0.1	1.01		RHEA:21193
0.140935		AYFVYJQAPQTCCC-GBXIJSLDSA-N	MTCFGRXMJLQNBG-REOHCLBHSA-N	direct	1	1	1	0.1	1.01		RHEA:13374
0.140935		AYFVYJQAPQTCCC-GBXIJSLDSA-N	MTCFGRXMJLQNBG-REOHCLBHSA-N	direct	1	1	1	0.1	1.01		RXN-17371
0.140935		AYFVYJQAPQTCCC-GBXIJSLDSA-N	MTCFGRXMJLQNBG-REOHCLBHSA-N	direct	1	1	1	0.1	1.01		ENTMULTI-RXN
0.140935		AYFVYJQAPQTCCC-GBXIJSLDSA-N	MTCFGRXMJLQNBG-REOHCLBHSA-N	direct	1	1	1	0.1	1.01		RXN-7
0.140935		AYFVYJQAPQTCCC-GBXIJSLDSA-N	MTCFGRXMJLQNBG-REOHCLBHSA-N	direct	1	1	1	0.1	1.01		RHEA:22656
0.140935		AYFVYJQAPQTCCC-GBXIJSLDSA-N	MTCFGRXMJLQNBG-REOHCLBHSA-N	direct	1	1	1	0.1	1.01		RHEA:34598
0.140935		AYFVYJQAPQTCCC-GBXIJSLDSA-N	MTCFGRXMJLQNBG-REOHCLBHSA-N	direct	1	1	1	0.1	1.01		RHEA:35677
0.140935		AYFVYJQAPQTCCC-GBXIJSLDSA-N	MTCFGRXMJLQNBG-REOHCLBHSA-N	direct	1	1	1	0.1	1.01		RHEA:38931
0.140935		AYFVYJQAPQTCCC-GBXIJSLDSA-N	MTCFGRXMJLQNBG-REOHCLBHSA-N	direct	1	1	1	0.1	1.01		RHEA:17113
0.140935		AYFVYJQAPQTCCC-GBXIJSLDSA-N	MTCFGRXMJLQNBG-REOHCLBHSA-N	direct	1	1	1	0.1	1.01		RHEA:41600
0.140935		AYFVYJQAPQTCCC-GBXIJSLDSA-N	MTCFGRXMJLQNBG-REOHCLBHSA-N	direct	1	1	1	0.1	1.01		RHEA:35682
0.140935		AYFVYJQAPQTCCC-GBXIJSLDSA-N	MTCFGRXMJLQNBG-REOHCLBHSA-N	direct	1	1	1	0.1	1.01		RHEA:41500
0.140935		AYFVYJQAPQTCCC-GBXIJSLDSA-N	MTCFGRXMJLQNBG-REOHCLBHSA-N	direct	1	1	1	0.1	1.01		RHEA:41489
0.140935		AYFVYJQAPQTCCC-GBXIJSLDSA-N	MTCFGRXMJLQNBG-REOHCLBHSA-N	direct	1	1	1	0.1	1.01		RHEA:41493
0.140935		AYFVYJQAPQTCCC-GBXIJSLDSA-N	MTCFGRXMJLQNBG-REOHCLBHSA-N	direct	1	1	1	0.1	1.01		RHEA:20884
0.140935		AYFVYJQAPQTCCC-GBXIJSLDSA-N	MTCFGRXMJLQNBG-REOHCLBHSA-N	direct	1	1	1	0.1	1.01		RXN-974
0.140935		AYFVYJQAPQTCCC-GBXIJSLDSA-N	MTCFGRXMJLQNBG-REOHCLBHSA-N	direct	1	1	1	0.1	1.01		RXN-17831
0.140935		AYFVYJQAPQTCCC-GBXIJSLDSA-N	MTCFGRXMJLQNBG-REOHCLBHSA-N	direct	1	1	1	0.1	1.01		RXN-11607
0.140935		AYFVYJQAPQTCCC-GBXIJSLDSA-N	MTCFGRXMJLQNBG-REOHCLBHSA-N	direct	1	1	1	0.1	1.01		RXN-15420
0.140935		AYFVYJQAPQTCCC-GBXIJSLDSA-N	MTCFGRXMJLQNBG-REOHCLBHSA-N	direct	1	1	1	0.1	1.01		RHEA:41497
0.140935		AYFVYJQAPQTCCC-GBXIJSLDSA-N	MTCFGRXMJLQNBG-REOHCLBHSA-N	direct	1	1	1	0.1	1.01		RHEA:41604
0.140935		AYFVYJQAPQTCCC-GBXIJSLDSA-N	MTCFGRXMJLQNBG-REOHCLBHSA-N	direct	1	1	1	0.1	1.01		RHEA:40797
0.140935		AYFVYJQAPQTCCC-GBXIJSLDSA-N	MTCFGRXMJLQNBG-REOHCLBHSA-N	direct	1	1	1	0.1	1.01		RHEA:41485
0.140935		AYFVYJQAPQTCCC-GBXIJSLDSA-N	MTCFGRXMJLQNBG-REOHCLBHSA-N	direct	1	1	1	0.1	1.01		RHEA:47106
0.140935		AYFVYJQAPQTCCC-GBXIJSLDSA-N	MTCFGRXMJLQNBG-UWTATZPHSA-N	direct	1	1	1	0.1	1.01		RHEA:30108
0.140935		AYFVYJQAPQTCCC-GBXIJSLDSA-N	MTCFGRXMJLQNBG-UWTATZPHSA-N	direct	1	1	1	0.1	1.01		RHEA:27708
0.140935		AYFVYJQAPQTCCC-GBXIJSLDSA-N	JBNUARFQOCGDRK-GBXIJSLDSA-N	direct	1	1	1	0.1	1.01		RHEA:28789
0.140935		AYFVYJQAPQTCCC-GBXIJSLDSA-N	JBNUARFQOCGDRK-GBXIJSLDSA-N	direct	1	1	1	0.1	1.01		RHEA:30659
0.140935		AYFVYJQAPQTCCC-GBXIJSLDSA-N	JBNUARFQOCGDRK-GBXIJSLDSA-N	direct	1	1	1	0.1	1.01		RHEA:28780
0.140935		AYFVYJQAPQTCCC-GBXIJSLDSA-N	ZIWHLYJGRCIXQX-BDAKNGLRSA-N	direct	1	1	1	0.1	1.01		RXN-16681
0.140935		AYFVYJQAPQTCCC-GBXIJSLDSA-N	ZIWHLYJGRCIXQX-BDAKNGLRSA-N	direct	1	1	1	0.1	1.01		RXN-16667
0.140935		AYFVYJQAPQTCCC-GBXIJSLDSA-N	MTCFGRXMJLQNBG-REOHCLBHSA-N	direct	1	1	1	0.1	1.01	0.443697	RHEA:22853
0.140935		AYFVYJQAPQTCCC-GBXIJSLDSA-N	MTCFGRXMJLQNBG-REOHCLBHSA-N	direct	1	1	1	0.1	1.01	0.823909	RHEA:19169
0.140935		AYFVYJQAPQTCCC-GBXIJSLDSA-N	MTCFGRXMJLQNBG-REOHCLBHSA-N	direct	1	1	1	0.1	1.01	0.823909	RHEA:40663
0.140935		AYFVYJQAPQTCCC-GBXIJSLDSA-N	MTCFGRXMJLQNBG-UWTATZPHSA-N	direct	1	1	1	0.1	1.01	0.387216	RHEA:43009
0.140935		AYFVYJQAPQTCCC-GBXIJSLDSA-N	MTCFGRXMJLQNBG-UWTATZPHSA-N	direct	1	1	1	0.1	1.01	0.387216	RHEA:13978
0.140935		AYFVYJQAPQTCCC-GBXIJSLDSA-N	MTCFGRXMJLQNBG-REOHCLBHSA-N	direct	1	1	1	0.1	1.01	0.113509	RHEA:21209
0.140935		AYFVYJQAPQTCCC-GBXIJSLDSA-N	MTCFGRXMJLQNBG-UWTATZPHSA-N	direct	1	1	1	0.1	1.01	0.113509	RHEA:24874
0.140935		AYFVYJQAPQTCCC-GBXIJSLDSA-N	MTCFGRXMJLQNBG-REOHCLBHSA-N	direct	1	1	1	0.1	1.01	0.309804	GLYOHMETRANS-RXN
0.140935		AYFVYJQAPQTCCC-GBXIJSLDSA-N	MTCFGRXMJLQNBG-REOHCLBHSA-N	direct	1	1	1	0.1	1.01	0.853872	RHEA:45826
0.139302	PD0086	AYFVYJQAPQTCCC-GBXIJSLDSA-N	MTCFGRXMJLQNBG-REOHCLBHSA-N	direct	1	1	4.79588	0.01	2.01	2.39794	RHEA:24560	200	RHEA:23282
0.139302	PD0086	AYFVYJQAPQTCCC-GBXIJSLDSA-N	MTCFGRXMJLQNBG-REOHCLBHSA-N	direct	1	1	4.79588	0.01	2.01	2.39794	RHEA:24560	200	RHEA:17328
0.137872	PD1769	AYFVYJQAPQTCCC-GBXIJSLDSA-N	MTCFGRXMJLQNBG-REOHCLBHSA-N	direct	1	1	4.60206	0.01	2.01	2.30103	RHEA:24560	7.83863	RHEA:33154
0.137872	PD1769	AYFVYJQAPQTCCC-GBXIJSLDSA-N	MTCFGRXMJLQNBG-REOHCLBHSA-N	direct	1	1	4.60206	0.01	2.01	2.30103	RHEA:24560	7.24872	RXN-14735
0.133123	PD1770	AYFVYJQAPQTCCC-GBXIJSLDSA-N	MTCFGRXMJLQNBG-REOHCLBHSA-N	direct	1	1	4	0.01	2.01	2	RHEA:24560	3	RHEA:13510
0.133123	PD1770	AYFVYJQAPQTCCC-GBXIJSLDSA-N	MTCFGRXMJLQNBG-REOHCLBHSA-N	direct	1	1	4	0.01	2.01	2	RHEA:24560	3	RHEA:13727
0.130091	PD1388	AYFVYJQAPQTCCC-GBXIJSLDSA-N	MTCFGRXMJLQNBG-REOHCLBHSA-N	direct	1	1	3.64782	0.01	2.01	1.82391	RHEA:24560	200	RHEA:30633
0.130091	PD1388	AYFVYJQAPQTCCC-GBXIJSLDSA-N	MTCFGRXMJLQNBG-REOHCLBHSA-N	direct	1	1	3.64782	0.01	2.01	1.82391	RHEA:24560	200	RXN-11790
0.124063	PD0174	AYFVYJQAPQTCCC-GBXIJSLDSA-N	MTCFGRXMJLQNBG-REOHCLBHSA-N	direct	1	1	3.01728	0.01	2.01	1.50864	RHEA:21209	3.5544	PGPPHOSPHA-RXN
0.124063	PD0174	AYFVYJQAPQTCCC-GBXIJSLDSA-N	MTCFGRXMJLQNBG-UWTATZPHSA-N	direct	1	1	3.01728	0.01	2.01	1.50864	RHEA:24874	3.5544	PGPPHOSPHA-RXN
0.123501	PD0098	AYFVYJQAPQTCCC-GBXIJSLDSA-N	MTCFGRXMJLQNBG-UWTATZPHSA-N	direct	1	1	2.96297	0.01	2.01	1.48149	RHEA:43009	28.0376	ACSERLY-RXN
0.123501	PD0098	AYFVYJQAPQTCCC-GBXIJSLDSA-N	MTCFGRXMJLQNBG-UWTATZPHSA-N	direct	1	1	2.96297	0.01	2.01	1.48149	RHEA:13978	28.0376	ACSERLY-RXN
0.120811	PD0031	AYFVYJQAPQTCCC-GBXIJSLDSA-N	MTCFGRXMJLQNBG-UWTATZPHSA-N	direct	1	1	2.71309	0.01	2.01	1.35655	RHEA:43009	63.9914	RHEA:14316
0.120811	PD0031	AYFVYJQAPQTCCC-GBXIJSLDSA-N	MTCFGRXMJLQNBG-UWTATZPHSA-N	direct	1	1	2.71309	0.01	2.01	1.35655	RHEA:13978	63.9914	RHEA:14316
0.118046	PD0102	AYFVYJQAPQTCCC-GBXIJSLDSA-N	MTCFGRXMJLQNBG-REOHCLBHSA-N	direct	1	1	2.47314	0.01	2.01	1.23657	RHEA:21209	200	VALINE--TRNA-LIGASE-RXN
0.118046	PD0102	AYFVYJQAPQTCCC-GBXIJSLDSA-N	MTCFGRXMJLQNBG-UWTATZPHSA-N	direct	1	1	2.47314	0.01	2.01	1.23657	RHEA:24874	200	VALINE--TRNA-LIGASE-RXN
0.117179	PD0715	AYFVYJQAPQTCCC-GBXIJSLDSA-N	MTCFGRXMJLQNBG-UWTATZPHSA-N	direct	1	1	2.40132	0.01	2.01	1.20066	RHEA:43009	200	RHEA:13804
0.117179	PD0715	AYFVYJQAPQTCCC-GBXIJSLDSA-N	MTCFGRXMJLQNBG-UWTATZPHSA-N	direct	1	1	2.40132	0.01	2.01	1.20066	RHEA:13978	200	RHEA:13804
0.112815	PD1273	AYFVYJQAPQTCCC-GBXIJSLDSA-N	MTCFGRXMJLQNBG-REOHCLBHSA-N	direct	1	1	2.06303	0.01	2.01	1.03152	RHEA:22853	200	RHEA:15759
0.112815	PD1273	AYFVYJQAPQTCCC-GBXIJSLDSA-N	MTCFGRXMJLQNBG-REOHCLBHSA-N	direct	1	1	2.06303	0.01	2.01	1.03152	RHEA:22853	200	RHEA:15762
0.112815	PD1273	AYFVYJQAPQTCCC-GBXIJSLDSA-N	MTCFGRXMJLQNBG-REOHCLBHSA-N	direct	1	1	2.06303	0.01	2.01	1.03152	RHEA:22853	200	RHEA:23777
0.112815	PD1273	AYFVYJQAPQTCCC-GBXIJSLDSA-N	MTCFGRXMJLQNBG-REOHCLBHSA-N	direct	1	1	2.06303	0.01	2.01	1.03152	RHEA:22853	200	HOMOSERDEHYDROG-RXN
0.112561	PD1756	AYFVYJQAPQTCCC-GBXIJSLDSA-N	MTCFGRXMJLQNBG-REOHCLBHSA-N	direct	1	1	2.04455	0.01	2.01	1.02228	RHEA:30572	2.30103	RHEA:23683
0.111943	PD0074	AYFVYJQAPQTCCC-GBXIJSLDSA-N	MTCFGRXMJLQNBG-UWTATZPHSA-N	direct	1	1	2	0.01	2.01	1	RHEA:43009	200	RHEA:20936
0.111943	PD0074	AYFVYJQAPQTCCC-GBXIJSLDSA-N	MTCFGRXMJLQNBG-UWTATZPHSA-N	direct	1	1	2	0.01	2.01	1	RHEA:43009	200	RHEA:24810
0.111943	PD0074	AYFVYJQAPQTCCC-GBXIJSLDSA-N	MTCFGRXMJLQNBG-UWTATZPHSA-N	direct	1	1	2	0.01	2.01	1	RHEA:43009	200	RHEA:27696
0.111943	PD0074	AYFVYJQAPQTCCC-GBXIJSLDSA-N	MTCFGRXMJLQNBG-UWTATZPHSA-N	direct	1	1	2	0.01	2.01	1	RHEA:13978	200	RHEA:20936
0.111943	PD0074	AYFVYJQAPQTCCC-GBXIJSLDSA-N	MTCFGRXMJLQNBG-UWTATZPHSA-N	direct	1	1	2	0.01	2.01	1	RHEA:13978	200	RHEA:24810
0.111943	PD0074	AYFVYJQAPQTCCC-GBXIJSLDSA-N	MTCFGRXMJLQNBG-UWTATZPHSA-N	direct	1	1	2	0.01	2.01	1	RHEA:13978	200	RHEA:27696
0.106651	PD1582	AYFVYJQAPQTCCC-GBXIJSLDSA-N	MTCFGRXMJLQNBG-REOHCLBHSA-N	direct	1	1	1.64782	0.01	2.01	0.823909	RHEA:21209	17.2457	RHEA:15890
0.106651	PD1582	AYFVYJQAPQTCCC-GBXIJSLDSA-N	MTCFGRXMJLQNBG-REOHCLBHSA-N	direct	1	1	1.64782	0.01	2.01	0.823909	RHEA:21209	17.2457	RHEA:18302
0.106651	PD1582	AYFVYJQAPQTCCC-GBXIJSLDSA-N	MTCFGRXMJLQNBG-REOHCLBHSA-N	direct	1	1	1.64782	0.01	2.01	0.823909	RHEA:21209	17.2457	GMP-SYN-GLUT-RXN
0.106651	PD1582	AYFVYJQAPQTCCC-GBXIJSLDSA-N	MTCFGRXMJLQNBG-UWTATZPHSA-N	direct	1	1	1.64782	0.01	2.01	0.823909	RHEA:24874	17.2457	RHEA:15890
0.106651	PD1582	AYFVYJQAPQTCCC-GBXIJSLDSA-N	MTCFGRXMJLQNBG-UWTATZPHSA-N	direct	1	1	1.64782	0.01	2.01	0.823909	RHEA:24874	17.2457	RHEA:18302
0.106651	PD1582	AYFVYJQAPQTCCC-GBXIJSLDSA-N	MTCFGRXMJLQNBG-UWTATZPHSA-N	direct	1	1	1.64782	0.01	2.01	0.823909	RHEA:24874	17.2457	GMP-SYN-GLUT-RXN
0.103161	PD1887	AYFVYJQAPQTCCC-GBXIJSLDSA-N	MTCFGRXMJLQNBG-REOHCLBHSA-N	direct	1	1	1.44249	0.01	2.01	0.721246	RHEA:29877	1.52288	RXN-17323
0.103161	PD1828	AYFVYJQAPQTCCC-GBXIJSLDSA-N	MTCFGRXMJLQNBG-REOHCLBHSA-N	direct	1	1	1.44249	0.01	2.01	0.721246	RXN-16906	51.7852	3.2.1.25-RXN
0.101571	PD_RS13040	AYFVYJQAPQTCCC-GBXIJSLDSA-N	MTCFGRXMJLQNBG-REOHCLBHSA-N	direct	1	1	1.35556	0.01	2.01	0.677781	RHEA:21209	4.41005	RXN-9385
0.101571	PD_RS13040	AYFVYJQAPQTCCC-GBXIJSLDSA-N	MTCFGRXMJLQNBG-REOHCLBHSA-N	direct	1	1	1.35556	0.01	2.01	0.677781	RHEA:21209	4.41005	RXN-18273
0.101571	PD_RS13040	AYFVYJQAPQTCCC-GBXIJSLDSA-N	MTCFGRXMJLQNBG-UWTATZPHSA-N	direct	1	1	1.35556	0.01	2.01	0.677781	RHEA:24874	4.41005	RXN-9385
0.101571	PD_RS13040	AYFVYJQAPQTCCC-GBXIJSLDSA-N	MTCFGRXMJLQNBG-UWTATZPHSA-N	direct	1	1	1.35556	0.01	2.01	0.677781	RHEA:24874	4.41005	RXN-18273
0.100805	PD1447	AYFVYJQAPQTCCC-GBXIJSLDSA-N	MTCFGRXMJLQNBG-REOHCLBHSA-N	direct	1	1	1.31515	0.01	2.01	0.657577	RHEA:21209	200	RHEA:15890
0.100805	PD1447	AYFVYJQAPQTCCC-GBXIJSLDSA-N	MTCFGRXMJLQNBG-REOHCLBHSA-N	direct	1	1	1.31515	0.01	2.01	0.657577	RHEA:21209	200	RHEA:18302
0.100805	PD1447	AYFVYJQAPQTCCC-GBXIJSLDSA-N	MTCFGRXMJLQNBG-REOHCLBHSA-N	direct	1	1	1.31515	0.01	2.01	0.657577	RHEA:21209	200	GMP-SYN-GLUT-RXN
0.100805	PD1447	AYFVYJQAPQTCCC-GBXIJSLDSA-N	MTCFGRXMJLQNBG-UWTATZPHSA-N	direct	1	1	1.31515	0.01	2.01	0.657577	RHEA:24874	200	RHEA:15890
0.100805	PD1447	AYFVYJQAPQTCCC-GBXIJSLDSA-N	MTCFGRXMJLQNBG-UWTATZPHSA-N	direct	1	1	1.31515	0.01	2.01	0.657577	RHEA:24874	200	RHEA:18302
0.100805	PD1447	AYFVYJQAPQTCCC-GBXIJSLDSA-N	MTCFGRXMJLQNBG-UWTATZPHSA-N	direct	1	1	1.31515	0.01	2.01	0.657577	RHEA:24874	200	GMP-SYN-GLUT-RXN
0.100805	PD0841	AYFVYJQAPQTCCC-GBXIJSLDSA-N	MTCFGRXMJLQNBG-UWTATZPHSA-N	direct	1	1	1.31515	0.01	2.01	0.657577	RHEA:43009	168.013	GLYCINE--TRNA-LIGASE-RXN
0.100805	PD0841	AYFVYJQAPQTCCC-GBXIJSLDSA-N	MTCFGRXMJLQNBG-UWTATZPHSA-N	direct	1	1	1.31515	0.01	2.01	0.657577	RHEA:13978	168.013	GLYCINE--TRNA-LIGASE-RXN
0.0972087	PD1277	AYFVYJQAPQTCCC-GBXIJSLDSA-N	MTCFGRXMJLQNBG-REOHCLBHSA-N	direct	1	1	1.13727	0.01	2.01	0.568636	RHEA:21209	93.6198	RXN-16649
0.0972087	PD1277	AYFVYJQAPQTCCC-GBXIJSLDSA-N	MTCFGRXMJLQNBG-REOHCLBHSA-N	direct	1	1	1.13727	0.01	2.01	0.568636	RHEA:21209	93.6198	BETA-LACTAMASE-RXN
0.0972087	PD1277	AYFVYJQAPQTCCC-GBXIJSLDSA-N	MTCFGRXMJLQNBG-UWTATZPHSA-N	direct	1	1	1.13727	0.01	2.01	0.568636	RHEA:24874	93.6198	RXN-16649
0.0972087	PD1277	AYFVYJQAPQTCCC-GBXIJSLDSA-N	MTCFGRXMJLQNBG-UWTATZPHSA-N	direct	1	1	1.13727	0.01	2.01	0.568636	RHEA:24874	93.6198	BETA-LACTAMASE-RXN
0.0965265	PD0827	AYFVYJQAPQTCCC-GBXIJSLDSA-N	MTCFGRXMJLQNBG-REOHCLBHSA-N	direct	1	1	1.10568	0.01	2.01	0.552842	RHEA:29877	200	RHEA:17453
0.0958543	PD2041	AYFVYJQAPQTCCC-GBXIJSLDSA-N	MTCFGRXMJLQNBG-REOHCLBHSA-N	direct	1	1	1.0752	0.01	2.01	0.537602	RHEA:21209	200	RHEA:13065
0.0958543	PD2041	AYFVYJQAPQTCCC-GBXIJSLDSA-N	MTCFGRXMJLQNBG-UWTATZPHSA-N	direct	1	1	1.0752	0.01	2.01	0.537602	RHEA:24874	200	RHEA:13065
0.0945363	PD1041	AYFVYJQAPQTCCC-GBXIJSLDSA-N	MTCFGRXMJLQNBG-REOHCLBHSA-N	direct	1	1	1.01728	0.01	2.01	0.508638	RHEA:22853	94.7959	RXN-13251
0.0913626	PD1265	AYFVYJQAPQTCCC-GBXIJSLDSA-N	MTCFGRXMJLQNBG-REOHCLBHSA-N	direct	1	1	0.887395	0.01	2.01	0.443697	RHEA:21209	200	RHEA:14468
0.0913626	PD1265	AYFVYJQAPQTCCC-GBXIJSLDSA-N	MTCFGRXMJLQNBG-REOHCLBHSA-N	direct	1	1	0.887395	0.01	2.01	0.443697	RHEA:21209	200	RHEA:11043
0.0913626	PD1265	AYFVYJQAPQTCCC-GBXIJSLDSA-N	MTCFGRXMJLQNBG-UWTATZPHSA-N	direct	1	1	0.887395	0.01	2.01	0.443697	RHEA:24874	200	RHEA:14468
0.0913626	PD1265	AYFVYJQAPQTCCC-GBXIJSLDSA-N	MTCFGRXMJLQNBG-UWTATZPHSA-N	direct	1	1	0.887395	0.01	2.01	0.443697	RHEA:24874	200	RHEA:11043
0.0907438	PD1812	AYFVYJQAPQTCCC-GBXIJSLDSA-N	MTCFGRXMJLQNBG-REOHCLBHSA-N	direct	1	1	0.863597	0.01	2.01	0.431798	RHEA:22853	154.245	RHEA:20400
0.0907438	PD0388	AYFVYJQAPQTCCC-GBXIJSLDSA-N	MTCFGRXMJLQNBG-REOHCLBHSA-N	direct	1	1	0.863597	0.01	2.01	0.431798	PHOSPHASERSYN-RXN	200	RXN-15544
0.0907438	PD0388	AYFVYJQAPQTCCC-GBXIJSLDSA-N	MTCFGRXMJLQNBG-REOHCLBHSA-N	direct	1	1	0.863597	0.01	2.01	0.431798	PHOSPHASERSYN-RXN	200	RXN-8141
0.090129	PD0555	AYFVYJQAPQTCCC-GBXIJSLDSA-N	MTCFGRXMJLQNBG-REOHCLBHSA-N	direct	1	1	0.840433	0.01	2.01	1.76955	RHEA:40663	0.420216	RHEA:26172
0.089518	PD1901	AYFVYJQAPQTCCC-GBXIJSLDSA-N	MTCFGRXMJLQNBG-REOHCLBHSA-N	direct	1	1	0.817871	0.01	2.01	0.60206	RHEA:22853	0.408935	RHEA:24285
0.0889101	PD1456	AYFVYJQAPQTCCC-GBXIJSLDSA-N	MTCFGRXMJLQNBG-REOHCLBHSA-N	direct	1	1	0.79588	0.01	2.01	0.39794	RHEA:21209	63.7852	RHEA:24827
0.0889101	PD1456	AYFVYJQAPQTCCC-GBXIJSLDSA-N	MTCFGRXMJLQNBG-REOHCLBHSA-N	direct	1	1	0.79588	0.01	2.01	0.39794	RHEA:21209	63.7852	RHEA:24489
0.0889101	PD1456	AYFVYJQAPQTCCC-GBXIJSLDSA-N	MTCFGRXMJLQNBG-UWTATZPHSA-N	direct	1	1	0.79588	0.01	2.01	0.39794	RHEA:24874	63.7852	RHEA:24827
0.0889101	PD1456	AYFVYJQAPQTCCC-GBXIJSLDSA-N	MTCFGRXMJLQNBG-UWTATZPHSA-N	direct	1	1	0.79588	0.01	2.01	0.39794	RHEA:24874	63.7852	RHEA:24489
0.0871012	PD1707	AYFVYJQAPQTCCC-GBXIJSLDSA-N	MTCFGRXMJLQNBG-UWTATZPHSA-N	direct	1	1	0.733063	0.01	2.01	0.366532	RHEA:43009	200	RHEA:14254
0.0871012	PD1707	AYFVYJQAPQTCCC-GBXIJSLDSA-N	MTCFGRXMJLQNBG-UWTATZPHSA-N	direct	1	1	0.733063	0.01	2.01	0.366532	RHEA:43009	200	RHEA:22091
0.0871012	PD1707	AYFVYJQAPQTCCC-GBXIJSLDSA-N	MTCFGRXMJLQNBG-UWTATZPHSA-N	direct	1	1	0.733063	0.01	2.01	0.366532	RHEA:43009	200	RHEA:28100
0.0871012	PD1707	AYFVYJQAPQTCCC-GBXIJSLDSA-N	MTCFGRXMJLQNBG-UWTATZPHSA-N	direct	1	1	0.733063	0.01	2.01	0.366532	RHEA:43009	200	RXN0-6427
0.0871012	PD1707	AYFVYJQAPQTCCC-GBXIJSLDSA-N	MTCFGRXMJLQNBG-UWTATZPHSA-N	direct	1	1	0.733063	0.01	2.01	0.366532	RHEA:13978	200	RHEA:14254
0.0871012	PD1707	AYFVYJQAPQTCCC-GBXIJSLDSA-N	MTCFGRXMJLQNBG-UWTATZPHSA-N	direct	1	1	0.733063	0.01	2.01	0.366532	RHEA:13978	200	RHEA:22091
0.0871012	PD1707	AYFVYJQAPQTCCC-GBXIJSLDSA-N	MTCFGRXMJLQNBG-UWTATZPHSA-N	direct	1	1	0.733063	0.01	2.01	0.366532	RHEA:13978	200	RHEA:28100
0.0871012	PD1707	AYFVYJQAPQTCCC-GBXIJSLDSA-N	MTCFGRXMJLQNBG-UWTATZPHSA-N	direct	1	1	0.733063	0.01	2.01	0.366532	RHEA:13978	200	RXN0-6427
0.0871012	PD0754	AYFVYJQAPQTCCC-GBXIJSLDSA-N	MTCFGRXMJLQNBG-REOHCLBHSA-N	direct	1	1	0.733063	0.01	2.01	0.366532	RHEA:21209	200	RHEA:15982
0.0871012	PD0754	AYFVYJQAPQTCCC-GBXIJSLDSA-N	MTCFGRXMJLQNBG-UWTATZPHSA-N	direct	1	1	0.733063	0.01	2.01	0.366532	RHEA:24874	200	RHEA:15982
0.0865019	PD0406	AYFVYJQAPQTCCC-GBXIJSLDSA-N	MTCFGRXMJLQNBG-REOHCLBHSA-N	direct	1	1	0.713095	0.01	2.01	0.356547	RHEA:21209	16.5421	RHEA:21711
0.0865019	PD0406	AYFVYJQAPQTCCC-GBXIJSLDSA-N	MTCFGRXMJLQNBG-UWTATZPHSA-N	direct	1	1	0.713095	0.01	2.01	0.356547	RHEA:24874	16.5421	RHEA:21711
0.0847096	PD0641	AYFVYJQAPQTCCC-GBXIJSLDSA-N	MTCFGRXMJLQNBG-REOHCLBHSA-N	direct	1	1	0.655804	0.01	2.01	0.327902	RHEA:21209	31.8477	RHEA:11500
0.0847096	PD0641	AYFVYJQAPQTCCC-GBXIJSLDSA-N	MTCFGRXMJLQNBG-UWTATZPHSA-N	direct	1	1	0.655804	0.01	2.01	0.327902	RHEA:24874	31.8477	RHEA:11500
0.0841128	PD1903	AYFVYJQAPQTCCC-GBXIJSLDSA-N	MTCFGRXMJLQNBG-REOHCLBHSA-N	direct	1	1	0.637518	0.01	2.01	0.318759	RHEA:29877	5.76955	RHEA:42673
0.0835157	PD_RS08425	AYFVYJQAPQTCCC-GBXIJSLDSA-N	MTCFGRXMJLQNBG-REOHCLBHSA-N	direct	1	1	0.619608	0.01	2.01	0.309804	RHEA:21209	0.853872	RHEA:10154
0.0835157	PD_RS08425	AYFVYJQAPQTCCC-GBXIJSLDSA-N	MTCFGRXMJLQNBG-UWTATZPHSA-N	direct	1	1	0.619608	0.01	2.01	0.309804	RHEA:24874	0.853872	RHEA:10154
0.0835157	PD0281	AYFVYJQAPQTCCC-GBXIJSLDSA-N	MTCFGRXMJLQNBG-REOHCLBHSA-N	direct	1	1	0.619608	0.01	2.01	0.309804	RHEA:29877	53.0985	RHEA:24297
0.0835157	PD0281	AYFVYJQAPQTCCC-GBXIJSLDSA-N	MTCFGRXMJLQNBG-REOHCLBHSA-N	direct	1	1	0.619608	0.01	2.01	0.309804	RHEA:29877	51.4895	RHEA:17032
0.0823194	PD1795	AYFVYJQAPQTCCC-GBXIJSLDSA-N	MTCFGRXMJLQNBG-REOHCLBHSA-N	direct	1	1	0.58486	0.01	2.01	0.29243	RHEA:19169	3	RXN-11805
0.0823194	PD1795	AYFVYJQAPQTCCC-GBXIJSLDSA-N	MTCFGRXMJLQNBG-REOHCLBHSA-N	direct	1	1	0.58486	0.01	2.01	0.29243	RHEA:40663	3	RXN-11805
0.0817193	PD2039	AYFVYJQAPQTCCC-GBXIJSLDSA-N	MTCFGRXMJLQNBG-REOHCLBHSA-N	direct	1	1	0.567993	0.01	2.01	0.283997	RHEA:21209	9.28067	RHEA:40965
0.0817193	PD2039	AYFVYJQAPQTCCC-GBXIJSLDSA-N	MTCFGRXMJLQNBG-REOHCLBHSA-N	direct	1	1	0.567993	0.01	2.01	0.283997	RHEA:21209	9.28067	RXN-17067
0.0817193	PD2039	AYFVYJQAPQTCCC-GBXIJSLDSA-N	MTCFGRXMJLQNBG-REOHCLBHSA-N	direct	1	1	0.567993	0.01	2.01	0.283997	RHEA:21209	9.28067	RXN-17077
0.0817193	PD2039	AYFVYJQAPQTCCC-GBXIJSLDSA-N	MTCFGRXMJLQNBG-UWTATZPHSA-N	direct	1	1	0.567993	0.01	2.01	0.283997	RHEA:24874	9.28067	RHEA:40965
0.0817193	PD2039	AYFVYJQAPQTCCC-GBXIJSLDSA-N	MTCFGRXMJLQNBG-UWTATZPHSA-N	direct	1	1	0.567993	0.01	2.01	0.283997	RHEA:24874	9.28067	RXN-17067
0.0817193	PD2039	AYFVYJQAPQTCCC-GBXIJSLDSA-N	MTCFGRXMJLQNBG-UWTATZPHSA-N	direct	1	1	0.567993	0.01	2.01	0.283997	RHEA:24874	9.28067	RXN-17077
0.0817193	PD1167	AYFVYJQAPQTCCC-GBXIJSLDSA-N	MTCFGRXMJLQNBG-REOHCLBHSA-N	direct	1	1	0.567993	0.01	2.01	0.283997	RHEA:43629	152.86	RHEA:23596
0.0817193	PD1167	AYFVYJQAPQTCCC-GBXIJSLDSA-N	MTCFGRXMJLQNBG-REOHCLBHSA-N	direct	1	1	0.567993	0.01	2.01	0.283997	RHEA:43629	134.184	UGD-RXN
0.0817193	PD1167	AYFVYJQAPQTCCC-GBXIJSLDSA-N	MTCFGRXMJLQNBG-REOHCLBHSA-N	direct	1	1	0.567993	0.01	2.01	0.283997	RHEA:43530	152.86	RHEA:23596
0.0817193	PD1167	AYFVYJQAPQTCCC-GBXIJSLDSA-N	MTCFGRXMJLQNBG-REOHCLBHSA-N	direct	1	1	0.567993	0.01	2.01	0.283997	RHEA:43530	134.184	UGD-RXN
0.0774507	PD0861	AYFVYJQAPQTCCC-GBXIJSLDSA-N	MTCFGRXMJLQNBG-UWTATZPHSA-N	direct	1	1	0.458296	0.01	2.01	0.229148	RHEA:43009	200	RHEA:10511
0.0774507	PD0861	AYFVYJQAPQTCCC-GBXIJSLDSA-N	MTCFGRXMJLQNBG-UWTATZPHSA-N	direct	1	1	0.458296	0.01	2.01	0.229148	RHEA:43009	200	RHEA:27626
0.0774507	PD0861	AYFVYJQAPQTCCC-GBXIJSLDSA-N	MTCFGRXMJLQNBG-UWTATZPHSA-N	direct	1	1	0.458296	0.01	2.01	0.229148	RHEA:13978	200	RHEA:10511
0.0774507	PD0861	AYFVYJQAPQTCCC-GBXIJSLDSA-N	MTCFGRXMJLQNBG-UWTATZPHSA-N	direct	1	1	0.458296	0.01	2.01	0.229148	RHEA:13978	200	RHEA:27626
0.0761973	PD2039	AYFVYJQAPQTCCC-GBXIJSLDSA-N	MTCFGRXMJLQNBG-UHFFFAOYSA-N	direct	1	1	0.42934	0.01	2.01	0.21467	PSERPHOSPHA-RXN	9.28067	RHEA:40965
0.0761973	PD2039	AYFVYJQAPQTCCC-GBXIJSLDSA-N	MTCFGRXMJLQNBG-UHFFFAOYSA-N	direct	1	1	0.42934	0.01	2.01	0.21467	PSERPHOSPHA-RXN	9.28067	RXN-17067
0.0761973	PD2039	AYFVYJQAPQTCCC-GBXIJSLDSA-N	MTCFGRXMJLQNBG-UHFFFAOYSA-N	direct	1	1	0.42934	0.01	2.01	0.21467	PSERPHOSPHA-RXN	9.28067	RXN-17077
0.0749224	PD1561	AYFVYJQAPQTCCC-GBXIJSLDSA-N	MTCFGRXMJLQNBG-REOHCLBHSA-N	direct	1	1	0.401319	0.01	2.01	0.200659	RHEA:21209	0.537602	RHEA:10301
0.0749224	PD1561	AYFVYJQAPQTCCC-GBXIJSLDSA-N	MTCFGRXMJLQNBG-REOHCLBHSA-N	direct	1	1	0.401319	0.01	2.01	0.200659	RHEA:21209	0.522879	RHEA:21191
0.0749224	PD1561	AYFVYJQAPQTCCC-GBXIJSLDSA-N	MTCFGRXMJLQNBG-UWTATZPHSA-N	direct	1	1	0.401319	0.01	2.01	0.200659	RHEA:24874	0.537602	RHEA:10301
0.0749224	PD1561	AYFVYJQAPQTCCC-GBXIJSLDSA-N	MTCFGRXMJLQNBG-UWTATZPHSA-N	direct	1	1	0.401319	0.01	2.01	0.200659	RHEA:24874	0.522879	RHEA:21191
0.0729608	PD0033	AYFVYJQAPQTCCC-GBXIJSLDSA-N	MTCFGRXMJLQNBG-UWTATZPHSA-N	direct	1	1	0.360912	0.01	2.01	0.180456	RHEA:43009	117.959	RHEA:13065
0.0729608	PD0033	AYFVYJQAPQTCCC-GBXIJSLDSA-N	MTCFGRXMJLQNBG-UWTATZPHSA-N	direct	1	1	0.360912	0.01	2.01	0.180456	RHEA:13978	117.959	RHEA:13065
0.0722915	PD1041	AYFVYJQAPQTCCC-GBXIJSLDSA-N	MTCFGRXMJLQNBG-REOHCLBHSA-N	direct	1	1	0.34785	0.01	2.01	0.173925	RXN-10638	94.7959	RXN-13251
0.0716134	PD0824	AYFVYJQAPQTCCC-GBXIJSLDSA-N	MTCFGRXMJLQNBG-REOHCLBHSA-N	direct	1	1	0.334982	0.01	2.01	0.455932	RHEA:24560	0.167491	RHEA:32222
0.0716134	PD0824	AYFVYJQAPQTCCC-GBXIJSLDSA-N	MTCFGRXMJLQNBG-REOHCLBHSA-N	direct	1	1	0.334982	0.01	2.01	0.455932	RHEA:24560	0.167491	RHEA:32241
0.0680645	PD2117	AYFVYJQAPQTCCC-GBXIJSLDSA-N	MTCFGRXMJLQNBG-REOHCLBHSA-N	direct	1	1	0.273354	0.01	2.01	0.136677	RHEA:19169	0.552842	RHEA:16884
0.0680645	PD2117	AYFVYJQAPQTCCC-GBXIJSLDSA-N	MTCFGRXMJLQNBG-REOHCLBHSA-N	direct	1	1	0.273354	0.01	2.01	0.136677	RHEA:19169	0.537602	RHEA:11150
0.0680645	PD2117	AYFVYJQAPQTCCC-GBXIJSLDSA-N	MTCFGRXMJLQNBG-REOHCLBHSA-N	direct	1	1	0.273354	0.01	2.01	0.136677	RHEA:40663	0.552842	RHEA:16884
0.0680645	PD2117	AYFVYJQAPQTCCC-GBXIJSLDSA-N	MTCFGRXMJLQNBG-REOHCLBHSA-N	direct	1	1	0.273354	0.01	2.01	0.136677	RHEA:40663	0.537602	RHEA:11150
0.0665535	PD1764	AYFVYJQAPQTCCC-GBXIJSLDSA-N	MTCFGRXMJLQNBG-REOHCLBHSA-N	direct	1	1	0.249877	0.01	2.01	0.207608	RHEA:29877	0.124939	RHEA:22331
0.0665535	PD1764	AYFVYJQAPQTCCC-GBXIJSLDSA-N	MTCFGRXMJLQNBG-REOHCLBHSA-N	direct	1	1	0.249877	0.01	2.01	0.207608	RHEA:29877	0.124939	RHEA:47851
0.0665535	PD1764	AYFVYJQAPQTCCC-GBXIJSLDSA-N	MTCFGRXMJLQNBG-REOHCLBHSA-N	direct	1	1	0.249877	0.01	2.01	0.207608	RHEA:29877	0.124939	RXN-12611
0.0649762	PD1827	AYFVYJQAPQTCCC-GBXIJSLDSA-N	MTCFGRXMJLQNBG-REOHCLBHSA-N	direct	1	1	0.227019	0.01	2.01	0.113509	RHEA:19126	76.5129	RXN-18082
0.0624581	PD0408	AYFVYJQAPQTCCC-GBXIJSLDSA-N	MTCFGRXMJLQNBG-REOHCLBHSA-N	direct	1	1	0.19382	0.01	2.01	0.09691	RHEA:30985	55.9172	RHEA:15104
0.0624581	PD0408	AYFVYJQAPQTCCC-GBXIJSLDSA-N	MTCFGRXMJLQNBG-REOHCLBHSA-N	direct	1	1	0.19382	0.01	2.01	0.09691	RHEA:30985	47.5452	RHEA:23777
0.054338	PD0005	AYFVYJQAPQTCCC-GBXIJSLDSA-N	MTCFGRXMJLQNBG-REOHCLBHSA-N	direct	1	1	0.111035	0.01	2.01	0.0555173	RHEA:29877	0.148742	RHEA:20936
0.054338	PD0005	AYFVYJQAPQTCCC-GBXIJSLDSA-N	MTCFGRXMJLQNBG-REOHCLBHSA-N	direct	1	1	0.111035	0.01	2.01	0.0555173	RHEA:29877	0.148742	RHEA:24810
0.054338	PD0005	AYFVYJQAPQTCCC-GBXIJSLDSA-N	MTCFGRXMJLQNBG-REOHCLBHSA-N	direct	1	1	0.111035	0.01	2.01	0.0555173	RHEA:29877	0.148742	RHEA:27696
0.044457		AYFVYJQAPQTCCC-GBXIJSLDSA-N	DHIKRLNYEAMDOC-RBCVCIGJSA-N	direct	1	1	1	0.1	0.01
0.0314012	PD0793	AYFVYJQAPQTCCC-GBXIJSLDSA-N	KEEQSWOXTDTQJV-BYPYZUCNSA-N	direct	1	2	3.17005	0.01	2.01	1.58503	RXN-13636	123.907	3.1.11.1-RXN
0.0304901	PD1848	AYFVYJQAPQTCCC-GBXIJSLDSA-N	KEEQSWOXTDTQJV-BYPYZUCNSA-N	direct	1	2	2.81787	0.01	2.01	1.40894	RXN-13636	200	GLURS-RXN
0.0287732	PD0555	AYFVYJQAPQTCCC-GBXIJSLDSA-N	MTCFGRXMJLQNBG-REOHCLBHSA-N	direct	1	1	0.00872961	0.01	2.01	0.00436481	RHEA:19169	0.420216	RHEA:26172
0.0287732	PD1915	AYFVYJQAPQTCCC-GBXIJSLDSA-N	MTCFGRXMJLQNBG-REOHCLBHSA-N	direct	1	1	0.00872961	0.01	2.01	0.744727	RHEA:45826	0.00436481	RHEA:10932
0.177828		BBIXOODYWPFNDT-CIUDSAMLSA-N		direct	1	0	1	0.1	0.01
6.33245	PD1399	BITYXLXUCSKTJS-UHFFFAOYSA-N		flat tautomer	1	0	400	2	2.01	200	RHEA:16293	200	RHEA:16293
6.33245	PD1399	BITYXLXUCSKTJS-UHFFFAOYSA-N		flat tautomer	1	0	400	2	2.01	200	RHEA:32290	200	RHEA:32290
6.33245	PD1047	BITYXLXUCSKTJS-UHFFFAOYSA-N		flat tautomer	1	0	400	2	2.01	200	RHEA:21526	200	RHEA:21526
5.99807	PD1398	BITYXLXUCSKTJS-UHFFFAOYSA-N		flat tautomer	1	0	321.974	2	2.01	162.87	RHEA:16293	160.987	RHEA:16293
5.99807	PD1398	BITYXLXUCSKTJS-UHFFFAOYSA-N		flat tautomer	1	0	321.974	2	2.01	162.87	RHEA:32290	160.987	RHEA:32290
5.32493	PD1399	BITYXLXUCSKTJS-UHFFFAOYSA-N		flat tautomer	1	0	400	1	2.01	200	RHEA:16293	200	RHEA:32290
5.32493	PD1399	BITYXLXUCSKTJS-UHFFFAOYSA-N		flat tautomer	1	0	400	1	2.01	200	RHEA:16293	200	RHEA:10677
5.32493	PD1399	BITYXLXUCSKTJS-UHFFFAOYSA-N		flat tautomer	1	0	400	1	2.01	200	RHEA:32290	200	RHEA:16293
5.32493	PD1399	BITYXLXUCSKTJS-UHFFFAOYSA-N		flat tautomer	1	0	400	1	2.01	200	RHEA:32290	200	RHEA:10677
5.04376	PD1398	BITYXLXUCSKTJS-UHFFFAOYSA-N		flat tautomer	1	0	321.974	1	2.01	162.87	RHEA:16293	160.987	RHEA:32290
5.04376	PD1398	BITYXLXUCSKTJS-UHFFFAOYSA-N		flat tautomer	1	0	321.974	1	2.01	162.87	RHEA:16293	160.987	RHEA:10677
5.04376	PD1398	BITYXLXUCSKTJS-UHFFFAOYSA-N		flat tautomer	1	0	321.974	1	2.01	162.87	RHEA:32290	160.987	RHEA:16293
5.04376	PD1398	BITYXLXUCSKTJS-UHFFFAOYSA-N		flat tautomer	1	0	321.974	1	2.01	162.87	RHEA:32290	160.987	RHEA:10677
1.56557	PD1399	BITYXLXUCSKTJS-UHFFFAOYSA-N		flat tautomer	1	0	298.875	0.01	2.01	149.438	RHEA:16293	200	RHEA:32290
1.56557	PD1399	BITYXLXUCSKTJS-UHFFFAOYSA-N		flat tautomer	1	0	298.875	0.01	2.01	149.438	RHEA:16293	200	RHEA:10677
1.56557	PD1399	BITYXLXUCSKTJS-UHFFFAOYSA-N		flat tautomer	1	0	298.875	0.01	2.01	149.438	RHEA:32290	200	RHEA:16293
1.56557	PD1399	BITYXLXUCSKTJS-UHFFFAOYSA-N		flat tautomer	1	0	298.875	0.01	2.01	149.438	RHEA:32290	200	RHEA:10677
1.53335	PD1047	BITYXLXUCSKTJS-UHFFFAOYSA-N		direct	1	0	275.023	0.01	2.01	137.511	2-ISOPROPYLMALATESYN-RXN	200	RHEA:21526
1.48374	PD1398	BITYXLXUCSKTJS-UHFFFAOYSA-N		flat tautomer	1	0	241.118	0.01	2.01	120.559	RHEA:16293	160.987	RHEA:32290
1.48374	PD1398	BITYXLXUCSKTJS-UHFFFAOYSA-N		flat tautomer	1	0	241.118	0.01	2.01	120.559	RHEA:16293	160.987	RHEA:10677
1.48374	PD1398	BITYXLXUCSKTJS-UHFFFAOYSA-N		flat tautomer	1	0	241.118	0.01	2.01	120.559	RHEA:32290	160.987	RHEA:16293
1.48374	PD1398	BITYXLXUCSKTJS-UHFFFAOYSA-N		flat tautomer	1	0	241.118	0.01	2.01	120.559	RHEA:32290	160.987	RHEA:10677
0.914939	PD0236	BITYXLXUCSKTJS-UHFFFAOYSA-N		flat tautomer	1	0	34.8636	0.01	2.01	17.4318	RHEA:16293	200	RHEA:22145
0.914939	PD0236	BITYXLXUCSKTJS-UHFFFAOYSA-N		flat tautomer	1	0	34.8636	0.01	2.01	17.4318	RHEA:16293	200	RHEA:17943
0.914939	PD0236	BITYXLXUCSKTJS-UHFFFAOYSA-N		flat tautomer	1	0	34.8636	0.01	2.01	17.4318	RHEA:16293	200	RHEA:10337
0.914939	PD0236	BITYXLXUCSKTJS-UHFFFAOYSA-N		flat tautomer	1	0	34.8636	0.01	2.01	17.4318	RHEA:16293	200	RHEA:10231
0.914939	PD0236	BITYXLXUCSKTJS-UHFFFAOYSA-N		flat tautomer	1	0	34.8636	0.01	2.01	17.4318	RHEA:32290	200	RHEA:22145
0.914939	PD0236	BITYXLXUCSKTJS-UHFFFAOYSA-N		flat tautomer	1	0	34.8636	0.01	2.01	17.4318	RHEA:32290	200	RHEA:17943
0.914939	PD0236	BITYXLXUCSKTJS-UHFFFAOYSA-N		flat tautomer	1	0	34.8636	0.01	2.01	17.4318	RHEA:32290	200	RHEA:10337
0.914939	PD0236	BITYXLXUCSKTJS-UHFFFAOYSA-N		flat tautomer	1	0	34.8636	0.01	2.01	17.4318	RHEA:32290	200	RHEA:10231
0.806698	PD0234	BITYXLXUCSKTJS-UHFFFAOYSA-N		flat tautomer	1	0	21.0692	0.01	2.01	10.5346	RHEA:16293	200	RHEA:22145
0.806698	PD0234	BITYXLXUCSKTJS-UHFFFAOYSA-N		flat tautomer	1	0	21.0692	0.01	2.01	10.5346	RHEA:16293	200	RHEA:17943
0.806698	PD0234	BITYXLXUCSKTJS-UHFFFAOYSA-N		flat tautomer	1	0	21.0692	0.01	2.01	10.5346	RHEA:16293	200	RHEA:10337
0.806698	PD0234	BITYXLXUCSKTJS-UHFFFAOYSA-N		flat tautomer	1	0	21.0692	0.01	2.01	10.5346	RHEA:16293	200	RHEA:10231
0.806698	PD0234	BITYXLXUCSKTJS-UHFFFAOYSA-N		flat tautomer	1	0	21.0692	0.01	2.01	10.5346	RHEA:32290	200	RHEA:22145
0.806698	PD0234	BITYXLXUCSKTJS-UHFFFAOYSA-N		flat tautomer	1	0	21.0692	0.01	2.01	10.5346	RHEA:32290	200	RHEA:17943
0.806698	PD0234	BITYXLXUCSKTJS-UHFFFAOYSA-N		flat tautomer	1	0	21.0692	0.01	2.01	10.5346	RHEA:32290	200	RHEA:10337
0.806698	PD0234	BITYXLXUCSKTJS-UHFFFAOYSA-N		flat tautomer	1	0	21.0692	0.01	2.01	10.5346	RHEA:32290	200	RHEA:10231
0.563742		BITYXLXUCSKTJS-UHFFFAOYSA-N		direct	1	0	1	0.1	1.01		RXN-13163
0.563742		BITYXLXUCSKTJS-UHFFFAOYSA-N		direct	1	0	1	0.1	1.01		3-ISOPROPYLMALISOM-RXN
0.303514	PD0509	BITYXLXUCSKTJS-UHFFFAOYSA-N	WTIIULQJLZEHGZ-AWFVSMACSA-N	direct	1	1	108.083	0.01	2.01	54.0414	RHEA:10472	142.533	RHEA:16812
0.299807	PD1399	BITYXLXUCSKTJS-UHFFFAOYSA-N	WTIIULQJLZEHGZ-AWFVSMACSA-N	direct	1	1	102.9	0.01	2.01	51.4498	RHEA:20253	200	RHEA:16293
0.299807	PD1399	BITYXLXUCSKTJS-UHFFFAOYSA-N	WTIIULQJLZEHGZ-AWFVSMACSA-N	direct	1	1	102.9	0.01	2.01	51.4498	RHEA:20253	200	RHEA:32290
0.299807	PD1399	BITYXLXUCSKTJS-UHFFFAOYSA-N	WTIIULQJLZEHGZ-AWFVSMACSA-N	direct	1	1	102.9	0.01	2.01	51.4498	RHEA:20253	200	RHEA:10677
0.269096	PD1973	BITYXLXUCSKTJS-UHFFFAOYSA-N	NPYQJIHHTGFBLN-STHAYSLISA-N	direct	1	2	170.968	1	2.01	85.4841	RHEA:25763	108.268	RHEA:23635
0.269096	PD1973	BITYXLXUCSKTJS-UHFFFAOYSA-N	NPYQJIHHTGFBLN-STHAYSLISA-N	direct	1	2	170.968	1	2.01	85.4841	RHEA:25763	102.032	RHEA:10893
0.269096	PD1973	BITYXLXUCSKTJS-UHFFFAOYSA-N	NPYQJIHHTGFBLN-STHAYSLISA-N	direct	1	2	170.968	1	2.01	85.4841	RHEA:25763	102.032	RHEA:32272
0.269096	PD1973	BITYXLXUCSKTJS-UHFFFAOYSA-N	NPYQJIHHTGFBLN-STHAYSLISA-N	direct	1	2	170.968	1	2.01	85.4841	RHEA:25763	102.032	RHEA:25078
0.269096	PD1973	BITYXLXUCSKTJS-UHFFFAOYSA-N	NPYQJIHHTGFBLN-STHAYSLISA-N	direct	1	2	170.968	1	2.01	85.4841	RHEA:32718	108.268	RHEA:23635
0.269096	PD1973	BITYXLXUCSKTJS-UHFFFAOYSA-N	NPYQJIHHTGFBLN-STHAYSLISA-N	direct	1	2	170.968	1	2.01	85.4841	RHEA:32718	102.032	RHEA:10893
0.269096	PD1973	BITYXLXUCSKTJS-UHFFFAOYSA-N	NPYQJIHHTGFBLN-STHAYSLISA-N	direct	1	2	170.968	1	2.01	85.4841	RHEA:32718	102.032	RHEA:32272
0.269096	PD1973	BITYXLXUCSKTJS-UHFFFAOYSA-N	NPYQJIHHTGFBLN-STHAYSLISA-N	direct	1	2	170.968	1	2.01	85.4841	RHEA:32718	102.032	RHEA:25078
0.213608	PD1398	BITYXLXUCSKTJS-UHFFFAOYSA-N	WTIIULQJLZEHGZ-AWFVSMACSA-N	direct	1	1	26.5161	0.01	2.01	13.2581	RHEA:20253	160.987	RHEA:16293
0.213608	PD1398	BITYXLXUCSKTJS-UHFFFAOYSA-N	WTIIULQJLZEHGZ-AWFVSMACSA-N	direct	1	1	26.5161	0.01	2.01	13.2581	RHEA:20253	160.987	RHEA:32290
0.213608	PD1398	BITYXLXUCSKTJS-UHFFFAOYSA-N	WTIIULQJLZEHGZ-AWFVSMACSA-N	direct	1	1	26.5161	0.01	2.01	13.2581	RHEA:20253	160.987	RHEA:10677
0.140935		BITYXLXUCSKTJS-UHFFFAOYSA-N	WTIIULQJLZEHGZ-CVYQJGLWSA-N	direct	1	1	1	0.1	1.01		DIMETHYLMALEATE-HYDRATASE-RXN
0.140935		BITYXLXUCSKTJS-UHFFFAOYSA-N	WTIIULQJLZEHGZ-CVYQJGLWSA-N	direct	1	1	1	0.1	1.01		23-DIMETHYLMALATE-LYASE-RXN
0.0802882	PD1399	BITYXLXUCSKTJS-UHFFFAOYSA-N	NPYQJIHHTGFBLN-STHAYSLISA-N	direct	1	2	135.485	0.01	2.01	67.7423	RHEA:42427	200	RHEA:16293
0.0802882	PD1399	BITYXLXUCSKTJS-UHFFFAOYSA-N	NPYQJIHHTGFBLN-STHAYSLISA-N	direct	1	2	135.485	0.01	2.01	67.7423	RHEA:42427	200	RHEA:32290
0.0802882	PD1399	BITYXLXUCSKTJS-UHFFFAOYSA-N	NPYQJIHHTGFBLN-STHAYSLISA-N	direct	1	2	135.485	0.01	2.01	67.7423	RHEA:42427	200	RHEA:10677
0.0523295	PD1398	BITYXLXUCSKTJS-UHFFFAOYSA-N	NPYQJIHHTGFBLN-STHAYSLISA-N	direct	1	2	24.4495	0.01	2.01	12.2248	RHEA:42427	160.987	RHEA:16293
0.0523295	PD1398	BITYXLXUCSKTJS-UHFFFAOYSA-N	NPYQJIHHTGFBLN-STHAYSLISA-N	direct	1	2	24.4495	0.01	2.01	12.2248	RHEA:42427	160.987	RHEA:32290
0.0523295	PD1398	BITYXLXUCSKTJS-UHFFFAOYSA-N	NPYQJIHHTGFBLN-STHAYSLISA-N	direct	1	2	24.4495	0.01	2.01	12.2248	RHEA:42427	160.987	RHEA:10677
0.044457		BITYXLXUCSKTJS-UHFFFAOYSA-N	WTIIULQJLZEHGZ-UHFFFAOYSA-N	direct	1	1	1	0.1	0.01
0.0352339		BITYXLXUCSKTJS-UHFFFAOYSA-N	NPYQJIHHTGFBLN-STHAYSLISA-N	direct	1	2	1	0.1	1.01		RXN-14121
0.0352339		BITYXLXUCSKTJS-UHFFFAOYSA-N	NPYQJIHHTGFBLN-STHAYSLISA-N	direct	1	2	1	0.1	1.01		RXN-18333
0.0352339		BITYXLXUCSKTJS-UHFFFAOYSA-N	NPYQJIHHTGFBLN-UHFFFAOYSA-N	direct	1	2	1	0.1	1.01		RHEA:47631
1.58311	PD1750	BTCSSZJGUNDROE-UHFFFAOYSA-N	DHMQDGOQFOQNFH-UHFFFAOYSA-N	direct	1	1	400	2	2.01	200	RHEA:15482	200	RHEA:15482
1.58311	PD0620	BTCSSZJGUNDROE-UHFFFAOYSA-N	DHMQDGOQFOQNFH-UHFFFAOYSA-N	direct	1	1	400	2	2.01	200	GCVMULTI-RXN	200	GCVMULTI-RXN
1.58311	PD0620	BTCSSZJGUNDROE-UHFFFAOYSA-N	DHMQDGOQFOQNFH-UHFFFAOYSA-N	direct	1	1	400	2	2.01	200	GCVP-RXN	200	GCVP-RXN
1.58311	PD1810	BTCSSZJGUNDROE-UHFFFAOYSA-N	DHMQDGOQFOQNFH-UHFFFAOYSA-N	direct	1	1	400	2	2.01	200	GCVMULTI-RXN	200	GCVMULTI-RXN
1.58311	PD1810	BTCSSZJGUNDROE-UHFFFAOYSA-N	DHMQDGOQFOQNFH-UHFFFAOYSA-N	direct	1	1	400	2	2.01	200	GCVP-RXN	200	GCVP-RXN
1.58311	PD0188	BTCSSZJGUNDROE-UHFFFAOYSA-N	UCMIRNVEIXFBKS-UHFFFAOYSA-N	direct	1	1	400	2	2.01	200	RHEA:10915	200	RHEA:10915
1.58311	PD0827	BTCSSZJGUNDROE-UHFFFAOYSA-N	DHMQDGOQFOQNFH-UHFFFAOYSA-N	direct	1	1	400	2	2.01	200	RHEA:17453	200	RHEA:17453
1.58311	PD0704	BTCSSZJGUNDROE-UHFFFAOYSA-N	DHMQDGOQFOQNFH-UHFFFAOYSA-N	direct	1	1	400	2	2.01	200	RHEA:19938	200	RHEA:19938
1.58311	PD0844	BTCSSZJGUNDROE-UHFFFAOYSA-N	DHMQDGOQFOQNFH-UHFFFAOYSA-N	direct	1	1	400	2	2.01	200	RHEA:13557	200	RHEA:13557
1.58311	PD0773	BTCSSZJGUNDROE-UHFFFAOYSA-N	DHMQDGOQFOQNFH-UHFFFAOYSA-N	direct	1	1	400	2	2.01	200	RXN0-7068	200	RXN0-7068
1.58311	PD0773	BTCSSZJGUNDROE-UHFFFAOYSA-N	DHMQDGOQFOQNFH-UHFFFAOYSA-N	direct	1	1	400	2	2.01	200	RXN0-7082	200	RXN0-7082
1.51562	PD0841	BTCSSZJGUNDROE-UHFFFAOYSA-N	DHMQDGOQFOQNFH-UHFFFAOYSA-N	direct	1	1	336.026	2	2.01	170.045	GLYCINE--TRNA-LIGASE-RXN	168.013	GLYCINE--TRNA-LIGASE-RXN
1.50388	PD0840	BTCSSZJGUNDROE-UHFFFAOYSA-N	DHMQDGOQFOQNFH-UHFFFAOYSA-N	direct	1	1	325.733	2	2.01	164.754	GLYCINE--TRNA-LIGASE-RXN	162.866	GLYCINE--TRNA-LIGASE-RXN
1.44121	PD0149	BTCSSZJGUNDROE-UHFFFAOYSA-N	DHMQDGOQFOQNFH-UHFFFAOYSA-N	direct	1	1	274.743	2	2.01	139.261	GCVMULTI-RXN	137.372	GCVMULTI-RXN
1.44121	PD0149	BTCSSZJGUNDROE-UHFFFAOYSA-N	DHMQDGOQFOQNFH-UHFFFAOYSA-N	direct	1	1	274.743	2	2.01	139.261	GCVP-RXN	137.372	GCVP-RXN
1.37582	PD2119	BTCSSZJGUNDROE-UHFFFAOYSA-N	DHMQDGOQFOQNFH-UHFFFAOYSA-N	direct	1	1	228.168	2	2.01	114.084	RXN0-7068	124.03	RXN0-7068
1.37582	PD2119	BTCSSZJGUNDROE-UHFFFAOYSA-N	DHMQDGOQFOQNFH-UHFFFAOYSA-N	direct	1	1	228.168	2	2.01	114.084	RXN0-7082	124.03	RXN0-7082
1.33123	PD1750	BTCSSZJGUNDROE-UHFFFAOYSA-N	DHMQDGOQFOQNFH-UHFFFAOYSA-N	direct	1	1	400	1	2.01	200	GLYOHMETRANS-RXN	200	RHEA:15482
1.33123	PD0620	BTCSSZJGUNDROE-UHFFFAOYSA-N	DHMQDGOQFOQNFH-UHFFFAOYSA-N	direct	1	1	400	1	2.01	200	GCVMULTI-RXN	200	RXN-8629
1.33123	PD0620	BTCSSZJGUNDROE-UHFFFAOYSA-N	DHMQDGOQFOQNFH-UHFFFAOYSA-N	direct	1	1	400	1	2.01	200	GCVMULTI-RXN	200	GCVT-RXN
1.33123	PD0620	BTCSSZJGUNDROE-UHFFFAOYSA-N	DHMQDGOQFOQNFH-UHFFFAOYSA-N	direct	1	1	400	1	2.01	200	GCVMULTI-RXN	200	GCVP-RXN
1.33123	PD0620	BTCSSZJGUNDROE-UHFFFAOYSA-N	DHMQDGOQFOQNFH-UHFFFAOYSA-N	direct	1	1	400	1	2.01	200	GCVP-RXN	200	RXN-8629
1.33123	PD0620	BTCSSZJGUNDROE-UHFFFAOYSA-N	DHMQDGOQFOQNFH-UHFFFAOYSA-N	direct	1	1	400	1	2.01	200	GCVP-RXN	200	GCVT-RXN
1.33123	PD0620	BTCSSZJGUNDROE-UHFFFAOYSA-N	DHMQDGOQFOQNFH-UHFFFAOYSA-N	direct	1	1	400	1	2.01	200	GCVP-RXN	200	GCVMULTI-RXN
1.33123	PD1810	BTCSSZJGUNDROE-UHFFFAOYSA-N	DHMQDGOQFOQNFH-UHFFFAOYSA-N	direct	1	1	400	1	2.01	200	GCVMULTI-RXN	200	RXN-15365
1.33123	PD1810	BTCSSZJGUNDROE-UHFFFAOYSA-N	DHMQDGOQFOQNFH-UHFFFAOYSA-N	direct	1	1	400	1	2.01	200	GCVMULTI-RXN	200	1.8.1.4-RXN
1.33123	PD1810	BTCSSZJGUNDROE-UHFFFAOYSA-N	DHMQDGOQFOQNFH-UHFFFAOYSA-N	direct	1	1	400	1	2.01	200	GCVMULTI-RXN	200	RXN-7716
1.33123	PD1810	BTCSSZJGUNDROE-UHFFFAOYSA-N	DHMQDGOQFOQNFH-UHFFFAOYSA-N	direct	1	1	400	1	2.01	200	GCVMULTI-RXN	200	RXN-8629
1.33123	PD1810	BTCSSZJGUNDROE-UHFFFAOYSA-N	DHMQDGOQFOQNFH-UHFFFAOYSA-N	direct	1	1	400	1	2.01	200	GCVMULTI-RXN	200	RXN0-1132
1.33123	PD1810	BTCSSZJGUNDROE-UHFFFAOYSA-N	DHMQDGOQFOQNFH-UHFFFAOYSA-N	direct	1	1	400	1	2.01	200	GCVMULTI-RXN	200	RXN-7719
1.33123	PD1810	BTCSSZJGUNDROE-UHFFFAOYSA-N	DHMQDGOQFOQNFH-UHFFFAOYSA-N	direct	1	1	400	1	2.01	200	GCVMULTI-RXN	200	RHEA:33060
1.33123	PD1810	BTCSSZJGUNDROE-UHFFFAOYSA-N	DHMQDGOQFOQNFH-UHFFFAOYSA-N	direct	1	1	400	1	2.01	200	GCVMULTI-RXN	200	RXN0-1134
1.33123	PD1810	BTCSSZJGUNDROE-UHFFFAOYSA-N	DHMQDGOQFOQNFH-UHFFFAOYSA-N	direct	1	1	400	1	2.01	200	GCVMULTI-RXN	200	RXN0-1147
1.33123	PD1810	BTCSSZJGUNDROE-UHFFFAOYSA-N	DHMQDGOQFOQNFH-UHFFFAOYSA-N	direct	1	1	400	1	2.01	200	GCVMULTI-RXN	200	RXN0-1133
1.33123	PD1810	BTCSSZJGUNDROE-UHFFFAOYSA-N	DHMQDGOQFOQNFH-UHFFFAOYSA-N	direct	1	1	400	1	2.01	200	GCVMULTI-RXN	200	GCVT-RXN
1.33123	PD1810	BTCSSZJGUNDROE-UHFFFAOYSA-N	DHMQDGOQFOQNFH-UHFFFAOYSA-N	direct	1	1	400	1	2.01	200	GCVMULTI-RXN	200	2OXOGLUTDECARB-RXN
1.33123	PD1810	BTCSSZJGUNDROE-UHFFFAOYSA-N	DHMQDGOQFOQNFH-UHFFFAOYSA-N	direct	1	1	400	1	2.01	200	GCVMULTI-RXN	200	GCVP-RXN
1.33123	PD1810	BTCSSZJGUNDROE-UHFFFAOYSA-N	DHMQDGOQFOQNFH-UHFFFAOYSA-N	direct	1	1	400	1	2.01	200	GCVP-RXN	200	RXN-15365
1.33123	PD1810	BTCSSZJGUNDROE-UHFFFAOYSA-N	DHMQDGOQFOQNFH-UHFFFAOYSA-N	direct	1	1	400	1	2.01	200	GCVP-RXN	200	1.8.1.4-RXN
1.33123	PD1810	BTCSSZJGUNDROE-UHFFFAOYSA-N	DHMQDGOQFOQNFH-UHFFFAOYSA-N	direct	1	1	400	1	2.01	200	GCVP-RXN	200	RXN-7716
1.33123	PD1810	BTCSSZJGUNDROE-UHFFFAOYSA-N	DHMQDGOQFOQNFH-UHFFFAOYSA-N	direct	1	1	400	1	2.01	200	GCVP-RXN	200	RXN-8629
1.33123	PD1810	BTCSSZJGUNDROE-UHFFFAOYSA-N	DHMQDGOQFOQNFH-UHFFFAOYSA-N	direct	1	1	400	1	2.01	200	GCVP-RXN	200	RXN0-1132
1.33123	PD1810	BTCSSZJGUNDROE-UHFFFAOYSA-N	DHMQDGOQFOQNFH-UHFFFAOYSA-N	direct	1	1	400	1	2.01	200	GCVP-RXN	200	RXN-7719
1.33123	PD1810	BTCSSZJGUNDROE-UHFFFAOYSA-N	DHMQDGOQFOQNFH-UHFFFAOYSA-N	direct	1	1	400	1	2.01	200	GCVP-RXN	200	RHEA:33060
1.33123	PD1810	BTCSSZJGUNDROE-UHFFFAOYSA-N	DHMQDGOQFOQNFH-UHFFFAOYSA-N	direct	1	1	400	1	2.01	200	GCVP-RXN	200	RXN0-1134
1.33123	PD1810	BTCSSZJGUNDROE-UHFFFAOYSA-N	DHMQDGOQFOQNFH-UHFFFAOYSA-N	direct	1	1	400	1	2.01	200	GCVP-RXN	200	RXN0-1147
1.33123	PD1810	BTCSSZJGUNDROE-UHFFFAOYSA-N	DHMQDGOQFOQNFH-UHFFFAOYSA-N	direct	1	1	400	1	2.01	200	GCVP-RXN	200	RXN0-1133
1.33123	PD1810	BTCSSZJGUNDROE-UHFFFAOYSA-N	DHMQDGOQFOQNFH-UHFFFAOYSA-N	direct	1	1	400	1	2.01	200	GCVP-RXN	200	GCVT-RXN
1.33123	PD1810	BTCSSZJGUNDROE-UHFFFAOYSA-N	DHMQDGOQFOQNFH-UHFFFAOYSA-N	direct	1	1	400	1	2.01	200	GCVP-RXN	200	2OXOGLUTDECARB-RXN
1.33123	PD1810	BTCSSZJGUNDROE-UHFFFAOYSA-N	DHMQDGOQFOQNFH-UHFFFAOYSA-N	direct	1	1	400	1	2.01	200	GCVP-RXN	200	GCVMULTI-RXN
1.33123	PD0827	BTCSSZJGUNDROE-UHFFFAOYSA-N	DHMQDGOQFOQNFH-UHFFFAOYSA-N	direct	1	1	400	1	2.01	200	GLYRIBONUCSYN-RXN	200	RHEA:17453
1.33123	PD0704	BTCSSZJGUNDROE-UHFFFAOYSA-N	DHMQDGOQFOQNFH-UHFFFAOYSA-N	direct	1	1	400	1	2.01	200	RHEA:19938	200	RHEA:44765
1.33123	PD0704	BTCSSZJGUNDROE-UHFFFAOYSA-N	DHMQDGOQFOQNFH-UHFFFAOYSA-N	direct	1	1	400	1	2.01	200	RHEA:19938	200	RHEA:44756
1.33123	PD0704	BTCSSZJGUNDROE-UHFFFAOYSA-N	DHMQDGOQFOQNFH-UHFFFAOYSA-N	direct	1	1	400	1	2.01	200	RHEA:19938	200	RHEA:44798
1.33123	PD0704	BTCSSZJGUNDROE-UHFFFAOYSA-N	DHMQDGOQFOQNFH-UHFFFAOYSA-N	direct	1	1	400	1	2.01	200	RHEA:19938	200	RHEA:30063
1.33123	PD0704	BTCSSZJGUNDROE-UHFFFAOYSA-N	DHMQDGOQFOQNFH-UHFFFAOYSA-N	direct	1	1	400	1	2.01	200	RHEA:19938	200	RHEA:44778
1.33123	PD0704	BTCSSZJGUNDROE-UHFFFAOYSA-N	DHMQDGOQFOQNFH-UHFFFAOYSA-N	direct	1	1	400	1	2.01	200	RHEA:19938	200	RHEA:33257
1.33123	PD0704	BTCSSZJGUNDROE-UHFFFAOYSA-N	DHMQDGOQFOQNFH-UHFFFAOYSA-N	direct	1	1	400	1	2.01	200	RHEA:19938	200	RHEA:26464
1.33123	PD0704	BTCSSZJGUNDROE-UHFFFAOYSA-N	DHMQDGOQFOQNFH-UHFFFAOYSA-N	direct	1	1	400	1	2.01	200	RHEA:19938	200	RHEA:44789
1.33123	PD0704	BTCSSZJGUNDROE-UHFFFAOYSA-N	DHMQDGOQFOQNFH-UHFFFAOYSA-N	direct	1	1	400	1	2.01	200	RHEA:19938	200	RHEA:44785
1.33123	PD0704	BTCSSZJGUNDROE-UHFFFAOYSA-N	DHMQDGOQFOQNFH-UHFFFAOYSA-N	direct	1	1	400	1	2.01	200	RHEA:19938	200	RHEA:27777
1.33123	PD0704	BTCSSZJGUNDROE-UHFFFAOYSA-N	DHMQDGOQFOQNFH-UHFFFAOYSA-N	direct	1	1	400	1	2.01	200	RHEA:19938	200	RHEA:44755
1.33123	PD0704	BTCSSZJGUNDROE-UHFFFAOYSA-N	DHMQDGOQFOQNFH-UHFFFAOYSA-N	direct	1	1	400	1	2.01	200	RHEA:19938	200	RHEA:44781
1.33123	PD0704	BTCSSZJGUNDROE-UHFFFAOYSA-N	DHMQDGOQFOQNFH-UHFFFAOYSA-N	direct	1	1	400	1	2.01	200	RHEA:19938	200	RHEA:44760
1.33123	PD0704	BTCSSZJGUNDROE-UHFFFAOYSA-N	DHMQDGOQFOQNFH-UHFFFAOYSA-N	direct	1	1	400	1	2.01	200	RHEA:19938	200	RHEA:44793
1.33123	PD0773	BTCSSZJGUNDROE-UHFFFAOYSA-N	DHMQDGOQFOQNFH-UHFFFAOYSA-N	direct	1	1	400	1	2.01	200	RXN0-7068	200	RXN0-7082
1.33123	PD0773	BTCSSZJGUNDROE-UHFFFAOYSA-N	DHMQDGOQFOQNFH-UHFFFAOYSA-N	direct	1	1	400	1	2.01	200	RXN0-7068	200	RXN0-7083
1.33123	PD0773	BTCSSZJGUNDROE-UHFFFAOYSA-N	DHMQDGOQFOQNFH-UHFFFAOYSA-N	direct	1	1	400	1	2.01	200	RXN0-7082	200	RXN0-7083
1.33123	PD0773	BTCSSZJGUNDROE-UHFFFAOYSA-N	DHMQDGOQFOQNFH-UHFFFAOYSA-N	direct	1	1	400	1	2.01	200	RXN0-7082	200	RXN0-7068
1.29303	PD0189	BTCSSZJGUNDROE-UHFFFAOYSA-N	UCMIRNVEIXFBKS-UHFFFAOYSA-N	direct	1	1	178.01	2	2.01	89.426	RHEA:19497	89.0048	RHEA:19497
1.28929	PD1750	BTCSSZJGUNDROE-UHFFFAOYSA-N	DHMQDGOQFOQNFH-UHFFFAOYSA-N	direct	1	1	351.917	1	2.01	175.959	RHEA:26209	200	RHEA:15482
1.28929	PD1750	BTCSSZJGUNDROE-UHFFFAOYSA-N	DHMQDGOQFOQNFH-UHFFFAOYSA-N	direct	1	1	351.917	1	2.01	175.959	RHEA:19626	200	RHEA:15482
1.22519	PD0830	BTCSSZJGUNDROE-UHFFFAOYSA-N	DHMQDGOQFOQNFH-UHFFFAOYSA-N	direct	1	1	143.494	2	2.01	73.6345	RHEA:19938	71.7471	RHEA:19938
1.21727	PD0654	BTCSSZJGUNDROE-UHFFFAOYSA-N		direct	1	0	109.232	0.01	2.01	54.6162	RHEA:23354	200	RHEA:18052
1.215	PD0155	BTCSSZJGUNDROE-UHFFFAOYSA-N		direct	1	0	108.419	0.01	2.01	54.2097	RHEA:32267	152.398	RHEA:16863
1.215	PD0155	BTCSSZJGUNDROE-UHFFFAOYSA-N		direct	1	0	108.419	0.01	2.01	54.2097	RHEA:32264	152.398	RHEA:16863
1.21191	PD0149	BTCSSZJGUNDROE-UHFFFAOYSA-N	DHMQDGOQFOQNFH-UHFFFAOYSA-N	direct	1	1	274.743	1	2.01	139.261	GCVMULTI-RXN	137.372	RXN-8629
1.21191	PD0149	BTCSSZJGUNDROE-UHFFFAOYSA-N	DHMQDGOQFOQNFH-UHFFFAOYSA-N	direct	1	1	274.743	1	2.01	139.261	GCVMULTI-RXN	137.372	GCVT-RXN
1.21191	PD0149	BTCSSZJGUNDROE-UHFFFAOYSA-N	DHMQDGOQFOQNFH-UHFFFAOYSA-N	direct	1	1	274.743	1	2.01	139.261	GCVMULTI-RXN	137.372	GCVP-RXN
1.21191	PD0149	BTCSSZJGUNDROE-UHFFFAOYSA-N	DHMQDGOQFOQNFH-UHFFFAOYSA-N	direct	1	1	274.743	1	2.01	139.261	GCVP-RXN	137.372	RXN-8629
1.21191	PD0149	BTCSSZJGUNDROE-UHFFFAOYSA-N	DHMQDGOQFOQNFH-UHFFFAOYSA-N	direct	1	1	274.743	1	2.01	139.261	GCVP-RXN	137.372	GCVT-RXN
1.21191	PD0149	BTCSSZJGUNDROE-UHFFFAOYSA-N	DHMQDGOQFOQNFH-UHFFFAOYSA-N	direct	1	1	274.743	1	2.01	139.261	GCVP-RXN	137.372	GCVMULTI-RXN
1.18973	PD0654	BTCSSZJGUNDROE-UHFFFAOYSA-N		direct	1	0	99.6773	0.01	2.01	49.8386	RHEA:32267	200	RHEA:18052
1.18973	PD0654	BTCSSZJGUNDROE-UHFFFAOYSA-N		direct	1	0	99.6773	0.01	2.01	49.8386	RHEA:32264	200	RHEA:18052
1.17406	PD0155	BTCSSZJGUNDROE-UHFFFAOYSA-N		direct	1	0	94.5288	0.01	2.01	47.2644	RHEA:23354	152.398	RHEA:16863
1.15692	PD2119	BTCSSZJGUNDROE-UHFFFAOYSA-N	DHMQDGOQFOQNFH-UHFFFAOYSA-N	direct	1	1	228.168	1	2.01	114.084	RXN0-7068	124.03	RXN0-7082
1.15692	PD2119	BTCSSZJGUNDROE-UHFFFAOYSA-N	DHMQDGOQFOQNFH-UHFFFAOYSA-N	direct	1	1	228.168	1	2.01	114.084	RXN0-7068	124.03	RXN0-7083
1.15692	PD2119	BTCSSZJGUNDROE-UHFFFAOYSA-N	DHMQDGOQFOQNFH-UHFFFAOYSA-N	direct	1	1	228.168	1	2.01	114.084	RXN0-7082	124.03	RXN0-7083
1.15692	PD2119	BTCSSZJGUNDROE-UHFFFAOYSA-N	DHMQDGOQFOQNFH-UHFFFAOYSA-N	direct	1	1	228.168	1	2.01	114.084	RXN0-7082	124.03	RXN0-7068
1.14809	PD1492	BTCSSZJGUNDROE-UHFFFAOYSA-N	DHMQDGOQFOQNFH-UHFFFAOYSA-N	direct	1	1	110.641	2	2.01	55.3279	RHEA:19938	55.3206	RHEA:19938
1.06002	PD0148	BTCSSZJGUNDROE-UHFFFAOYSA-N	DHMQDGOQFOQNFH-UHFFFAOYSA-N	direct	1	1	80.4027	2	2.01	42.0926	GCVMULTI-RXN	40.2013	GCVMULTI-RXN
1.06002	PD0148	BTCSSZJGUNDROE-UHFFFAOYSA-N	DHMQDGOQFOQNFH-UHFFFAOYSA-N	direct	1	1	80.4027	2	2.01	42.0926	GCVP-RXN	40.2013	GCVP-RXN
0.989626	PD0830	BTCSSZJGUNDROE-UHFFFAOYSA-N	DHMQDGOQFOQNFH-UHFFFAOYSA-N	direct	1	1	122.16	1	2.01	73.6345	RHEA:19938	61.0799	RXN-11860
0.989626	PD0830	BTCSSZJGUNDROE-UHFFFAOYSA-N	DHMQDGOQFOQNFH-UHFFFAOYSA-N	direct	1	1	122.16	1	2.01	73.6345	RHEA:19938	61.0799	RXN0-7168
0.989626	PD0830	BTCSSZJGUNDROE-UHFFFAOYSA-N	DHMQDGOQFOQNFH-UHFFFAOYSA-N	direct	1	1	122.16	1	2.01	73.6345	RHEA:19938	61.0799	RXN-11865
0.966469	PD0149	BTCSSZJGUNDROE-UHFFFAOYSA-N		direct	1	0	43.4067	0.01	2.01	21.7033	RHEA:33908	137.372	RXN-8629
0.966469	PD0149	BTCSSZJGUNDROE-UHFFFAOYSA-N		direct	1	0	43.4067	0.01	2.01	21.7033	RHEA:33908	137.372	GCVT-RXN
0.966469	PD0149	BTCSSZJGUNDROE-UHFFFAOYSA-N		direct	1	0	43.4067	0.01	2.01	21.7033	RHEA:33908	137.372	GCVMULTI-RXN
0.966469	PD0149	BTCSSZJGUNDROE-UHFFFAOYSA-N		direct	1	0	43.4067	0.01	2.01	21.7033	RHEA:33908	137.372	GCVP-RXN
0.891367	PD0148	BTCSSZJGUNDROE-UHFFFAOYSA-N	DHMQDGOQFOQNFH-UHFFFAOYSA-N	direct	1	1	80.4027	1	2.01	42.0926	GCVMULTI-RXN	40.2013	RXN-8629
0.891367	PD0148	BTCSSZJGUNDROE-UHFFFAOYSA-N	DHMQDGOQFOQNFH-UHFFFAOYSA-N	direct	1	1	80.4027	1	2.01	42.0926	GCVMULTI-RXN	40.2013	GCVT-RXN
0.891367	PD0148	BTCSSZJGUNDROE-UHFFFAOYSA-N	DHMQDGOQFOQNFH-UHFFFAOYSA-N	direct	1	1	80.4027	1	2.01	42.0926	GCVMULTI-RXN	40.2013	GCVP-RXN
0.891367	PD0148	BTCSSZJGUNDROE-UHFFFAOYSA-N	DHMQDGOQFOQNFH-UHFFFAOYSA-N	direct	1	1	80.4027	1	2.01	42.0926	GCVP-RXN	40.2013	RXN-8629
0.891367	PD0148	BTCSSZJGUNDROE-UHFFFAOYSA-N	DHMQDGOQFOQNFH-UHFFFAOYSA-N	direct	1	1	80.4027	1	2.01	42.0926	GCVP-RXN	40.2013	GCVT-RXN
0.891367	PD0148	BTCSSZJGUNDROE-UHFFFAOYSA-N	DHMQDGOQFOQNFH-UHFFFAOYSA-N	direct	1	1	80.4027	1	2.01	42.0926	GCVP-RXN	40.2013	GCVMULTI-RXN
0.878661	PD1473	BTCSSZJGUNDROE-UHFFFAOYSA-N	UCMIRNVEIXFBKS-UHFFFAOYSA-N	direct	1	1	37.9576	2	2.01	20.857	RHEA:26549	18.9788	RHEA:26549
0.782848	PD1026	BTCSSZJGUNDROE-UHFFFAOYSA-N		direct	1	0	18.6859	0.01	2.01	9.34294	RHEA:17786	200	RHEA:16170
0.782848	PD1026	BTCSSZJGUNDROE-UHFFFAOYSA-N		direct	1	0	18.6859	0.01	2.01	9.34294	RHEA:17786	200	RHEA:45804
0.738863	PD1473	BTCSSZJGUNDROE-UHFFFAOYSA-N	UCMIRNVEIXFBKS-UHFFFAOYSA-N	direct	1	1	37.9576	1	2.01	20.857	RHEA:26549	18.9788	RHEA:27576
0.738863	PD1473	BTCSSZJGUNDROE-UHFFFAOYSA-N	UCMIRNVEIXFBKS-UHFFFAOYSA-N	direct	1	1	37.9576	1	2.01	20.857	RHEA:26549	18.9788	RHEA:26544
0.738863	PD1473	BTCSSZJGUNDROE-UHFFFAOYSA-N	UCMIRNVEIXFBKS-UHFFFAOYSA-N	direct	1	1	37.9576	1	2.01	20.857	RHEA:26549	18.9788	RHEA:27578
0.738863	PD1473	BTCSSZJGUNDROE-UHFFFAOYSA-N	UCMIRNVEIXFBKS-UHFFFAOYSA-N	direct	1	1	37.9576	1	2.01	20.857	RHEA:26549	18.9788	RHEA:19836
0.738863	PD1473	BTCSSZJGUNDROE-UHFFFAOYSA-N	UCMIRNVEIXFBKS-UHFFFAOYSA-N	direct	1	1	37.9576	1	2.01	20.857	RHEA:26549	18.9788	RXN-10759
0.626882	PD0398	BTCSSZJGUNDROE-UHFFFAOYSA-N		direct	1	0	7.68328	0.01	2.01	3.84164	RHEA:19739	200	RHEA:15890
0.626882	PD0398	BTCSSZJGUNDROE-UHFFFAOYSA-N		direct	1	0	7.68328	0.01	2.01	3.84164	RHEA:19739	200	RHEA:46746
0.626882	PD0398	BTCSSZJGUNDROE-UHFFFAOYSA-N		direct	1	0	7.68328	0.01	2.01	3.84164	RHEA:19739	200	RHEA:18633
0.626882	PD0398	BTCSSZJGUNDROE-UHFFFAOYSA-N		direct	1	0	7.68328	0.01	2.01	3.84164	RHEA:19739	200	RHEA:30757
0.626882	PD0398	BTCSSZJGUNDROE-UHFFFAOYSA-N		direct	1	0	7.68328	0.01	2.01	3.84164	RHEA:19739	200	RXN-16910
0.589301	PD0620	BTCSSZJGUNDROE-UHFFFAOYSA-N		direct	1	0	6	0.01	2.01	3	RHEA:17786	200	RXN-8629
0.589301	PD0620	BTCSSZJGUNDROE-UHFFFAOYSA-N		direct	1	0	6	0.01	2.01	3	RHEA:17786	200	GCVT-RXN
0.589301	PD0620	BTCSSZJGUNDROE-UHFFFAOYSA-N		direct	1	0	6	0.01	2.01	3	RHEA:17786	200	GCVMULTI-RXN
0.589301	PD0620	BTCSSZJGUNDROE-UHFFFAOYSA-N		direct	1	0	6	0.01	2.01	3	RHEA:17786	200	GCVP-RXN
0.573926	PD0517	BTCSSZJGUNDROE-UHFFFAOYSA-N		direct	1	0	5.39794	0.01	2.01	2.69897	RHEA:19502	7.4045	RHEA:20570
0.563742		BTCSSZJGUNDROE-UHFFFAOYSA-N		direct	1	0	1	0.1	1.01		RHEA:15899
0.563742		BTCSSZJGUNDROE-UHFFFAOYSA-N		direct	1	0	1	0.1	1.01		RXN-11222
0.563742		BTCSSZJGUNDROE-UHFFFAOYSA-N		direct	1	0	1	0.1	1.01		RXN-14209
0.563742		BTCSSZJGUNDROE-UHFFFAOYSA-N		direct	1	0	1	0.1	1.01		1.5.1.35-RXN
0.563742		BTCSSZJGUNDROE-UHFFFAOYSA-N		direct	1	0	1	0.1	1.01	0.387216	RHEA:17786
0.563742		BTCSSZJGUNDROE-UHFFFAOYSA-N		direct	1	0	1	0.1	1.01	0.318759	AMINOBUTDEHYDROG-RXN
0.505151	PD0112	BTCSSZJGUNDROE-UHFFFAOYSA-N		direct	1	0	3.23958	0.01	2.01	1.61979	RHEA:17786	200	RHEA:12721
0.474918	PD1159	BTCSSZJGUNDROE-UHFFFAOYSA-N	DHMQDGOQFOQNFH-UHFFFAOYSA-N	direct	1	1	3.23958	2	2.01	1.61979	RHEA:19938	12.007	RHEA:19938
0.465883	PD0549	BTCSSZJGUNDROE-UHFFFAOYSA-N	DHMQDGOQFOQNFH-UHFFFAOYSA-N	direct	1	1	6	1	2.01	3	RXNQT-4300	3	RXN-13413
0.465883	PD0549	BTCSSZJGUNDROE-UHFFFAOYSA-N	DHMQDGOQFOQNFH-UHFFFAOYSA-N	direct	1	1	6	1	2.01	3	RXNQT-4300	3	ANTHRANILOYL-COA-MONOOXYGENASE-RXN
0.454394	PD0170	BTCSSZJGUNDROE-UHFFFAOYSA-N		direct	1	0	2.12096	0.01	2.01	1.06048	AMINOBUTDEHYDROG-RXN	200	RHEA:21735
0.453861	PD0716	BTCSSZJGUNDROE-UHFFFAOYSA-N		direct	1	0	2.11103	0.01	2.01	1.05552	RHEA:17786	159.329	RHEA:13804
0.389541	PD1750	BTCSSZJGUNDROE-UHFFFAOYSA-N	DHMQDGOQFOQNFH-UHFFFAOYSA-N	direct	1	1	293.262	0.01	2.01	146.631	GLYOHMETRANS-RXN	200	RHEA:15482
0.379094	PD0758	BTCSSZJGUNDROE-UHFFFAOYSA-N	DHMQDGOQFOQNFH-UHFFFAOYSA-N	direct	1	1	263.046	0.01	2.01	131.523	GCVMULTI-RXN	200	RHEA:33060
0.379094	PD0758	BTCSSZJGUNDROE-UHFFFAOYSA-N	DHMQDGOQFOQNFH-UHFFFAOYSA-N	direct	1	1	263.046	0.01	2.01	131.523	GCVP-RXN	200	RHEA:33060
0.378145	PD1306	BTCSSZJGUNDROE-UHFFFAOYSA-N		direct	1	0	1.01728	0.01	2.01	0.508638	RHEA:17786	36.0953	RHEA:16251
0.376197	PD0827	BTCSSZJGUNDROE-UHFFFAOYSA-N	DHMQDGOQFOQNFH-UHFFFAOYSA-N	direct	1	1	255.096	0.01	2.01	127.548	GLYRIBONUCSYN-RXN	200	RHEA:17453
0.370023	PD1564	BTCSSZJGUNDROE-UHFFFAOYSA-N	DHMQDGOQFOQNFH-UHFFFAOYSA-N	direct	1	1	238.76	0.01	2.01	119.38	RHEA:17453	200	RHEA:23035
0.366666	PD1564	BTCSSZJGUNDROE-UHFFFAOYSA-N	DHMQDGOQFOQNFH-UHFFFAOYSA-N	direct	1	1	230.21	0.01	2.01	115.105	GLYRIBONUCSYN-RXN	200	RHEA:23035
0.363001	PD0704	BTCSSZJGUNDROE-UHFFFAOYSA-N	DHMQDGOQFOQNFH-UHFFFAOYSA-N	direct	1	1	221.144	0.01	2.01	110.572	RHEA:19938	200	RHEA:44765
0.363001	PD0704	BTCSSZJGUNDROE-UHFFFAOYSA-N	DHMQDGOQFOQNFH-UHFFFAOYSA-N	direct	1	1	221.144	0.01	2.01	110.572	RHEA:19938	200	RHEA:44756
0.363001	PD0704	BTCSSZJGUNDROE-UHFFFAOYSA-N	DHMQDGOQFOQNFH-UHFFFAOYSA-N	direct	1	1	221.144	0.01	2.01	110.572	RHEA:19938	200	RHEA:44798
0.363001	PD0704	BTCSSZJGUNDROE-UHFFFAOYSA-N	DHMQDGOQFOQNFH-UHFFFAOYSA-N	direct	1	1	221.144	0.01	2.01	110.572	RHEA:19938	200	RHEA:30063
0.363001	PD0704	BTCSSZJGUNDROE-UHFFFAOYSA-N	DHMQDGOQFOQNFH-UHFFFAOYSA-N	direct	1	1	221.144	0.01	2.01	110.572	RHEA:19938	200	RHEA:44778
0.363001	PD0704	BTCSSZJGUNDROE-UHFFFAOYSA-N	DHMQDGOQFOQNFH-UHFFFAOYSA-N	direct	1	1	221.144	0.01	2.01	110.572	RHEA:19938	200	RHEA:33257
0.363001	PD0704	BTCSSZJGUNDROE-UHFFFAOYSA-N	DHMQDGOQFOQNFH-UHFFFAOYSA-N	direct	1	1	221.144	0.01	2.01	110.572	RHEA:19938	200	RHEA:26464
0.363001	PD0704	BTCSSZJGUNDROE-UHFFFAOYSA-N	DHMQDGOQFOQNFH-UHFFFAOYSA-N	direct	1	1	221.144	0.01	2.01	110.572	RHEA:19938	200	RHEA:44789
0.363001	PD0704	BTCSSZJGUNDROE-UHFFFAOYSA-N	DHMQDGOQFOQNFH-UHFFFAOYSA-N	direct	1	1	221.144	0.01	2.01	110.572	RHEA:19938	200	RHEA:44785
0.363001	PD0704	BTCSSZJGUNDROE-UHFFFAOYSA-N	DHMQDGOQFOQNFH-UHFFFAOYSA-N	direct	1	1	221.144	0.01	2.01	110.572	RHEA:19938	200	RHEA:27777
0.363001	PD0704	BTCSSZJGUNDROE-UHFFFAOYSA-N	DHMQDGOQFOQNFH-UHFFFAOYSA-N	direct	1	1	221.144	0.01	2.01	110.572	RHEA:19938	200	RHEA:44755
0.363001	PD0704	BTCSSZJGUNDROE-UHFFFAOYSA-N	DHMQDGOQFOQNFH-UHFFFAOYSA-N	direct	1	1	221.144	0.01	2.01	110.572	RHEA:19938	200	RHEA:44781
0.363001	PD0704	BTCSSZJGUNDROE-UHFFFAOYSA-N	DHMQDGOQFOQNFH-UHFFFAOYSA-N	direct	1	1	221.144	0.01	2.01	110.572	RHEA:19938	200	RHEA:44760
0.363001	PD0704	BTCSSZJGUNDROE-UHFFFAOYSA-N	DHMQDGOQFOQNFH-UHFFFAOYSA-N	direct	1	1	221.144	0.01	2.01	110.572	RHEA:19938	200	RHEA:44793
0.340286	PD1373	BTCSSZJGUNDROE-UHFFFAOYSA-N	UCMIRNVEIXFBKS-UHFFFAOYSA-N	direct	1	1	1.70774	1	2.01	0.853872	RHEA:19497	0.958607	RHEA:13065
0.326877	PD1538	BTCSSZJGUNDROE-UHFFFAOYSA-N		direct	1	0	0.567993	0.01	2.01	0.585027	RHEA:17786	0.283997	RHEA:33154
0.325915	PD1474	BTCSSZJGUNDROE-UHFFFAOYSA-N	DHMQDGOQFOQNFH-UHFFFAOYSA-N	direct	1	1	143.702	0.01	2.01	71.8508	RHEA:19252	136.334	R15-RXN
0.316581	PD1750	BTCSSZJGUNDROE-UHFFFAOYSA-N	DHMQDGOQFOQNFH-UHFFFAOYSA-N	direct	1	1	127.933	0.01	2.01	63.9666	RHEA:26209	200	RHEA:15482
0.316208	PD1461	BTCSSZJGUNDROE-UHFFFAOYSA-N	UCMIRNVEIXFBKS-UHFFFAOYSA-N	direct	1	1	127.331	0.01	2.01	63.6655	RHEA:11187	118.256	RHEA:22284
0.314746	PD1177	BTCSSZJGUNDROE-UHFFFAOYSA-N		direct	1	0	0.48825	0.01	2.01	0.244125	AMINOBUTDEHYDROG-RXN	0.468521	RHEA:20249
0.314565	PD0598	BTCSSZJGUNDROE-UHFFFAOYSA-N	DHMQDGOQFOQNFH-UHFFFAOYSA-N	direct	1	1	124.705	0.01	2.01	62.3526	RHEA:20737	86.4283	RXN-11484
0.311822	PD1467	BTCSSZJGUNDROE-UHFFFAOYSA-N	DHMQDGOQFOQNFH-UHFFFAOYSA-N	direct	1	1	1.20412	1	2.01	0.677781	RHEA:13202	0.60206	RHEA:21931
0.311822	PD1467	BTCSSZJGUNDROE-UHFFFAOYSA-N	DHMQDGOQFOQNFH-UHFFFAOYSA-N	direct	1	1	1.20412	1	2.01	0.677781	RHEA:13202	0.60206	RHEA:21926
0.311822	PD1467	BTCSSZJGUNDROE-UHFFFAOYSA-N	DHMQDGOQFOQNFH-UHFFFAOYSA-N	direct	1	1	1.20412	1	2.01	0.677781	RHEA:13202	0.60206	RHEA:21358
0.309803	PD1828	BTCSSZJGUNDROE-UHFFFAOYSA-N		direct	1	0	0.458296	0.01	2.01	0.229148	RHEA:19502	51.7852	3.2.1.25-RXN
0.304902	PD0149	BTCSSZJGUNDROE-UHFFFAOYSA-N	DHMQDGOQFOQNFH-UHFFFAOYSA-N	direct	1	1	110.073	0.01	2.01	55.0367	GCVMULTI-RXN	137.372	RXN-8629
0.304902	PD0149	BTCSSZJGUNDROE-UHFFFAOYSA-N	DHMQDGOQFOQNFH-UHFFFAOYSA-N	direct	1	1	110.073	0.01	2.01	55.0367	GCVMULTI-RXN	137.372	GCVT-RXN
0.304902	PD0149	BTCSSZJGUNDROE-UHFFFAOYSA-N	DHMQDGOQFOQNFH-UHFFFAOYSA-N	direct	1	1	110.073	0.01	2.01	55.0367	GCVMULTI-RXN	137.372	GCVP-RXN
0.304902	PD0149	BTCSSZJGUNDROE-UHFFFAOYSA-N	DHMQDGOQFOQNFH-UHFFFAOYSA-N	direct	1	1	110.073	0.01	2.01	55.0367	GCVP-RXN	137.372	RXN-8629
0.304902	PD0149	BTCSSZJGUNDROE-UHFFFAOYSA-N	DHMQDGOQFOQNFH-UHFFFAOYSA-N	direct	1	1	110.073	0.01	2.01	55.0367	GCVP-RXN	137.372	GCVT-RXN
0.304902	PD0149	BTCSSZJGUNDROE-UHFFFAOYSA-N	DHMQDGOQFOQNFH-UHFFFAOYSA-N	direct	1	1	110.073	0.01	2.01	55.0367	GCVP-RXN	137.372	GCVMULTI-RXN
0.302848	PD0155	BTCSSZJGUNDROE-UHFFFAOYSA-N	UCMIRNVEIXFBKS-UHFFFAOYSA-N	direct	1	1	107.137	0.01	2.01	53.5686	RHEA:14078	152.398	RHEA:16863
0.302256	PD0598	BTCSSZJGUNDROE-UHFFFAOYSA-N	DHMQDGOQFOQNFH-UHFFFAOYSA-N	direct	1	1	106.302	0.01	2.01	53.1512	RHEA:12921	86.4283	RXN-11484
0.299402	PD0654	BTCSSZJGUNDROE-UHFFFAOYSA-N	DHMQDGOQFOQNFH-UHFFFAOYSA-N	direct	1	1	102.344	0.01	2.01	51.172	RHEA:24251	200	RHEA:18052
0.289365	PD1457	BTCSSZJGUNDROE-UHFFFAOYSA-N	UCMIRNVEIXFBKS-UHFFFAOYSA-N	direct	1	1	89.2956	0.01	2.01	44.6478	RHEA:10915	161.237	RHEA:25096
0.289365	PD1457	BTCSSZJGUNDROE-UHFFFAOYSA-N	UCMIRNVEIXFBKS-UHFFFAOYSA-N	direct	1	1	89.2956	0.01	2.01	44.6478	RHEA:10915	161.237	RHEA:11601
0.281949	PD0830	BTCSSZJGUNDROE-UHFFFAOYSA-N	DHMQDGOQFOQNFH-UHFFFAOYSA-N	direct	1	1	80.4867	0.01	2.01	40.2434	RHEA:19938	61.0799	RXN-11860
0.281949	PD0830	BTCSSZJGUNDROE-UHFFFAOYSA-N	DHMQDGOQFOQNFH-UHFFFAOYSA-N	direct	1	1	80.4867	0.01	2.01	40.2434	RHEA:19938	61.0799	RXN0-7168
0.281949	PD0830	BTCSSZJGUNDROE-UHFFFAOYSA-N	DHMQDGOQFOQNFH-UHFFFAOYSA-N	direct	1	1	80.4867	0.01	2.01	40.2434	RHEA:19938	61.0799	RXN-11865
0.263517	PD0149	BTCSSZJGUNDROE-UHFFFAOYSA-N	DHMQDGOQFOQNFH-UHFFFAOYSA-N	direct	1	1	61.4155	0.01	2.01	30.7077	RHEA:19793	137.372	RXN-8629
0.263517	PD0149	BTCSSZJGUNDROE-UHFFFAOYSA-N	DHMQDGOQFOQNFH-UHFFFAOYSA-N	direct	1	1	61.4155	0.01	2.01	30.7077	RHEA:19793	137.372	GCVT-RXN
0.263517	PD0149	BTCSSZJGUNDROE-UHFFFAOYSA-N	DHMQDGOQFOQNFH-UHFFFAOYSA-N	direct	1	1	61.4155	0.01	2.01	30.7077	RHEA:19793	137.372	GCVMULTI-RXN
0.263517	PD0149	BTCSSZJGUNDROE-UHFFFAOYSA-N	DHMQDGOQFOQNFH-UHFFFAOYSA-N	direct	1	1	61.4155	0.01	2.01	30.7077	RHEA:19793	137.372	GCVP-RXN
0.263517	PD0149	BTCSSZJGUNDROE-UHFFFAOYSA-N	DHMQDGOQFOQNFH-UHFFFAOYSA-N	direct	1	1	61.4155	0.01	2.01	30.7077	SARCOSINE-DEHYDROGENASE-RXN	137.372	RXN-8629
0.263517	PD0149	BTCSSZJGUNDROE-UHFFFAOYSA-N	DHMQDGOQFOQNFH-UHFFFAOYSA-N	direct	1	1	61.4155	0.01	2.01	30.7077	SARCOSINE-DEHYDROGENASE-RXN	137.372	GCVT-RXN
0.263517	PD0149	BTCSSZJGUNDROE-UHFFFAOYSA-N	DHMQDGOQFOQNFH-UHFFFAOYSA-N	direct	1	1	61.4155	0.01	2.01	30.7077	SARCOSINE-DEHYDROGENASE-RXN	137.372	GCVMULTI-RXN
0.263517	PD0149	BTCSSZJGUNDROE-UHFFFAOYSA-N	DHMQDGOQFOQNFH-UHFFFAOYSA-N	direct	1	1	61.4155	0.01	2.01	30.7077	SARCOSINE-DEHYDROGENASE-RXN	137.372	GCVP-RXN
0.259541	PD0149	BTCSSZJGUNDROE-UHFFFAOYSA-N	DHMQDGOQFOQNFH-UHFFFAOYSA-N	direct	1	1	57.7924	0.01	2.01	28.8962	RXN66-577	137.372	RXN-8629
0.259541	PD0149	BTCSSZJGUNDROE-UHFFFAOYSA-N	DHMQDGOQFOQNFH-UHFFFAOYSA-N	direct	1	1	57.7924	0.01	2.01	28.8962	RXN66-577	137.372	GCVT-RXN
0.259541	PD0149	BTCSSZJGUNDROE-UHFFFAOYSA-N	DHMQDGOQFOQNFH-UHFFFAOYSA-N	direct	1	1	57.7924	0.01	2.01	28.8962	RXN66-577	137.372	GCVMULTI-RXN
0.259541	PD0149	BTCSSZJGUNDROE-UHFFFAOYSA-N	DHMQDGOQFOQNFH-UHFFFAOYSA-N	direct	1	1	57.7924	0.01	2.01	28.8962	RXN66-577	137.372	GCVP-RXN
0.25919	PD0071	BTCSSZJGUNDROE-UHFFFAOYSA-N	DHMQDGOQFOQNFH-UHFFFAOYSA-N	direct	1	1	57.4799	0.01	2.01	28.7399	RHEA:19938	73.5591	RXN-11845
0.255144	PD1411	BTCSSZJGUNDROE-UHFFFAOYSA-N	DHMQDGOQFOQNFH-UHFFFAOYSA-N	direct	1	1	53.9743	0.01	2.01	26.9872	RHEA:14089	112.31	RHEA:19453
0.255144	PD1411	BTCSSZJGUNDROE-UHFFFAOYSA-N	DHMQDGOQFOQNFH-UHFFFAOYSA-N	direct	1	1	53.9743	0.01	2.01	26.9872	RHEA:14089	109.719	RHEA:21826
0.255144	PD1411	BTCSSZJGUNDROE-UHFFFAOYSA-N	DHMQDGOQFOQNFH-UHFFFAOYSA-N	direct	1	1	53.9743	0.01	2.01	26.9872	RHEA:24251	112.31	RHEA:19453
0.255144	PD1411	BTCSSZJGUNDROE-UHFFFAOYSA-N	DHMQDGOQFOQNFH-UHFFFAOYSA-N	direct	1	1	53.9743	0.01	2.01	26.9872	RHEA:24251	109.719	RHEA:21826
0.248292	PD0149	BTCSSZJGUNDROE-UHFFFAOYSA-N	DHMQDGOQFOQNFH-UHFFFAOYSA-N	direct	1	1	48.4055	0.01	2.01	24.2027	RHEA:13316	137.372	RXN-8629
0.248292	PD0149	BTCSSZJGUNDROE-UHFFFAOYSA-N	DHMQDGOQFOQNFH-UHFFFAOYSA-N	direct	1	1	48.4055	0.01	2.01	24.2027	RHEA:13316	137.372	GCVT-RXN
0.248292	PD0149	BTCSSZJGUNDROE-UHFFFAOYSA-N	DHMQDGOQFOQNFH-UHFFFAOYSA-N	direct	1	1	48.4055	0.01	2.01	24.2027	RHEA:13316	137.372	GCVMULTI-RXN
0.248292	PD0149	BTCSSZJGUNDROE-UHFFFAOYSA-N	DHMQDGOQFOQNFH-UHFFFAOYSA-N	direct	1	1	48.4055	0.01	2.01	24.2027	RHEA:13316	137.372	GCVP-RXN
0.242947	PD1124	BTCSSZJGUNDROE-UHFFFAOYSA-N	UCMIRNVEIXFBKS-UHFFFAOYSA-N	direct	1	1	0.443697	1	2.01	0.29243	RHEA:19497	0.221849	RHEA:21256
0.240116	PD1296	BTCSSZJGUNDROE-UHFFFAOYSA-N	DHMQDGOQFOQNFH-UHFFFAOYSA-N	direct	1	1	42.3375	0.01	2.01	21.1688	RXN-17073	200	RHEA:23177
0.23402	PD0654	BTCSSZJGUNDROE-UHFFFAOYSA-N	UCMIRNVEIXFBKS-UHFFFAOYSA-N	direct	1	1	38.1993	0.01	2.01	19.0996	RHEA:30701	200	RHEA:18052
0.232874	PD0705	BTCSSZJGUNDROE-UHFFFAOYSA-N	DHMQDGOQFOQNFH-UHFFFAOYSA-N	direct	1	1	37.4563	0.01	2.01	18.7282	RXN-6642	116.225	RHEA:22324
0.232874	PD0705	BTCSSZJGUNDROE-UHFFFAOYSA-N	DHMQDGOQFOQNFH-UHFFFAOYSA-N	direct	1	1	37.4563	0.01	2.01	18.7282	RXN-6642	115.39	LEUKOTRIENE-A4-HYDROLASE-RXN
0.232874	PD0705	BTCSSZJGUNDROE-UHFFFAOYSA-N	DHMQDGOQFOQNFH-UHFFFAOYSA-N	direct	1	1	37.4563	0.01	2.01	18.7282	RXN-6642	115.39	RXN66-497
0.232874	PD0705	BTCSSZJGUNDROE-UHFFFAOYSA-N	DHMQDGOQFOQNFH-UHFFFAOYSA-N	direct	1	1	37.4563	0.01	2.01	18.7282	RXN-6642	115.39	RXN66-520
0.221842	PD1296	BTCSSZJGUNDROE-UHFFFAOYSA-N	DHMQDGOQFOQNFH-UHFFFAOYSA-N	direct	1	1	30.8473	0.01	2.01	15.4237	RXN-17172	200	RHEA:23177
0.221534	PD1761	BTCSSZJGUNDROE-UHFFFAOYSA-N	DHMQDGOQFOQNFH-UHFFFAOYSA-N	direct	1	1	30.6764	0.01	2.01	15.3382	RHEA:19938	102.297	RXN-11591
0.217021	PD1296	BTCSSZJGUNDROE-UHFFFAOYSA-N	DHMQDGOQFOQNFH-UHFFFAOYSA-N	direct	1	1	28.2522	0.01	2.01	14.1261	RXN-16726	200	RHEA:23177
0.20893	PD0705	BTCSSZJGUNDROE-UHFFFAOYSA-N	DHMQDGOQFOQNFH-UHFFFAOYSA-N	direct	1	1	24.2686	0.01	2.01	12.1343	RHEA:28784	116.225	RHEA:22324
0.20893	PD0705	BTCSSZJGUNDROE-UHFFFAOYSA-N	DHMQDGOQFOQNFH-UHFFFAOYSA-N	direct	1	1	24.2686	0.01	2.01	12.1343	RHEA:28784	115.39	LEUKOTRIENE-A4-HYDROLASE-RXN
0.20893	PD0705	BTCSSZJGUNDROE-UHFFFAOYSA-N	DHMQDGOQFOQNFH-UHFFFAOYSA-N	direct	1	1	24.2686	0.01	2.01	12.1343	RHEA:28784	115.39	RXN66-497
0.20893	PD0705	BTCSSZJGUNDROE-UHFFFAOYSA-N	DHMQDGOQFOQNFH-UHFFFAOYSA-N	direct	1	1	24.2686	0.01	2.01	12.1343	RHEA:28784	115.39	RXN66-520
0.208706	PD0233	BTCSSZJGUNDROE-UHFFFAOYSA-N	DHMQDGOQFOQNFH-UHFFFAOYSA-N	direct	1	1	24.165	0.01	2.01	12.0825	RXN-16726	200	RHEA:33629
0.208664	PD0233	BTCSSZJGUNDROE-UHFFFAOYSA-N	DHMQDGOQFOQNFH-UHFFFAOYSA-N	direct	1	1	24.1453	0.01	2.01	12.0726	RXN-15983	200	RHEA:33629
0.206992	PD0821	BTCSSZJGUNDROE-UHFFFAOYSA-N	DHMQDGOQFOQNFH-UHFFFAOYSA-N	direct	1	1	23.3807	0.01	2.01	11.6904	RHEA:19938	79.2472	RXN-11588
0.194855	PD1824	BTCSSZJGUNDROE-UHFFFAOYSA-N	DHMQDGOQFOQNFH-UHFFFAOYSA-N	direct	1	1	18.3609	0.01	2.01	9.18046	RHEA:13316	163.544	DALADEHYDROG-RXN
0.186972	PD0088	BTCSSZJGUNDROE-UHFFFAOYSA-N	DHMQDGOQFOQNFH-UHFFFAOYSA-N	direct	1	1	15.565	0.01	2.01	7.78252	RHEA:28784	200	RHEA:22611
0.183293	PD1824	BTCSSZJGUNDROE-UHFFFAOYSA-N	DHMQDGOQFOQNFH-UHFFFAOYSA-N	direct	1	1	14.3755	0.01	2.01	7.18776	RHEA:33346	163.544	DALADEHYDROG-RXN
0.183293	PD1824	BTCSSZJGUNDROE-UHFFFAOYSA-N	DHMQDGOQFOQNFH-UHFFFAOYSA-N	direct	1	1	14.3755	0.01	2.01	7.18776	RHEA:11534	163.544	DALADEHYDROG-RXN
0.181543	PD0233	BTCSSZJGUNDROE-UHFFFAOYSA-N	DHMQDGOQFOQNFH-UHFFFAOYSA-N	direct	1	1	13.8344	0.01	2.01	6.91721	RXN-15951	200	RHEA:33629
0.181294	PD1296	BTCSSZJGUNDROE-UHFFFAOYSA-N	DHMQDGOQFOQNFH-UHFFFAOYSA-N	direct	1	1	13.7589	0.01	2.01	6.87943	RXN-15951	200	RHEA:23177
0.175647	PD1358	BTCSSZJGUNDROE-UHFFFAOYSA-N	DHMQDGOQFOQNFH-UHFFFAOYSA-N	direct	1	1	12.123	0.01	2.01	6.06148	RHEA:19126	200	RHEA:14329
0.175647	PD1358	BTCSSZJGUNDROE-UHFFFAOYSA-N	DHMQDGOQFOQNFH-UHFFFAOYSA-N	direct	1	1	12.123	0.01	2.01	6.06148	RHEA:19126	200	RHEA:16574
0.173398	PD1488	BTCSSZJGUNDROE-UHFFFAOYSA-N	DHMQDGOQFOQNFH-UHFFFAOYSA-N	direct	1	1	11.5139	0.01	2.01	5.75696	RHEA:19938	200	RHEA:44615
0.173398	PD1488	BTCSSZJGUNDROE-UHFFFAOYSA-N	DHMQDGOQFOQNFH-UHFFFAOYSA-N	direct	1	1	11.5139	0.01	2.01	5.75696	RHEA:19938	200	RHEA:17051
0.173398	PD1488	BTCSSZJGUNDROE-UHFFFAOYSA-N	DHMQDGOQFOQNFH-UHFFFAOYSA-N	direct	1	1	11.5139	0.01	2.01	5.75696	RHEA:19938	200	RHEA:50226
0.173398	PD1488	BTCSSZJGUNDROE-UHFFFAOYSA-N	DHMQDGOQFOQNFH-UHFFFAOYSA-N	direct	1	1	11.5139	0.01	2.01	5.75696	RHEA:19938	200	RHEA:44594
0.173398	PD1488	BTCSSZJGUNDROE-UHFFFAOYSA-N	DHMQDGOQFOQNFH-UHFFFAOYSA-N	direct	1	1	11.5139	0.01	2.01	5.75696	RHEA:19938	200	RHEA:44402
0.173398	PD1488	BTCSSZJGUNDROE-UHFFFAOYSA-N	DHMQDGOQFOQNFH-UHFFFAOYSA-N	direct	1	1	11.5139	0.01	2.01	5.75696	RHEA:19938	200	RHEA:44610
0.173398	PD1488	BTCSSZJGUNDROE-UHFFFAOYSA-N	DHMQDGOQFOQNFH-UHFFFAOYSA-N	direct	1	1	11.5139	0.01	2.01	5.75696	RHEA:19938	200	RHEA:44405
0.173398	PD1488	BTCSSZJGUNDROE-UHFFFAOYSA-N	DHMQDGOQFOQNFH-UHFFFAOYSA-N	direct	1	1	11.5139	0.01	2.01	5.75696	RHEA:19938	200	RHEA:14206
0.173398	PD1488	BTCSSZJGUNDROE-UHFFFAOYSA-N	DHMQDGOQFOQNFH-UHFFFAOYSA-N	direct	1	1	11.5139	0.01	2.01	5.75696	RHEA:19938	200	RHEA:44413
0.173398	PD1488	BTCSSZJGUNDROE-UHFFFAOYSA-N	DHMQDGOQFOQNFH-UHFFFAOYSA-N	direct	1	1	11.5139	0.01	2.01	5.75696	RHEA:19938	200	RHEA:28679
0.173398	PD1488	BTCSSZJGUNDROE-UHFFFAOYSA-N	DHMQDGOQFOQNFH-UHFFFAOYSA-N	direct	1	1	11.5139	0.01	2.01	5.75696	RHEA:32466	200	RHEA:44615
0.173398	PD1488	BTCSSZJGUNDROE-UHFFFAOYSA-N	DHMQDGOQFOQNFH-UHFFFAOYSA-N	direct	1	1	11.5139	0.01	2.01	5.75696	RHEA:32466	200	RHEA:17051
0.173398	PD1488	BTCSSZJGUNDROE-UHFFFAOYSA-N	DHMQDGOQFOQNFH-UHFFFAOYSA-N	direct	1	1	11.5139	0.01	2.01	5.75696	RHEA:32466	200	RHEA:50226
0.173398	PD1488	BTCSSZJGUNDROE-UHFFFAOYSA-N	DHMQDGOQFOQNFH-UHFFFAOYSA-N	direct	1	1	11.5139	0.01	2.01	5.75696	RHEA:32466	200	RHEA:44594
0.173398	PD1488	BTCSSZJGUNDROE-UHFFFAOYSA-N	DHMQDGOQFOQNFH-UHFFFAOYSA-N	direct	1	1	11.5139	0.01	2.01	5.75696	RHEA:32466	200	RHEA:44402
0.173398	PD1488	BTCSSZJGUNDROE-UHFFFAOYSA-N	DHMQDGOQFOQNFH-UHFFFAOYSA-N	direct	1	1	11.5139	0.01	2.01	5.75696	RHEA:32466	200	RHEA:44610
0.173398	PD1488	BTCSSZJGUNDROE-UHFFFAOYSA-N	DHMQDGOQFOQNFH-UHFFFAOYSA-N	direct	1	1	11.5139	0.01	2.01	5.75696	RHEA:32466	200	RHEA:44405
0.173398	PD1488	BTCSSZJGUNDROE-UHFFFAOYSA-N	DHMQDGOQFOQNFH-UHFFFAOYSA-N	direct	1	1	11.5139	0.01	2.01	5.75696	RHEA:32466	200	RHEA:14206
0.173398	PD1488	BTCSSZJGUNDROE-UHFFFAOYSA-N	DHMQDGOQFOQNFH-UHFFFAOYSA-N	direct	1	1	11.5139	0.01	2.01	5.75696	RHEA:32466	200	RHEA:44413
0.173398	PD1488	BTCSSZJGUNDROE-UHFFFAOYSA-N	DHMQDGOQFOQNFH-UHFFFAOYSA-N	direct	1	1	11.5139	0.01	2.01	5.75696	RHEA:32466	200	RHEA:28679
0.172102	PD1864	BTCSSZJGUNDROE-UHFFFAOYSA-N	DHMQDGOQFOQNFH-UHFFFAOYSA-N	direct	1	1	11.1734	0.01	2.01	5.5867	RHEA:13557	200	RHEA:11224
0.169168	PD0577	BTCSSZJGUNDROE-UHFFFAOYSA-N	DHMQDGOQFOQNFH-UHFFFAOYSA-N	direct	1	1	10.4308	0.01	2.01	5.21538	RHEA:19938	19.6536	DNA-CYTOSINE-5--METHYLTRANSFERASE-RXN
0.161417	PD0620	BTCSSZJGUNDROE-UHFFFAOYSA-N	UCMIRNVEIXFBKS-UHFFFAOYSA-N	direct	1	1	8.64661	0.01	2.01	4.32331	RHEA:19497	200	RXN-8629
0.161417	PD0620	BTCSSZJGUNDROE-UHFFFAOYSA-N	UCMIRNVEIXFBKS-UHFFFAOYSA-N	direct	1	1	8.64661	0.01	2.01	4.32331	RHEA:19497	200	GCVT-RXN
0.161417	PD0620	BTCSSZJGUNDROE-UHFFFAOYSA-N	UCMIRNVEIXFBKS-UHFFFAOYSA-N	direct	1	1	8.64661	0.01	2.01	4.32331	RHEA:19497	200	GCVMULTI-RXN
0.161417	PD0620	BTCSSZJGUNDROE-UHFFFAOYSA-N	UCMIRNVEIXFBKS-UHFFFAOYSA-N	direct	1	1	8.64661	0.01	2.01	4.32331	RHEA:19497	200	GCVP-RXN
0.15806	PD0644	BTCSSZJGUNDROE-UHFFFAOYSA-N	DHMQDGOQFOQNFH-UHFFFAOYSA-N	direct	1	1	7.94939	0.01	2.01	3.97469	RHEA:19938	200	RHEA:18683
0.15745	PD1358	BTCSSZJGUNDROE-UHFFFAOYSA-N	DHMQDGOQFOQNFH-UHFFFAOYSA-N	direct	1	1	7.82728	0.01	2.01	3.91364	RHEA:24251	200	RHEA:14329
0.15745	PD1358	BTCSSZJGUNDROE-UHFFFAOYSA-N	DHMQDGOQFOQNFH-UHFFFAOYSA-N	direct	1	1	7.82728	0.01	2.01	3.91364	RHEA:24251	200	RHEA:16574
0.157343	PD1824	BTCSSZJGUNDROE-UHFFFAOYSA-N	DHMQDGOQFOQNFH-UHFFFAOYSA-N	direct	1	1	7.80618	0.01	2.01	3.90309	1.4.99.5-RXN	163.544	DALADEHYDROG-RXN
0.147325	PD0758	BTCSSZJGUNDROE-UHFFFAOYSA-N	DHMQDGOQFOQNFH-UHFFFAOYSA-N	direct	1	1	6	0.01	2.01	3	RHEA:13316	200	RHEA:33060
0.147325	PD1810	BTCSSZJGUNDROE-UHFFFAOYSA-N	DHMQDGOQFOQNFH-UHFFFAOYSA-N	direct	1	1	6	0.01	2.01	3	1.4.99.5-RXN	200	RXN-15365
0.147325	PD1810	BTCSSZJGUNDROE-UHFFFAOYSA-N	DHMQDGOQFOQNFH-UHFFFAOYSA-N	direct	1	1	6	0.01	2.01	3	1.4.99.5-RXN	200	1.8.1.4-RXN
0.147325	PD1810	BTCSSZJGUNDROE-UHFFFAOYSA-N	DHMQDGOQFOQNFH-UHFFFAOYSA-N	direct	1	1	6	0.01	2.01	3	1.4.99.5-RXN	200	RXN-7716
0.147325	PD1810	BTCSSZJGUNDROE-UHFFFAOYSA-N	DHMQDGOQFOQNFH-UHFFFAOYSA-N	direct	1	1	6	0.01	2.01	3	1.4.99.5-RXN	200	RXN-8629
0.147325	PD1810	BTCSSZJGUNDROE-UHFFFAOYSA-N	DHMQDGOQFOQNFH-UHFFFAOYSA-N	direct	1	1	6	0.01	2.01	3	1.4.99.5-RXN	200	RXN0-1132
0.147325	PD1810	BTCSSZJGUNDROE-UHFFFAOYSA-N	DHMQDGOQFOQNFH-UHFFFAOYSA-N	direct	1	1	6	0.01	2.01	3	1.4.99.5-RXN	200	RXN-7719
0.147325	PD1810	BTCSSZJGUNDROE-UHFFFAOYSA-N	DHMQDGOQFOQNFH-UHFFFAOYSA-N	direct	1	1	6	0.01	2.01	3	1.4.99.5-RXN	200	RHEA:33060
0.147325	PD1810	BTCSSZJGUNDROE-UHFFFAOYSA-N	DHMQDGOQFOQNFH-UHFFFAOYSA-N	direct	1	1	6	0.01	2.01	3	1.4.99.5-RXN	200	RXN0-1134
0.147325	PD1810	BTCSSZJGUNDROE-UHFFFAOYSA-N	DHMQDGOQFOQNFH-UHFFFAOYSA-N	direct	1	1	6	0.01	2.01	3	1.4.99.5-RXN	200	RXN0-1147
0.147325	PD1810	BTCSSZJGUNDROE-UHFFFAOYSA-N	DHMQDGOQFOQNFH-UHFFFAOYSA-N	direct	1	1	6	0.01	2.01	3	1.4.99.5-RXN	200	RXN0-1133
0.147325	PD1810	BTCSSZJGUNDROE-UHFFFAOYSA-N	DHMQDGOQFOQNFH-UHFFFAOYSA-N	direct	1	1	6	0.01	2.01	3	1.4.99.5-RXN	200	GCVT-RXN
0.147325	PD1810	BTCSSZJGUNDROE-UHFFFAOYSA-N	DHMQDGOQFOQNFH-UHFFFAOYSA-N	direct	1	1	6	0.01	2.01	3	1.4.99.5-RXN	200	2OXOGLUTDECARB-RXN
0.147325	PD1810	BTCSSZJGUNDROE-UHFFFAOYSA-N	DHMQDGOQFOQNFH-UHFFFAOYSA-N	direct	1	1	6	0.01	2.01	3	1.4.99.5-RXN	200	GCVMULTI-RXN
0.147325	PD1810	BTCSSZJGUNDROE-UHFFFAOYSA-N	DHMQDGOQFOQNFH-UHFFFAOYSA-N	direct	1	1	6	0.01	2.01	3	1.4.99.5-RXN	200	GCVP-RXN
0.147325	PD0627	BTCSSZJGUNDROE-UHFFFAOYSA-N	DHMQDGOQFOQNFH-UHFFFAOYSA-N	direct	1	1	6	0.01	2.01	3	RHEA:19938	9.1349	RHEA:44615
0.147325	PD0627	BTCSSZJGUNDROE-UHFFFAOYSA-N	DHMQDGOQFOQNFH-UHFFFAOYSA-N	direct	1	1	6	0.01	2.01	3	RHEA:19938	9.1349	RHEA:17051
0.147325	PD0627	BTCSSZJGUNDROE-UHFFFAOYSA-N	DHMQDGOQFOQNFH-UHFFFAOYSA-N	direct	1	1	6	0.01	2.01	3	RHEA:19938	9.1349	RHEA:50226
0.147325	PD0627	BTCSSZJGUNDROE-UHFFFAOYSA-N	DHMQDGOQFOQNFH-UHFFFAOYSA-N	direct	1	1	6	0.01	2.01	3	RHEA:19938	9.1349	RHEA:44594
0.147325	PD0627	BTCSSZJGUNDROE-UHFFFAOYSA-N	DHMQDGOQFOQNFH-UHFFFAOYSA-N	direct	1	1	6	0.01	2.01	3	RHEA:19938	9.1349	RHEA:44402
0.147325	PD0627	BTCSSZJGUNDROE-UHFFFAOYSA-N	DHMQDGOQFOQNFH-UHFFFAOYSA-N	direct	1	1	6	0.01	2.01	3	RHEA:19938	9.1349	RHEA:44610
0.147325	PD0627	BTCSSZJGUNDROE-UHFFFAOYSA-N	DHMQDGOQFOQNFH-UHFFFAOYSA-N	direct	1	1	6	0.01	2.01	3	RHEA:19938	9.1349	RHEA:44405
0.147325	PD0627	BTCSSZJGUNDROE-UHFFFAOYSA-N	DHMQDGOQFOQNFH-UHFFFAOYSA-N	direct	1	1	6	0.01	2.01	3	RHEA:19938	9.1349	RHEA:14206
0.147325	PD0627	BTCSSZJGUNDROE-UHFFFAOYSA-N	DHMQDGOQFOQNFH-UHFFFAOYSA-N	direct	1	1	6	0.01	2.01	3	RHEA:19938	9.1349	RHEA:44413
0.147325	PD0627	BTCSSZJGUNDROE-UHFFFAOYSA-N	DHMQDGOQFOQNFH-UHFFFAOYSA-N	direct	1	1	6	0.01	2.01	3	RHEA:19938	9.1349	RHEA:28679
0.143482	PD0627	BTCSSZJGUNDROE-UHFFFAOYSA-N	DHMQDGOQFOQNFH-UHFFFAOYSA-N	direct	1	1	5.39794	0.01	2.01	2.69897	RHEA:32466	9.1349	RHEA:44615
0.143482	PD0627	BTCSSZJGUNDROE-UHFFFAOYSA-N	DHMQDGOQFOQNFH-UHFFFAOYSA-N	direct	1	1	5.39794	0.01	2.01	2.69897	RHEA:32466	9.1349	RHEA:17051
0.143482	PD0627	BTCSSZJGUNDROE-UHFFFAOYSA-N	DHMQDGOQFOQNFH-UHFFFAOYSA-N	direct	1	1	5.39794	0.01	2.01	2.69897	RHEA:32466	9.1349	RHEA:50226
0.143482	PD0627	BTCSSZJGUNDROE-UHFFFAOYSA-N	DHMQDGOQFOQNFH-UHFFFAOYSA-N	direct	1	1	5.39794	0.01	2.01	2.69897	RHEA:32466	9.1349	RHEA:44594
0.143482	PD0627	BTCSSZJGUNDROE-UHFFFAOYSA-N	DHMQDGOQFOQNFH-UHFFFAOYSA-N	direct	1	1	5.39794	0.01	2.01	2.69897	RHEA:32466	9.1349	RHEA:44402
0.143482	PD0627	BTCSSZJGUNDROE-UHFFFAOYSA-N	DHMQDGOQFOQNFH-UHFFFAOYSA-N	direct	1	1	5.39794	0.01	2.01	2.69897	RHEA:32466	9.1349	RHEA:44610
0.143482	PD0627	BTCSSZJGUNDROE-UHFFFAOYSA-N	DHMQDGOQFOQNFH-UHFFFAOYSA-N	direct	1	1	5.39794	0.01	2.01	2.69897	RHEA:32466	9.1349	RHEA:44405
0.143482	PD0627	BTCSSZJGUNDROE-UHFFFAOYSA-N	DHMQDGOQFOQNFH-UHFFFAOYSA-N	direct	1	1	5.39794	0.01	2.01	2.69897	RHEA:32466	9.1349	RHEA:14206
0.143482	PD0627	BTCSSZJGUNDROE-UHFFFAOYSA-N	DHMQDGOQFOQNFH-UHFFFAOYSA-N	direct	1	1	5.39794	0.01	2.01	2.69897	RHEA:32466	9.1349	RHEA:44413
0.143482	PD0627	BTCSSZJGUNDROE-UHFFFAOYSA-N	DHMQDGOQFOQNFH-UHFFFAOYSA-N	direct	1	1	5.39794	0.01	2.01	2.69897	RHEA:32466	9.1349	RHEA:28679
0.140935		BTCSSZJGUNDROE-UHFFFAOYSA-N	DHMQDGOQFOQNFH-UHFFFAOYSA-N	direct	1	1	1	0.1	1.01		RXN-12532
0.140935		BTCSSZJGUNDROE-UHFFFAOYSA-N	DHMQDGOQFOQNFH-UHFFFAOYSA-N	direct	1	1	1	0.1	1.01		RHEA:20075
0.140935		BTCSSZJGUNDROE-UHFFFAOYSA-N	DHMQDGOQFOQNFH-UHFFFAOYSA-N	direct	1	1	1	0.1	1.01		RHEA:15724
0.140935		BTCSSZJGUNDROE-UHFFFAOYSA-N	DHMQDGOQFOQNFH-UHFFFAOYSA-N	direct	1	1	1	0.1	1.01		RHEA:33870
0.140935		BTCSSZJGUNDROE-UHFFFAOYSA-N	DHMQDGOQFOQNFH-UHFFFAOYSA-N	direct	1	1	1	0.1	1.01		RHEA:49789
0.140935		BTCSSZJGUNDROE-UHFFFAOYSA-N	DHMQDGOQFOQNFH-UHFFFAOYSA-N	direct	1	1	1	0.1	1.01		RHEA:33811
0.140935		BTCSSZJGUNDROE-UHFFFAOYSA-N	DHMQDGOQFOQNFH-UHFFFAOYSA-N	direct	1	1	1	0.1	1.01		RXN-9374
0.140935		BTCSSZJGUNDROE-UHFFFAOYSA-N	DHMQDGOQFOQNFH-UHFFFAOYSA-N	direct	1	1	1	0.1	1.01		RXN-16192
0.140935		BTCSSZJGUNDROE-UHFFFAOYSA-N	DHMQDGOQFOQNFH-UHFFFAOYSA-N	direct	1	1	1	0.1	1.01		RHEA:27850
0.140935		BTCSSZJGUNDROE-UHFFFAOYSA-N	DHMQDGOQFOQNFH-UHFFFAOYSA-N	direct	1	1	1	0.1	1.01		RXN-11664
0.140935		BTCSSZJGUNDROE-UHFFFAOYSA-N	DHMQDGOQFOQNFH-UHFFFAOYSA-N	direct	1	1	1	0.1	1.01		RXN-13677
0.140935		BTCSSZJGUNDROE-UHFFFAOYSA-N	DHMQDGOQFOQNFH-UHFFFAOYSA-N	direct	1	1	1	0.1	1.01		RXN-15657
0.140935		BTCSSZJGUNDROE-UHFFFAOYSA-N	DHMQDGOQFOQNFH-UHFFFAOYSA-N	direct	1	1	1	0.1	1.01		RHEA:22884
0.140935		BTCSSZJGUNDROE-UHFFFAOYSA-N	DHMQDGOQFOQNFH-UHFFFAOYSA-N	direct	1	1	1	0.1	1.01		RXN0-5234
0.140935		BTCSSZJGUNDROE-UHFFFAOYSA-N	DHMQDGOQFOQNFH-UHFFFAOYSA-N	direct	1	1	1	0.1	1.01		ASPAROXO-RXN
0.140935		BTCSSZJGUNDROE-UHFFFAOYSA-N	DHMQDGOQFOQNFH-UHFFFAOYSA-N	direct	1	1	1	0.1	1.01		RXN66-185
0.140935		BTCSSZJGUNDROE-UHFFFAOYSA-N	DHMQDGOQFOQNFH-UHFFFAOYSA-N	direct	1	1	1	0.1	1.01		RHEA:36459
0.140935		BTCSSZJGUNDROE-UHFFFAOYSA-N	DHMQDGOQFOQNFH-UHFFFAOYSA-N	direct	1	1	1	0.1	1.01		RXN-13406
0.140935		BTCSSZJGUNDROE-UHFFFAOYSA-N	DHMQDGOQFOQNFH-UHFFFAOYSA-N	direct	1	1	1	0.1	1.01		RXN-16202
0.140935		BTCSSZJGUNDROE-UHFFFAOYSA-N	DHMQDGOQFOQNFH-UHFFFAOYSA-N	direct	1	1	1	0.1	1.01		RXN-17368
0.140935		BTCSSZJGUNDROE-UHFFFAOYSA-N	DHMQDGOQFOQNFH-UHFFFAOYSA-N	direct	1	1	1	0.1	1.01		RXNQT-4364
0.140935		BTCSSZJGUNDROE-UHFFFAOYSA-N	DHMQDGOQFOQNFH-UHFFFAOYSA-N	direct	1	1	1	0.1	1.01		RXN-16195
0.140935		BTCSSZJGUNDROE-UHFFFAOYSA-N	DHMQDGOQFOQNFH-UHFFFAOYSA-N	direct	1	1	1	0.1	1.01		RXN-9896
0.140935		BTCSSZJGUNDROE-UHFFFAOYSA-N	DHMQDGOQFOQNFH-UHFFFAOYSA-N	direct	1	1	1	0.1	1.01		RHEA:15258
0.140935		BTCSSZJGUNDROE-UHFFFAOYSA-N	DHMQDGOQFOQNFH-UHFFFAOYSA-N	direct	1	1	1	0.1	1.01		RHEA:37310
0.140935		BTCSSZJGUNDROE-UHFFFAOYSA-N	DHMQDGOQFOQNFH-UHFFFAOYSA-N	direct	1	1	1	0.1	1.01		RHEA:48619
0.140935		BTCSSZJGUNDROE-UHFFFAOYSA-N	DHMQDGOQFOQNFH-UHFFFAOYSA-N	direct	1	1	1	0.1	1.01		RHEA:27758
0.140935		BTCSSZJGUNDROE-UHFFFAOYSA-N	DHMQDGOQFOQNFH-UHFFFAOYSA-N	direct	1	1	1	0.1	1.01		RHEA:10484
0.140935		BTCSSZJGUNDROE-UHFFFAOYSA-N	DHMQDGOQFOQNFH-UHFFFAOYSA-N	direct	1	1	1	0.1	1.01		RHEA:47116
0.140935		BTCSSZJGUNDROE-UHFFFAOYSA-N	DHMQDGOQFOQNFH-UHFFFAOYSA-N	direct	1	1	1	0.1	1.01		RHEA:47126
0.140935		BTCSSZJGUNDROE-UHFFFAOYSA-N	DHMQDGOQFOQNFH-UHFFFAOYSA-N	direct	1	1	1	0.1	1.01		RHEA:36467
0.140935		BTCSSZJGUNDROE-UHFFFAOYSA-N	DHMQDGOQFOQNFH-UHFFFAOYSA-N	direct	1	1	1	0.1	1.01		RHEA:28802
0.140935		BTCSSZJGUNDROE-UHFFFAOYSA-N	DHMQDGOQFOQNFH-UHFFFAOYSA-N	direct	1	1	1	0.1	1.01		RXNQT-4362
0.140935		BTCSSZJGUNDROE-UHFFFAOYSA-N	DHMQDGOQFOQNFH-UHFFFAOYSA-N	direct	1	1	1	0.1	1.01		RHEA:17144
0.140935		BTCSSZJGUNDROE-UHFFFAOYSA-N	DHMQDGOQFOQNFH-UHFFFAOYSA-N	direct	1	1	1	0.1	1.01		RHEA:20902
0.140935		BTCSSZJGUNDROE-UHFFFAOYSA-N	DHMQDGOQFOQNFH-UHFFFAOYSA-N	direct	1	1	1	0.1	1.01		RHEA:34110
0.140935		BTCSSZJGUNDROE-UHFFFAOYSA-N	DHMQDGOQFOQNFH-UHFFFAOYSA-N	direct	1	1	1	0.1	1.01		RHEA:47552
0.140935		BTCSSZJGUNDROE-UHFFFAOYSA-N	DHMQDGOQFOQNFH-UHFFFAOYSA-N	direct	1	1	1	0.1	1.01		RHEA:49772
0.140935		BTCSSZJGUNDROE-UHFFFAOYSA-N	DHMQDGOQFOQNFH-UHFFFAOYSA-N	direct	1	1	1	0.1	1.01		RHEA:23268
0.140935		BTCSSZJGUNDROE-UHFFFAOYSA-N	DHMQDGOQFOQNFH-UHFFFAOYSA-N	direct	1	1	1	0.1	1.01		RHEA:49793
0.140935		BTCSSZJGUNDROE-UHFFFAOYSA-N	DHMQDGOQFOQNFH-UHFFFAOYSA-N	direct	1	1	1	0.1	1.01		RHEA:37326
0.140935		BTCSSZJGUNDROE-UHFFFAOYSA-N	DHMQDGOQFOQNFH-UHFFFAOYSA-N	direct	1	1	1	0.1	1.01		RHEA:47121
0.140935		BTCSSZJGUNDROE-UHFFFAOYSA-N	DHMQDGOQFOQNFH-UHFFFAOYSA-N	direct	1	1	1	0.1	1.01		RHEA:47106
0.140935		BTCSSZJGUNDROE-UHFFFAOYSA-N	DHMQDGOQFOQNFH-UHFFFAOYSA-N	direct	1	1	1	0.1	1.01		RHEA:21714
0.140935		BTCSSZJGUNDROE-UHFFFAOYSA-N	DHMQDGOQFOQNFH-UHFFFAOYSA-N	direct	1	1	1	0.1	1.01		RHEA:47115
0.140935		BTCSSZJGUNDROE-UHFFFAOYSA-N	DHMQDGOQFOQNFH-UHFFFAOYSA-N	direct	1	1	1	0.1	1.01		RHEA:16910
0.140935		BTCSSZJGUNDROE-UHFFFAOYSA-N	DHMQDGOQFOQNFH-UHFFFAOYSA-N	direct	1	1	1	0.1	1.01		RXN-15658
0.140935		BTCSSZJGUNDROE-UHFFFAOYSA-N	DHMQDGOQFOQNFH-UHFFFAOYSA-N	direct	1	1	1	0.1	1.01		RHEA:14379
0.140935		BTCSSZJGUNDROE-UHFFFAOYSA-N	DHMQDGOQFOQNFH-UHFFFAOYSA-N	direct	1	1	1	0.1	1.01		RHEA:37315
0.140935		BTCSSZJGUNDROE-UHFFFAOYSA-N	DHMQDGOQFOQNFH-UHFFFAOYSA-N	direct	1	1	1	0.1	1.01		RXN-15682
0.140935		BTCSSZJGUNDROE-UHFFFAOYSA-N	DHMQDGOQFOQNFH-UHFFFAOYSA-N	direct	1	1	1	0.1	1.01		RHEA:24288
0.140935		BTCSSZJGUNDROE-UHFFFAOYSA-N	DHMQDGOQFOQNFH-UHFFFAOYSA-N	direct	1	1	1	0.1	1.01		RHEA:36463
0.140935		BTCSSZJGUNDROE-UHFFFAOYSA-N	DHMQDGOQFOQNFH-UHFFFAOYSA-N	direct	1	1	1	0.1	1.01		RHEA:32478
0.140935		BTCSSZJGUNDROE-UHFFFAOYSA-N	DHMQDGOQFOQNFH-UHFFFAOYSA-N	direct	1	1	1	0.1	1.01		RHEA:49782
0.140935		BTCSSZJGUNDROE-UHFFFAOYSA-N	DHMQDGOQFOQNFH-UHFFFAOYSA-N	direct	1	1	1	0.1	1.01		GLYCINE-FORMIMINOTRANSFERASE-RXN
0.140935		BTCSSZJGUNDROE-UHFFFAOYSA-N	DHMQDGOQFOQNFH-UHFFFAOYSA-N	direct	1	1	1	0.1	1.01		RXN-13404
0.140935		BTCSSZJGUNDROE-UHFFFAOYSA-N	DHMQDGOQFOQNFH-UHFFFAOYSA-N	direct	1	1	1	0.1	1.01		RHEA:33407
0.140935		BTCSSZJGUNDROE-UHFFFAOYSA-N	DHMQDGOQFOQNFH-UHFFFAOYSA-N	direct	1	1	1	0.1	1.01		RXN-15310
0.140935		BTCSSZJGUNDROE-UHFFFAOYSA-N	DHMQDGOQFOQNFH-UHFFFAOYSA-N	direct	1	1	1	0.1	1.01		GLYCINE-N-ACYLTRANSFERASE-RXN
0.140935		BTCSSZJGUNDROE-UHFFFAOYSA-N	DHMQDGOQFOQNFH-UHFFFAOYSA-N	direct	1	1	1	0.1	1.01		RXN-9710
0.140935		BTCSSZJGUNDROE-UHFFFAOYSA-N	DHMQDGOQFOQNFH-UHFFFAOYSA-N	direct	1	1	1	0.1	1.01		RHEA:28780
0.140935		BTCSSZJGUNDROE-UHFFFAOYSA-N	DHMQDGOQFOQNFH-UHFFFAOYSA-N	direct	1	1	1	0.1	1.01		2.6.1.60-RXN
0.140935		BTCSSZJGUNDROE-UHFFFAOYSA-N	UCMIRNVEIXFBKS-UHFFFAOYSA-N	direct	1	1	1	0.1	1.01		RHEA:12451
0.140935		BTCSSZJGUNDROE-UHFFFAOYSA-N	UCMIRNVEIXFBKS-UHFFFAOYSA-N	direct	1	1	1	0.1	1.01		RXN-6382
0.140935		BTCSSZJGUNDROE-UHFFFAOYSA-N	UCMIRNVEIXFBKS-UHFFFAOYSA-N	direct	1	1	1	0.1	1.01		RHEA:27593
0.140935		BTCSSZJGUNDROE-UHFFFAOYSA-N	UCMIRNVEIXFBKS-UHFFFAOYSA-N	direct	1	1	1	0.1	1.01		RHEA:27933
0.140935		BTCSSZJGUNDROE-UHFFFAOYSA-N	UCMIRNVEIXFBKS-UHFFFAOYSA-N	direct	1	1	1	0.1	1.01		RHEA:23213
0.140935		BTCSSZJGUNDROE-UHFFFAOYSA-N	UCMIRNVEIXFBKS-UHFFFAOYSA-N	direct	1	1	1	0.1	1.01		RXN-6401
0.140935		BTCSSZJGUNDROE-UHFFFAOYSA-N	UCMIRNVEIXFBKS-UHFFFAOYSA-N	direct	1	1	1	0.1	1.01		RHEA:21686
0.140935		BTCSSZJGUNDROE-UHFFFAOYSA-N	SLXKOJJOQWFEFD-UHFFFAOYSA-N	direct	1	1	1	0.1	1.01		R562-RXN
0.140935		BTCSSZJGUNDROE-UHFFFAOYSA-N	SLXKOJJOQWFEFD-UHFFFAOYSA-N	direct	1	1	1	0.1	1.01		R561-RXN
0.140935		BTCSSZJGUNDROE-UHFFFAOYSA-N	SLXKOJJOQWFEFD-UHFFFAOYSA-N	direct	1	1	1	0.1	1.01		RXN-3962
0.140935		BTCSSZJGUNDROE-UHFFFAOYSA-N	DHMQDGOQFOQNFH-UHFFFAOYSA-N	direct	1	1	1	0.1	1.01	0.443697	RHEA:24251
0.140935		BTCSSZJGUNDROE-UHFFFAOYSA-N	DHMQDGOQFOQNFH-UHFFFAOYSA-N	direct	1	1	1	0.1	1.01	0.200659	RHEA:13316
0.140935		BTCSSZJGUNDROE-UHFFFAOYSA-N	DHMQDGOQFOQNFH-UHFFFAOYSA-N	direct	1	1	1	0.1	1.01	0.0757207	RHEA:19938
0.140935		BTCSSZJGUNDROE-UHFFFAOYSA-N	DHMQDGOQFOQNFH-UHFFFAOYSA-N	direct	1	1	1	0.1	1.01	0.113509	RHEA:13202
0.140935		BTCSSZJGUNDROE-UHFFFAOYSA-N	DHMQDGOQFOQNFH-UHFFFAOYSA-N	direct	1	1	1	0.1	1.01	0.455932	RXN-10429
0.140935		BTCSSZJGUNDROE-UHFFFAOYSA-N	DHMQDGOQFOQNFH-UHFFFAOYSA-N	direct	1	1	1	0.1	1.01	0.337242	RHEA:13557
0.140935		BTCSSZJGUNDROE-UHFFFAOYSA-N	DHMQDGOQFOQNFH-UHFFFAOYSA-N	direct	1	1	1	0.1	1.01	0.522879	RHEA:26209
0.140935		BTCSSZJGUNDROE-UHFFFAOYSA-N	DHMQDGOQFOQNFH-UHFFFAOYSA-N	direct	1	1	1	0.1	1.01	0.522879	RHEA:19626
0.140935		BTCSSZJGUNDROE-UHFFFAOYSA-N	UCMIRNVEIXFBKS-UHFFFAOYSA-N	direct	1	1	1	0.1	1.01	0.173925	RHEA:19497
0.140935		BTCSSZJGUNDROE-UHFFFAOYSA-N	DHMQDGOQFOQNFH-UHFFFAOYSA-N	direct	1	1	1	0.1	1.01	0.309804	GLYOHMETRANS-RXN
0.140935		BTCSSZJGUNDROE-UHFFFAOYSA-N	DHMQDGOQFOQNFH-UHFFFAOYSA-N	direct	1	1	1	0.1	1.01	0.251812	RXN-12529
0.137872	PD1302	BTCSSZJGUNDROE-UHFFFAOYSA-N	DHMQDGOQFOQNFH-UHFFFAOYSA-N	direct	1	1	4.60206	0.01	2.01	2.30103	RHEA:13316	169.028	RHEA:18978
0.137872	PD1302	BTCSSZJGUNDROE-UHFFFAOYSA-N	DHMQDGOQFOQNFH-UHFFFAOYSA-N	direct	1	1	4.60206	0.01	2.01	2.30103	RHEA:13316	169.028	RHEA:28752
0.137872	PD1302	BTCSSZJGUNDROE-UHFFFAOYSA-N	DHMQDGOQFOQNFH-UHFFFAOYSA-N	direct	1	1	4.60206	0.01	2.01	2.30103	RHEA:13316	157.009	RXN-17768
0.137872	PD1302	BTCSSZJGUNDROE-UHFFFAOYSA-N	DHMQDGOQFOQNFH-UHFFFAOYSA-N	direct	1	1	4.60206	0.01	2.01	2.30103	RHEA:13316	145.879	RXN0-5260
0.133123	PD1838	BTCSSZJGUNDROE-UHFFFAOYSA-N	DHMQDGOQFOQNFH-UHFFFAOYSA-N	direct	1	1	4	0.01	2.01	2	RHEA:13316	73.7852	2-OCTAPRENYLPHENOL-HYDROX-RXN
0.133123	PD1838	BTCSSZJGUNDROE-UHFFFAOYSA-N	DHMQDGOQFOQNFH-UHFFFAOYSA-N	direct	1	1	4	0.01	2.01	2	RHEA:13316	68.8386	OCTAPRENYL-METHYL-METHOXY-BENZOQ-OH-RXN
0.133123	PD1688	BTCSSZJGUNDROE-UHFFFAOYSA-N	SLXKOJJOQWFEFD-UHFFFAOYSA-N	direct	1	1	4	0.01	2.01	2	RXN-14377	72.71	RXN-13834
0.133123	PD1688	BTCSSZJGUNDROE-UHFFFAOYSA-N	SLXKOJJOQWFEFD-UHFFFAOYSA-N	direct	1	1	4	0.01	2.01	2	RXN-14377	67.5654	RHEA:15163
0.133123	PD1688	BTCSSZJGUNDROE-UHFFFAOYSA-N	SLXKOJJOQWFEFD-UHFFFAOYSA-N	direct	1	1	4	0.01	2.01	2	RXN-14377	67.5654	RHEA:40302
0.133123	PD1688	BTCSSZJGUNDROE-UHFFFAOYSA-N	SLXKOJJOQWFEFD-UHFFFAOYSA-N	direct	1	1	4	0.01	2.01	2	RXN-14377	67.5654	RHEA:15158
0.133123	PD1688	BTCSSZJGUNDROE-UHFFFAOYSA-N	SLXKOJJOQWFEFD-UHFFFAOYSA-N	direct	1	1	4	0.01	2.01	2	RXN-14377	67.1319	RHEA:34625
0.133123	PD1688	BTCSSZJGUNDROE-UHFFFAOYSA-N	SLXKOJJOQWFEFD-UHFFFAOYSA-N	direct	1	1	4	0.01	2.01	2	RXN-14377	67.1319	RHEA:14373
0.133123	PD1688	BTCSSZJGUNDROE-UHFFFAOYSA-N	SLXKOJJOQWFEFD-UHFFFAOYSA-N	direct	1	1	4	0.01	2.01	2	RXN-14377	67.1319	RHEA:34630
0.133123	PD1688	BTCSSZJGUNDROE-UHFFFAOYSA-N	SLXKOJJOQWFEFD-UHFFFAOYSA-N	direct	1	1	4	0.01	2.01	2	RXN-14377	67.1319	RHEA:34633
0.131185	PD0690	BTCSSZJGUNDROE-UHFFFAOYSA-N	UCMIRNVEIXFBKS-UHFFFAOYSA-N	direct	1	1	3.77211	0.01	2.01	1.88606	RHEA:19497	132.088	RXN0-308
0.131185	PD0690	BTCSSZJGUNDROE-UHFFFAOYSA-N	UCMIRNVEIXFBKS-UHFFFAOYSA-N	direct	1	1	3.77211	0.01	2.01	1.88606	RHEA:19497	132.088	SELENOCYSTEINE-LYASE-RXN
0.128656	PD1704	BTCSSZJGUNDROE-UHFFFAOYSA-N	SLXKOJJOQWFEFD-UHFFFAOYSA-N	direct	1	1	3.48945	0.01	2.01	1.74473	RXN-14377	70.5528	RXN-13834
0.128656	PD1704	BTCSSZJGUNDROE-UHFFFAOYSA-N	SLXKOJJOQWFEFD-UHFFFAOYSA-N	direct	1	1	3.48945	0.01	2.01	1.74473	RXN-14377	60.9281	RHEA:15163
0.128656	PD1704	BTCSSZJGUNDROE-UHFFFAOYSA-N	SLXKOJJOQWFEFD-UHFFFAOYSA-N	direct	1	1	3.48945	0.01	2.01	1.74473	RXN-14377	60.9281	RHEA:40302
0.128656	PD1704	BTCSSZJGUNDROE-UHFFFAOYSA-N	SLXKOJJOQWFEFD-UHFFFAOYSA-N	direct	1	1	3.48945	0.01	2.01	1.74473	RXN-14377	60.9281	RHEA:15158
0.128656	PD1704	BTCSSZJGUNDROE-UHFFFAOYSA-N	SLXKOJJOQWFEFD-UHFFFAOYSA-N	direct	1	1	3.48945	0.01	2.01	1.74473	RXN-14377	60.2403	RHEA:40547
0.128656	PD1704	BTCSSZJGUNDROE-UHFFFAOYSA-N	SLXKOJJOQWFEFD-UHFFFAOYSA-N	direct	1	1	3.48945	0.01	2.01	1.74473	RXN-14377	60.2403	RHEA:39887
0.128656	PD1704	BTCSSZJGUNDROE-UHFFFAOYSA-N	SLXKOJJOQWFEFD-UHFFFAOYSA-N	direct	1	1	3.48945	0.01	2.01	1.74473	RXN-14377	60.2403	RHEA:40536
0.128656	PD1704	BTCSSZJGUNDROE-UHFFFAOYSA-N	SLXKOJJOQWFEFD-UHFFFAOYSA-N	direct	1	1	3.48945	0.01	2.01	1.74473	RXN-14377	60.2403	RHEA:40543
0.128656	PD1704	BTCSSZJGUNDROE-UHFFFAOYSA-N	SLXKOJJOQWFEFD-UHFFFAOYSA-N	direct	1	1	3.48945	0.01	2.01	1.74473	RXN-14377	60.2403	RHEA:40541
0.128656	PD1704	BTCSSZJGUNDROE-UHFFFAOYSA-N	SLXKOJJOQWFEFD-UHFFFAOYSA-N	direct	1	1	3.48945	0.01	2.01	1.74473	RXN-14377	60.2403	RHEA:40533
0.128656	PD1704	BTCSSZJGUNDROE-UHFFFAOYSA-N	SLXKOJJOQWFEFD-UHFFFAOYSA-N	direct	1	1	3.48945	0.01	2.01	1.74473	RXN-14377	60.2403	RXN-15109
0.128656	PD1704	BTCSSZJGUNDROE-UHFFFAOYSA-N	SLXKOJJOQWFEFD-UHFFFAOYSA-N	direct	1	1	3.48945	0.01	2.01	1.74473	RXN-14377	60.2403	RXN-15108
0.128656	PD1704	BTCSSZJGUNDROE-UHFFFAOYSA-N	SLXKOJJOQWFEFD-UHFFFAOYSA-N	direct	1	1	3.48945	0.01	2.01	1.74473	RXN-14377	60.2403	RXN-15106
0.126288	PD1159	BTCSSZJGUNDROE-UHFFFAOYSA-N	DHMQDGOQFOQNFH-UHFFFAOYSA-N	direct	1	1	3.23958	0.01	2.01	1.61979	RHEA:19938	12.007	RHEA:44765
0.126288	PD1159	BTCSSZJGUNDROE-UHFFFAOYSA-N	DHMQDGOQFOQNFH-UHFFFAOYSA-N	direct	1	1	3.23958	0.01	2.01	1.61979	RHEA:19938	12.007	RHEA:44756
0.126288	PD1159	BTCSSZJGUNDROE-UHFFFAOYSA-N	DHMQDGOQFOQNFH-UHFFFAOYSA-N	direct	1	1	3.23958	0.01	2.01	1.61979	RHEA:19938	12.007	RHEA:44798
0.126288	PD1159	BTCSSZJGUNDROE-UHFFFAOYSA-N	DHMQDGOQFOQNFH-UHFFFAOYSA-N	direct	1	1	3.23958	0.01	2.01	1.61979	RHEA:19938	12.007	RHEA:30063
0.126288	PD1159	BTCSSZJGUNDROE-UHFFFAOYSA-N	DHMQDGOQFOQNFH-UHFFFAOYSA-N	direct	1	1	3.23958	0.01	2.01	1.61979	RHEA:19938	12.007	RHEA:44778
0.126288	PD1159	BTCSSZJGUNDROE-UHFFFAOYSA-N	DHMQDGOQFOQNFH-UHFFFAOYSA-N	direct	1	1	3.23958	0.01	2.01	1.61979	RHEA:19938	12.007	RHEA:33257
0.126288	PD1159	BTCSSZJGUNDROE-UHFFFAOYSA-N	DHMQDGOQFOQNFH-UHFFFAOYSA-N	direct	1	1	3.23958	0.01	2.01	1.61979	RHEA:19938	12.007	RHEA:26464
0.126288	PD1159	BTCSSZJGUNDROE-UHFFFAOYSA-N	DHMQDGOQFOQNFH-UHFFFAOYSA-N	direct	1	1	3.23958	0.01	2.01	1.61979	RHEA:19938	12.007	RHEA:44789
0.126288	PD1159	BTCSSZJGUNDROE-UHFFFAOYSA-N	DHMQDGOQFOQNFH-UHFFFAOYSA-N	direct	1	1	3.23958	0.01	2.01	1.61979	RHEA:19938	12.007	RHEA:44785
0.126288	PD1159	BTCSSZJGUNDROE-UHFFFAOYSA-N	DHMQDGOQFOQNFH-UHFFFAOYSA-N	direct	1	1	3.23958	0.01	2.01	1.61979	RHEA:19938	12.007	RHEA:27777
0.126288	PD1159	BTCSSZJGUNDROE-UHFFFAOYSA-N	DHMQDGOQFOQNFH-UHFFFAOYSA-N	direct	1	1	3.23958	0.01	2.01	1.61979	RHEA:19938	12.007	RHEA:44755
0.126288	PD1159	BTCSSZJGUNDROE-UHFFFAOYSA-N	DHMQDGOQFOQNFH-UHFFFAOYSA-N	direct	1	1	3.23958	0.01	2.01	1.61979	RHEA:19938	12.007	RHEA:44781
0.126288	PD1159	BTCSSZJGUNDROE-UHFFFAOYSA-N	DHMQDGOQFOQNFH-UHFFFAOYSA-N	direct	1	1	3.23958	0.01	2.01	1.61979	RHEA:19938	12.007	RHEA:44760
0.126288	PD1159	BTCSSZJGUNDROE-UHFFFAOYSA-N	DHMQDGOQFOQNFH-UHFFFAOYSA-N	direct	1	1	3.23958	0.01	2.01	1.61979	RHEA:19938	12.007	RHEA:44793
0.125941	PD0410	BTCSSZJGUNDROE-UHFFFAOYSA-N	DHMQDGOQFOQNFH-UHFFFAOYSA-N	direct	1	1	3.20412	0.01	2.01	1.60206	RHEA:19938	200	RHEA:16432
0.124355	PD0352	BTCSSZJGUNDROE-UHFFFAOYSA-N	DHMQDGOQFOQNFH-UHFFFAOYSA-N	direct	1	1	3.04576	0.01	2.01	1.52288	RHEA:13316	200	RHEA:40524
0.124355	PD0352	BTCSSZJGUNDROE-UHFFFAOYSA-N	DHMQDGOQFOQNFH-UHFFFAOYSA-N	direct	1	1	3.04576	0.01	2.01	1.52288	RHEA:13316	200	SUCCINATE-DEHYDROGENASE-UBIQUINONE-RXN
0.124355	PD0352	BTCSSZJGUNDROE-UHFFFAOYSA-N	DHMQDGOQFOQNFH-UHFFFAOYSA-N	direct	1	1	3.04576	0.01	2.01	1.52288	RHEA:13316	200	RXN-14971
0.120593	PD1930	BTCSSZJGUNDROE-UHFFFAOYSA-N	DHMQDGOQFOQNFH-UHFFFAOYSA-N	direct	1	1	2.69357	0.01	2.01	1.34679	RHEA:13557	200	RHEA:17662
0.120593	PD0268	BTCSSZJGUNDROE-UHFFFAOYSA-N	DHMQDGOQFOQNFH-UHFFFAOYSA-N	direct	1	1	2.69357	0.01	2.01	1.34679	RHEA:19938	2.22185	RHEA:15391
0.120168	PD1772	BTCSSZJGUNDROE-UHFFFAOYSA-N	DHMQDGOQFOQNFH-UHFFFAOYSA-N	direct	1	1	2.6558	0.01	2.01	1.3279	RHEA:19353	58.7932	RHEA:18358
0.120168	PD1772	BTCSSZJGUNDROE-UHFFFAOYSA-N	DHMQDGOQFOQNFH-UHFFFAOYSA-N	direct	1	1	2.6558	0.01	2.01	1.3279	RHEA:19353	58.7932	RHEA:18927
0.120168	PD1772	BTCSSZJGUNDROE-UHFFFAOYSA-N	DHMQDGOQFOQNFH-UHFFFAOYSA-N	direct	1	1	2.6558	0.01	2.01	1.3279	RHEA:19353	58.7932	RHEA:20641
0.120168	PD1772	BTCSSZJGUNDROE-UHFFFAOYSA-N	DHMQDGOQFOQNFH-UHFFFAOYSA-N	direct	1	1	2.6558	0.01	2.01	1.3279	RHEA:19353	58.7932	RHEA:24247
0.116847	PD2023	BTCSSZJGUNDROE-UHFFFAOYSA-N	UCMIRNVEIXFBKS-UHFFFAOYSA-N	direct	1	1	2.37417	0.01	2.01	1.18709	RHEA:19497	200	RHEA:14316
0.115738	PD1230	BTCSSZJGUNDROE-UHFFFAOYSA-N	DHMQDGOQFOQNFH-UHFFFAOYSA-N	direct	1	1	2.28534	0.01	2.01	1.14267	RHEA:26209	200	LEUCINE--TRNA-LIGASE-RXN
0.115738	PD1230	BTCSSZJGUNDROE-UHFFFAOYSA-N	DHMQDGOQFOQNFH-UHFFFAOYSA-N	direct	1	1	2.28534	0.01	2.01	1.14267	RHEA:19626	200	LEUCINE--TRNA-LIGASE-RXN
0.113868	PD0474	BTCSSZJGUNDROE-UHFFFAOYSA-N	DHMQDGOQFOQNFH-UHFFFAOYSA-N	direct	1	1	2.14116	0.01	2.01	1.07058	RHEA:13557	4.90658	RHEA:13065
0.111943	PD0793	BTCSSZJGUNDROE-UHFFFAOYSA-N	DHMQDGOQFOQNFH-UHFFFAOYSA-N	direct	1	1	2	0.01	2.01	1	RXN-16665	123.907	3.1.11.1-RXN
0.110766	PD1855	BTCSSZJGUNDROE-UHFFFAOYSA-N	DHMQDGOQFOQNFH-UHFFFAOYSA-N	direct	1	1	1.91721	0.01	2.01	0.958607	RHEA:19353	2.69897	RHEA:12721
0.108608	PD0396	BTCSSZJGUNDROE-UHFFFAOYSA-N	UCMIRNVEIXFBKS-UHFFFAOYSA-N	direct	1	1	1.77211	0.01	2.01	0.886057	RHEA:19497	200	DNA-DIRECTED-DNA-POLYMERASE-RXN
0.108608	PD0396	BTCSSZJGUNDROE-UHFFFAOYSA-N	UCMIRNVEIXFBKS-UHFFFAOYSA-N	direct	1	1	1.77211	0.01	2.01	0.886057	RHEA:19497	200	RXN0-4961
0.106651	PD0254	BTCSSZJGUNDROE-UHFFFAOYSA-N	DHMQDGOQFOQNFH-UHFFFAOYSA-N	direct	1	1	1.64782	0.01	2.01	0.823909	1.4.99.5-RXN	118.793	RHEA:46160
0.105732	PD1224	BTCSSZJGUNDROE-UHFFFAOYSA-N	SLXKOJJOQWFEFD-UHFFFAOYSA-N	direct	1	1	1.59176	0.01	2.01	0.79588	RHEA:21366	6.01368	RXN-11889
0.105732	PD1224	BTCSSZJGUNDROE-UHFFFAOYSA-N	SLXKOJJOQWFEFD-UHFFFAOYSA-N	direct	1	1	1.59176	0.01	2.01	0.79588	RHEA:21366	6.01368	RXN-15205
0.105732	PD1224	BTCSSZJGUNDROE-UHFFFAOYSA-N	SLXKOJJOQWFEFD-UHFFFAOYSA-N	direct	1	1	1.59176	0.01	2.01	0.79588	RHEA:21366	6.01368	RXN-11890
0.105732	PD1970	BTCSSZJGUNDROE-UHFFFAOYSA-N	DHMQDGOQFOQNFH-UHFFFAOYSA-N	direct	1	1	1.59176	0.01	2.01	0.79588	RHEA:19938	17.7905	RHEA:24900
0.105732	PD1970	BTCSSZJGUNDROE-UHFFFAOYSA-N	DHMQDGOQFOQNFH-UHFFFAOYSA-N	direct	1	1	1.59176	0.01	2.01	0.79588	RHEA:19938	17.5361	RHEA:15391
0.104847	PD0821	BTCSSZJGUNDROE-UHFFFAOYSA-N	UCMIRNVEIXFBKS-UHFFFAOYSA-N	direct	1	1	1.5391	0.01	2.01	0.769551	RHEA:19497	79.2472	RXN-11588
0.104847	PD1391	BTCSSZJGUNDROE-UHFFFAOYSA-N	DHMQDGOQFOQNFH-UHFFFAOYSA-N	direct	1	1	1.5391	0.01	2.01	0.769551	RXN-7566	176.674	RHEA:28313
0.104847	PD1391	BTCSSZJGUNDROE-UHFFFAOYSA-N	DHMQDGOQFOQNFH-UHFFFAOYSA-N	direct	1	1	1.5391	0.01	2.01	0.769551	RXN-7566	176.674	RXN-11788
0.103991	PD0405	BTCSSZJGUNDROE-UHFFFAOYSA-N	DHMQDGOQFOQNFH-UHFFFAOYSA-N	direct	1	1	1.48945	0.01	2.01	0.744727	RHEA:19938	200	RHEA:24902
0.101571	PD0827	BTCSSZJGUNDROE-UHFFFAOYSA-N	DHMQDGOQFOQNFH-UHFFFAOYSA-N	direct	1	1	1.35556	0.01	2.01	0.677781	RHEA:13557	200	RHEA:17453
0.101571	PD1373	BTCSSZJGUNDROE-UHFFFAOYSA-N	UCMIRNVEIXFBKS-UHFFFAOYSA-N	direct	1	1	1.35556	0.01	2.01	0.677781	RHEA:19497	0.958607	RHEA:13065
0.100805	PD0845	BTCSSZJGUNDROE-UHFFFAOYSA-N	UCMIRNVEIXFBKS-UHFFFAOYSA-N	direct	1	1	1.31515	0.01	2.01	0.657577	RHEA:19497	16.3645	RHEA:24900
0.0986067	PD1467	BTCSSZJGUNDROE-UHFFFAOYSA-N	DHMQDGOQFOQNFH-UHFFFAOYSA-N	direct	1	1	1.20412	0.01	2.01	1.07058	RHEA:13202	0.60206	RHEA:21931
0.0986067	PD1467	BTCSSZJGUNDROE-UHFFFAOYSA-N	DHMQDGOQFOQNFH-UHFFFAOYSA-N	direct	1	1	1.20412	0.01	2.01	1.07058	RHEA:13202	0.60206	RHEA:21926
0.0986067	PD1467	BTCSSZJGUNDROE-UHFFFAOYSA-N	DHMQDGOQFOQNFH-UHFFFAOYSA-N	direct	1	1	1.20412	0.01	2.01	1.07058	RHEA:13202	0.60206	RHEA:21358
0.0986067	PD1918	BTCSSZJGUNDROE-UHFFFAOYSA-N	UCMIRNVEIXFBKS-UHFFFAOYSA-N	direct	1	1	1.20412	0.01	2.01	0.60206	RHEA:19298	113.564	RXN0-6726
0.0965265	PD2074	BTCSSZJGUNDROE-UHFFFAOYSA-N	UCMIRNVEIXFBKS-UHFFFAOYSA-N	direct	1	1	1.10568	0.01	2.01	0.552842	RHEA:19497	3.27901	RHEA:13065
0.0958543	PD0841	BTCSSZJGUNDROE-UHFFFAOYSA-N	UCMIRNVEIXFBKS-UHFFFAOYSA-N	direct	1	1	1.0752	0.01	2.01	0.537602	RHEA:17996	168.013	GLYCINE--TRNA-LIGASE-RXN
0.0945363	PD1041	BTCSSZJGUNDROE-UHFFFAOYSA-N	DHMQDGOQFOQNFH-UHFFFAOYSA-N	direct	1	1	1.01728	0.01	2.01	0.508638	RHEA:24251	94.7959	RXN-13251
0.0945363	PD1827	BTCSSZJGUNDROE-UHFFFAOYSA-N	DHMQDGOQFOQNFH-UHFFFAOYSA-N	direct	1	1	1.01728	0.01	2.01	0.508638	RHEA:19938	76.5129	RXN-18082
0.0945363	PD0088	BTCSSZJGUNDROE-UHFFFAOYSA-N	DHMQDGOQFOQNFH-UHFFFAOYSA-N	direct	1	1	1.01728	0.01	2.01	0.508638	RHEA:10426	200	RHEA:22611
0.093889	PD1235	BTCSSZJGUNDROE-UHFFFAOYSA-N	UCMIRNVEIXFBKS-UHFFFAOYSA-N	direct	1	1	0.9897	0.01	2.01	0.49485	RHEA:19497	59.9914	RXN-17392
0.093889	PD1235	BTCSSZJGUNDROE-UHFFFAOYSA-N	UCMIRNVEIXFBKS-UHFFFAOYSA-N	direct	1	1	0.9897	0.01	2.01	0.49485	RHEA:19497	59.9914	RXN-17391
0.093889	PD1235	BTCSSZJGUNDROE-UHFFFAOYSA-N	UCMIRNVEIXFBKS-UHFFFAOYSA-N	direct	1	1	0.9897	0.01	2.01	0.49485	RHEA:19497	59.9914	RXN0-5190
0.0913626	PD0776	BTCSSZJGUNDROE-UHFFFAOYSA-N	UCMIRNVEIXFBKS-UHFFFAOYSA-N	direct	1	1	0.887395	0.01	2.01	0.443697	RHEA:19298	1.39794	RHEA:23148
0.0913626	PD0067	BTCSSZJGUNDROE-UHFFFAOYSA-N	DHMQDGOQFOQNFH-UHFFFAOYSA-N	direct	1	1	0.887395	0.01	2.01	0.443697	RHEA:19938	95.5114	RXN0-6274
0.0913626	PD0625	BTCSSZJGUNDROE-UHFFFAOYSA-N	DHMQDGOQFOQNFH-UHFFFAOYSA-N	direct	1	1	0.887395	0.01	2.01	0.443697	RHEA:19938	105.971	RHEA:27800
0.0913626	PD0036	BTCSSZJGUNDROE-UHFFFAOYSA-N	UCMIRNVEIXFBKS-UHFFFAOYSA-N	direct	1	1	0.887395	0.01	2.01	0.443697	RHEA:16030	200	RHEA:11308
0.0913626	PD0036	BTCSSZJGUNDROE-UHFFFAOYSA-N	UCMIRNVEIXFBKS-UHFFFAOYSA-N	direct	1	1	0.887395	0.01	2.01	0.443697	RHEA:16030	200	BIOTIN-CARBOXYL-RXN
0.0913626	PD0036	BTCSSZJGUNDROE-UHFFFAOYSA-N	UCMIRNVEIXFBKS-UHFFFAOYSA-N	direct	1	1	0.887395	0.01	2.01	0.443697	RHEA:16030	175.492	RHEA:20844
0.0907438	PD1812	BTCSSZJGUNDROE-UHFFFAOYSA-N	DHMQDGOQFOQNFH-UHFFFAOYSA-N	direct	1	1	0.863597	0.01	2.01	0.431798	RHEA:24251	154.245	RHEA:20400
0.089518	PD0881	BTCSSZJGUNDROE-UHFFFAOYSA-N	DHMQDGOQFOQNFH-UHFFFAOYSA-N	direct	1	1	0.817871	0.01	2.01	0.408935	RHEA:28784	1.63827	RHEA:13519
0.089518	PD1901	BTCSSZJGUNDROE-UHFFFAOYSA-N	DHMQDGOQFOQNFH-UHFFFAOYSA-N	direct	1	1	0.817871	0.01	2.01	0.60206	RHEA:24251	0.408935	RHEA:24285
0.089518	PD1212	BTCSSZJGUNDROE-UHFFFAOYSA-N	UCMIRNVEIXFBKS-UHFFFAOYSA-N	direct	1	1	0.817871	0.01	2.01	0.408935	RHEA:16030	11.7721	RXN0-5122
0.089518	PD0026	BTCSSZJGUNDROE-UHFFFAOYSA-N	UCMIRNVEIXFBKS-UHFFFAOYSA-N	direct	1	1	0.817871	0.01	2.01	0.408935	RXN-6461	157.383	RHEA:21826
0.0889101	PD0089	BTCSSZJGUNDROE-UHFFFAOYSA-N	DHMQDGOQFOQNFH-UHFFFAOYSA-N	direct	1	1	0.79588	0.01	2.01	0.39794	RHEA:14062	200	RHEA:15890
0.0889101	PD0089	BTCSSZJGUNDROE-UHFFFAOYSA-N	DHMQDGOQFOQNFH-UHFFFAOYSA-N	direct	1	1	0.79588	0.01	2.01	0.39794	RHEA:14062	200	RHEA:12228
0.0889101	PD0089	BTCSSZJGUNDROE-UHFFFAOYSA-N	DHMQDGOQFOQNFH-UHFFFAOYSA-N	direct	1	1	0.79588	0.01	2.01	0.39794	RHEA:14062	200	RHEA:11375
0.0883049	PD0193	BTCSSZJGUNDROE-UHFFFAOYSA-N	DHMQDGOQFOQNFH-UHFFFAOYSA-N	direct	1	1	0.774432	0.01	2.01	0.920819	2.3.2.15-RXN	0.387216	PPPGPPHYDRO-RXN
0.0883049	PD1923	BTCSSZJGUNDROE-UHFFFAOYSA-N	UCMIRNVEIXFBKS-UHFFFAOYSA-N	direct	1	1	0.774432	0.01	2.01	0.677781	RHEA:19497	0.387216	RHEA:12404
0.0883049	PD1923	BTCSSZJGUNDROE-UHFFFAOYSA-N	UCMIRNVEIXFBKS-UHFFFAOYSA-N	direct	1	1	0.774432	0.01	2.01	0.677781	RHEA:19497	0.387216	RHEA:23194
0.0847096	PD1767	BTCSSZJGUNDROE-UHFFFAOYSA-N	DHMQDGOQFOQNFH-UHFFFAOYSA-N	direct	1	1	0.655804	0.01	2.01	0.327902	RXN-6642	60.7305	RHEA:13065
0.0799076	PD1823	BTCSSZJGUNDROE-UHFFFAOYSA-N	DHMQDGOQFOQNFH-UHFFFAOYSA-N	direct	1	1	0.519275	0.01	2.01	0.259637	RHEA:27938	200	RHEA:20249
0.0799076	PD1823	BTCSSZJGUNDROE-UHFFFAOYSA-N	DHMQDGOQFOQNFH-UHFFFAOYSA-N	direct	1	1	0.519275	0.01	2.01	0.259637	RHEA:27935	200	RHEA:20249
0.0792559	PD0654	BTCSSZJGUNDROE-UHFFFAOYSA-N	JJMDCOVWQOJGCB-UHFFFAOYSA-N	direct	1	2	128.65	0.01	2.01	64.3251	RHEA:10212	200	RHEA:18052
0.0786864	PD0319	BTCSSZJGUNDROE-UHFFFAOYSA-N	DHMQDGOQFOQNFH-UHFFFAOYSA-N	direct	1	1	0.48825	0.01	2.01	0.244125	RHEA:13316	200	RHEA:21711
0.0786864	PD1177	BTCSSZJGUNDROE-UHFFFAOYSA-N	UCMIRNVEIXFBKS-UHFFFAOYSA-N	direct	1	1	0.48825	0.01	2.01	0.244125	RXN-12332	0.468521	RHEA:20249
0.0761973	PD1499	BTCSSZJGUNDROE-UHFFFAOYSA-N	DHMQDGOQFOQNFH-UHFFFAOYSA-N	direct	1	1	0.42934	0.01	2.01	0.21467	RXN-16665	59	RXN-17393
0.0755627	PD0305	BTCSSZJGUNDROE-UHFFFAOYSA-N	DHMQDGOQFOQNFH-UHFFFAOYSA-N	direct	1	1	0.415217	0.01	2.01	0.207608	RHEA:19938	33.9136	RHEA:15391
0.0742756	PD1555	BTCSSZJGUNDROE-UHFFFAOYSA-N	DHMQDGOQFOQNFH-UHFFFAOYSA-N	direct	1	1	0.38764	0.01	2.01	0.19382	RHEA:19938	0.39794	RHEA:23746
0.0742756	PD0165	BTCSSZJGUNDROE-UHFFFAOYSA-N	DHMQDGOQFOQNFH-UHFFFAOYSA-N	direct	1	1	0.38764	0.01	2.01	0.19382	RHEA:14001	200	DNA-DIRECTED-DNA-POLYMERASE-RXN
0.0742756	PD0408	BTCSSZJGUNDROE-UHFFFAOYSA-N	UCMIRNVEIXFBKS-UHFFFAOYSA-N	direct	1	1	0.38764	0.01	2.01	0.19382	RHEA:19497	55.9172	RHEA:15104
0.0742756	PD0408	BTCSSZJGUNDROE-UHFFFAOYSA-N	UCMIRNVEIXFBKS-UHFFFAOYSA-N	direct	1	1	0.38764	0.01	2.01	0.19382	RHEA:19497	47.5452	RHEA:23777
0.0709259	PD2111	BTCSSZJGUNDROE-UHFFFAOYSA-N	DHMQDGOQFOQNFH-UHFFFAOYSA-N	direct	1	1	0.322302	0.01	2.01	0.161151	RHEA:13202	0.677781	RHEA:11150
0.0695192	PD_RS13045	BTCSSZJGUNDROE-UHFFFAOYSA-N	DHMQDGOQFOQNFH-UHFFFAOYSA-N	direct	1	1	0.297483	0.01	2.01	0.148742	RHEA:18493	3.81248	RHEA:20958
0.0687983	PD2072	BTCSSZJGUNDROE-UHFFFAOYSA-N	DHMQDGOQFOQNFH-UHFFFAOYSA-N	direct	1	1	0.285335	0.01	2.01	0.142668	RXN-16665	0.69897	RHEA:15840
0.0687983	PD2072	BTCSSZJGUNDROE-UHFFFAOYSA-N	DHMQDGOQFOQNFH-UHFFFAOYSA-N	direct	1	1	0.285335	0.01	2.01	0.142668	RXN-16665	0.69897	RXN-12373
0.0687983	PD2072	BTCSSZJGUNDROE-UHFFFAOYSA-N	DHMQDGOQFOQNFH-UHFFFAOYSA-N	direct	1	1	0.285335	0.01	2.01	0.142668	RXN-16665	0.69897	RXN-12372
0.0687983	PD2072	BTCSSZJGUNDROE-UHFFFAOYSA-N	DHMQDGOQFOQNFH-UHFFFAOYSA-N	direct	1	1	0.285335	0.01	2.01	0.142668	RXN-16665	0.69897	RXN-12369
0.0687983	PD1640	BTCSSZJGUNDROE-UHFFFAOYSA-N	DHMQDGOQFOQNFH-UHFFFAOYSA-N	direct	1	1	0.285335	0.01	2.01	0.142668	RHEA:13316	200	3.2.1.21-RXN
0.0649762	PD1827	BTCSSZJGUNDROE-UHFFFAOYSA-N	DHMQDGOQFOQNFH-UHFFFAOYSA-N	direct	1	1	0.227019	0.01	2.01	0.113509	RHEA:24251	76.5129	RXN-18082
0.0649762	PD1827	BTCSSZJGUNDROE-UHFFFAOYSA-N	DHMQDGOQFOQNFH-UHFFFAOYSA-N	direct	1	1	0.227019	0.01	2.01	0.113509	RHEA:19126	76.5129	RXN-18082
0.064159	PD0344	BTCSSZJGUNDROE-UHFFFAOYSA-N	DHMQDGOQFOQNFH-UHFFFAOYSA-N	direct	1	1	0.215811	0.01	2.01	0.107905	RXN-7566	176.164	RHEA:12557
0.0633203	PD_RS12955	BTCSSZJGUNDROE-UHFFFAOYSA-N	DHMQDGOQFOQNFH-UHFFFAOYSA-N	direct	1	1	0.204746	0.01	2.01	0.102373	RHEA:18493	134.098	RHEA:11143
0.0633203	PD_RS12955	BTCSSZJGUNDROE-UHFFFAOYSA-N	DHMQDGOQFOQNFH-UHFFFAOYSA-N	direct	1	1	0.204746	0.01	2.01	0.102373	RHEA:18493	134.098	RHEA:23538
0.0633203	PD_RS12955	BTCSSZJGUNDROE-UHFFFAOYSA-N	DHMQDGOQFOQNFH-UHFFFAOYSA-N	direct	1	1	0.204746	0.01	2.01	0.102373	RHEA:18493	134.029	RXN-16999
0.0615701	PD0141	BTCSSZJGUNDROE-UHFFFAOYSA-N	DHMQDGOQFOQNFH-UHFFFAOYSA-N	direct	1	1	0.18303	0.01	2.01	0.091515	RHEA:19938	56.8239	RHEA:17025
0.0587219	PD0499	BTCSSZJGUNDROE-UHFFFAOYSA-N	DHMQDGOQFOQNFH-UHFFFAOYSA-N	direct	1	1	0.151441	0.01	2.01	0.0757207	RXN-12529	23.8013	RHEA:13065
0.0587219	PD0499	BTCSSZJGUNDROE-UHFFFAOYSA-N	DHMQDGOQFOQNFH-UHFFFAOYSA-N	direct	1	1	0.151441	0.01	2.01	0.0757207	RXN-12528	23.8013	RHEA:13065
0.0587219	PD0499	BTCSSZJGUNDROE-UHFFFAOYSA-N	DHMQDGOQFOQNFH-UHFFFAOYSA-N	direct	1	1	0.151441	0.01	2.01	0.0757207	2.3.2.15-RXN	23.8013	RHEA:13065
0.0555138	PD1046	BTCSSZJGUNDROE-UHFFFAOYSA-N	DHMQDGOQFOQNFH-UHFFFAOYSA-N	direct	1	1	0.120961	0.01	2.01	0.0604807	RHEA:24251	53.214	RHEA:22109
0.0555138	PD1046	BTCSSZJGUNDROE-UHFFFAOYSA-N	DHMQDGOQFOQNFH-UHFFFAOYSA-N	direct	1	1	0.120961	0.01	2.01	0.0604807	RHEA:24251	53.214	RHEA:40673
0.0555138	PD1046	BTCSSZJGUNDROE-UHFFFAOYSA-N	DHMQDGOQFOQNFH-UHFFFAOYSA-N	direct	1	1	0.120961	0.01	2.01	0.0604807	RHEA:24251	53.214	RHEA:39978
0.0555138	PD1046	BTCSSZJGUNDROE-UHFFFAOYSA-N	DHMQDGOQFOQNFH-UHFFFAOYSA-N	direct	1	1	0.120961	0.01	2.01	0.0604807	RHEA:24251	53.214	RHEA:40676
0.0555138	PD1046	BTCSSZJGUNDROE-UHFFFAOYSA-N	DHMQDGOQFOQNFH-UHFFFAOYSA-N	direct	1	1	0.120961	0.01	2.01	0.0604807	RHEA:24251	53.214	RHEA:39968
0.0555138	PD1046	BTCSSZJGUNDROE-UHFFFAOYSA-N	DHMQDGOQFOQNFH-UHFFFAOYSA-N	direct	1	1	0.120961	0.01	2.01	0.0604807	RHEA:24251	53.214	RHEA:19169
0.0555138	PD1046	BTCSSZJGUNDROE-UHFFFAOYSA-N	DHMQDGOQFOQNFH-UHFFFAOYSA-N	direct	1	1	0.120961	0.01	2.01	0.0604807	RHEA:24251	53.214	RHEA:40663
0.0555138	PD1046	BTCSSZJGUNDROE-UHFFFAOYSA-N	DHMQDGOQFOQNFH-UHFFFAOYSA-N	direct	1	1	0.120961	0.01	2.01	0.0604807	RHEA:24251	53.214	RHEA:40668
0.054338	PD0211	BTCSSZJGUNDROE-UHFFFAOYSA-N	DHMQDGOQFOQNFH-UHFFFAOYSA-N	direct	1	1	0.111035	0.01	2.01	0.0555173	RHEA:26209	76.9245	RHEA:21797
0.054338	PD0211	BTCSSZJGUNDROE-UHFFFAOYSA-N	DHMQDGOQFOQNFH-UHFFFAOYSA-N	direct	1	1	0.111035	0.01	2.01	0.0555173	RHEA:26209	76.9245	RHEA:21358
0.054338	PD0211	BTCSSZJGUNDROE-UHFFFAOYSA-N	DHMQDGOQFOQNFH-UHFFFAOYSA-N	direct	1	1	0.111035	0.01	2.01	0.0555173	RHEA:19626	76.9245	RHEA:21797
0.054338	PD0211	BTCSSZJGUNDROE-UHFFFAOYSA-N	DHMQDGOQFOQNFH-UHFFFAOYSA-N	direct	1	1	0.111035	0.01	2.01	0.0555173	RHEA:19626	76.9245	RHEA:21358
0.051774	PD0509	BTCSSZJGUNDROE-UHFFFAOYSA-N	DHMQDGOQFOQNFH-UHFFFAOYSA-N	direct	1	1	0.091515	0.01	2.01	0.0457575	RHEA:19938	142.917	RHEA:16812
0.044457		BTCSSZJGUNDROE-UHFFFAOYSA-N	DXMZNKNJOBUNRO-UHFFFAOYSA-N	direct	1	1	1	0.1	0.01
0.0408476	PD1211	BTCSSZJGUNDROE-UHFFFAOYSA-N	DHMQDGOQFOQNFH-UHFFFAOYSA-N	direct	1	1	0.0354575	0.01	2.01	0.0177288	RHEA:13557	0.356547	RXN0-4401
0.0408476	PD1211	BTCSSZJGUNDROE-UHFFFAOYSA-N	DHMQDGOQFOQNFH-UHFFFAOYSA-N	direct	1	1	0.0354575	0.01	2.01	0.0177288	RHEA:13557	0.356547	NADPYROPHOSPHAT-RXN
0.0352339		BTCSSZJGUNDROE-UHFFFAOYSA-N	JJMDCOVWQOJGCB-UHFFFAOYSA-N	direct	1	2	1	0.1	1.01		RHEA:31449
0.0352339		BTCSSZJGUNDROE-UHFFFAOYSA-N	JJMDCOVWQOJGCB-UHFFFAOYSA-N	direct	1	2	1	0.1	1.01		RXN-10854
0.0352339		BTCSSZJGUNDROE-UHFFFAOYSA-N	JJMDCOVWQOJGCB-UHFFFAOYSA-N	direct	1	2	1	0.1	1.01		RHEA:15678
0.0352339		BTCSSZJGUNDROE-UHFFFAOYSA-N	JJMDCOVWQOJGCB-UHFFFAOYSA-N	direct	1	2	1	0.1	1.01		PRDABST-RXN
0.0352339		BTCSSZJGUNDROE-UHFFFAOYSA-N	JJMDCOVWQOJGCB-UHFFFAOYSA-N	direct	1	2	1	0.1	1.01		RHEA:42512
0.0352339		BTCSSZJGUNDROE-UHFFFAOYSA-N	SOWBFZRMHSNYGE-UHFFFAOYSA-N	direct	1	2	1	0.1	1.01		RHEA:22986
0.0352339		BTCSSZJGUNDROE-UHFFFAOYSA-N	SOWBFZRMHSNYGE-UHFFFAOYSA-N	direct	1	2	1	0.1	1.01		RXN-9509
0.0352339		BTCSSZJGUNDROE-UHFFFAOYSA-N	YTLYLLTVENPWFT-UPHRSURJSA-N	direct	1	2	1	0.1	1.01		RHEA:34947
0.0352339		BTCSSZJGUNDROE-UHFFFAOYSA-N	YTLYLLTVENPWFT-UPHRSURJSA-N	direct	1	2	1	0.1	1.01		RXN0-6461
0.0352339		BTCSSZJGUNDROE-UHFFFAOYSA-N	JJMDCOVWQOJGCB-UHFFFAOYSA-N	direct	1	2	1	0.1	1.01	0.920819	RHEA:12738
0.0352339		BTCSSZJGUNDROE-UHFFFAOYSA-N	YTLYLLTVENPWFT-UPHRSURJSA-N	direct	1	2	1	0.1	1.01	0.638272	RHEA:42624
0.0352339		BTCSSZJGUNDROE-UHFFFAOYSA-N	YTLYLLTVENPWFT-UPHRSURJSA-N	direct	1	2	1	0.1	1.01	0.638272	RHEA:31606
0.0316616	PD0165	BTCSSZJGUNDROE-UHFFFAOYSA-N	YTLYLLTVENPWFT-UPHRSURJSA-N	direct	1	2	3.27654	0.01	2.01	1.63827	RHEA:42624	200	DNA-DIRECTED-DNA-POLYMERASE-RXN
0.0316616	PD0165	BTCSSZJGUNDROE-UHFFFAOYSA-N	YTLYLLTVENPWFT-UPHRSURJSA-N	direct	1	2	3.27654	0.01	2.01	1.63827	RHEA:31606	200	DNA-DIRECTED-DNA-POLYMERASE-RXN
0.0306131	PD0423	BTCSSZJGUNDROE-UHFFFAOYSA-N	YTLYLLTVENPWFT-UPHRSURJSA-N	direct	1	2	2.8636	0.01	2.01	1.4318	RHEA:42624	105.545	RXN-15744
0.0306131	PD0423	BTCSSZJGUNDROE-UHFFFAOYSA-N	YTLYLLTVENPWFT-UPHRSURJSA-N	direct	1	2	2.8636	0.01	2.01	1.4318	RHEA:42624	105.545	RXN-15743
0.0306131	PD0423	BTCSSZJGUNDROE-UHFFFAOYSA-N	YTLYLLTVENPWFT-UPHRSURJSA-N	direct	1	2	2.8636	0.01	2.01	1.4318	RHEA:42624	105.545	RXN0-7119
0.0306131	PD0423	BTCSSZJGUNDROE-UHFFFAOYSA-N	YTLYLLTVENPWFT-UPHRSURJSA-N	direct	1	2	2.8636	0.01	2.01	1.4318	RHEA:42624	105.545	RXN-8772
0.0306131	PD0423	BTCSSZJGUNDROE-UHFFFAOYSA-N	YTLYLLTVENPWFT-UPHRSURJSA-N	direct	1	2	2.8636	0.01	2.01	1.4318	RHEA:42624	105.545	ALCOHOL-DEHYDROGENASE-NADPORNOP+-RXN
0.0306131	PD0423	BTCSSZJGUNDROE-UHFFFAOYSA-N	YTLYLLTVENPWFT-UPHRSURJSA-N	direct	1	2	2.8636	0.01	2.01	1.4318	RHEA:42624	102.585	RHEA:14910
0.0306131	PD0423	BTCSSZJGUNDROE-UHFFFAOYSA-N	YTLYLLTVENPWFT-UPHRSURJSA-N	direct	1	2	2.8636	0.01	2.01	1.4318	RHEA:42624	102.585	RHEA:22446
0.0306131	PD0423	BTCSSZJGUNDROE-UHFFFAOYSA-N	YTLYLLTVENPWFT-UPHRSURJSA-N	direct	1	2	2.8636	0.01	2.01	1.4318	RHEA:42624	102.585	RHEA:45727
0.0306131	PD0423	BTCSSZJGUNDROE-UHFFFAOYSA-N	YTLYLLTVENPWFT-UPHRSURJSA-N	direct	1	2	2.8636	0.01	2.01	1.4318	RHEA:42624	102.585	RHEA:10392
0.0306131	PD0423	BTCSSZJGUNDROE-UHFFFAOYSA-N	YTLYLLTVENPWFT-UPHRSURJSA-N	direct	1	2	2.8636	0.01	2.01	1.4318	RHEA:42624	102.585	RHEA:45706
0.0306131	PD0423	BTCSSZJGUNDROE-UHFFFAOYSA-N	YTLYLLTVENPWFT-UPHRSURJSA-N	direct	1	2	2.8636	0.01	2.01	1.4318	RHEA:42624	101.308	RHEA:17739
0.0306131	PD0423	BTCSSZJGUNDROE-UHFFFAOYSA-N	YTLYLLTVENPWFT-UPHRSURJSA-N	direct	1	2	2.8636	0.01	2.01	1.4318	RHEA:42624	101.308	RHEA:15032
0.0306131	PD0423	BTCSSZJGUNDROE-UHFFFAOYSA-N	YTLYLLTVENPWFT-UPHRSURJSA-N	direct	1	2	2.8636	0.01	2.01	1.4318	RHEA:42624	101.308	1.1.1.255-RXN
0.0306131	PD0423	BTCSSZJGUNDROE-UHFFFAOYSA-N	YTLYLLTVENPWFT-UPHRSURJSA-N	direct	1	2	2.8636	0.01	2.01	1.4318	RHEA:31606	105.545	RXN-15744
0.0306131	PD0423	BTCSSZJGUNDROE-UHFFFAOYSA-N	YTLYLLTVENPWFT-UPHRSURJSA-N	direct	1	2	2.8636	0.01	2.01	1.4318	RHEA:31606	105.545	RXN-15743
0.0306131	PD0423	BTCSSZJGUNDROE-UHFFFAOYSA-N	YTLYLLTVENPWFT-UPHRSURJSA-N	direct	1	2	2.8636	0.01	2.01	1.4318	RHEA:31606	105.545	RXN0-7119
0.0306131	PD0423	BTCSSZJGUNDROE-UHFFFAOYSA-N	YTLYLLTVENPWFT-UPHRSURJSA-N	direct	1	2	2.8636	0.01	2.01	1.4318	RHEA:31606	105.545	RXN-8772
0.0306131	PD0423	BTCSSZJGUNDROE-UHFFFAOYSA-N	YTLYLLTVENPWFT-UPHRSURJSA-N	direct	1	2	2.8636	0.01	2.01	1.4318	RHEA:31606	105.545	ALCOHOL-DEHYDROGENASE-NADPORNOP+-RXN
0.0306131	PD0423	BTCSSZJGUNDROE-UHFFFAOYSA-N	YTLYLLTVENPWFT-UPHRSURJSA-N	direct	1	2	2.8636	0.01	2.01	1.4318	RHEA:31606	102.585	RHEA:14910
0.0306131	PD0423	BTCSSZJGUNDROE-UHFFFAOYSA-N	YTLYLLTVENPWFT-UPHRSURJSA-N	direct	1	2	2.8636	0.01	2.01	1.4318	RHEA:31606	102.585	RHEA:22446
0.0306131	PD0423	BTCSSZJGUNDROE-UHFFFAOYSA-N	YTLYLLTVENPWFT-UPHRSURJSA-N	direct	1	2	2.8636	0.01	2.01	1.4318	RHEA:31606	102.585	RHEA:45727
0.0306131	PD0423	BTCSSZJGUNDROE-UHFFFAOYSA-N	YTLYLLTVENPWFT-UPHRSURJSA-N	direct	1	2	2.8636	0.01	2.01	1.4318	RHEA:31606	102.585	RHEA:10392
0.0306131	PD0423	BTCSSZJGUNDROE-UHFFFAOYSA-N	YTLYLLTVENPWFT-UPHRSURJSA-N	direct	1	2	2.8636	0.01	2.01	1.4318	RHEA:31606	102.585	RHEA:45706
0.0306131	PD0423	BTCSSZJGUNDROE-UHFFFAOYSA-N	YTLYLLTVENPWFT-UPHRSURJSA-N	direct	1	2	2.8636	0.01	2.01	1.4318	RHEA:31606	101.308	RHEA:17739
0.0306131	PD0423	BTCSSZJGUNDROE-UHFFFAOYSA-N	YTLYLLTVENPWFT-UPHRSURJSA-N	direct	1	2	2.8636	0.01	2.01	1.4318	RHEA:31606	101.308	RHEA:15032
0.0306131	PD0423	BTCSSZJGUNDROE-UHFFFAOYSA-N	YTLYLLTVENPWFT-UPHRSURJSA-N	direct	1	2	2.8636	0.01	2.01	1.4318	RHEA:31606	101.308	1.1.1.255-RXN
0.02938	PD1310	BTCSSZJGUNDROE-UHFFFAOYSA-N	YTLYLLTVENPWFT-UPHRSURJSA-N	direct	1	2	2.42934	0.01	2.01	1.21467	RHEA:42624	40.8447	RHEA:35064
0.02938	PD1310	BTCSSZJGUNDROE-UHFFFAOYSA-N	YTLYLLTVENPWFT-UPHRSURJSA-N	direct	1	2	2.42934	0.01	2.01	1.21467	RHEA:42624	40.8447	RHEA:14545
0.02938	PD1310	BTCSSZJGUNDROE-UHFFFAOYSA-N	YTLYLLTVENPWFT-UPHRSURJSA-N	direct	1	2	2.42934	0.01	2.01	1.21467	RHEA:31606	40.8447	RHEA:35064
0.02938	PD1310	BTCSSZJGUNDROE-UHFFFAOYSA-N	YTLYLLTVENPWFT-UPHRSURJSA-N	direct	1	2	2.42934	0.01	2.01	1.21467	RHEA:31606	40.8447	RHEA:14545
0.026902	PD0688	BTCSSZJGUNDROE-UHFFFAOYSA-N	YTLYLLTVENPWFT-UPHRSURJSA-N	direct	1	2	1.70774	0.01	2.01	0.853872	RHEA:42624	13.9393	RXN-18119
0.026902	PD0688	BTCSSZJGUNDROE-UHFFFAOYSA-N	YTLYLLTVENPWFT-UPHRSURJSA-N	direct	1	2	1.70774	0.01	2.01	0.853872	RHEA:42624	12.4413	RHEA:26039
0.026902	PD0688	BTCSSZJGUNDROE-UHFFFAOYSA-N	YTLYLLTVENPWFT-UPHRSURJSA-N	direct	1	2	1.70774	0.01	2.01	0.853872	RHEA:31606	13.9393	RXN-18119
0.026902	PD0688	BTCSSZJGUNDROE-UHFFFAOYSA-N	YTLYLLTVENPWFT-UPHRSURJSA-N	direct	1	2	1.70774	0.01	2.01	0.853872	RHEA:31606	12.4413	RHEA:26039
0.0252013	PD1394	BTCSSZJGUNDROE-UHFFFAOYSA-N	YTLYLLTVENPWFT-UPHRSURJSA-N	direct	1	2	1.31515	0.01	2.01	0.657577	RHEA:42624	200	RHEA:28128
0.0252013	PD1394	BTCSSZJGUNDROE-UHFFFAOYSA-N	YTLYLLTVENPWFT-UPHRSURJSA-N	direct	1	2	1.31515	0.01	2.01	0.657577	RHEA:42624	200	RXN-11791
0.0252013	PD1394	BTCSSZJGUNDROE-UHFFFAOYSA-N	YTLYLLTVENPWFT-UPHRSURJSA-N	direct	1	2	1.31515	0.01	2.01	0.657577	RHEA:31606	200	RHEA:28128
0.0252013	PD1394	BTCSSZJGUNDROE-UHFFFAOYSA-N	YTLYLLTVENPWFT-UPHRSURJSA-N	direct	1	2	1.31515	0.01	2.01	0.657577	RHEA:31606	200	RXN-11791
0.0233122	PD0548	BTCSSZJGUNDROE-UHFFFAOYSA-N	YTLYLLTVENPWFT-UPHRSURJSA-N	direct	1	2	0.962972	0.01	2.01	0.481486	RHEA:42624	39.0477	RHEA:10440
0.0233122	PD0548	BTCSSZJGUNDROE-UHFFFAOYSA-N	YTLYLLTVENPWFT-UPHRSURJSA-N	direct	1	2	0.962972	0.01	2.01	0.481486	RHEA:31606	39.0477	RHEA:10440
0.0223795	PD1901	BTCSSZJGUNDROE-UHFFFAOYSA-N	YTLYLLTVENPWFT-UPHRSURJSA-N	direct	1	2	0.817871	0.01	2.01	0.638272	RHEA:42624	0.408935	RHEA:24285
0.0223795	PD1901	BTCSSZJGUNDROE-UHFFFAOYSA-N	YTLYLLTVENPWFT-UPHRSURJSA-N	direct	1	2	0.817871	0.01	2.01	0.638272	RHEA:31606	0.408935	RHEA:24285
0.0196716	PD0141	BTCSSZJGUNDROE-UHFFFAOYSA-N	YTLYLLTVENPWFT-UPHRSURJSA-N	direct	1	2	0.48825	0.01	2.01	0.244125	RHEA:42624	56.8239	RHEA:17025
0.0196716	PD0141	BTCSSZJGUNDROE-UHFFFAOYSA-N	YTLYLLTVENPWFT-UPHRSURJSA-N	direct	1	2	0.48825	0.01	2.01	0.244125	RHEA:31606	56.8239	RHEA:17025
0.563742		CCVYRRGZDBSHFU-UHFFFAOYSA-N		direct	1	0	1	0.1	1.01		RXN-12489
0.563742		CCVYRRGZDBSHFU-UHFFFAOYSA-N		direct	1	0	1	0.1	1.01		RHEA:31108
0.211602	PD1838	CCVYRRGZDBSHFU-UHFFFAOYSA-N	QVWAEZJXDYOKEH-UHFFFAOYSA-N	direct	1	1	25.534	0.01	2.01	12.767	RHEA:24786	73.7852	2-OCTAPRENYLPHENOL-HYDROX-RXN
0.211602	PD1838	CCVYRRGZDBSHFU-UHFFFAOYSA-N	QVWAEZJXDYOKEH-UHFFFAOYSA-N	direct	1	1	25.534	0.01	2.01	12.767	RHEA:24786	68.8386	OCTAPRENYL-METHYL-METHOXY-BENZOQ-OH-RXN
0.183401	PD1837	CCVYRRGZDBSHFU-UHFFFAOYSA-N	QVWAEZJXDYOKEH-UHFFFAOYSA-N	direct	1	1	14.4096	0.01	2.01	7.20482	RHEA:24786	59.8041	2-OCTAPRENYL-6-METHOXYPHENOL-HYDROX-RXN
0.140935		CCVYRRGZDBSHFU-UHFFFAOYSA-N	CJBDUOMQLFKVQC-UHFFFAOYSA-N	direct	1	1	1	0.1	1.01		RHEA:17671
0.140935		CCVYRRGZDBSHFU-UHFFFAOYSA-N	CJBDUOMQLFKVQC-UHFFFAOYSA-N	direct	1	1	1	0.1	1.01		RHEA:21444
0.140935		CCVYRRGZDBSHFU-UHFFFAOYSA-N	CJBDUOMQLFKVQC-UHFFFAOYSA-N	direct	1	1	1	0.1	1.01		RHEA:10363
0.140935		CCVYRRGZDBSHFU-UHFFFAOYSA-N	NMHMNPHRMNGLLB-UHFFFAOYSA-N	direct	1	1	1	0.1	1.01		RHEA:23396
0.140935		CCVYRRGZDBSHFU-UHFFFAOYSA-N	AMSOPBXQXSAAAC-WOPPVIIVSA-N	direct	1	1	1	0.1	1.01		RXN-10928
0.140935		CCVYRRGZDBSHFU-UHFFFAOYSA-N	AMSOPBXQXSAAAC-WOPPVIIVSA-N	direct	1	1	1	0.1	1.01		RXN-10927
0.044457		CCVYRRGZDBSHFU-UHFFFAOYSA-N	AFDXODALSZRGIH-QPJJXVBHSA-N	direct	1	1	1	0.1	0.01
6.33245	PD0291	CKLJMWTZIZZHCS-REOHCLBHSA-N		direct	1	0	400	2	2.01	200	RHEA:10932	200	RHEA:10932
6.33245	PD0089	CKLJMWTZIZZHCS-REOHCLBHSA-N		direct	1	0	400	2	2.01	200	RHEA:12228	200	RHEA:12228
6.33245	PD0089	CKLJMWTZIZZHCS-REOHCLBHSA-N		direct	1	0	400	2	2.01	200	RHEA:11375	200	RHEA:11375
6.33245	PD1273	CKLJMWTZIZZHCS-REOHCLBHSA-N		direct	1	0	400	2	2.01	200	RHEA:23777	200	RHEA:23777
6.33245	PD0946	CKLJMWTZIZZHCS-REOHCLBHSA-N		direct	1	0	400	2	2.01	200	ASPARTATE--TRNA-LIGASE-RXN	200	ASPARTATE--TRNA-LIGASE-RXN
6.33245	PD0868	CKLJMWTZIZZHCS-REOHCLBHSA-N		direct	1	0	400	2	2.01	200	RHEA:25877	200	RHEA:25877
6.33245	PD1274	CKLJMWTZIZZHCS-REOHCLBHSA-N		direct	1	0	400	2	2.01	200	RHEA:20015	200	RHEA:20015
6.33245	PD0166	CKLJMWTZIZZHCS-REOHCLBHSA-N		direct	1	0	400	2	2.01	200	RHEA:22630	200	RHEA:22630
6.33245	PD1627	CKLJMWTZIZZHCS-REOHCLBHSA-N		direct	1	0	400	2	2.01	200	RHEA:15753	200	RHEA:15753
6.1074	PD1501	CKLJMWTZIZZHCS-REOHCLBHSA-N		direct	1	0	346.097	2	2.01	173.049	RHEA:14167	200	RHEA:14167
5.96422	PD0026	CKLJMWTZIZZHCS-REOHCLBHSA-N		direct	1	0	314.766	2	2.01	168.099	RHEA:21826	157.383	RHEA:21826
5.43044	PD1411	CKLJMWTZIZZHCS-REOHCLBHSA-N		direct	1	0	216.329	2	2.01	108.164	RHEA:21826	109.719	RHEA:21826
5.32493	PD0399	CKLJMWTZIZZHCS-REOHCLBHSA-N		direct	1	0	400	1	2.01	200	RHEA:20015	200	RHEA:15890
5.32493	PD0399	CKLJMWTZIZZHCS-REOHCLBHSA-N		direct	1	0	400	1	2.01	200	RHEA:20015	200	RHEA:46746
5.32493	PD0399	CKLJMWTZIZZHCS-REOHCLBHSA-N		direct	1	0	400	1	2.01	200	RHEA:20015	200	RHEA:18633
5.32493	PD0399	CKLJMWTZIZZHCS-REOHCLBHSA-N		direct	1	0	400	1	2.01	200	RHEA:20015	200	RHEA:30757
5.32493	PD0399	CKLJMWTZIZZHCS-REOHCLBHSA-N		direct	1	0	400	1	2.01	200	RHEA:20015	200	RXN-16910
5.32493	PD0089	CKLJMWTZIZZHCS-REOHCLBHSA-N		direct	1	0	400	1	2.01	200	RHEA:12228	200	RHEA:15890
5.32493	PD0089	CKLJMWTZIZZHCS-REOHCLBHSA-N		direct	1	0	400	1	2.01	200	RHEA:12228	200	RHEA:11375
5.32493	PD0089	CKLJMWTZIZZHCS-REOHCLBHSA-N		direct	1	0	400	1	2.01	200	RHEA:11375	200	RHEA:15890
5.32493	PD0089	CKLJMWTZIZZHCS-REOHCLBHSA-N		direct	1	0	400	1	2.01	200	RHEA:11375	200	RHEA:12228
5.32493	PD1273	CKLJMWTZIZZHCS-REOHCLBHSA-N		direct	1	0	400	1	2.01	200	RHEA:23777	200	RHEA:15759
5.32493	PD1273	CKLJMWTZIZZHCS-REOHCLBHSA-N		direct	1	0	400	1	2.01	200	RHEA:23777	200	RHEA:15762
5.32493	PD1273	CKLJMWTZIZZHCS-REOHCLBHSA-N		direct	1	0	400	1	2.01	200	RHEA:23777	200	HOMOSERDEHYDROG-RXN
5.17211	PD0189	CKLJMWTZIZZHCS-REOHCLBHSA-N		direct	1	0	178.01	2	2.01	89.426	RHEA:19497	89.0048	RHEA:19497
4.56644	PD1411	CKLJMWTZIZZHCS-REOHCLBHSA-N		direct	1	0	216.329	1	2.01	108.164	RHEA:21826	112.31	RHEA:19453
4.42171	PD0408	CKLJMWTZIZZHCS-REOHCLBHSA-N		direct	1	0	95.0903	2	2.01	52.2487	RHEA:23777	47.5452	RHEA:23777
3.80693	PD0408	CKLJMWTZIZZHCS-REOHCLBHSA-N		direct	1	0	104.497	1	2.01	52.2487	RHEA:23777	52.2916	RHEA:15104
3.09614	PD1141	CKLJMWTZIZZHCS-REOHCLBHSA-N		direct	1	0	22.8589	2	2.01	11.8239	RHEA:21018	11.4295	RHEA:21018
2.78957	PD0391	CKLJMWTZIZZHCS-REOHCLBHSA-N		direct	1	0	15.0633	2	2.01	9.10568	RHEA:21018	7.53165	RHEA:21018
1.58466	PD1647	CKLJMWTZIZZHCS-REOHCLBHSA-N		direct	1	0	3.13727	1	2.01	1.79588	RHEA:14167	1.56864	RHEA:13065
1.54891	PD1647	CKLJMWTZIZZHCS-REOHCLBHSA-N		direct	1	0	2.8636	1	2.01	1.4318	RHEA:11791	1.56864	RHEA:13065
1.54891	PD1647	CKLJMWTZIZZHCS-REOHCLBHSA-N		direct	1	0	2.8636	1	2.01	1.4318	RHEA:11787	1.56864	RHEA:13065
1.51003	PD1273	CKLJMWTZIZZHCS-REOHCLBHSA-N		direct	1	0	258.667	0.01	2.01	129.333	RHEA:23777	200	RHEA:15759
1.51003	PD1273	CKLJMWTZIZZHCS-REOHCLBHSA-N		direct	1	0	258.667	0.01	2.01	129.333	RHEA:23777	200	RHEA:15762
1.51003	PD1273	CKLJMWTZIZZHCS-REOHCLBHSA-N		direct	1	0	258.667	0.01	2.01	129.333	RHEA:23777	200	HOMOSERDEHYDROG-RXN
1.45991	PD0763	CKLJMWTZIZZHCS-REOHCLBHSA-N		direct	1	0	226.002	0.01	2.01	113.001	RHEA:16601	200	RHEA:12461
1.42788	PD0089	CKLJMWTZIZZHCS-REOHCLBHSA-N		direct	1	0	206.809	0.01	2.01	103.405	RHEA:12228	200	RHEA:15890
1.42788	PD0089	CKLJMWTZIZZHCS-REOHCLBHSA-N		direct	1	0	206.809	0.01	2.01	103.405	RHEA:12228	200	RHEA:11375
1.41147	PD0089	CKLJMWTZIZZHCS-REOHCLBHSA-N		direct	1	0	197.466	0.01	2.01	98.7328	RHEA:11375	200	RHEA:15890
1.41147	PD0089	CKLJMWTZIZZHCS-REOHCLBHSA-N		direct	1	0	197.466	0.01	2.01	98.7328	RHEA:11375	200	RHEA:12228
1.38708	PD0742	CKLJMWTZIZZHCS-REOHCLBHSA-N		direct	1	0	1.84164	1	2.01	0.920819	RHEA:11544	1.04576	RHEA:24402
1.36115	PD1811	CKLJMWTZIZZHCS-REOHCLBHSA-N		direct	1	0	1.70774	1	2.01	1.05061	RHEA:11375	0.853872	RXN-17076
1.36115	PD1373	CKLJMWTZIZZHCS-REOHCLBHSA-N		direct	1	0	1.70774	1	2.01	0.853872	RHEA:19497	0.958607	RHEA:13065
1.3353	PD0166	CKLJMWTZIZZHCS-REOHCLBHSA-N		direct	1	0	158.168	0.01	2.01	79.0841	SAICARSYN-RXN	200	RHEA:22630
1.3348	PD0352	CKLJMWTZIZZHCS-REOHCLBHSA-N		direct	1	0	157.933	0.01	2.01	78.9666	RHEA:25877	200	RHEA:40524
1.3348	PD0352	CKLJMWTZIZZHCS-REOHCLBHSA-N		direct	1	0	157.933	0.01	2.01	78.9666	RHEA:25877	200	SUCCINATE-DEHYDROGENASE-UBIQUINONE-RXN
1.3348	PD0352	CKLJMWTZIZZHCS-REOHCLBHSA-N		direct	1	0	157.933	0.01	2.01	78.9666	RHEA:25877	200	RXN-14971
1.29777	PD2035	CKLJMWTZIZZHCS-REOHCLBHSA-N		direct	1	0	141.121	0.01	2.01	70.5607	RHEA:22630	108.243	RHEA:19317
1.24259	PD1474	CKLJMWTZIZZHCS-REOHCLBHSA-N		direct	1	0	118.607	0.01	2.01	59.3036	RHEA:21826	136.334	R15-RXN
1.20616	PD1484	CKLJMWTZIZZHCS-REOHCLBHSA-N		direct	1	0	105.3	0.01	2.01	52.6498	RHEA:14167	200	RHEA:13701
1.17761	PD1411	CKLJMWTZIZZHCS-REOHCLBHSA-N		direct	1	0	95.6773	0.01	2.01	47.8386	RHEA:21826	112.31	RHEA:19453
1.1168	PD1474	CKLJMWTZIZZHCS-REOHCLBHSA-N		direct	1	0	77.3936	0.01	2.01	38.6968	RHEA:20445	136.334	R15-RXN
1.07724	PD1142	CKLJMWTZIZZHCS-REOHCLBHSA-N		direct	1	0	0.334982	2	2.01	0.167491	RHEA:14167	40.6799	RHEA:14167
1.07278	PD1627	CKLJMWTZIZZHCS-REOHCLBHSA-N		direct	1	0	65.8938	0.01	2.01	32.9469	RXN-12152	200	RHEA:15753
1.06204	PD0408	CKLJMWTZIZZHCS-REOHCLBHSA-N		direct	1	0	63.2956	0.01	2.01	31.6478	RHEA:23777	55.9172	RHEA:15104
1.05082	PD1947	CKLJMWTZIZZHCS-REOHCLBHSA-N		direct	1	0	60.6614	0.01	2.01	30.3307	ASPARTATE--TRNA-LIGASE-RXN	200	ASPARAGINE--TRNA-LIGASE-RXN
1.05082	PD1947	CKLJMWTZIZZHCS-REOHCLBHSA-N		direct	1	0	60.6614	0.01	2.01	30.3307	RXN490-3616	200	ASPARAGINE--TRNA-LIGASE-RXN
0.990493	PD1296	CKLJMWTZIZZHCS-REOHCLBHSA-N		direct	1	0	47.8862	0.01	2.01	23.9431	RHEA:14973	200	RHEA:23177
0.971786	PD1124	CKLJMWTZIZZHCS-REOHCLBHSA-N		direct	1	0	0.443697	1	2.01	0.29243	RHEA:19497	0.221849	RHEA:21256
0.957638	PD0233	CKLJMWTZIZZHCS-REOHCLBHSA-N		direct	1	0	41.8416	0.01	2.01	20.9208	RHEA:14973	200	RHEA:33629
0.934396	PD1461	CKLJMWTZIZZHCS-REOHCLBHSA-N		direct	1	0	37.9251	0.01	2.01	18.9626	RHEA:21018	118.256	RHEA:22284
0.934396	PD1461	CKLJMWTZIZZHCS-REOHCLBHSA-N		direct	1	0	37.9251	0.01	2.01	18.9626	RHEA:11190	118.256	RHEA:22284
0.924667	PD1461	CKLJMWTZIZZHCS-REOHCLBHSA-N		direct	1	0	36.3702	0.01	2.01	18.1851	3.5.5.4-RXN	118.256	RHEA:22284
0.869846	PD1870	CKLJMWTZIZZHCS-REOHCLBHSA-N		direct	1	0	28.4822	0.01	2.01	14.2411	6.3.2.29-RXN	200	RHEA:23676
0.80882	PD1865	CKLJMWTZIZZHCS-REOHCLBHSA-N		direct	1	0	21.2918	0.01	2.01	10.6459	6.3.2.29-RXN	200	RHEA:23374
0.758827	PD1411	CKLJMWTZIZZHCS-REOHCLBHSA-N		direct	1	0	16.4959	0.01	2.01	8.24795	RHEA:12622	112.31	RHEA:19453
0.758827	PD1411	CKLJMWTZIZZHCS-REOHCLBHSA-N		direct	1	0	16.4959	0.01	2.01	8.24795	RHEA:12622	109.719	RHEA:21826
0.701517	PD2036	CKLJMWTZIZZHCS-REOHCLBHSA-N		direct	1	0	12.0491	0.01	2.01	6.02457	RHEA:22630	70.3958	RHEA:13195
0.672147	PD0399	CKLJMWTZIZZHCS-REOHCLBHSA-N		flat tautomer	1	0	10.1545	0.01	2.01	5.07727	6.3.1.12-RXN	200	RHEA:15890
0.672147	PD0399	CKLJMWTZIZZHCS-REOHCLBHSA-N		flat tautomer	1	0	10.1545	0.01	2.01	5.07727	6.3.1.12-RXN	200	RHEA:46746
0.672147	PD0399	CKLJMWTZIZZHCS-REOHCLBHSA-N		flat tautomer	1	0	10.1545	0.01	2.01	5.07727	6.3.1.12-RXN	200	RHEA:18633
0.672147	PD0399	CKLJMWTZIZZHCS-REOHCLBHSA-N		flat tautomer	1	0	10.1545	0.01	2.01	5.07727	6.3.1.12-RXN	200	RHEA:30757
0.672147	PD0399	CKLJMWTZIZZHCS-REOHCLBHSA-N		flat tautomer	1	0	10.1545	0.01	2.01	5.07727	6.3.1.12-RXN	200	RXN-16910
0.672147	PD0399	CKLJMWTZIZZHCS-REOHCLBHSA-N		flat tautomer	1	0	10.1545	0.01	2.01	5.07727	RXN-11342	200	RHEA:15890
0.672147	PD0399	CKLJMWTZIZZHCS-REOHCLBHSA-N		flat tautomer	1	0	10.1545	0.01	2.01	5.07727	RXN-11342	200	RHEA:46746
0.672147	PD0399	CKLJMWTZIZZHCS-REOHCLBHSA-N		flat tautomer	1	0	10.1545	0.01	2.01	5.07727	RXN-11342	200	RHEA:18633
0.672147	PD0399	CKLJMWTZIZZHCS-REOHCLBHSA-N		flat tautomer	1	0	10.1545	0.01	2.01	5.07727	RXN-11342	200	RHEA:30757
0.672147	PD0399	CKLJMWTZIZZHCS-REOHCLBHSA-N		flat tautomer	1	0	10.1545	0.01	2.01	5.07727	RXN-11342	200	RXN-16910
0.664039	PD1311	CKLJMWTZIZZHCS-REOHCLBHSA-N	OYIFNHCXNCRBQI-BYPYZUCNSA-N	direct	1	1	24.7639	1	2.01	12.382	RHEA:23196	16.2733	RXN-15642
0.664039	PD1311	CKLJMWTZIZZHCS-REOHCLBHSA-N	OYIFNHCXNCRBQI-BYPYZUCNSA-N	direct	1	1	24.7639	1	2.01	12.382	RHEA:23196	15.983	RXN-16089
0.656595	PD1697	CKLJMWTZIZZHCS-REOHCLBHSA-N		direct	1	0	9.24685	0.01	2.01	4.62342	RHEA:14167	50.1884	RHEA:27986
0.656595	PD1697	CKLJMWTZIZZHCS-REOHCLBHSA-N		direct	1	0	9.24685	0.01	2.01	4.62342	RHEA:14167	50.1884	RXN0-5410
0.656595	PD1697	CKLJMWTZIZZHCS-REOHCLBHSA-N		direct	1	0	9.24685	0.01	2.01	4.62342	RHEA:14167	50.1884	RXN-11541
0.656595	PD1697	CKLJMWTZIZZHCS-REOHCLBHSA-N		direct	1	0	9.24685	0.01	2.01	4.62342	RHEA:14167	50.1884	RXN-11540
0.656595	PD1697	CKLJMWTZIZZHCS-REOHCLBHSA-N		direct	1	0	9.24685	0.01	2.01	4.62342	RHEA:14167	43.2182	RXN0-7141
0.646473	PD1048	CKLJMWTZIZZHCS-REOHCLBHSA-N		direct	1	0	8.68972	0.01	2.01	4.34486	RHEA:14167	136.91	2.3.1.180-RXN
0.646473	PD1048	CKLJMWTZIZZHCS-REOHCLBHSA-N		direct	1	0	8.68972	0.01	2.01	4.34486	RHEA:14167	136.91	ACP-S-ACETYLTRANSFER-RXN
0.64567	PD0620	CKLJMWTZIZZHCS-REOHCLBHSA-N		direct	1	0	8.64661	0.01	2.01	4.32331	RHEA:19497	200	RXN-8629
0.64567	PD0620	CKLJMWTZIZZHCS-REOHCLBHSA-N		direct	1	0	8.64661	0.01	2.01	4.32331	RHEA:19497	200	GCVT-RXN
0.64567	PD0620	CKLJMWTZIZZHCS-REOHCLBHSA-N		direct	1	0	8.64661	0.01	2.01	4.32331	RHEA:19497	200	GCVMULTI-RXN
0.64567	PD0620	CKLJMWTZIZZHCS-REOHCLBHSA-N		direct	1	0	8.64661	0.01	2.01	4.32331	RHEA:19497	200	GCVP-RXN
0.575363	PD1620	CKLJMWTZIZZHCS-REOHCLBHSA-N	OYIFNHCXNCRBQI-BYPYZUCNSA-N	direct	1	1	13.9576	1	2.01	6.97881	RHEA:12307	8.56225	RXN-15818
0.575363	PD1620	CKLJMWTZIZZHCS-REOHCLBHSA-N	OYIFNHCXNCRBQI-BYPYZUCNSA-N	direct	1	1	13.9576	1	2.01	6.97881	RHEA:12307	8.55752	RXN-17642
0.575363	PD1620	CKLJMWTZIZZHCS-REOHCLBHSA-N	OYIFNHCXNCRBQI-BYPYZUCNSA-N	direct	1	1	13.9576	1	2.01	6.97881	RHEA:12307	8.54363	RXN-11039
0.575363	PD1620	CKLJMWTZIZZHCS-REOHCLBHSA-N	OYIFNHCXNCRBQI-BYPYZUCNSA-N	direct	1	1	13.9576	1	2.01	6.97881	RHEA:12307	7.55129	RXN-10852
0.575363	PD1620	CKLJMWTZIZZHCS-REOHCLBHSA-N	OYIFNHCXNCRBQI-BYPYZUCNSA-N	direct	1	1	13.9576	1	2.01	6.97881	ALLYSINE-DEHYDROG-RXN	8.56225	RXN-15818
0.575363	PD1620	CKLJMWTZIZZHCS-REOHCLBHSA-N	OYIFNHCXNCRBQI-BYPYZUCNSA-N	direct	1	1	13.9576	1	2.01	6.97881	ALLYSINE-DEHYDROG-RXN	8.55752	RXN-17642
0.575363	PD1620	CKLJMWTZIZZHCS-REOHCLBHSA-N	OYIFNHCXNCRBQI-BYPYZUCNSA-N	direct	1	1	13.9576	1	2.01	6.97881	ALLYSINE-DEHYDROG-RXN	8.54363	RXN-11039
0.575363	PD1620	CKLJMWTZIZZHCS-REOHCLBHSA-N	OYIFNHCXNCRBQI-BYPYZUCNSA-N	direct	1	1	13.9576	1	2.01	6.97881	ALLYSINE-DEHYDROG-RXN	7.55129	RXN-10852
0.573926	PD1639	CKLJMWTZIZZHCS-REOHCLBHSA-N		direct	1	0	5.39794	0.01	2.01	2.69897	RHEA:14167	30.9957	RHEA:33154
0.563742		CKLJMWTZIZZHCS-REOHCLBHSA-N		direct	1	0	1	0.1	1.01		RXN-14814
0.563742		CKLJMWTZIZZHCS-REOHCLBHSA-N		direct	1	0	1	0.1	1.01		RXN-9077
0.563742		CKLJMWTZIZZHCS-REOHCLBHSA-N		direct	1	0	1	0.1	1.01		RHEA:29191
0.563742		CKLJMWTZIZZHCS-REOHCLBHSA-N		direct	1	0	1	0.1	1.01		RXN-13439
0.563742		CKLJMWTZIZZHCS-REOHCLBHSA-N		direct	1	0	1	0.1	1.01		RXN-10
0.563742		CKLJMWTZIZZHCS-REOHCLBHSA-N		direct	1	0	1	0.1	1.01		RHEA:42446
0.563742		CKLJMWTZIZZHCS-REOHCLBHSA-N		direct	1	0	1	0.1	1.01		RXN-13680
0.563742		CKLJMWTZIZZHCS-REOHCLBHSA-N		direct	1	0	1	0.1	1.01		QUINOLINATE-SYNTHE-MULTI-RXN
0.563742		CKLJMWTZIZZHCS-REOHCLBHSA-N		direct	1	0	1	0.1	1.01		RXN-11457
0.563742		CKLJMWTZIZZHCS-REOHCLBHSA-N		direct	1	0	1	0.1	1.01		RHEA:14365
0.563742		CKLJMWTZIZZHCS-REOHCLBHSA-N		direct	1	0	1	0.1	1.01		1.4.1.21-RXN
0.563742		CKLJMWTZIZZHCS-REOHCLBHSA-N		direct	1	0	1	0.1	1.01		ASPARTOACYLASE-RXN
0.563742		CKLJMWTZIZZHCS-REOHCLBHSA-N		direct	1	0	1	0.1	1.01		RXN-3185
0.563742		CKLJMWTZIZZHCS-REOHCLBHSA-N		direct	1	0	1	0.1	1.01		RHEA:14849
0.563742		CKLJMWTZIZZHCS-REOHCLBHSA-N		direct	1	0	1	0.1	1.01		RHEA:19027
0.563742		CKLJMWTZIZZHCS-REOHCLBHSA-N		direct	1	0	1	0.1	1.01		RHEA:42441
0.563742		CKLJMWTZIZZHCS-REOHCLBHSA-N		direct	1	0	1	0.1	1.01		RHEA:30045
0.563742		CKLJMWTZIZZHCS-REOHCLBHSA-N		direct	1	0	1	0.1	1.01		RHEA:28686
0.563742		CKLJMWTZIZZHCS-REOHCLBHSA-N		direct	1	0	1	0.1	1.01		RHEA:17144
0.563742		CKLJMWTZIZZHCS-REOHCLBHSA-N		direct	1	0	1	0.1	1.01		RHEA:14199
0.563742		CKLJMWTZIZZHCS-REOHCLBHSA-N		direct	1	0	1	0.1	1.01		RHEA:37268
0.563742		CKLJMWTZIZZHCS-REOHCLBHSA-N		direct	1	0	1	0.1	1.01		RHEA:10845
0.563742		CKLJMWTZIZZHCS-REOHCLBHSA-N		direct	1	0	1	0.1	1.01		RHEA:45765
0.563742		CKLJMWTZIZZHCS-REOHCLBHSA-N		direct	1	0	1	0.1	1.01		RHEA:22040
0.563742		CKLJMWTZIZZHCS-REOHCLBHSA-N		direct	1	0	1	0.1	1.01		RHEA:14099
0.563742		CKLJMWTZIZZHCS-REOHCLBHSA-N		flat tautomer	1	0	1	0.1	1.01		RXN-11344
0.563742		CKLJMWTZIZZHCS-REOHCLBHSA-N		flat tautomer	1	0	1	0.1	1.01		3.5.1.83-RXN
0.563742		CKLJMWTZIZZHCS-REOHCLBHSA-N		direct	1	0	1	0.1	1.01	0.60206	RHEA:21018
0.563742		CKLJMWTZIZZHCS-REOHCLBHSA-N		direct	1	0	1	0.1	1.01	0.638272	RHEA:11375
0.563742		CKLJMWTZIZZHCS-REOHCLBHSA-N		direct	1	0	1	0.1	1.01	0.187087	RHEA:11544
0.563742		CKLJMWTZIZZHCS-REOHCLBHSA-N		direct	1	0	1	0.1	1.01	0.0705811	RHEA:11791
0.563742		CKLJMWTZIZZHCS-REOHCLBHSA-N		direct	1	0	1	0.1	1.01	0.0705811	RHEA:11787
0.563742		CKLJMWTZIZZHCS-REOHCLBHSA-N		direct	1	0	1	0.1	1.01	0.455932	RXN-2946
0.563742		CKLJMWTZIZZHCS-REOHCLBHSA-N		direct	1	0	1	0.1	1.01	0.468521	RHEA:14167
0.563742		CKLJMWTZIZZHCS-REOHCLBHSA-N		direct	1	0	1	0.1	1.01	0.173925	RHEA:19497
0.563742		CKLJMWTZIZZHCS-REOHCLBHSA-N		direct	1	0	1	0.1	1.01	0.267606	RHEA:22630
0.563742		CKLJMWTZIZZHCS-REOHCLBHSA-N		direct	1	0	1	0.1	1.01	0.200659	RHEA:14973
0.524741	PD0690	CKLJMWTZIZZHCS-REOHCLBHSA-N		direct	1	0	3.77211	0.01	2.01	1.88606	RHEA:19497	132.088	RXN0-308
0.524741	PD0690	CKLJMWTZIZZHCS-REOHCLBHSA-N		direct	1	0	3.77211	0.01	2.01	1.88606	RHEA:19497	132.088	SELENOCYSTEINE-LYASE-RXN
0.520364	PD1939	CKLJMWTZIZZHCS-REOHCLBHSA-N		direct	1	0	3.64782	0.01	2.01	1.82391	RHEA:14167	3.36653	RHEA:28152
0.520364	PD1939	CKLJMWTZIZZHCS-REOHCLBHSA-N		direct	1	0	3.64782	0.01	2.01	1.82391	RHEA:14167	3.36653	RHEA:25183
0.520364	PD1939	CKLJMWTZIZZHCS-REOHCLBHSA-N		direct	1	0	3.64782	0.01	2.01	1.82391	RHEA:14167	3.36653	RHEA:33101
0.520364	PD1939	CKLJMWTZIZZHCS-REOHCLBHSA-N		direct	1	0	3.64782	0.01	2.01	1.82391	RHEA:14167	3.36653	RHEA:28272
0.520364	PD1939	CKLJMWTZIZZHCS-REOHCLBHSA-N		direct	1	0	3.64782	0.01	2.01	1.82391	RHEA:14167	3.12843	RHEA:33154
0.518353	PD0177	CKLJMWTZIZZHCS-REOHCLBHSA-N		direct	1	0	3.59176	0.01	2.01	1.79588	RHEA:14167	12.857	RHEA:22459
0.505151	PD1588	CKLJMWTZIZZHCS-REOHCLBHSA-N		direct	1	0	3.23958	0.01	2.01	1.61979	RHEA:11791	200	RHEA:13696
0.505151	PD1588	CKLJMWTZIZZHCS-REOHCLBHSA-N		direct	1	0	3.23958	0.01	2.01	1.61979	RHEA:11787	200	RHEA:13696
0.487842	PD0946	CKLJMWTZIZZHCS-REOHCLBHSA-N		direct	1	0	2.81787	0.01	2.01	1.40894	RHEA:11375	200	ASPARTATE--TRNA-LIGASE-RXN
0.484129	PD1515	CKLJMWTZIZZHCS-REOHCLBHSA-N		direct	1	0	2.73306	0.01	2.01	1.36653	RHEA:21018	30.1851	ALKAPHOSPHA-RXN
0.484129	PD1515	CKLJMWTZIZZHCS-REOHCLBHSA-N		direct	1	0	2.73306	0.01	2.01	1.36653	RHEA:21018	30.1851	RXN66-526
0.484129	PD1515	CKLJMWTZIZZHCS-REOHCLBHSA-N		direct	1	0	2.73306	0.01	2.01	1.36653	RHEA:21018	30.1851	SUGAR-PHOSPHATASE-RXN
0.484129	PD1515	CKLJMWTZIZZHCS-REOHCLBHSA-N		direct	1	0	2.73306	0.01	2.01	1.36653	RHEA:21018	30.1851	RXN-17745
0.484129	PD1515	CKLJMWTZIZZHCS-REOHCLBHSA-N		direct	1	0	2.73306	0.01	2.01	1.36653	RHEA:21018	33.6737	RHEA:13336
0.484129	PD1515	CKLJMWTZIZZHCS-REOHCLBHSA-N		direct	1	0	2.73306	0.01	2.01	1.36653	RHEA:21018	33.6737	RHEA:27529
0.482371	PD1168	CKLJMWTZIZZHCS-REOHCLBHSA-N		direct	1	0	2.69357	0.01	2.01	1.34679	RHEA:22630	37.2636	PEPTIDYLPROLYL-ISOMERASE-RXN
0.472184	PD1674	CKLJMWTZIZZHCS-REOHCLBHSA-N		direct	1	0	2.47314	0.01	2.01	1.23657	RHEA:11375	24.9318	RHEA:22486
0.467388	PD2023	CKLJMWTZIZZHCS-REOHCLBHSA-N		direct	1	0	2.37417	0.01	2.01	1.18709	RHEA:19497	200	RHEA:14316
0.456017	PD0294	CKLJMWTZIZZHCS-REOHCLBHSA-N		direct	1	0	2.15144	0.01	2.01	1.07572	RHEA:22630	200	RHEA:21591
0.454394	PD0232	CKLJMWTZIZZHCS-REOHCLBHSA-N		direct	1	0	2.12096	0.01	2.01	1.06048	RHEA:21018	7.92082	RHEA:22169
0.448751	PD0251	CKLJMWTZIZZHCS-REOHCLBHSA-N		direct	1	0	2.01755	0.01	2.01	1.00877	RHEA:11544	200	RHEA:46160
0.447772	PD0627	CKLJMWTZIZZHCS-REOHCLBHSA-N		direct	1	0	2	0.01	2.01	1	RHEA:14167	9.1349	RHEA:44615
0.447772	PD0627	CKLJMWTZIZZHCS-REOHCLBHSA-N		direct	1	0	2	0.01	2.01	1	RHEA:14167	9.1349	RHEA:17051
0.447772	PD0627	CKLJMWTZIZZHCS-REOHCLBHSA-N		direct	1	0	2	0.01	2.01	1	RHEA:14167	9.1349	RHEA:50226
0.447772	PD0627	CKLJMWTZIZZHCS-REOHCLBHSA-N		direct	1	0	2	0.01	2.01	1	RHEA:14167	9.1349	RHEA:44594
0.447772	PD0627	CKLJMWTZIZZHCS-REOHCLBHSA-N		direct	1	0	2	0.01	2.01	1	RHEA:14167	9.1349	RHEA:44402
0.447772	PD0627	CKLJMWTZIZZHCS-REOHCLBHSA-N		direct	1	0	2	0.01	2.01	1	RHEA:14167	9.1349	RHEA:44610
0.447772	PD0627	CKLJMWTZIZZHCS-REOHCLBHSA-N		direct	1	0	2	0.01	2.01	1	RHEA:14167	9.1349	RHEA:44405
0.447772	PD0627	CKLJMWTZIZZHCS-REOHCLBHSA-N		direct	1	0	2	0.01	2.01	1	RHEA:14167	9.1349	RHEA:14206
0.447772	PD0627	CKLJMWTZIZZHCS-REOHCLBHSA-N		direct	1	0	2	0.01	2.01	1	RHEA:14167	9.1349	RHEA:44413
0.447772	PD0627	CKLJMWTZIZZHCS-REOHCLBHSA-N		direct	1	0	2	0.01	2.01	1	RHEA:14167	9.1349	RHEA:28679
0.443064	PD1162	CKLJMWTZIZZHCS-REOHCLBHSA-N		direct	1	0	1.91721	0.01	2.01	0.958607	RHEA:22630	46.3706	RHEA:40439
0.438632	PD0262	CKLJMWTZIZZHCS-REOHCLBHSA-N		direct	1	0	1.84164	0.01	2.01	0.920819	RHEA:11791	124.565	RHEA:45798
0.438632	PD0262	CKLJMWTZIZZHCS-REOHCLBHSA-N		direct	1	0	1.84164	0.01	2.01	0.920819	RHEA:11791	124.565	RXN-12560
0.438632	PD0262	CKLJMWTZIZZHCS-REOHCLBHSA-N		direct	1	0	1.84164	0.01	2.01	0.920819	RHEA:11787	124.565	RHEA:45798
0.438632	PD0262	CKLJMWTZIZZHCS-REOHCLBHSA-N		direct	1	0	1.84164	0.01	2.01	0.920819	RHEA:11787	124.565	RXN-12560
0.438632	PD1042	CKLJMWTZIZZHCS-REOHCLBHSA-N		direct	1	0	1.84164	0.01	2.01	0.920819	RHEA:21018	1.95861	RXN-12578
0.434432	PD0278	CKLJMWTZIZZHCS-REOHCLBHSA-N		direct	1	0	1.77211	0.01	2.01	0.886057	RHEA:21018	126.112	RHEA:28808
0.434432	PD0396	CKLJMWTZIZZHCS-REOHCLBHSA-N		direct	1	0	1.77211	0.01	2.01	0.886057	RHEA:19497	200	DNA-DIRECTED-DNA-POLYMERASE-RXN
0.434432	PD0396	CKLJMWTZIZZHCS-REOHCLBHSA-N		direct	1	0	1.77211	0.01	2.01	0.886057	RHEA:19497	200	RXN0-4961
0.434432	PD1273	CKLJMWTZIZZHCS-REOHCLBHSA-N		direct	1	0	1.77211	0.01	2.01	0.886057	RHEA:11791	200	RHEA:15759
0.434432	PD1273	CKLJMWTZIZZHCS-REOHCLBHSA-N		direct	1	0	1.77211	0.01	2.01	0.886057	RHEA:11791	200	RHEA:15762
0.434432	PD1273	CKLJMWTZIZZHCS-REOHCLBHSA-N		direct	1	0	1.77211	0.01	2.01	0.886057	RHEA:11791	200	RHEA:23777
0.434432	PD1273	CKLJMWTZIZZHCS-REOHCLBHSA-N		direct	1	0	1.77211	0.01	2.01	0.886057	RHEA:11791	200	HOMOSERDEHYDROG-RXN
0.434432	PD1273	CKLJMWTZIZZHCS-REOHCLBHSA-N		direct	1	0	1.77211	0.01	2.01	0.886057	RHEA:11787	200	RHEA:15759
0.434432	PD1273	CKLJMWTZIZZHCS-REOHCLBHSA-N		direct	1	0	1.77211	0.01	2.01	0.886057	RHEA:11787	200	RHEA:15762
0.434432	PD1273	CKLJMWTZIZZHCS-REOHCLBHSA-N		direct	1	0	1.77211	0.01	2.01	0.886057	RHEA:11787	200	RHEA:23777
0.434432	PD1273	CKLJMWTZIZZHCS-REOHCLBHSA-N		direct	1	0	1.77211	0.01	2.01	0.886057	RHEA:11787	200	HOMOSERDEHYDROG-RXN
0.434432	PD0294	CKLJMWTZIZZHCS-REOHCLBHSA-N		direct	1	0	1.77211	0.01	2.01	0.886057	RHEA:21826	200	RHEA:21591
0.426605	PD2000	CKLJMWTZIZZHCS-REOHCLBHSA-N		direct	1	0	1.64782	0.01	2.01	0.823909	RHEA:21018	53.3107	RHEA:15944
0.426605	PD1654	CKLJMWTZIZZHCS-REOHCLBHSA-N		direct	1	0	1.64782	0.01	2.01	0.823909	RHEA:22630	13.7721	RHEA:13065
0.426605	PD0253	CKLJMWTZIZZHCS-REOHCLBHSA-N		direct	1	0	1.64782	0.01	2.01	0.823909	RHEA:11791	148.334	RHEA:46160
0.426605	PD0253	CKLJMWTZIZZHCS-REOHCLBHSA-N		direct	1	0	1.64782	0.01	2.01	0.823909	RHEA:11787	148.334	RHEA:46160
0.42293	PD0833	CKLJMWTZIZZHCS-REOHCLBHSA-N		direct	1	0	1.59176	0.01	2.01	0.79588	RHEA:22630	3.51286	RHEA:17809
0.42293	PD0833	CKLJMWTZIZZHCS-REOHCLBHSA-N		direct	1	0	1.59176	0.01	2.01	0.79588	RHEA:22630	3.05899	2.1.1.72-RXN
0.419388	PD0821	CKLJMWTZIZZHCS-REOHCLBHSA-N		direct	1	0	1.5391	0.01	2.01	0.769551	RHEA:19497	79.2472	RXN-11588
0.409422	PD1681	CKLJMWTZIZZHCS-REOHCLBHSA-N		direct	1	0	1.39794	0.01	2.01	0.69897	RHEA:11544	109.824	RXN0-1281
0.409422	PD0173	CKLJMWTZIZZHCS-REOHCLBHSA-N		direct	1	0	1.39794	0.01	2.01	0.69897	RHEA:14167	200	RHEA:23479
0.409422	PD1399	CKLJMWTZIZZHCS-REOHCLBHSA-N		direct	1	0	1.39794	0.01	2.01	0.69897	RHEA:11544	200	RHEA:16293
0.409422	PD1399	CKLJMWTZIZZHCS-REOHCLBHSA-N		direct	1	0	1.39794	0.01	2.01	0.69897	RHEA:11544	200	RHEA:32290
0.409422	PD1399	CKLJMWTZIZZHCS-REOHCLBHSA-N		direct	1	0	1.39794	0.01	2.01	0.69897	RHEA:11544	200	RHEA:10677
0.406283	PD1903	CKLJMWTZIZZHCS-REOHCLBHSA-N		direct	1	0	1.35556	0.01	2.01	0.677781	RHEA:11791	5.76955	RHEA:42673
0.406283	PD1903	CKLJMWTZIZZHCS-REOHCLBHSA-N		direct	1	0	1.35556	0.01	2.01	0.677781	RHEA:11787	5.76955	RHEA:42673
0.406283	PD1373	CKLJMWTZIZZHCS-REOHCLBHSA-N		direct	1	0	1.35556	0.01	2.01	0.677781	RHEA:19497	0.958607	RHEA:13065
0.403221	PD0845	CKLJMWTZIZZHCS-REOHCLBHSA-N		direct	1	0	1.31515	0.01	2.01	0.657577	RHEA:19497	16.3645	RHEA:24900
0.403221	PD1411	CKLJMWTZIZZHCS-REOHCLBHSA-N		direct	1	0	1.31515	0.01	2.01	0.657577	RHEA:11375	112.31	RHEA:19453
0.403221	PD1411	CKLJMWTZIZZHCS-REOHCLBHSA-N		direct	1	0	1.31515	0.01	2.01	0.657577	RHEA:11375	109.719	RHEA:21826
0.397299	PD2047	CKLJMWTZIZZHCS-REOHCLBHSA-N		direct	1	0	1.23958	0.01	2.01	0.619789	RHEA:11544	6.91721	RHEA:13065
0.388835	PD0568	CKLJMWTZIZZHCS-REOHCLBHSA-N		direct	1	0	1.13727	0.01	2.01	0.568636	RHEA:14973	1.01773	RHEA:18339
0.386106	PD2074	CKLJMWTZIZZHCS-REOHCLBHSA-N		direct	1	0	1.10568	0.01	2.01	0.552842	RHEA:19497	3.27901	RHEA:13065
0.386106	PD0218	CKLJMWTZIZZHCS-REOHCLBHSA-N		direct	1	0	1.10568	0.01	2.01	0.552842	RHEA:11544	1.07572	RHEA:13065
0.375556	PD1235	CKLJMWTZIZZHCS-REOHCLBHSA-N		direct	1	0	0.9897	0.01	2.01	0.49485	RHEA:19497	59.9914	RXN-17392
0.375556	PD1235	CKLJMWTZIZZHCS-REOHCLBHSA-N		direct	1	0	0.9897	0.01	2.01	0.49485	RHEA:19497	59.9914	RXN-17391
0.375556	PD1235	CKLJMWTZIZZHCS-REOHCLBHSA-N		direct	1	0	0.9897	0.01	2.01	0.49485	RHEA:19497	59.9914	RXN0-5190
0.36545	PD1734	CKLJMWTZIZZHCS-REOHCLBHSA-N		direct	1	0	0.887395	0.01	2.01	0.443697	RHEA:11544	200	RXN0-2621
0.360516	PD1487	CKLJMWTZIZZHCS-REOHCLBHSA-N		direct	1	0	0.840433	0.01	2.01	0.420216	RHEA:11791	167.827	RHEA:14370
0.360516	PD1487	CKLJMWTZIZZHCS-REOHCLBHSA-N		direct	1	0	0.840433	0.01	2.01	0.420216	RHEA:11787	167.827	RHEA:14370
0.35322	PD1923	CKLJMWTZIZZHCS-REOHCLBHSA-N		direct	1	0	0.774432	0.01	2.01	0.677781	RHEA:19497	0.387216	RHEA:12404
0.35322	PD1923	CKLJMWTZIZZHCS-REOHCLBHSA-N		direct	1	0	0.774432	0.01	2.01	0.677781	RHEA:19497	0.387216	RHEA:23194
0.35322	PD0820	CKLJMWTZIZZHCS-REOHCLBHSA-N		direct	1	0	0.774432	0.01	2.01	0.387216	RHEA:11791	52.1421	RXN0-6479
0.35322	PD0820	CKLJMWTZIZZHCS-REOHCLBHSA-N		direct	1	0	0.774432	0.01	2.01	0.387216	RHEA:11787	52.1421	RXN0-6479
0.35322	PD1064	CKLJMWTZIZZHCS-REOHCLBHSA-N		direct	1	0	0.774432	0.01	2.01	0.387216	RHEA:11791	200	RHEA:11096
0.35322	PD1064	CKLJMWTZIZZHCS-REOHCLBHSA-N		direct	1	0	0.774432	0.01	2.01	0.387216	RHEA:11791	200	RHEA:11093
0.35322	PD1064	CKLJMWTZIZZHCS-REOHCLBHSA-N		direct	1	0	0.774432	0.01	2.01	0.387216	RHEA:11787	200	RHEA:11096
0.35322	PD1064	CKLJMWTZIZZHCS-REOHCLBHSA-N		direct	1	0	0.774432	0.01	2.01	0.387216	RHEA:11787	200	RHEA:11093
0.350808	PD1708	CKLJMWTZIZZHCS-REOHCLBHSA-N		direct	1	0	0.753501	0.01	2.01	0.376751	RHEA:11375	87.6799	GLYCOLATEDEHYDRO-RXN
0.343615	PD0634	CKLJMWTZIZZHCS-REOHCLBHSA-N		direct	1	0	0.693575	0.01	2.01	2.22185	RHEA:14167	0.346787	RHEA:13065
0.341226	PD2042	CKLJMWTZIZZHCS-REOHCLBHSA-N		direct	1	0	0.674484	0.01	2.01	0.920819	RHEA:22630	0.337242	RHEA:37974
0.329277	PD1223	CKLJMWTZIZZHCS-REOHCLBHSA-N		direct	1	0	0.58486	0.01	2.01	0.29243	RHEA:11375	8.17522	RHEA:24827
0.329277	PD1223	CKLJMWTZIZZHCS-REOHCLBHSA-N		direct	1	0	0.58486	0.01	2.01	0.29243	RHEA:11375	8.17522	RHEA:24489
0.326877	PD0654	CKLJMWTZIZZHCS-REOHCLBHSA-N		direct	1	0	0.567993	0.01	2.01	0.283997	RHEA:14167	200	RHEA:18052
[truncated: 42,377 more rows]

## Sheet: Supp_Table_S5
MAGI_score	gene_id	original_compound	neighbor	note	compound_score	level	homology_score	reciprocal_score	reaction_connection	e_score_r2g	database_id_r2g	e_score_g2r	database_id_g2r
6.33245	PD1437	AGPKZVBTJJNPAG-WHFBIAKZSA-N		direct	1	0	400	2	2.01	200	ISOLEUCINE--TRNA-LIGASE-RXN	200	ISOLEUCINE--TRNA-LIGASE-RXN
5.76921	PD0810	AGPKZVBTJJNPAG-WHFBIAKZSA-N		flat tautomer	1	0	275.576	2	2.01	138.666	RHEA:24804	137.788	RHEA:24804
4.85131	PD0810	AGPKZVBTJJNPAG-WHFBIAKZSA-N		flat tautomer	1	0	275.576	1	2.01	138.666	RHEA:24804	137.788	RHEA:24814
4.85131	PD0810	AGPKZVBTJJNPAG-WHFBIAKZSA-N		flat tautomer	1	0	275.576	1	2.01	138.666	RHEA:24804	137.788	RHEA:18323
3.45702	PD1311	AGPKZVBTJJNPAG-WHFBIAKZSA-N		direct	1	0	35.5289	2	2.01	19.1586	RXN-18314	17.7645	RXN-18314
2.8753	PD1311	AGPKZVBTJJNPAG-WHFBIAKZSA-N		direct	1	0	34.0044	1	2.01	19.1586	RXN-18314	17.0022	RXN-15667
2.84397	PD1311	AGPKZVBTJJNPAG-WHFBIAKZSA-N		direct	1	0	32.5465	1	2.01	19.1586	RXN-18314	16.2733	RXN-15642
2.8312	PD1311	AGPKZVBTJJNPAG-WHFBIAKZSA-N		direct	1	0	31.9659	1	2.01	19.1586	RXN-18314	15.983	RXN-16089
1.41999	PD0810	AGPKZVBTJJNPAG-WHFBIAKZSA-N		flat tautomer	1	0	202.277	0.01	2.01	101.138	RHEA:24804	137.788	RHEA:24814
1.41999	PD0810	AGPKZVBTJJNPAG-WHFBIAKZSA-N		flat tautomer	1	0	202.277	0.01	2.01	101.138	RHEA:24804	137.788	RHEA:18323
1.16458	PD0155	AGPKZVBTJJNPAG-WHFBIAKZSA-N		direct	1	0	91.5139	0.01	2.01	45.757	RHEA:45562	152.398	RHEA:16863
1.13013	PD0654	AGPKZVBTJJNPAG-WHFBIAKZSA-N		direct	1	0	81.1568	0.01	2.01	40.5784	RHEA:45562	200	RHEA:18052
0.956871	PD1501	AGPKZVBTJJNPAG-WHFBIAKZSA-N		direct	1	0	41.7077	0.01	2.01	20.8539	RXN-18314	200	RHEA:14167
0.930212	PD0233	AGPKZVBTJJNPAG-WHFBIAKZSA-N		direct	1	0	37.2505	0.01	2.01	18.6253	RXN-16683	200	RHEA:33629
0.750205	PD1311	AGPKZVBTJJNPAG-WHFBIAKZSA-N		flat tautomer	1	0	15.7589	0.01	2.01	7.87943	RXN-16642	17.7645	RXN-18314
0.750205	PD1311	AGPKZVBTJJNPAG-WHFBIAKZSA-N		flat tautomer	1	0	15.7589	0.01	2.01	7.87943	RXN-16642	17.0022	RXN-15667
0.750205	PD1311	AGPKZVBTJJNPAG-WHFBIAKZSA-N		flat tautomer	1	0	15.7589	0.01	2.01	7.87943	RXN-16642	16.2733	RXN-15642
0.750205	PD1311	AGPKZVBTJJNPAG-WHFBIAKZSA-N		flat tautomer	1	0	15.7589	0.01	2.01	7.87943	RXN-16642	15.983	RXN-16089
0.7347	PD1296	AGPKZVBTJJNPAG-WHFBIAKZSA-N		flat tautomer	1	0	14.4959	0.01	2.01	7.24795	RXN-16642	200	RHEA:23177
0.726362	PD0233	AGPKZVBTJJNPAG-WHFBIAKZSA-N		flat tautomer	1	0	13.8489	0.01	2.01	6.92445	RXN-16642	200	RHEA:33629
0.693972	PD1903	AGPKZVBTJJNPAG-WHFBIAKZSA-N		direct	1	0	11.5391	0.01	2.01	10.6778	RXN-10455	5.76955	RHEA:42673
0.658589	PD1688	AGPKZVBTJJNPAG-WHFBIAKZSA-N		flat tautomer	1	0	9.35971	0.01	2.01	4.67985	RHEA:30481	72.71	RXN-13834
0.658589	PD1688	AGPKZVBTJJNPAG-WHFBIAKZSA-N		flat tautomer	1	0	9.35971	0.01	2.01	4.67985	RHEA:30481	67.5654	RHEA:15163
0.658589	PD1688	AGPKZVBTJJNPAG-WHFBIAKZSA-N		flat tautomer	1	0	9.35971	0.01	2.01	4.67985	RHEA:30481	67.5654	RHEA:40302
0.658589	PD1688	AGPKZVBTJJNPAG-WHFBIAKZSA-N		flat tautomer	1	0	9.35971	0.01	2.01	4.67985	RHEA:30481	67.5654	RHEA:15158
0.658589	PD1688	AGPKZVBTJJNPAG-WHFBIAKZSA-N		flat tautomer	1	0	9.35971	0.01	2.01	4.67985	RHEA:30481	67.1319	RHEA:34625
0.658589	PD1688	AGPKZVBTJJNPAG-WHFBIAKZSA-N		flat tautomer	1	0	9.35971	0.01	2.01	4.67985	RHEA:30481	67.1319	RHEA:14373
0.658589	PD1688	AGPKZVBTJJNPAG-WHFBIAKZSA-N		flat tautomer	1	0	9.35971	0.01	2.01	4.67985	RHEA:30481	67.1319	RHEA:34630
0.658589	PD1688	AGPKZVBTJJNPAG-WHFBIAKZSA-N		flat tautomer	1	0	9.35971	0.01	2.01	4.67985	RHEA:30481	67.1319	RHEA:34633
0.658589	PD1688	AGPKZVBTJJNPAG-WHFBIAKZSA-N		flat tautomer	1	0	9.35971	0.01	2.01	4.67985	RHEA:28604	72.71	RXN-13834
0.658589	PD1688	AGPKZVBTJJNPAG-WHFBIAKZSA-N		flat tautomer	1	0	9.35971	0.01	2.01	4.67985	RHEA:28604	67.5654	RHEA:15163
0.658589	PD1688	AGPKZVBTJJNPAG-WHFBIAKZSA-N		flat tautomer	1	0	9.35971	0.01	2.01	4.67985	RHEA:28604	67.5654	RHEA:40302
0.658589	PD1688	AGPKZVBTJJNPAG-WHFBIAKZSA-N		flat tautomer	1	0	9.35971	0.01	2.01	4.67985	RHEA:28604	67.5654	RHEA:15158
0.658589	PD1688	AGPKZVBTJJNPAG-WHFBIAKZSA-N		flat tautomer	1	0	9.35971	0.01	2.01	4.67985	RHEA:28604	67.1319	RHEA:34625
0.658589	PD1688	AGPKZVBTJJNPAG-WHFBIAKZSA-N		flat tautomer	1	0	9.35971	0.01	2.01	4.67985	RHEA:28604	67.1319	RHEA:14373
0.658589	PD1688	AGPKZVBTJJNPAG-WHFBIAKZSA-N		flat tautomer	1	0	9.35971	0.01	2.01	4.67985	RHEA:28604	67.1319	RHEA:34630
0.658589	PD1688	AGPKZVBTJJNPAG-WHFBIAKZSA-N		flat tautomer	1	0	9.35971	0.01	2.01	4.67985	RHEA:28604	67.1319	RHEA:34633
0.63622	PD1704	AGPKZVBTJJNPAG-WHFBIAKZSA-N		flat tautomer	1	0	8.15144	0.01	2.01	4.07572	RHEA:30481	70.5528	RXN-13834
0.63622	PD1704	AGPKZVBTJJNPAG-WHFBIAKZSA-N		flat tautomer	1	0	8.15144	0.01	2.01	4.07572	RHEA:28604	70.5528	RXN-13834
0.63622	PD1704	AGPKZVBTJJNPAG-WHFBIAKZSA-N		flat tautomer	1	0	8.15144	0.01	2.01	4.07572	RHEA:30481	60.2403	RHEA:40547
0.63622	PD1704	AGPKZVBTJJNPAG-WHFBIAKZSA-N		flat tautomer	1	0	8.15144	0.01	2.01	4.07572	RHEA:30481	60.2403	RHEA:39887
0.63622	PD1704	AGPKZVBTJJNPAG-WHFBIAKZSA-N		flat tautomer	1	0	8.15144	0.01	2.01	4.07572	RHEA:30481	60.2403	RHEA:40536
0.63622	PD1704	AGPKZVBTJJNPAG-WHFBIAKZSA-N		flat tautomer	1	0	8.15144	0.01	2.01	4.07572	RHEA:30481	60.2403	RHEA:40543
0.63622	PD1704	AGPKZVBTJJNPAG-WHFBIAKZSA-N		flat tautomer	1	0	8.15144	0.01	2.01	4.07572	RHEA:30481	60.2403	RHEA:15163
0.63622	PD1704	AGPKZVBTJJNPAG-WHFBIAKZSA-N		flat tautomer	1	0	8.15144	0.01	2.01	4.07572	RHEA:30481	60.2403	RHEA:40541
0.63622	PD1704	AGPKZVBTJJNPAG-WHFBIAKZSA-N		flat tautomer	1	0	8.15144	0.01	2.01	4.07572	RHEA:30481	60.2403	RHEA:15158
0.63622	PD1704	AGPKZVBTJJNPAG-WHFBIAKZSA-N		flat tautomer	1	0	8.15144	0.01	2.01	4.07572	RHEA:30481	60.2403	RHEA:40533
0.63622	PD1704	AGPKZVBTJJNPAG-WHFBIAKZSA-N		flat tautomer	1	0	8.15144	0.01	2.01	4.07572	RHEA:30481	60.2403	RXN-15109
0.63622	PD1704	AGPKZVBTJJNPAG-WHFBIAKZSA-N		flat tautomer	1	0	8.15144	0.01	2.01	4.07572	RHEA:30481	60.2403	RXN-15108
0.63622	PD1704	AGPKZVBTJJNPAG-WHFBIAKZSA-N		flat tautomer	1	0	8.15144	0.01	2.01	4.07572	RHEA:30481	60.2403	RXN-15106
0.63622	PD1704	AGPKZVBTJJNPAG-WHFBIAKZSA-N		flat tautomer	1	0	8.15144	0.01	2.01	4.07572	RHEA:28604	60.2403	RHEA:40547
0.63622	PD1704	AGPKZVBTJJNPAG-WHFBIAKZSA-N		flat tautomer	1	0	8.15144	0.01	2.01	4.07572	RHEA:28604	60.2403	RHEA:39887
0.63622	PD1704	AGPKZVBTJJNPAG-WHFBIAKZSA-N		flat tautomer	1	0	8.15144	0.01	2.01	4.07572	RHEA:28604	60.2403	RHEA:40536
0.63622	PD1704	AGPKZVBTJJNPAG-WHFBIAKZSA-N		flat tautomer	1	0	8.15144	0.01	2.01	4.07572	RHEA:28604	60.2403	RHEA:40543
0.63622	PD1704	AGPKZVBTJJNPAG-WHFBIAKZSA-N		flat tautomer	1	0	8.15144	0.01	2.01	4.07572	RHEA:28604	60.2403	RHEA:15163
0.63622	PD1704	AGPKZVBTJJNPAG-WHFBIAKZSA-N		flat tautomer	1	0	8.15144	0.01	2.01	4.07572	RHEA:28604	60.2403	RHEA:40541
0.63622	PD1704	AGPKZVBTJJNPAG-WHFBIAKZSA-N		flat tautomer	1	0	8.15144	0.01	2.01	4.07572	RHEA:28604	60.2403	RHEA:15158
0.63622	PD1704	AGPKZVBTJJNPAG-WHFBIAKZSA-N		flat tautomer	1	0	8.15144	0.01	2.01	4.07572	RHEA:28604	60.2403	RHEA:40533
0.63622	PD1704	AGPKZVBTJJNPAG-WHFBIAKZSA-N		flat tautomer	1	0	8.15144	0.01	2.01	4.07572	RHEA:28604	60.2403	RXN-15109
0.63622	PD1704	AGPKZVBTJJNPAG-WHFBIAKZSA-N		flat tautomer	1	0	8.15144	0.01	2.01	4.07572	RHEA:28604	60.2403	RXN-15108
0.63622	PD1704	AGPKZVBTJJNPAG-WHFBIAKZSA-N		flat tautomer	1	0	8.15144	0.01	2.01	4.07572	RHEA:28604	60.2403	RXN-15106
0.63622	PD1704	AGPKZVBTJJNPAG-WHFBIAKZSA-N		flat tautomer	1	0	8.15144	0.01	2.01	4.07572	RHEA:30481	60.9281	RHEA:40302
0.63622	PD1704	AGPKZVBTJJNPAG-WHFBIAKZSA-N		flat tautomer	1	0	8.15144	0.01	2.01	4.07572	RHEA:28604	60.9281	RHEA:40302
0.563742		AGPKZVBTJJNPAG-WHFBIAKZSA-N		direct	1	0	1	0.1	1.01		1.14.13.117-RXN
0.563742		AGPKZVBTJJNPAG-WHFBIAKZSA-N		direct	1	0	1	0.1	1.01		RXN-10430
0.563742		AGPKZVBTJJNPAG-WHFBIAKZSA-N		direct	1	0	1	0.1	1.01		RXN-11985
0.563742		AGPKZVBTJJNPAG-WHFBIAKZSA-N		direct	1	0	1	0.1	1.01		RXN-10435
0.563742		AGPKZVBTJJNPAG-WHFBIAKZSA-N		flat tautomer	1	0	1	0.1	1.01		RHEA:32960
0.487842	PD1848	AGPKZVBTJJNPAG-WHFBIAKZSA-N		flat tautomer	1	0	2.81787	0.01	2.01	1.40894	RHEA:41451	200	GLURS-RXN
0.485032	PD0827	AGPKZVBTJJNPAG-WHFBIAKZSA-N		direct	1	0	2.7535	0.01	2.01	1.37675	RXN-16292	200	RHEA:17453
0.485032	PD0827	AGPKZVBTJJNPAG-WHFBIAKZSA-N		flat tautomer	1	0	2.7535	0.01	2.01	1.37675	RHEA:44348	200	RHEA:17453
0.395778	PD0102	AGPKZVBTJJNPAG-WHFBIAKZSA-N	KZSNJWFQEVHDMF-BYPYZUCNSA-N	direct	1	2	400	2	2.01	200	VALINE--TRNA-LIGASE-RXN	200	VALINE--TRNA-LIGASE-RXN
0.360576	PD0810	AGPKZVBTJJNPAG-WHFBIAKZSA-N	KZSNJWFQEVHDMF-SCSAIBSYSA-N	direct	1	2	275.576	2	2.01	138.666	RHEA:24814	137.788	RHEA:24814
0.35322	PD0193	AGPKZVBTJJNPAG-WHFBIAKZSA-N		direct	1	0	0.774432	0.01	2.01	0.79588	RXN-10455	0.387216	PPPGPPHYDRO-RXN
0.303207	PD0810	AGPKZVBTJJNPAG-WHFBIAKZSA-N	KZSNJWFQEVHDMF-SCSAIBSYSA-N	direct	1	2	275.576	1	2.01	138.666	RHEA:24814	137.788	RHEA:18323
0.303207	PD0810	AGPKZVBTJJNPAG-WHFBIAKZSA-N	KZSNJWFQEVHDMF-SCSAIBSYSA-N	direct	1	2	275.576	1	2.01	138.666	RHEA:24814	137.788	RHEA:24804
0.25355	PD1503	AGPKZVBTJJNPAG-WHFBIAKZSA-N	MMBIRKOXPSBOTN-UCORVYFPSA-N	direct	1	1	52.6375	0.01	2.01	26.3188	RXN-13637	106.475	RHEA:17025
0.25355	PD1503	AGPKZVBTJJNPAG-WHFBIAKZSA-N	MMBIRKOXPSBOTN-UCORVYFPSA-N	direct	1	1	52.6375	0.01	2.01	26.3188	RXN-13637	108.889	RXN-9552
0.25355	PD1503	AGPKZVBTJJNPAG-WHFBIAKZSA-N	MMBIRKOXPSBOTN-UCORVYFPSA-N	direct	1	1	52.6375	0.01	2.01	26.3188	RXN-13637	108.889	RXN-10659
0.25355	PD1503	AGPKZVBTJJNPAG-WHFBIAKZSA-N	MMBIRKOXPSBOTN-UCORVYFPSA-N	direct	1	1	52.6375	0.01	2.01	26.3188	RXN-13637	108.889	RXN-9536
0.25355	PD1503	AGPKZVBTJJNPAG-WHFBIAKZSA-N	MMBIRKOXPSBOTN-UCORVYFPSA-N	direct	1	1	52.6375	0.01	2.01	26.3188	RXN-13637	108.889	RXN0-2142
0.25355	PD1503	AGPKZVBTJJNPAG-WHFBIAKZSA-N	MMBIRKOXPSBOTN-UCORVYFPSA-N	direct	1	1	52.6375	0.01	2.01	26.3188	RXN-13637	108.889	RXN-11476
0.25355	PD1503	AGPKZVBTJJNPAG-WHFBIAKZSA-N	MMBIRKOXPSBOTN-UCORVYFPSA-N	direct	1	1	52.6375	0.01	2.01	26.3188	RXN-13637	108.889	RXN-9524
0.25355	PD1503	AGPKZVBTJJNPAG-WHFBIAKZSA-N	MMBIRKOXPSBOTN-UCORVYFPSA-N	direct	1	1	52.6375	0.01	2.01	26.3188	RXN-13637	108.889	RXN-10655
0.25355	PD1503	AGPKZVBTJJNPAG-WHFBIAKZSA-N	MMBIRKOXPSBOTN-UCORVYFPSA-N	direct	1	1	52.6375	0.01	2.01	26.3188	RXN-13637	108.889	RXN-9528
0.25355	PD1503	AGPKZVBTJJNPAG-WHFBIAKZSA-N	MMBIRKOXPSBOTN-UCORVYFPSA-N	direct	1	1	52.6375	0.01	2.01	26.3188	RXN-13637	108.889	RXN1G-349
0.25355	PD1503	AGPKZVBTJJNPAG-WHFBIAKZSA-N	MMBIRKOXPSBOTN-UCORVYFPSA-N	direct	1	1	52.6375	0.01	2.01	26.3188	RXN-13637	108.889	RXN1G-469
0.25355	PD1503	AGPKZVBTJJNPAG-WHFBIAKZSA-N	MMBIRKOXPSBOTN-UCORVYFPSA-N	direct	1	1	52.6375	0.01	2.01	26.3188	RXN-13637	108.889	RXN-9532
0.25355	PD1503	AGPKZVBTJJNPAG-WHFBIAKZSA-N	MMBIRKOXPSBOTN-UCORVYFPSA-N	direct	1	1	52.6375	0.01	2.01	26.3188	RXN-13637	108.889	RXN-9514
0.25355	PD1503	AGPKZVBTJJNPAG-WHFBIAKZSA-N	MMBIRKOXPSBOTN-UCORVYFPSA-N	direct	1	1	52.6375	0.01	2.01	26.3188	RXN-13637	108.889	RXN-9518
0.25355	PD1503	AGPKZVBTJJNPAG-WHFBIAKZSA-N	MMBIRKOXPSBOTN-UCORVYFPSA-N	direct	1	1	52.6375	0.01	2.01	26.3188	RXN-13637	108.889	RXN1G-1053
0.25355	PD1503	AGPKZVBTJJNPAG-WHFBIAKZSA-N	MMBIRKOXPSBOTN-UCORVYFPSA-N	direct	1	1	52.6375	0.01	2.01	26.3188	RXN-13637	108.889	RXN1G-287
0.25355	PD1503	AGPKZVBTJJNPAG-WHFBIAKZSA-N	MMBIRKOXPSBOTN-UCORVYFPSA-N	direct	1	1	52.6375	0.01	2.01	26.3188	RXN-13637	108.889	RXN1G-163
0.25355	PD1503	AGPKZVBTJJNPAG-WHFBIAKZSA-N	MMBIRKOXPSBOTN-UCORVYFPSA-N	direct	1	1	52.6375	0.01	2.01	26.3188	RXN-13637	108.889	RXN1G-240
0.25355	PD1503	AGPKZVBTJJNPAG-WHFBIAKZSA-N	MMBIRKOXPSBOTN-UCORVYFPSA-N	direct	1	1	52.6375	0.01	2.01	26.3188	RXN-13637	108.889	RXN-9633
0.25355	PD1503	AGPKZVBTJJNPAG-WHFBIAKZSA-N	MMBIRKOXPSBOTN-UCORVYFPSA-N	direct	1	1	52.6375	0.01	2.01	26.3188	RXN-13637	108.889	RXN1G-260
0.25355	PD1503	AGPKZVBTJJNPAG-WHFBIAKZSA-N	MMBIRKOXPSBOTN-UCORVYFPSA-N	direct	1	1	52.6375	0.01	2.01	26.3188	RXN-13637	108.889	RXN1G-358
0.25355	PD1503	AGPKZVBTJJNPAG-WHFBIAKZSA-N	MMBIRKOXPSBOTN-UCORVYFPSA-N	direct	1	1	52.6375	0.01	2.01	26.3188	RXN-13637	108.889	RXN1G-881
0.25355	PD1503	AGPKZVBTJJNPAG-WHFBIAKZSA-N	MMBIRKOXPSBOTN-UCORVYFPSA-N	direct	1	1	52.6375	0.01	2.01	26.3188	RXN-13637	108.889	RXN-9556
0.25355	PD1503	AGPKZVBTJJNPAG-WHFBIAKZSA-N	MMBIRKOXPSBOTN-UCORVYFPSA-N	direct	1	1	52.6375	0.01	2.01	26.3188	RXN-13637	108.889	RXN1G-364
0.25355	PD1503	AGPKZVBTJJNPAG-WHFBIAKZSA-N	MMBIRKOXPSBOTN-UCORVYFPSA-N	direct	1	1	52.6375	0.01	2.01	26.3188	RXN-13637	108.889	RXN1G-508
0.25355	PD1503	AGPKZVBTJJNPAG-WHFBIAKZSA-N	MMBIRKOXPSBOTN-UCORVYFPSA-N	direct	1	1	52.6375	0.01	2.01	26.3188	RXN-13637	108.889	RXN-10060
0.25355	PD1503	AGPKZVBTJJNPAG-WHFBIAKZSA-N	MMBIRKOXPSBOTN-UCORVYFPSA-N	direct	1	1	52.6375	0.01	2.01	26.3188	RXN-13637	108.889	RXN-9540
0.25355	PD1503	AGPKZVBTJJNPAG-WHFBIAKZSA-N	MMBIRKOXPSBOTN-UCORVYFPSA-N	direct	1	1	52.6375	0.01	2.01	26.3188	RXN-13637	108.889	RXN-11480
0.25355	PD1503	AGPKZVBTJJNPAG-WHFBIAKZSA-N	MMBIRKOXPSBOTN-UCORVYFPSA-N	direct	1	1	52.6375	0.01	2.01	26.3188	RXN-13637	108.889	RXN1G-72
0.25355	PD1503	AGPKZVBTJJNPAG-WHFBIAKZSA-N	MMBIRKOXPSBOTN-UCORVYFPSA-N	direct	1	1	52.6375	0.01	2.01	26.3188	RXN-13637	108.889	3-OXOACYL-ACP-REDUCT-RXN
0.242614	PD0791	AGPKZVBTJJNPAG-WHFBIAKZSA-N		flat tautomer	1	0	0.172372	0.01	2.01	0.0861861	RHEA:24804	54.384	RXN-12116
0.181687	PD1311	AGPKZVBTJJNPAG-WHFBIAKZSA-N	KZSNJWFQEVHDMF-BYPYZUCNSA-N	direct	1	2	35.5289	1	2.01	19.1824	RXN-9677	17.7645	RXN-18314
0.179706	PD1311	AGPKZVBTJJNPAG-WHFBIAKZSA-N	KZSNJWFQEVHDMF-BYPYZUCNSA-N	direct	1	2	34.0044	1	2.01	19.1824	RXN-9677	17.0022	RXN-15667
0.177748	PD1311	AGPKZVBTJJNPAG-WHFBIAKZSA-N	KZSNJWFQEVHDMF-BYPYZUCNSA-N	direct	1	2	32.5465	1	2.01	19.1824	RXN-9677	16.2733	RXN-15642
0.17695	PD1311	AGPKZVBTJJNPAG-WHFBIAKZSA-N	KZSNJWFQEVHDMF-BYPYZUCNSA-N	direct	1	2	31.9659	1	2.01	19.1824	RXN-9677	15.983	RXN-16089
0.16601	PD1311	AGPKZVBTJJNPAG-WHFBIAKZSA-N	KZSNJWFQEVHDMF-SCSAIBSYSA-N	direct	1	2	24.7639	1	2.01	12.382	RHEA:23196	16.2733	RXN-15642
0.16601	PD1311	AGPKZVBTJJNPAG-WHFBIAKZSA-N	KZSNJWFQEVHDMF-SCSAIBSYSA-N	direct	1	2	24.7639	1	2.01	12.382	RHEA:23196	15.983	RXN-16089
0.140935		AGPKZVBTJJNPAG-WHFBIAKZSA-N	SDCAQJCTUOFAKD-UHNVWZDZSA-N	direct	1	1	1	0.1	1.01		RXN-16489
0.140935		AGPKZVBTJJNPAG-WHFBIAKZSA-N	SDCAQJCTUOFAKD-UHNVWZDZSA-N	direct	1	1	1	0.1	1.01		RXN-16488
0.0887494	PD0810	AGPKZVBTJJNPAG-WHFBIAKZSA-N	KZSNJWFQEVHDMF-SCSAIBSYSA-N	direct	1	2	202.277	0.01	2.01	101.138	RHEA:24814	137.788	RHEA:18323
0.0887494	PD0810	AGPKZVBTJJNPAG-WHFBIAKZSA-N	KZSNJWFQEVHDMF-SCSAIBSYSA-N	direct	1	2	202.277	0.01	2.01	101.138	RHEA:24814	137.788	RHEA:24804
0.085452	PD0114	AGPKZVBTJJNPAG-WHFBIAKZSA-N	SAUCHDKDCUROAO-UHFFFAOYSA-N	flat tautomer	1	2	173.849	0.01	2.01	86.9245	RHEA:30057	121.767	RHEA:23445
0.085452	PD0114	AGPKZVBTJJNPAG-WHFBIAKZSA-N	SAUCHDKDCUROAO-UHFFFAOYSA-N	flat tautomer	1	2	173.849	0.01	2.01	86.9245	RHEA:30057	121.767	RHEA:43623
0.085452	PD0114	AGPKZVBTJJNPAG-WHFBIAKZSA-N	SAUCHDKDCUROAO-UHFFFAOYSA-N	flat tautomer	1	2	173.849	0.01	2.01	86.9245	RHEA:30057	121.767	RHEA:43625
0.085452	PD0114	AGPKZVBTJJNPAG-WHFBIAKZSA-N	SAUCHDKDCUROAO-UHFFFAOYSA-N	flat tautomer	1	2	173.849	0.01	2.01	86.9245	RHEA:30057	121.767	RHEA:21598
0.085452	PD0114	AGPKZVBTJJNPAG-WHFBIAKZSA-N	SAUCHDKDCUROAO-UHFFFAOYSA-N	flat tautomer	1	2	173.849	0.01	2.01	86.9245	RHEA:25655	121.767	RHEA:23445
0.085452	PD0114	AGPKZVBTJJNPAG-WHFBIAKZSA-N	SAUCHDKDCUROAO-UHFFFAOYSA-N	flat tautomer	1	2	173.849	0.01	2.01	86.9245	RHEA:25655	121.767	RHEA:43623
0.085452	PD0114	AGPKZVBTJJNPAG-WHFBIAKZSA-N	SAUCHDKDCUROAO-UHFFFAOYSA-N	flat tautomer	1	2	173.849	0.01	2.01	86.9245	RHEA:25655	121.767	RHEA:43625
0.085452	PD0114	AGPKZVBTJJNPAG-WHFBIAKZSA-N	SAUCHDKDCUROAO-UHFFFAOYSA-N	flat tautomer	1	2	173.849	0.01	2.01	86.9245	RHEA:25655	121.767	RHEA:21598
0.079052	PD1461	AGPKZVBTJJNPAG-WHFBIAKZSA-N	QCHPKSFMDHPSNR-GSVOUGTGSA-N	direct	1	2	127.331	0.01	2.01	63.6655	RXN-11210	118.256	RHEA:22284
0.0786412	PD0598	AGPKZVBTJJNPAG-WHFBIAKZSA-N	SAUCHDKDCUROAO-UHFFFAOYSA-N	flat tautomer	1	2	124.705	0.01	2.01	62.3526	RHEA:20737	86.4283	RXN-11484
0.0760794	PD0654	AGPKZVBTJJNPAG-WHFBIAKZSA-N	QCHPKSFMDHPSNR-VKHMYHEASA-N	direct	1	2	109.232	0.01	2.01	54.6162	RHEA:13996	200	RHEA:18052
0.0733787	PD0155	AGPKZVBTJJNPAG-WHFBIAKZSA-N	QCHPKSFMDHPSNR-VKHMYHEASA-N	direct	1	2	94.5288	0.01	2.01	47.2644	RHEA:13996	152.398	RHEA:16863
0.0727228	PD0654	AGPKZVBTJJNPAG-WHFBIAKZSA-N	QCHPKSFMDHPSNR-GSVOUGTGSA-N	direct	1	2	91.1938	0.01	2.01	45.5969	RHEA:18396	200	RHEA:18052
0.0637986	PD1296	AGPKZVBTJJNPAG-WHFBIAKZSA-N	KZSNJWFQEVHDMF-BYPYZUCNSA-N	direct	1	2	54.0167	0.01	2.01	27.0083	RXN-17076	200	RHEA:23177
0.0602332	PD0233	AGPKZVBTJJNPAG-WHFBIAKZSA-N	KZSNJWFQEVHDMF-SCSAIBSYSA-N	direct	1	2	42.9168	0.01	2.01	21.4584	RHEA:23196	200	RHEA:33629
0.0600289	PD1296	AGPKZVBTJJNPAG-WHFBIAKZSA-N	KZSNJWFQEVHDMF-BYPYZUCNSA-N	direct	1	2	42.3375	0.01	2.01	21.1688	RXN-17073	200	RHEA:23177
0.0600213	PD0233	AGPKZVBTJJNPAG-WHFBIAKZSA-N	KZSNJWFQEVHDMF-BYPYZUCNSA-N	direct	1	2	42.316	0.01	2.01	21.158	RXN-9677	200	RHEA:33629
0.058505	PD0654	AGPKZVBTJJNPAG-WHFBIAKZSA-N	QCHPKSFMDHPSNR-VKHMYHEASA-N	direct	1	2	38.1993	0.01	2.01	19.0996	2.6.1.22-RXN	200	RHEA:18052
0.0584315	PD1296	AGPKZVBTJJNPAG-WHFBIAKZSA-N	KZSNJWFQEVHDMF-BYPYZUCNSA-N	direct	1	2	38.0079	0.01	2.01	19.0039	RXN-17004	200	RHEA:23177
0.0584219	PD1296	AGPKZVBTJJNPAG-WHFBIAKZSA-N	KZSNJWFQEVHDMF-BYPYZUCNSA-N	direct	1	2	37.9828	0.01	2.01	18.9914	RXN-9677	200	RHEA:23177
0.0561185	PD0233	AGPKZVBTJJNPAG-WHFBIAKZSA-N	KZSNJWFQEVHDMF-BYPYZUCNSA-N	direct	1	2	32.3375	0.01	2.01	16.1688	RXN-17004	200	RHEA:33629
0.0544351	PD1296	AGPKZVBTJJNPAG-WHFBIAKZSA-N	KZSNJWFQEVHDMF-SCSAIBSYSA-N	direct	1	2	28.6285	0.01	2.01	14.3143	RHEA:23196	200	RHEA:23177
0.0535487	PD0423	AGPKZVBTJJNPAG-WHFBIAKZSA-N	SAUCHDKDCUROAO-UHFFFAOYSA-N	flat tautomer	1	2	26.809	0.01	2.01	13.4045	RHEA:13163	105.545	RXN-15744
0.0535487	PD0423	AGPKZVBTJJNPAG-WHFBIAKZSA-N	SAUCHDKDCUROAO-UHFFFAOYSA-N	flat tautomer	1	2	26.809	0.01	2.01	13.4045	RHEA:13163	105.545	RXN-15743
0.0535487	PD0423	AGPKZVBTJJNPAG-WHFBIAKZSA-N	SAUCHDKDCUROAO-UHFFFAOYSA-N	flat tautomer	1	2	26.809	0.01	2.01	13.4045	RHEA:13163	105.545	RXN0-7119
0.0535487	PD0423	AGPKZVBTJJNPAG-WHFBIAKZSA-N	SAUCHDKDCUROAO-UHFFFAOYSA-N	flat tautomer	1	2	26.809	0.01	2.01	13.4045	RHEA:13163	105.545	RXN-8772
0.0535487	PD0423	AGPKZVBTJJNPAG-WHFBIAKZSA-N	SAUCHDKDCUROAO-UHFFFAOYSA-N	flat tautomer	1	2	26.809	0.01	2.01	13.4045	RHEA:13163	105.545	ALCOHOL-DEHYDROGENASE-NADPORNOP+-RXN
0.0535487	PD0423	AGPKZVBTJJNPAG-WHFBIAKZSA-N	SAUCHDKDCUROAO-UHFFFAOYSA-N	flat tautomer	1	2	26.809	0.01	2.01	13.4045	RHEA:13163	102.585	RHEA:14910
0.0535487	PD0423	AGPKZVBTJJNPAG-WHFBIAKZSA-N	SAUCHDKDCUROAO-UHFFFAOYSA-N	flat tautomer	1	2	26.809	0.01	2.01	13.4045	RHEA:13163	102.585	RHEA:22446
0.0535487	PD0423	AGPKZVBTJJNPAG-WHFBIAKZSA-N	SAUCHDKDCUROAO-UHFFFAOYSA-N	flat tautomer	1	2	26.809	0.01	2.01	13.4045	RHEA:13163	102.585	RHEA:45727
0.0535487	PD0423	AGPKZVBTJJNPAG-WHFBIAKZSA-N	SAUCHDKDCUROAO-UHFFFAOYSA-N	flat tautomer	1	2	26.809	0.01	2.01	13.4045	RHEA:13163	102.585	RHEA:10392
0.0535487	PD0423	AGPKZVBTJJNPAG-WHFBIAKZSA-N	SAUCHDKDCUROAO-UHFFFAOYSA-N	flat tautomer	1	2	26.809	0.01	2.01	13.4045	RHEA:13163	102.585	RHEA:45706
0.0535487	PD0423	AGPKZVBTJJNPAG-WHFBIAKZSA-N	SAUCHDKDCUROAO-UHFFFAOYSA-N	flat tautomer	1	2	26.809	0.01	2.01	13.4045	RHEA:13163	101.308	RHEA:17739
0.0535487	PD0423	AGPKZVBTJJNPAG-WHFBIAKZSA-N	SAUCHDKDCUROAO-UHFFFAOYSA-N	flat tautomer	1	2	26.809	0.01	2.01	13.4045	RHEA:13163	101.308	RHEA:15032
0.0535487	PD0423	AGPKZVBTJJNPAG-WHFBIAKZSA-N	SAUCHDKDCUROAO-UHFFFAOYSA-N	flat tautomer	1	2	26.809	0.01	2.01	13.4045	RHEA:13163	101.308	1.1.1.255-RXN
0.0535487	PD0423	AGPKZVBTJJNPAG-WHFBIAKZSA-N	SAUCHDKDCUROAO-UHFFFAOYSA-N	flat tautomer	1	2	26.809	0.01	2.01	13.4045	RHEA:25655	105.545	RXN-15744
0.0535487	PD0423	AGPKZVBTJJNPAG-WHFBIAKZSA-N	SAUCHDKDCUROAO-UHFFFAOYSA-N	flat tautomer	1	2	26.809	0.01	2.01	13.4045	RHEA:25655	105.545	RXN-15743
0.0535487	PD0423	AGPKZVBTJJNPAG-WHFBIAKZSA-N	SAUCHDKDCUROAO-UHFFFAOYSA-N	flat tautomer	1	2	26.809	0.01	2.01	13.4045	RHEA:25655	105.545	RXN0-7119
0.0535487	PD0423	AGPKZVBTJJNPAG-WHFBIAKZSA-N	SAUCHDKDCUROAO-UHFFFAOYSA-N	flat tautomer	1	2	26.809	0.01	2.01	13.4045	RHEA:25655	105.545	RXN-8772
0.0535487	PD0423	AGPKZVBTJJNPAG-WHFBIAKZSA-N	SAUCHDKDCUROAO-UHFFFAOYSA-N	flat tautomer	1	2	26.809	0.01	2.01	13.4045	RHEA:25655	105.545	ALCOHOL-DEHYDROGENASE-NADPORNOP+-RXN
0.0535487	PD0423	AGPKZVBTJJNPAG-WHFBIAKZSA-N	SAUCHDKDCUROAO-UHFFFAOYSA-N	flat tautomer	1	2	26.809	0.01	2.01	13.4045	RHEA:25655	102.585	RHEA:14910
0.0535487	PD0423	AGPKZVBTJJNPAG-WHFBIAKZSA-N	SAUCHDKDCUROAO-UHFFFAOYSA-N	flat tautomer	1	2	26.809	0.01	2.01	13.4045	RHEA:25655	102.585	RHEA:22446
0.0535487	PD0423	AGPKZVBTJJNPAG-WHFBIAKZSA-N	SAUCHDKDCUROAO-UHFFFAOYSA-N	flat tautomer	1	2	26.809	0.01	2.01	13.4045	RHEA:25655	102.585	RHEA:45727
0.0535487	PD0423	AGPKZVBTJJNPAG-WHFBIAKZSA-N	SAUCHDKDCUROAO-UHFFFAOYSA-N	flat tautomer	1	2	26.809	0.01	2.01	13.4045	RHEA:25655	102.585	RHEA:10392
0.0535487	PD0423	AGPKZVBTJJNPAG-WHFBIAKZSA-N	SAUCHDKDCUROAO-UHFFFAOYSA-N	flat tautomer	1	2	26.809	0.01	2.01	13.4045	RHEA:25655	102.585	RHEA:45706
0.0535487	PD0423	AGPKZVBTJJNPAG-WHFBIAKZSA-N	SAUCHDKDCUROAO-UHFFFAOYSA-N	flat tautomer	1	2	26.809	0.01	2.01	13.4045	RHEA:25655	101.308	RHEA:17739
0.0535487	PD0423	AGPKZVBTJJNPAG-WHFBIAKZSA-N	SAUCHDKDCUROAO-UHFFFAOYSA-N	flat tautomer	1	2	26.809	0.01	2.01	13.4045	RHEA:25655	101.308	RHEA:15032
0.0535487	PD0423	AGPKZVBTJJNPAG-WHFBIAKZSA-N	SAUCHDKDCUROAO-UHFFFAOYSA-N	flat tautomer	1	2	26.809	0.01	2.01	13.4045	RHEA:25655	101.308	1.1.1.255-RXN
0.0527826	PD1406	AGPKZVBTJJNPAG-WHFBIAKZSA-N	SAUCHDKDCUROAO-UHFFFAOYSA-N	flat tautomer	1	2	25.3073	0.01	2.01	12.6536	RHEA:13163	200	RXN-15744
0.0527826	PD1406	AGPKZVBTJJNPAG-WHFBIAKZSA-N	SAUCHDKDCUROAO-UHFFFAOYSA-N	flat tautomer	1	2	25.3073	0.01	2.01	12.6536	RHEA:13163	200	RXN-15743
0.0527826	PD1406	AGPKZVBTJJNPAG-WHFBIAKZSA-N	SAUCHDKDCUROAO-UHFFFAOYSA-N	flat tautomer	1	2	25.3073	0.01	2.01	12.6536	RHEA:13163	200	RXN0-7119
0.0527826	PD1406	AGPKZVBTJJNPAG-WHFBIAKZSA-N	SAUCHDKDCUROAO-UHFFFAOYSA-N	flat tautomer	1	2	25.3073	0.01	2.01	12.6536	RHEA:13163	200	RXN-8772
0.0527826	PD1406	AGPKZVBTJJNPAG-WHFBIAKZSA-N	SAUCHDKDCUROAO-UHFFFAOYSA-N	flat tautomer	1	2	25.3073	0.01	2.01	12.6536	RHEA:13163	200	ALCOHOL-DEHYDROGENASE-NADPORNOP+-RXN
0.0527826	PD1406	AGPKZVBTJJNPAG-WHFBIAKZSA-N	SAUCHDKDCUROAO-UHFFFAOYSA-N	flat tautomer	1	2	25.3073	0.01	2.01	12.6536	RHEA:25655	200	RXN-15744
0.0527826	PD1406	AGPKZVBTJJNPAG-WHFBIAKZSA-N	SAUCHDKDCUROAO-UHFFFAOYSA-N	flat tautomer	1	2	25.3073	0.01	2.01	12.6536	RHEA:25655	200	RXN-15743
0.0527826	PD1406	AGPKZVBTJJNPAG-WHFBIAKZSA-N	SAUCHDKDCUROAO-UHFFFAOYSA-N	flat tautomer	1	2	25.3073	0.01	2.01	12.6536	RHEA:25655	200	RXN0-7119
0.0527826	PD1406	AGPKZVBTJJNPAG-WHFBIAKZSA-N	SAUCHDKDCUROAO-UHFFFAOYSA-N	flat tautomer	1	2	25.3073	0.01	2.01	12.6536	RHEA:25655	200	RXN-8772
0.0527826	PD1406	AGPKZVBTJJNPAG-WHFBIAKZSA-N	SAUCHDKDCUROAO-UHFFFAOYSA-N	flat tautomer	1	2	25.3073	0.01	2.01	12.6536	RHEA:25655	200	ALCOHOL-DEHYDROGENASE-NADPORNOP+-RXN
0.0525423	PD0233	AGPKZVBTJJNPAG-WHFBIAKZSA-N	KZSNJWFQEVHDMF-BYPYZUCNSA-N	direct	1	2	24.8496	0.01	2.01	12.4248	6.3.2.26-RXN	200	RHEA:33629
0.0524969	PD1311	AGPKZVBTJJNPAG-WHFBIAKZSA-N	KZSNJWFQEVHDMF-SCSAIBSYSA-N	direct	1	2	24.7639	0.01	2.01	12.382	RHEA:23196	17.7645	RXN-18314
0.0524969	PD1311	AGPKZVBTJJNPAG-WHFBIAKZSA-N	KZSNJWFQEVHDMF-SCSAIBSYSA-N	direct	1	2	24.7639	0.01	2.01	12.382	RHEA:23196	17.0022	RXN-15667
0.0498251	PD0233	AGPKZVBTJJNPAG-WHFBIAKZSA-N	KZSNJWFQEVHDMF-BYPYZUCNSA-N	direct	1	2	20.0944	0.01	2.01	10.0472	RXN-17157	200	RHEA:33629
0.0468878	PD1311	AGPKZVBTJJNPAG-WHFBIAKZSA-N	KZSNJWFQEVHDMF-BYPYZUCNSA-N	direct	1	2	15.7589	0.01	2.01	7.87943	RXN-16643	17.7645	RXN-18314
0.0468878	PD1311	AGPKZVBTJJNPAG-WHFBIAKZSA-N	KZSNJWFQEVHDMF-BYPYZUCNSA-N	direct	1	2	15.7589	0.01	2.01	7.87943	RXN-16643	17.0022	RXN-15667
0.0468878	PD1311	AGPKZVBTJJNPAG-WHFBIAKZSA-N	KZSNJWFQEVHDMF-BYPYZUCNSA-N	direct	1	2	15.7589	0.01	2.01	7.87943	RXN-16643	16.2733	RXN-15642
0.0468878	PD1311	AGPKZVBTJJNPAG-WHFBIAKZSA-N	KZSNJWFQEVHDMF-BYPYZUCNSA-N	direct	1	2	15.7589	0.01	2.01	7.87943	RXN-16643	15.983	RXN-16089
0.0468878	PD1311	AGPKZVBTJJNPAG-WHFBIAKZSA-N	KZSNJWFQEVHDMF-BYPYZUCNSA-N	direct	1	2	15.7589	0.01	2.01	7.87943	RXN-16645	17.7645	RXN-18314
0.0468878	PD1311	AGPKZVBTJJNPAG-WHFBIAKZSA-N	KZSNJWFQEVHDMF-BYPYZUCNSA-N	direct	1	2	15.7589	0.01	2.01	7.87943	RXN-16645	17.0022	RXN-15667
0.0468878	PD1311	AGPKZVBTJJNPAG-WHFBIAKZSA-N	KZSNJWFQEVHDMF-BYPYZUCNSA-N	direct	1	2	15.7589	0.01	2.01	7.87943	RXN-16645	16.2733	RXN-15642
0.0468878	PD1311	AGPKZVBTJJNPAG-WHFBIAKZSA-N	KZSNJWFQEVHDMF-BYPYZUCNSA-N	direct	1	2	15.7589	0.01	2.01	7.87943	RXN-16645	15.983	RXN-16089
0.0468878	PD1311	AGPKZVBTJJNPAG-WHFBIAKZSA-N	KZSNJWFQEVHDMF-BYPYZUCNSA-N	direct	1	2	15.7589	0.01	2.01	7.87943	RXN-16638	17.7645	RXN-18314
0.0468878	PD1311	AGPKZVBTJJNPAG-WHFBIAKZSA-N	KZSNJWFQEVHDMF-BYPYZUCNSA-N	direct	1	2	15.7589	0.01	2.01	7.87943	RXN-16638	17.0022	RXN-15667
0.0468878	PD1311	AGPKZVBTJJNPAG-WHFBIAKZSA-N	KZSNJWFQEVHDMF-BYPYZUCNSA-N	direct	1	2	15.7589	0.01	2.01	7.87943	RXN-16638	16.2733	RXN-15642
0.0468878	PD1311	AGPKZVBTJJNPAG-WHFBIAKZSA-N	KZSNJWFQEVHDMF-BYPYZUCNSA-N	direct	1	2	15.7589	0.01	2.01	7.87943	RXN-16638	15.983	RXN-16089
0.0459188	PD1296	AGPKZVBTJJNPAG-WHFBIAKZSA-N	KZSNJWFQEVHDMF-BYPYZUCNSA-N	direct	1	2	14.4959	0.01	2.01	7.24795	RXN-16643	200	RHEA:23177
0.0459188	PD1296	AGPKZVBTJJNPAG-WHFBIAKZSA-N	KZSNJWFQEVHDMF-BYPYZUCNSA-N	direct	1	2	14.4959	0.01	2.01	7.24795	RXN-16645	200	RHEA:23177
0.0459188	PD1296	AGPKZVBTJJNPAG-WHFBIAKZSA-N	KZSNJWFQEVHDMF-BYPYZUCNSA-N	direct	1	2	14.4959	0.01	2.01	7.24795	RXN-16638	200	RHEA:23177
0.0453976	PD0233	AGPKZVBTJJNPAG-WHFBIAKZSA-N	KZSNJWFQEVHDMF-BYPYZUCNSA-N	direct	1	2	13.8489	0.01	2.01	6.92445	RXN-16643	200	RHEA:33629
0.0453976	PD0233	AGPKZVBTJJNPAG-WHFBIAKZSA-N	KZSNJWFQEVHDMF-BYPYZUCNSA-N	direct	1	2	13.8489	0.01	2.01	6.92445	RXN-16645	200	RHEA:33629
0.0453976	PD0233	AGPKZVBTJJNPAG-WHFBIAKZSA-N	KZSNJWFQEVHDMF-BYPYZUCNSA-N	direct	1	2	13.8489	0.01	2.01	6.92445	RXN-16638	200	RHEA:33629
0.044457		AGPKZVBTJJNPAG-WHFBIAKZSA-N	MLYMSIKVLAPCAK-UHFFFAOYSA-N	direct	1	1	1	0.1	0.01
0.0440474	PD1314	AGPKZVBTJJNPAG-WHFBIAKZSA-N	SAUCHDKDCUROAO-UHFFFAOYSA-N	flat tautomer	1	2	12.2734	0.01	2.01	6.13668	RHEA:13163	100.559	RHEA:11404
0.0440474	PD1314	AGPKZVBTJJNPAG-WHFBIAKZSA-N	SAUCHDKDCUROAO-UHFFFAOYSA-N	flat tautomer	1	2	12.2734	0.01	2.01	6.13668	RHEA:13163	87.8761	RHEA:14679
0.0440474	PD1314	AGPKZVBTJJNPAG-WHFBIAKZSA-N	SAUCHDKDCUROAO-UHFFFAOYSA-N	flat tautomer	1	2	12.2734	0.01	2.01	6.13668	RHEA:25655	100.559	RHEA:11404
0.0440474	PD1314	AGPKZVBTJJNPAG-WHFBIAKZSA-N	SAUCHDKDCUROAO-UHFFFAOYSA-N	flat tautomer	1	2	12.2734	0.01	2.01	6.13668	RHEA:25655	87.8761	RHEA:14679
0.0433733	PD1903	AGPKZVBTJJNPAG-WHFBIAKZSA-N	KZSNJWFQEVHDMF-BYPYZUCNSA-N	direct	1	2	11.5391	0.01	2.01	10.6778	RXN-10457	5.76955	RHEA:42673
0.0411618	PD1688	AGPKZVBTJJNPAG-WHFBIAKZSA-N	KZSNJWFQEVHDMF-SCSAIBSYSA-N	direct	1	2	9.35971	0.01	2.01	4.67985	RHEA:30492	72.71	RXN-13834
0.0411618	PD1688	AGPKZVBTJJNPAG-WHFBIAKZSA-N	KZSNJWFQEVHDMF-SCSAIBSYSA-N	direct	1	2	9.35971	0.01	2.01	4.67985	RHEA:30492	67.5654	RHEA:15163
0.0411618	PD1688	AGPKZVBTJJNPAG-WHFBIAKZSA-N	KZSNJWFQEVHDMF-SCSAIBSYSA-N	direct	1	2	9.35971	0.01	2.01	4.67985	RHEA:30492	67.5654	RHEA:40302
0.0411618	PD1688	AGPKZVBTJJNPAG-WHFBIAKZSA-N	KZSNJWFQEVHDMF-SCSAIBSYSA-N	direct	1	2	9.35971	0.01	2.01	4.67985	RHEA:30492	67.5654	RHEA:15158
0.0411618	PD1688	AGPKZVBTJJNPAG-WHFBIAKZSA-N	KZSNJWFQEVHDMF-SCSAIBSYSA-N	direct	1	2	9.35971	0.01	2.01	4.67985	RHEA:30492	67.1319	RHEA:34625
0.0411618	PD1688	AGPKZVBTJJNPAG-WHFBIAKZSA-N	KZSNJWFQEVHDMF-SCSAIBSYSA-N	direct	1	2	9.35971	0.01	2.01	4.67985	RHEA:30492	67.1319	RHEA:14373
0.0411618	PD1688	AGPKZVBTJJNPAG-WHFBIAKZSA-N	KZSNJWFQEVHDMF-SCSAIBSYSA-N	direct	1	2	9.35971	0.01	2.01	4.67985	RHEA:30492	67.1319	RHEA:34630
0.0411618	PD1688	AGPKZVBTJJNPAG-WHFBIAKZSA-N	KZSNJWFQEVHDMF-SCSAIBSYSA-N	direct	1	2	9.35971	0.01	2.01	4.67985	RHEA:30492	67.1319	RHEA:34633
0.0411618	PD1688	AGPKZVBTJJNPAG-WHFBIAKZSA-N	KZSNJWFQEVHDMF-SCSAIBSYSA-N	direct	1	2	9.35971	0.01	2.01	4.67985	RHEA:28609	72.71	RXN-13834
0.0411618	PD1688	AGPKZVBTJJNPAG-WHFBIAKZSA-N	KZSNJWFQEVHDMF-SCSAIBSYSA-N	direct	1	2	9.35971	0.01	2.01	4.67985	RHEA:28609	67.5654	RHEA:15163
0.0411618	PD1688	AGPKZVBTJJNPAG-WHFBIAKZSA-N	KZSNJWFQEVHDMF-SCSAIBSYSA-N	direct	1	2	9.35971	0.01	2.01	4.67985	RHEA:28609	67.5654	RHEA:40302
0.0411618	PD1688	AGPKZVBTJJNPAG-WHFBIAKZSA-N	KZSNJWFQEVHDMF-SCSAIBSYSA-N	direct	1	2	9.35971	0.01	2.01	4.67985	RHEA:28609	67.5654	RHEA:15158
0.0411618	PD1688	AGPKZVBTJJNPAG-WHFBIAKZSA-N	KZSNJWFQEVHDMF-SCSAIBSYSA-N	direct	1	2	9.35971	0.01	2.01	4.67985	RHEA:28609	67.1319	RHEA:34625
0.0411618	PD1688	AGPKZVBTJJNPAG-WHFBIAKZSA-N	KZSNJWFQEVHDMF-SCSAIBSYSA-N	direct	1	2	9.35971	0.01	2.01	4.67985	RHEA:28609	67.1319	RHEA:14373
0.0411618	PD1688	AGPKZVBTJJNPAG-WHFBIAKZSA-N	KZSNJWFQEVHDMF-SCSAIBSYSA-N	direct	1	2	9.35971	0.01	2.01	4.67985	RHEA:28609	67.1319	RHEA:34630
0.0411618	PD1688	AGPKZVBTJJNPAG-WHFBIAKZSA-N	KZSNJWFQEVHDMF-SCSAIBSYSA-N	direct	1	2	9.35971	0.01	2.01	4.67985	RHEA:28609	67.1319	RHEA:34633
0.0397638	PD1704	AGPKZVBTJJNPAG-WHFBIAKZSA-N	KZSNJWFQEVHDMF-SCSAIBSYSA-N	direct	1	2	8.15144	0.01	2.01	4.07572	RHEA:30492	70.5528	RXN-13834
0.0397638	PD1704	AGPKZVBTJJNPAG-WHFBIAKZSA-N	KZSNJWFQEVHDMF-SCSAIBSYSA-N	direct	1	2	8.15144	0.01	2.01	4.07572	RHEA:28609	70.5528	RXN-13834
0.0397638	PD1704	AGPKZVBTJJNPAG-WHFBIAKZSA-N	KZSNJWFQEVHDMF-SCSAIBSYSA-N	direct	1	2	8.15144	0.01	2.01	4.07572	RHEA:30492	60.2403	RHEA:40547
0.0397638	PD1704	AGPKZVBTJJNPAG-WHFBIAKZSA-N	KZSNJWFQEVHDMF-SCSAIBSYSA-N	direct	1	2	8.15144	0.01	2.01	4.07572	RHEA:30492	60.2403	RHEA:39887
0.0397638	PD1704	AGPKZVBTJJNPAG-WHFBIAKZSA-N	KZSNJWFQEVHDMF-SCSAIBSYSA-N	direct	1	2	8.15144	0.01	2.01	4.07572	RHEA:30492	60.2403	RHEA:40536
0.0397638	PD1704	AGPKZVBTJJNPAG-WHFBIAKZSA-N	KZSNJWFQEVHDMF-SCSAIBSYSA-N	direct	1	2	8.15144	0.01	2.01	4.07572	RHEA:30492	60.2403	RHEA:40543
0.0397638	PD1704	AGPKZVBTJJNPAG-WHFBIAKZSA-N	KZSNJWFQEVHDMF-SCSAIBSYSA-N	direct	1	2	8.15144	0.01	2.01	4.07572	RHEA:30492	60.2403	RHEA:15163
0.0397638	PD1704	AGPKZVBTJJNPAG-WHFBIAKZSA-N	KZSNJWFQEVHDMF-SCSAIBSYSA-N	direct	1	2	8.15144	0.01	2.01	4.07572	RHEA:30492	60.2403	RHEA:40541
0.0397638	PD1704	AGPKZVBTJJNPAG-WHFBIAKZSA-N	KZSNJWFQEVHDMF-SCSAIBSYSA-N	direct	1	2	8.15144	0.01	2.01	4.07572	RHEA:30492	60.2403	RHEA:15158
0.0397638	PD1704	AGPKZVBTJJNPAG-WHFBIAKZSA-N	KZSNJWFQEVHDMF-SCSAIBSYSA-N	direct	1	2	8.15144	0.01	2.01	4.07572	RHEA:30492	60.2403	RHEA:40533
0.0397638	PD1704	AGPKZVBTJJNPAG-WHFBIAKZSA-N	KZSNJWFQEVHDMF-SCSAIBSYSA-N	direct	1	2	8.15144	0.01	2.01	4.07572	RHEA:30492	60.2403	RXN-15109
0.0397638	PD1704	AGPKZVBTJJNPAG-WHFBIAKZSA-N	KZSNJWFQEVHDMF-SCSAIBSYSA-N	direct	1	2	8.15144	0.01	2.01	4.07572	RHEA:30492	60.2403	RXN-15108
0.0397638	PD1704	AGPKZVBTJJNPAG-WHFBIAKZSA-N	KZSNJWFQEVHDMF-SCSAIBSYSA-N	direct	1	2	8.15144	0.01	2.01	4.07572	RHEA:30492	60.2403	RXN-15106
0.0397638	PD1704	AGPKZVBTJJNPAG-WHFBIAKZSA-N	KZSNJWFQEVHDMF-SCSAIBSYSA-N	direct	1	2	8.15144	0.01	2.01	4.07572	RHEA:28609	60.2403	RHEA:40547
0.0397638	PD1704	AGPKZVBTJJNPAG-WHFBIAKZSA-N	KZSNJWFQEVHDMF-SCSAIBSYSA-N	direct	1	2	8.15144	0.01	2.01	4.07572	RHEA:28609	60.2403	RHEA:39887
0.0397638	PD1704	AGPKZVBTJJNPAG-WHFBIAKZSA-N	KZSNJWFQEVHDMF-SCSAIBSYSA-N	direct	1	2	8.15144	0.01	2.01	4.07572	RHEA:28609	60.2403	RHEA:40536
0.0397638	PD1704	AGPKZVBTJJNPAG-WHFBIAKZSA-N	KZSNJWFQEVHDMF-SCSAIBSYSA-N	direct	1	2	8.15144	0.01	2.01	4.07572	RHEA:28609	60.2403	RHEA:40543
0.0397638	PD1704	AGPKZVBTJJNPAG-WHFBIAKZSA-N	KZSNJWFQEVHDMF-SCSAIBSYSA-N	direct	1	2	8.15144	0.01	2.01	4.07572	RHEA:28609	60.2403	RHEA:15163
0.0397638	PD1704	AGPKZVBTJJNPAG-WHFBIAKZSA-N	KZSNJWFQEVHDMF-SCSAIBSYSA-N	direct	1	2	8.15144	0.01	2.01	4.07572	RHEA:28609	60.2403	RHEA:40541
0.0397638	PD1704	AGPKZVBTJJNPAG-WHFBIAKZSA-N	KZSNJWFQEVHDMF-SCSAIBSYSA-N	direct	1	2	8.15144	0.01	2.01	4.07572	RHEA:28609	60.2403	RHEA:15158
0.0397638	PD1704	AGPKZVBTJJNPAG-WHFBIAKZSA-N	KZSNJWFQEVHDMF-SCSAIBSYSA-N	direct	1	2	8.15144	0.01	2.01	4.07572	RHEA:28609	60.2403	RHEA:40533
0.0397638	PD1704	AGPKZVBTJJNPAG-WHFBIAKZSA-N	KZSNJWFQEVHDMF-SCSAIBSYSA-N	direct	1	2	8.15144	0.01	2.01	4.07572	RHEA:28609	60.2403	RXN-15109
0.0397638	PD1704	AGPKZVBTJJNPAG-WHFBIAKZSA-N	KZSNJWFQEVHDMF-SCSAIBSYSA-N	direct	1	2	8.15144	0.01	2.01	4.07572	RHEA:28609	60.2403	RXN-15108
0.0397638	PD1704	AGPKZVBTJJNPAG-WHFBIAKZSA-N	KZSNJWFQEVHDMF-SCSAIBSYSA-N	direct	1	2	8.15144	0.01	2.01	4.07572	RHEA:28609	60.2403	RXN-15106
0.0397638	PD1704	AGPKZVBTJJNPAG-WHFBIAKZSA-N	KZSNJWFQEVHDMF-SCSAIBSYSA-N	direct	1	2	8.15144	0.01	2.01	4.07572	RHEA:30492	60.9281	RHEA:40302
0.0397638	PD1704	AGPKZVBTJJNPAG-WHFBIAKZSA-N	KZSNJWFQEVHDMF-SCSAIBSYSA-N	direct	1	2	8.15144	0.01	2.01	4.07572	RHEA:28609	60.9281	RHEA:40302
0.0352339		AGPKZVBTJJNPAG-WHFBIAKZSA-N	QCHPKSFMDHPSNR-VKHMYHEASA-N	direct	1	2	1	0.1	1.01		RHEA:31072
0.0352339		AGPKZVBTJJNPAG-WHFBIAKZSA-N	QCHPKSFMDHPSNR-GSVOUGTGSA-N	direct	1	2	1	0.1	1.01		2.6.1.40-RXN
0.0352339		AGPKZVBTJJNPAG-WHFBIAKZSA-N	QCHPKSFMDHPSNR-GSVOUGTGSA-N	direct	1	2	1	0.1	1.01		RHEA:37340
0.0352339		AGPKZVBTJJNPAG-WHFBIAKZSA-N	KZSNJWFQEVHDMF-SCSAIBSYSA-N	direct	1	2	1	0.1	1.01		RHEA:11469
0.0352339		AGPKZVBTJJNPAG-WHFBIAKZSA-N	KZSNJWFQEVHDMF-SCSAIBSYSA-N	direct	1	2	1	0.1	1.01		RHEA:11158
0.0352339		AGPKZVBTJJNPAG-WHFBIAKZSA-N	KZSNJWFQEVHDMF-SCSAIBSYSA-N	direct	1	2	1	0.1	1.01		RHEA:30766
0.0352339		AGPKZVBTJJNPAG-WHFBIAKZSA-N	KZSNJWFQEVHDMF-SCSAIBSYSA-N	direct	1	2	1	0.1	1.01		RHEA:18990
0.0352339		AGPKZVBTJJNPAG-WHFBIAKZSA-N	KZSNJWFQEVHDMF-BYPYZUCNSA-N	direct	1	2	1	0.1	1.01		RXN-15549
0.0352339		AGPKZVBTJJNPAG-WHFBIAKZSA-N	KZSNJWFQEVHDMF-BYPYZUCNSA-N	direct	1	2	1	0.1	1.01		RXN-9083
0.0352339		AGPKZVBTJJNPAG-WHFBIAKZSA-N	KZSNJWFQEVHDMF-BYPYZUCNSA-N	direct	1	2	1	0.1	1.01		RXN-16294
0.0352339		AGPKZVBTJJNPAG-WHFBIAKZSA-N	KZSNJWFQEVHDMF-BYPYZUCNSA-N	direct	1	2	1	0.1	1.01		1.14.13.118-RXN
0.0352339		AGPKZVBTJJNPAG-WHFBIAKZSA-N	KZSNJWFQEVHDMF-BYPYZUCNSA-N	direct	1	2	1	0.1	1.01		RXN-15553
0.0352339		AGPKZVBTJJNPAG-WHFBIAKZSA-N	KZSNJWFQEVHDMF-BYPYZUCNSA-N	direct	1	2	1	0.1	1.01		RXN-10436
0.0352339		AGPKZVBTJJNPAG-WHFBIAKZSA-N	XUCOLQITPSNBGF-DMTCNVIQSA-N	direct	1	2	1	0.1	1.01		RXN-16490
0.0348254	PD1411	AGPKZVBTJJNPAG-WHFBIAKZSA-N	KZSNJWFQEVHDMF-SCSAIBSYSA-N	direct	1	2	4.79588	0.01	2.01	2.39794	RHEA:22914	112.31	RHEA:19453
0.0348254	PD1411	AGPKZVBTJJNPAG-WHFBIAKZSA-N	KZSNJWFQEVHDMF-SCSAIBSYSA-N	direct	1	2	4.79588	0.01	2.01	2.39794	RHEA:22914	109.719	RHEA:21826
0.0303145	PD0827	AGPKZVBTJJNPAG-WHFBIAKZSA-N	KZSNJWFQEVHDMF-SCSAIBSYSA-N	direct	1	2	2.7535	0.01	2.01	1.37675	RHEA:44344	200	RHEA:17453
0.0303145	PD0827	AGPKZVBTJJNPAG-WHFBIAKZSA-N	KZSNJWFQEVHDMF-SCSAIBSYSA-N	direct	1	2	2.7535	0.01	2.01	1.37675	RHEA:45081	200	RHEA:17453
0.0303145	PD0827	AGPKZVBTJJNPAG-WHFBIAKZSA-N	KZSNJWFQEVHDMF-BYPYZUCNSA-N	direct	1	2	2.7535	0.01	2.01	1.37675	RXN-16291	200	RHEA:17453
0.0303145	PD0827	AGPKZVBTJJNPAG-WHFBIAKZSA-N	KZSNJWFQEVHDMF-BYPYZUCNSA-N	direct	1	2	2.7535	0.01	2.01	1.37675	RXN-16991	200	RHEA:17453
0.0220762	PD0193	AGPKZVBTJJNPAG-WHFBIAKZSA-N	KZSNJWFQEVHDMF-BYPYZUCNSA-N	direct	1	2	0.774432	0.01	2.01	0.79588	RXN-10457	0.387216	PPPGPPHYDRO-RXN
0.0151634	PD0791	AGPKZVBTJJNPAG-WHFBIAKZSA-N	KZSNJWFQEVHDMF-SCSAIBSYSA-N	direct	1	2	0.172372	0.01	2.01	0.0861861	RHEA:24814	54.384	RXN-12116
4.55006	PD2000	AHLPHDHHMVZTML-BYPYZUCNSA-N		flat tautomer	1	0	106.621	2	2.01	55.8996	RHEA:15944	53.3107	RHEA:15944
3.62839	PD0292	AHLPHDHHMVZTML-BYPYZUCNSA-N		flat tautomer	1	0	43.115	2	2.01	21.5575	RHEA:15944	22.8962	RHEA:15944
2.907	PD1311	AHLPHDHHMVZTML-BYPYZUCNSA-N		direct	1	0	35.5289	1	2.01	19.1824	RXN-9677	17.7645	RXN-18314
2.8753	PD1311	AHLPHDHHMVZTML-BYPYZUCNSA-N		direct	1	0	34.0044	1	2.01	19.1824	RXN-9677	17.0022	RXN-15667
2.84397	PD1311	AHLPHDHHMVZTML-BYPYZUCNSA-N		direct	1	0	32.5465	1	2.01	19.1824	RXN-9677	16.2733	RXN-15642
2.8312	PD1311	AHLPHDHHMVZTML-BYPYZUCNSA-N		direct	1	0	31.9659	1	2.01	19.1824	RXN-9677	15.983	RXN-16089
2.77772	PD0517	AHLPHDHHMVZTML-BYPYZUCNSA-N		flat tautomer	1	0	14.809	2	2.01	9.12033	RHEA:20570	7.4045	RHEA:20570
2.32395	PD0517	AHLPHDHHMVZTML-BYPYZUCNSA-N		flat tautomer	1	0	14.5114	1	2.01	7.25571	RHEA:36793	7.4045	RHEA:20570
1.91645	PD0055	AHLPHDHHMVZTML-BYPYZUCNSA-N		flat tautomer	1	0	3.35556	2	2.01	3.6216	RHEA:15350	1.67778	RHEA:15350
1.58311	PD0404	AHLPHDHHMVZTML-BYPYZUCNSA-N	KDXKERNSBIXSRK-YFKPBYRVSA-N	direct	1	1	400	2	2.01	200	LYSINE--TRNA-LIGASE-RXN	200	LYSINE--TRNA-LIGASE-RXN
1.43191	PD1468	AHLPHDHHMVZTML-BYPYZUCNSA-N		flat tautomer	1	0	2.09151	1	2.01	1.24413	RHEA:15350	1.04576	RHEA:11096
1.43191	PD1468	AHLPHDHHMVZTML-BYPYZUCNSA-N		flat tautomer	1	0	2.09151	1	2.01	1.24413	RHEA:15350	1.04576	RHEA:11093
1.35148	PD0654	AHLPHDHHMVZTML-BYPYZUCNSA-N		flat tautomer	1	0	165.974	0.01	2.01	82.9872	RHEA:25163	200	RHEA:18052
1.33123	PD0404	AHLPHDHHMVZTML-BYPYZUCNSA-N	KDXKERNSBIXSRK-YFKPBYRVSA-N	direct	1	1	400	1	2.01	200	LYSINE--TRNA-LIGASE-RXN	200	RXN0-5208
1.31637	PD1491	AHLPHDHHMVZTML-BYPYZUCNSA-N	KDXKERNSBIXSRK-RXMQYKEDSA-N	direct	1	1	191.215	2	2.01	97.4908	RHEA:44150	95.6073	RHEA:44150
1.31539	PD1198	AHLPHDHHMVZTML-BYPYZUCNSA-N		flat tautomer	1	0	1.48945	1	2.01	0.744727	RHEA:15350	0.886057	RHEA:18183
1.29471	PD1814	AHLPHDHHMVZTML-BYPYZUCNSA-N		flat tautomer	1	0	1.39794	1	2.01	0.69897	RHEA:15350	0.769551	RHEA:13696
1.2908	PD1938	AHLPHDHHMVZTML-BYPYZUCNSA-N	QKEWQOJCHPFEAF-RXMQYKEDSA-N	direct	1	1	176.785	2	2.01	90.2652	RXN0-6999	88.3925	RXN0-6999
1.28478	PD0428	AHLPHDHHMVZTML-BYPYZUCNSA-N		flat tautomer	1	0	1.35556	1	2.01	0.769551	RHEA:15350	0.677781	RHEA:15753
1.24729	PD1467	AHLPHDHHMVZTML-BYPYZUCNSA-N		flat tautomer	1	0	1.20412	1	2.01	0.677781	RHEA:13202	0.60206	RHEA:21931
1.24729	PD1467	AHLPHDHHMVZTML-BYPYZUCNSA-N		flat tautomer	1	0	1.20412	1	2.01	0.677781	RHEA:13202	0.60206	RHEA:21926
1.24729	PD1467	AHLPHDHHMVZTML-BYPYZUCNSA-N		flat tautomer	1	0	1.20412	1	2.01	0.677781	RHEA:13202	0.60206	RHEA:21358
1.21703	PD0290	AHLPHDHHMVZTML-BYPYZUCNSA-N		flat tautomer	1	0	109.147	0.01	2.01	54.5735	RHEA:19515	200	RHEA:18610
1.21497	PD1514	AHLPHDHHMVZTML-BYPYZUCNSA-N	KDXKERNSBIXSRK-YFKPBYRVSA-N	direct	1	1	138.766	2	2.01	69.383	RXN-1961	78.451	RXN-1961
1.15117	PD0408	AHLPHDHHMVZTML-BYPYZUCNSA-N	KDXKERNSBIXSRK-RXMQYKEDSA-N	direct	1	1	111.834	2	2.01	58.1101	RHEA:15104	55.9172	RHEA:15104
1.03912	PD1823	AHLPHDHHMVZTML-BYPYZUCNSA-N		direct	1	0	58.0044	0.01	2.01	29.0022	RHEA:11585	200	RHEA:20249
1.00954	PD0408	AHLPHDHHMVZTML-BYPYZUCNSA-N		flat tautomer	1	0	51.6773	0.01	2.01	25.8386	RHEA:22964	55.9172	RHEA:15104
1.00954	PD0408	AHLPHDHHMVZTML-BYPYZUCNSA-N		flat tautomer	1	0	51.6773	0.01	2.01	25.8386	RHEA:22964	47.5452	RHEA:23777
0.963003	PD0233	AHLPHDHHMVZTML-BYPYZUCNSA-N		direct	1	0	42.7872	0.01	2.01	21.3936	RHEA:11585	200	RHEA:33629
0.96034	PD0233	AHLPHDHHMVZTML-BYPYZUCNSA-N		direct	1	0	42.316	0.01	2.01	21.158	RXN-9677	200	RHEA:33629
0.947672	PD1296	AHLPHDHHMVZTML-BYPYZUCNSA-N		direct	1	0	40.127	0.01	2.01	20.0635	RHEA:11585	200	RHEA:23177
0.944432	PD0088	AHLPHDHHMVZTML-BYPYZUCNSA-N		flat tautomer	1	0	39.581	0.01	2.01	19.7905	RHEA:15944	200	RHEA:22611
0.934751	PD1296	AHLPHDHHMVZTML-BYPYZUCNSA-N		direct	1	0	37.9828	0.01	2.01	18.9914	RXN-9677	200	RHEA:23177
0.929551	PD0408	AHLPHDHHMVZTML-BYPYZUCNSA-N	KDXKERNSBIXSRK-RXMQYKEDSA-N	direct	1	1	95.0903	1	2.01	48.2218	RHEA:15104	47.5452	RHEA:23777
0.907515	PD0233	AHLPHDHHMVZTML-BYPYZUCNSA-N		direct	1	0	33.7458	0.01	2.01	16.8729	RXN-16500	200	RHEA:33629
0.85304	PD1274	AHLPHDHHMVZTML-BYPYZUCNSA-N		flat tautomer	1	0	26.344	0.01	2.01	13.172	RHEA:19515	200	RHEA:20015
0.698584	PD0088	AHLPHDHHMVZTML-BYPYZUCNSA-N		direct	1	0	11.8489	0.01	2.01	5.92445	RXN-15004	200	RHEA:22611
0.564327	PD0113	AHLPHDHHMVZTML-BYPYZUCNSA-N		flat tautomer	1	0	5.04576	0.01	2.01	2.52288	RHEA:22964	200	RHEA:17641
0.563742		AHLPHDHHMVZTML-BYPYZUCNSA-N		direct	1	0	1	0.1	1.01		RXN-7561
0.563742		AHLPHDHHMVZTML-BYPYZUCNSA-N		direct	1	0	1	0.1	1.01		25-DIAMINOVALERATE-AMINOTRANSFERASE-RXN
0.563742		AHLPHDHHMVZTML-BYPYZUCNSA-N		direct	1	0	1	0.1	1.01		RXN-11099
0.563742		AHLPHDHHMVZTML-BYPYZUCNSA-N		direct	1	0	1	0.1	1.01		ORNITHINE-N-BENZOYLTRANSFERASE-RXN
0.563742		AHLPHDHHMVZTML-BYPYZUCNSA-N		direct	1	0	1	0.1	1.01		RXN-14880
0.563742		AHLPHDHHMVZTML-BYPYZUCNSA-N		direct	1	0	1	0.1	1.01		RXN-13073
0.563742		AHLPHDHHMVZTML-BYPYZUCNSA-N		direct	1	0	1	0.1	1.01		1.5.1.24-RXN
0.563742		AHLPHDHHMVZTML-BYPYZUCNSA-N		direct	1	0	1	0.1	1.01		CITRULLINASE-RXN
0.563742		AHLPHDHHMVZTML-BYPYZUCNSA-N		flat tautomer	1	0	1	0.1	1.01		RHEA:16929
0.563742		AHLPHDHHMVZTML-BYPYZUCNSA-N		flat tautomer	1	0	1	0.1	1.01		RHEA:23793
0.563742		AHLPHDHHMVZTML-BYPYZUCNSA-N		flat tautomer	1	0	1	0.1	1.01		RHEA:16017
0.563742		AHLPHDHHMVZTML-BYPYZUCNSA-N		flat tautomer	1	0	1	0.1	1.01		RHEA:18662
0.563742		AHLPHDHHMVZTML-BYPYZUCNSA-N		flat tautomer	1	0	1	0.1	1.01		ORNMUTST-RXN
0.563742		AHLPHDHHMVZTML-BYPYZUCNSA-N		flat tautomer	1	0	1	0.1	1.01		RHEA:40931
0.563742		AHLPHDHHMVZTML-BYPYZUCNSA-N		direct	1	0	1	0.1	1.01	0.236572	RHEA:14893
0.563742		AHLPHDHHMVZTML-BYPYZUCNSA-N		flat tautomer	1	0	1	0.1	1.01	1.24413	RHEA:15350
0.563742		AHLPHDHHMVZTML-BYPYZUCNSA-N		flat tautomer	1	0	1	0.1	1.01	0.113509	RHEA:13202
0.563742		AHLPHDHHMVZTML-BYPYZUCNSA-N		flat tautomer	1	0	1	0.1	1.01	0.107905	RHEA:41510
0.563742		AHLPHDHHMVZTML-BYPYZUCNSA-N		flat tautomer	1	0	1	0.1	1.01	0.107905	RHEA:41513
0.563742		AHLPHDHHMVZTML-BYPYZUCNSA-N		flat tautomer	1	0	1	0.1	1.01	0.327902	RHEA:22964
0.563742		AHLPHDHHMVZTML-BYPYZUCNSA-N		flat tautomer	1	0	1	0.1	1.01	0.244125	RHEA:13267
0.563742		AHLPHDHHMVZTML-BYPYZUCNSA-N		direct	1	0	1	0.1	1.01	0.376751	RXN-12667
0.557206	PD1449	AHLPHDHHMVZTML-BYPYZUCNSA-N		flat tautomer	1	0	4.79588	0.01	2.01	2.39794	RHEA:24370	200	RHEA:22814
0.557206	PD1449	AHLPHDHHMVZTML-BYPYZUCNSA-N		flat tautomer	1	0	4.79588	0.01	2.01	2.39794	RHEA:24370	200	RHEA:23703
0.546682	PD0549	AHLPHDHHMVZTML-BYPYZUCNSA-N		flat tautomer	1	0	4.4437	0.01	2.01	2.22185	RHEA:41510	3	RXN-13413
0.546682	PD0549	AHLPHDHHMVZTML-BYPYZUCNSA-N		flat tautomer	1	0	4.4437	0.01	2.01	2.22185	RHEA:41510	3	ANTHRANILOYL-COA-MONOOXYGENASE-RXN
0.542517	PD1704	AHLPHDHHMVZTML-BYPYZUCNSA-N		flat tautomer	1	0	4.3098	0.01	2.01	2.1549	RHEA:15350	70.5528	RXN-13834
0.542517	PD1704	AHLPHDHHMVZTML-BYPYZUCNSA-N		flat tautomer	1	0	4.3098	0.01	2.01	2.1549	RHEA:15350	60.9281	RHEA:15163
0.542517	PD1704	AHLPHDHHMVZTML-BYPYZUCNSA-N		flat tautomer	1	0	4.3098	0.01	2.01	2.1549	RHEA:15350	60.9281	RHEA:40302
0.542517	PD1704	AHLPHDHHMVZTML-BYPYZUCNSA-N		flat tautomer	1	0	4.3098	0.01	2.01	2.1549	RHEA:15350	60.9281	RHEA:15158
0.542517	PD1704	AHLPHDHHMVZTML-BYPYZUCNSA-N		flat tautomer	1	0	4.3098	0.01	2.01	2.1549	RHEA:15350	60.2403	RHEA:40547
0.542517	PD1704	AHLPHDHHMVZTML-BYPYZUCNSA-N		flat tautomer	1	0	4.3098	0.01	2.01	2.1549	RHEA:15350	60.2403	RHEA:39887
0.542517	PD1704	AHLPHDHHMVZTML-BYPYZUCNSA-N		flat tautomer	1	0	4.3098	0.01	2.01	2.1549	RHEA:15350	60.2403	RHEA:40536
0.542517	PD1704	AHLPHDHHMVZTML-BYPYZUCNSA-N		flat tautomer	1	0	4.3098	0.01	2.01	2.1549	RHEA:15350	60.2403	RHEA:40543
0.542517	PD1704	AHLPHDHHMVZTML-BYPYZUCNSA-N		flat tautomer	1	0	4.3098	0.01	2.01	2.1549	RHEA:15350	60.2403	RHEA:40541
0.542517	PD1704	AHLPHDHHMVZTML-BYPYZUCNSA-N		flat tautomer	1	0	4.3098	0.01	2.01	2.1549	RHEA:15350	60.2403	RHEA:40533
0.542517	PD1704	AHLPHDHHMVZTML-BYPYZUCNSA-N		flat tautomer	1	0	4.3098	0.01	2.01	2.1549	RHEA:15350	60.2403	RXN-15109
0.542517	PD1704	AHLPHDHHMVZTML-BYPYZUCNSA-N		flat tautomer	1	0	4.3098	0.01	2.01	2.1549	RHEA:15350	60.2403	RXN-15108
0.542517	PD1704	AHLPHDHHMVZTML-BYPYZUCNSA-N		flat tautomer	1	0	4.3098	0.01	2.01	2.1549	RHEA:15350	60.2403	RXN-15106
0.542517	PD0549	AHLPHDHHMVZTML-BYPYZUCNSA-N		direct	1	0	4.3098	0.01	2.01	2.1549	RXN-13783	3	RXN-13413
0.542517	PD0549	AHLPHDHHMVZTML-BYPYZUCNSA-N		direct	1	0	4.3098	0.01	2.01	2.1549	RXN-13783	3	ANTHRANILOYL-COA-MONOOXYGENASE-RXN
0.524741	PD0773	AHLPHDHHMVZTML-BYPYZUCNSA-N		flat tautomer	1	0	3.77211	0.01	2.01	1.88606	RHEA:15350	200	RXN0-7082
0.524741	PD0773	AHLPHDHHMVZTML-BYPYZUCNSA-N		flat tautomer	1	0	3.77211	0.01	2.01	1.88606	RHEA:15350	200	RXN0-7083
0.524741	PD0773	AHLPHDHHMVZTML-BYPYZUCNSA-N		flat tautomer	1	0	3.77211	0.01	2.01	1.88606	RHEA:15350	200	RXN0-7068
0.524741	PD1619	AHLPHDHHMVZTML-BYPYZUCNSA-N		flat tautomer	1	0	3.77211	0.01	2.01	1.88606	RHEA:15350	158.646	RHEA:19670
0.520364	PD1934	AHLPHDHHMVZTML-BYPYZUCNSA-N		flat tautomer	1	0	3.64782	0.01	2.01	1.82391	RHEA:15350	3.80967	RXN-17892
0.520364	PD1934	AHLPHDHHMVZTML-BYPYZUCNSA-N		flat tautomer	1	0	3.64782	0.01	2.01	1.82391	RHEA:15350	3.80967	RXN-17893
0.516443	PD1545	AHLPHDHHMVZTML-BYPYZUCNSA-N		flat tautomer	1	0	3.5391	0.01	2.01	1.76955	RHEA:15350	200	RHEA:23822
0.511214	PD0055	AHLPHDHHMVZTML-BYPYZUCNSA-N		flat tautomer	1	0	3.39794	0.01	2.01	3.6216	RHEA:15350	1.69897	RHEA:13519
0.509613	PD0055	AHLPHDHHMVZTML-BYPYZUCNSA-N		flat tautomer	1	0	3.35556	0.01	2.01	3.6216	RHEA:15350	1.67778	RHEA:24292
0.509613	PD1970	AHLPHDHHMVZTML-BYPYZUCNSA-N		flat tautomer	1	0	3.35556	0.01	2.01	1.67778	RHEA:15350	17.7905	RHEA:24900
0.509613	PD1970	AHLPHDHHMVZTML-BYPYZUCNSA-N		flat tautomer	1	0	3.35556	0.01	2.01	1.67778	RHEA:15350	17.5361	RHEA:15391
0.508072	PD1762	AHLPHDHHMVZTML-BYPYZUCNSA-N		flat tautomer	1	0	3.31515	0.01	2.01	1.65758	RHEA:15350	38.1068	RHEA:24708
0.508072	PD1762	AHLPHDHHMVZTML-BYPYZUCNSA-N		flat tautomer	1	0	3.31515	0.01	2.01	1.65758	RHEA:15350	38.1068	RHEA:24705
0.508072	PD1762	AHLPHDHHMVZTML-BYPYZUCNSA-N		flat tautomer	1	0	3.31515	0.01	2.01	1.65758	RHEA:15350	38.1068	RHEA:20524
0.508072	PD2056	AHLPHDHHMVZTML-BYPYZUCNSA-N		flat tautomer	1	0	3.31515	0.01	2.01	1.65758	RHEA:15350	200	RHEA:19632
0.508072	PD2056	AHLPHDHHMVZTML-BYPYZUCNSA-N		flat tautomer	1	0	3.31515	0.01	2.01	1.65758	RHEA:15350	200	RHEA:19381
0.508072	PD2056	AHLPHDHHMVZTML-BYPYZUCNSA-N		flat tautomer	1	0	3.31515	0.01	2.01	1.65758	RHEA:15350	200	RHEA:25588
0.508072	PD2056	AHLPHDHHMVZTML-BYPYZUCNSA-N		flat tautomer	1	0	3.31515	0.01	2.01	1.65758	RHEA:15350	200	ISOCITDEH-RXN
0.464813	PD1259	AHLPHDHHMVZTML-BYPYZUCNSA-N		flat tautomer	1	0	2.3223	0.01	2.01	1.16115	RHEA:13267	139.87	RHEA:24507
0.464813	PD1259	AHLPHDHHMVZTML-BYPYZUCNSA-N		flat tautomer	1	0	2.3223	0.01	2.01	1.16115	RHEA:13267	139.87	R146-RXN
0.464187	PD0785	AHLPHDHHMVZTML-BYPYZUCNSA-N		flat tautomer	1	0	2.3098	0.01	2.01	1.1549	RHEA:15350	200	RHEA:15136
0.462345	PD1688	AHLPHDHHMVZTML-BYPYZUCNSA-N		flat tautomer	1	0	2.27335	0.01	2.01	1.13668	RHEA:15350	72.71	RXN-13834
0.462345	PD1688	AHLPHDHHMVZTML-BYPYZUCNSA-N		flat tautomer	1	0	2.27335	0.01	2.01	1.13668	RHEA:15350	67.5654	RHEA:15163
0.462345	PD1688	AHLPHDHHMVZTML-BYPYZUCNSA-N		flat tautomer	1	0	2.27335	0.01	2.01	1.13668	RHEA:15350	67.5654	RHEA:40302
0.462345	PD1688	AHLPHDHHMVZTML-BYPYZUCNSA-N		flat tautomer	1	0	2.27335	0.01	2.01	1.13668	RHEA:15350	67.5654	RHEA:15158
0.462345	PD1688	AHLPHDHHMVZTML-BYPYZUCNSA-N		flat tautomer	1	0	2.27335	0.01	2.01	1.13668	RHEA:15350	67.1319	RHEA:34625
0.462345	PD1688	AHLPHDHHMVZTML-BYPYZUCNSA-N		flat tautomer	1	0	2.27335	0.01	2.01	1.13668	RHEA:15350	67.1319	RHEA:14373
0.462345	PD1688	AHLPHDHHMVZTML-BYPYZUCNSA-N		flat tautomer	1	0	2.27335	0.01	2.01	1.13668	RHEA:15350	67.1319	RHEA:34630
0.462345	PD1688	AHLPHDHHMVZTML-BYPYZUCNSA-N		flat tautomer	1	0	2.27335	0.01	2.01	1.13668	RHEA:15350	67.1319	RHEA:34633
0.448259	PD0746	AHLPHDHHMVZTML-BYPYZUCNSA-N		flat tautomer	1	0	2.00873	0.01	2.01	1.00436	RHEA:41510	200	R4-RXN
0.448259	PD0746	AHLPHDHHMVZTML-BYPYZUCNSA-N		flat tautomer	1	0	2.00873	0.01	2.01	1.00436	RHEA:41510	200	RXN-15799
0.443064	PD1705	AHLPHDHHMVZTML-BYPYZUCNSA-N		flat tautomer	1	0	1.91721	0.01	2.01	0.958607	RHEA:15350	200	RHEA:13065
0.438632	PD1802	AHLPHDHHMVZTML-BYPYZUCNSA-N		flat tautomer	1	0	1.84164	0.01	2.01	0.920819	RHEA:15350	3.55909	RXN-11290
0.434432	PD0650	AHLPHDHHMVZTML-BYPYZUCNSA-N		direct	1	0	1.77211	0.01	2.01	0.886057	RXN-12431	200	RHEA:17130
0.426605	PD1167	AHLPHDHHMVZTML-BYPYZUCNSA-N		flat tautomer	1	0	1.64782	0.01	2.01	0.823909	RHEA:15350	152.86	RHEA:23596
0.426605	PD1167	AHLPHDHHMVZTML-BYPYZUCNSA-N		flat tautomer	1	0	1.64782	0.01	2.01	0.823909	RHEA:15350	134.184	UGD-RXN
0.419388	PD1750	AHLPHDHHMVZTML-BYPYZUCNSA-N		flat tautomer	1	0	1.5391	0.01	2.01	0.769551	RHEA:22964	200	RHEA:15482
0.415964	PD0549	AHLPHDHHMVZTML-BYPYZUCNSA-N		flat tautomer	1	0	1.48945	0.01	2.01	0.744727	RHEA:41513	3	RXN-13413
0.415964	PD0549	AHLPHDHHMVZTML-BYPYZUCNSA-N		flat tautomer	1	0	1.48945	0.01	2.01	0.744727	RHEA:41513	3	ANTHRANILOYL-COA-MONOOXYGENASE-RXN
0.415964	PD1845	AHLPHDHHMVZTML-BYPYZUCNSA-N		flat tautomer	1	0	1.48945	0.01	2.01	0.744727	RHEA:15350	200	RHEA:14731
0.406283	PD0428	AHLPHDHHMVZTML-BYPYZUCNSA-N		flat tautomer	1	0	1.35556	0.01	2.01	1.02228	RHEA:15350	0.677781	RHEA:15753
0.403221	PD0946	AHLPHDHHMVZTML-BYPYZUCNSA-N		flat tautomer	1	0	1.31515	0.01	2.01	0.657577	RHEA:15350	200	ASPARTATE--TRNA-LIGASE-RXN
0.403221	PD0704	AHLPHDHHMVZTML-BYPYZUCNSA-N		flat tautomer	1	0	1.31515	0.01	2.01	0.657577	RHEA:15350	200	RHEA:44765
0.403221	PD0704	AHLPHDHHMVZTML-BYPYZUCNSA-N		flat tautomer	1	0	1.31515	0.01	2.01	0.657577	RHEA:15350	200	RHEA:44756
0.403221	PD0704	AHLPHDHHMVZTML-BYPYZUCNSA-N		flat tautomer	1	0	1.31515	0.01	2.01	0.657577	RHEA:15350	200	RHEA:44798
0.403221	PD0704	AHLPHDHHMVZTML-BYPYZUCNSA-N		flat tautomer	1	0	1.31515	0.01	2.01	0.657577	RHEA:15350	200	RHEA:30063
0.403221	PD0704	AHLPHDHHMVZTML-BYPYZUCNSA-N		flat tautomer	1	0	1.31515	0.01	2.01	0.657577	RHEA:15350	200	RHEA:44778
0.403221	PD0704	AHLPHDHHMVZTML-BYPYZUCNSA-N		flat tautomer	1	0	1.31515	0.01	2.01	0.657577	RHEA:15350	200	RHEA:33257
0.403221	PD0704	AHLPHDHHMVZTML-BYPYZUCNSA-N		flat tautomer	1	0	1.31515	0.01	2.01	0.657577	RHEA:15350	200	RHEA:26464
0.403221	PD0704	AHLPHDHHMVZTML-BYPYZUCNSA-N		flat tautomer	1	0	1.31515	0.01	2.01	0.657577	RHEA:15350	200	RHEA:44789
0.403221	PD0704	AHLPHDHHMVZTML-BYPYZUCNSA-N		flat tautomer	1	0	1.31515	0.01	2.01	0.657577	RHEA:15350	200	RHEA:44785
0.403221	PD0704	AHLPHDHHMVZTML-BYPYZUCNSA-N		flat tautomer	1	0	1.31515	0.01	2.01	0.657577	RHEA:15350	200	RHEA:27777
0.403221	PD0704	AHLPHDHHMVZTML-BYPYZUCNSA-N		flat tautomer	1	0	1.31515	0.01	2.01	0.657577	RHEA:15350	200	RHEA:44755
0.403221	PD0704	AHLPHDHHMVZTML-BYPYZUCNSA-N		flat tautomer	1	0	1.31515	0.01	2.01	0.657577	RHEA:15350	200	RHEA:44781
0.403221	PD0704	AHLPHDHHMVZTML-BYPYZUCNSA-N		flat tautomer	1	0	1.31515	0.01	2.01	0.657577	RHEA:15350	200	RHEA:44760
0.403221	PD0704	AHLPHDHHMVZTML-BYPYZUCNSA-N		flat tautomer	1	0	1.31515	0.01	2.01	0.657577	RHEA:15350	200	RHEA:44793
0.403221	PD0704	AHLPHDHHMVZTML-BYPYZUCNSA-N		flat tautomer	1	0	1.31515	0.01	2.01	0.657577	RHEA:15350	200	RHEA:19938
0.400228	PD0560	AHLPHDHHMVZTML-BYPYZUCNSA-N		flat tautomer	1	0	1.27654	0.01	2.01	0.638272	RHEA:15350	36.341	RXN-11065
0.400228	PD0560	AHLPHDHHMVZTML-BYPYZUCNSA-N		flat tautomer	1	0	1.27654	0.01	2.01	0.638272	RHEA:15350	34.7077	RXN-11351
0.394427	PD1467	AHLPHDHHMVZTML-BYPYZUCNSA-N		flat tautomer	1	0	1.20412	0.01	2.01	1.07058	RHEA:13202	0.60206	RHEA:21931
0.394427	PD1467	AHLPHDHHMVZTML-BYPYZUCNSA-N		flat tautomer	1	0	1.20412	0.01	2.01	1.07058	RHEA:13202	0.60206	RHEA:21926
0.394427	PD1467	AHLPHDHHMVZTML-BYPYZUCNSA-N		flat tautomer	1	0	1.20412	0.01	2.01	1.07058	RHEA:13202	0.60206	RHEA:21358
0.394427	PD1055	AHLPHDHHMVZTML-BYPYZUCNSA-N		flat tautomer	1	0	1.20412	0.01	2.01	0.60206	RHEA:15350	0.886057	RXN-2043
0.391607	PD0613	AHLPHDHHMVZTML-BYPYZUCNSA-N		flat tautomer	1	0	1.17005	0.01	2.01	0.585027	RHEA:15350	200	RHEA:14084
0.391607	PD0613	AHLPHDHHMVZTML-BYPYZUCNSA-N		flat tautomer	1	0	1.17005	0.01	2.01	0.585027	RHEA:15350	200	RHEA:26437
0.391607	PD0613	AHLPHDHHMVZTML-BYPYZUCNSA-N		flat tautomer	1	0	1.17005	0.01	2.01	0.585027	RHEA:15350	200	RHEA:10532
0.388835	PD1525	AHLPHDHHMVZTML-BYPYZUCNSA-N		flat tautomer	1	0	1.13727	0.01	2.01	0.568636	RHEA:15350	16.0511	PEPTIDYLPROLYL-ISOMERASE-RXN
0.383417	PD1021	AHLPHDHHMVZTML-BYPYZUCNSA-N		flat tautomer	1	0	1.0752	0.01	2.01	0.537602	RHEA:15350	64.4815	RHEA:10667
0.383417	PD1021	AHLPHDHHMVZTML-BYPYZUCNSA-N		flat tautomer	1	0	1.0752	0.01	2.01	0.537602	RHEA:15350	64.4815	RHEA:13629
0.383417	PD1021	AHLPHDHHMVZTML-BYPYZUCNSA-N		flat tautomer	1	0	1.0752	0.01	2.01	0.537602	RHEA:15350	64.4815	RHEA:17945
0.383417	PD1021	AHLPHDHHMVZTML-BYPYZUCNSA-N		flat tautomer	1	0	1.0752	0.01	2.01	0.537602	RHEA:15350	64.4815	RHEA:22366
0.383417	PD1021	AHLPHDHHMVZTML-BYPYZUCNSA-N		flat tautomer	1	0	1.0752	0.01	2.01	0.537602	RHEA:15350	64.4815	RHEA:23432
0.383417	PD1021	AHLPHDHHMVZTML-BYPYZUCNSA-N		flat tautomer	1	0	1.0752	0.01	2.01	0.537602	RHEA:15350	64.4815	RHEA:10161
0.378145	PD1267	AHLPHDHHMVZTML-BYPYZUCNSA-N		flat tautomer	1	0	1.01728	0.01	2.01	0.508638	RHEA:15350	200	RHEA:20641
0.375615	PD2001	AHLPHDHHMVZTML-BYPYZUCNSA-N	KDXKERNSBIXSRK-RXMQYKEDSA-N	direct	1	1	2.53521	1	2.01	1.4318	RHEA:14858	1.26761	RHEA:18796
0.375615	PD2001	AHLPHDHHMVZTML-BYPYZUCNSA-N	KDXKERNSBIXSRK-RXMQYKEDSA-N	direct	1	1	2.53521	1	2.01	1.4318	RHEA:14858	1.26761	RHEA:27660
0.372995	PD0130	AHLPHDHHMVZTML-BYPYZUCNSA-N		flat tautomer	1	0	0.962972	0.01	2.01	0.481486	RHEA:15350	200	RHEA:24952
0.372995	PD0130	AHLPHDHHMVZTML-BYPYZUCNSA-N		flat tautomer	1	0	0.962972	0.01	2.01	0.481486	RHEA:15350	200	RHEA:10965
0.370458	PD1877	AHLPHDHHMVZTML-BYPYZUCNSA-N		flat tautomer	1	0	0.937042	0.01	2.01	0.468521	RHEA:15350	200	RHEA:26300
0.370458	PD_RS13065	AHLPHDHHMVZTML-BYPYZUCNSA-N		flat tautomer	1	0	0.937042	0.01	2.01	0.468521	RHEA:15350	0.958607	RHEA:16293
0.370458	PD_RS13065	AHLPHDHHMVZTML-BYPYZUCNSA-N		flat tautomer	1	0	0.937042	0.01	2.01	0.468521	RHEA:15350	0.958607	RHEA:32290
0.370458	PD_RS13065	AHLPHDHHMVZTML-BYPYZUCNSA-N		flat tautomer	1	0	0.937042	0.01	2.01	0.468521	RHEA:15350	0.958607	RHEA:10677
0.36545	PD1037	AHLPHDHHMVZTML-BYPYZUCNSA-N		direct	1	0	0.887395	0.01	2.01	0.443697	ORNITHINE--OXO-ACID-AMINOTRANSFERASE-RXN	17.9101	RHEA:19670
0.36545	PD0142	AHLPHDHHMVZTML-BYPYZUCNSA-N		flat tautomer	1	0	0.887395	0.01	2.01	0.443697	RHEA:15350	25.4034	RHEA:19670
0.361486	PD0155	AHLPHDHHMVZTML-BYPYZUCNSA-N	KDXKERNSBIXSRK-RXMQYKEDSA-N	direct	1	1	217.475	0.01	2.01	108.738	RHEA:26331	152.398	RHEA:16863
0.35564	PD_RS12565	AHLPHDHHMVZTML-BYPYZUCNSA-N		flat tautomer	1	0	0.79588	0.01	2.01	1.76955	RHEA:15350	0.39794	RHEA:23374
0.35322	PD0928	AHLPHDHHMVZTML-BYPYZUCNSA-N		flat tautomer	1	0	0.774432	0.01	2.01	0.823909	RHEA:15350	0.387216	RHEA:15753
0.35322	PD0915	AHLPHDHHMVZTML-BYPYZUCNSA-N		flat tautomer	1	0	0.774432	0.01	2.01	0.823909	RHEA:15350	0.387216	RHEA:15753
0.343615	PD0234	AHLPHDHHMVZTML-BYPYZUCNSA-N		flat tautomer	1	0	0.693575	0.01	2.01	0.346787	RHEA:22964	200	RHEA:22145
0.343615	PD0234	AHLPHDHHMVZTML-BYPYZUCNSA-N		flat tautomer	1	0	0.693575	0.01	2.01	0.346787	RHEA:22964	200	RHEA:17943
0.343615	PD0234	AHLPHDHHMVZTML-BYPYZUCNSA-N		flat tautomer	1	0	0.693575	0.01	2.01	0.346787	RHEA:22964	200	RHEA:10337
0.343615	PD0234	AHLPHDHHMVZTML-BYPYZUCNSA-N		flat tautomer	1	0	0.693575	0.01	2.01	0.346787	RHEA:22964	200	RHEA:10231
0.334063	PD1451	AHLPHDHHMVZTML-BYPYZUCNSA-N		flat tautomer	1	0	0.619608	0.01	2.01	0.309804	RHEA:15350	118.333	RHEA:30826
0.334063	PD1665	AHLPHDHHMVZTML-BYPYZUCNSA-N		flat tautomer	1	0	0.619608	0.01	2.01	0.309804	RHEA:15350	81.6326	RHEA:13696
0.329277	PD1850	AHLPHDHHMVZTML-BYPYZUCNSA-N		flat tautomer	1	0	0.58486	0.01	2.01	0.29243	RHEA:15350	0.619789	RHEA:10824
0.32679	PD1870	AHLPHDHHMVZTML-BYPYZUCNSA-N	KDXKERNSBIXSRK-RXMQYKEDSA-N	direct	1	1	145.251	0.01	2.01	72.6253	RHEA:17972	200	RHEA:23676
0.32679	PD1870	AHLPHDHHMVZTML-BYPYZUCNSA-N	KDXKERNSBIXSRK-YFKPBYRVSA-N	direct	1	1	145.251	0.01	2.01	72.6253	RHEA:25273	200	RHEA:23676
0.322055	PD0319	AHLPHDHHMVZTML-BYPYZUCNSA-N		flat tautomer	1	0	0.535212	0.01	2.01	0.267606	RHEA:15350	200	RHEA:21711
0.322055	PD0392	AHLPHDHHMVZTML-BYPYZUCNSA-N		flat tautomer	1	0	0.535212	0.01	2.01	0.267606	RHEA:15350	73.251	RHEA:46165
0.322055	PD0392	AHLPHDHHMVZTML-BYPYZUCNSA-N		flat tautomer	1	0	0.535212	0.01	2.01	0.267606	RHEA:15350	73.251	RHEA:46160
0.309803	PD1828	AHLPHDHHMVZTML-BYPYZUCNSA-N		direct	1	0	0.458296	0.01	2.01	0.229148	RHEA:12901	51.7852	3.2.1.25-RXN
0.309803	PD0785	AHLPHDHHMVZTML-BYPYZUCNSA-N		flat tautomer	1	0	0.458296	0.01	2.01	0.229148	RHEA:41510	200	RHEA:15136
0.309803	PD0785	AHLPHDHHMVZTML-BYPYZUCNSA-N		flat tautomer	1	0	0.458296	0.01	2.01	0.229148	RHEA:41513	200	RHEA:15136
0.299689	PD1911	AHLPHDHHMVZTML-BYPYZUCNSA-N		flat tautomer	1	0	0.401319	0.01	2.01	0.200659	RHEA:15350	200	PHENYLALANINE--TRNA-LIGASE-RXN
0.294742	PD1491	AHLPHDHHMVZTML-BYPYZUCNSA-N	KDXKERNSBIXSRK-RXMQYKEDSA-N	direct	1	1	96.12	0.01	2.01	48.06	RHEA:19178	95.6073	RHEA:44150
0.291843	PD1466	AHLPHDHHMVZTML-BYPYZUCNSA-N		flat tautomer	1	0	0.360912	0.01	2.01	0.283997	RHEA:15350	0.180456	RHEA:20641
0.291843	PD1703	AHLPHDHHMVZTML-BYPYZUCNSA-N		flat tautomer	1	0	0.360912	0.01	2.01	0.180456	RHEA:15350	3.84466	RXN-13627
0.289166	PD1501	AHLPHDHHMVZTML-BYPYZUCNSA-N		flat tautomer	1	0	0.34785	0.01	2.01	0.173925	RHEA:15350	200	RHEA:14167
0.283704	PD2111	AHLPHDHHMVZTML-BYPYZUCNSA-N		flat tautomer	1	0	0.322302	0.01	2.01	0.161151	RHEA:13202	0.677781	RHEA:11150
0.283704	PD1814	AHLPHDHHMVZTML-BYPYZUCNSA-N		flat tautomer	1	0	0.322302	0.01	2.01	0.161151	RHEA:15350	0.769551	RHEA:13696
0.280912	PD1466	AHLPHDHHMVZTML-BYPYZUCNSA-N		flat tautomer	1	0	0.309804	0.01	2.01	0.283997	RHEA:15350	0.154902	RHEA:15890
0.280912	PD1466	AHLPHDHHMVZTML-BYPYZUCNSA-N		flat tautomer	1	0	0.309804	0.01	2.01	0.283997	RHEA:15350	0.154902	RHEA:18302
0.280912	PD1466	AHLPHDHHMVZTML-BYPYZUCNSA-N		flat tautomer	1	0	0.309804	0.01	2.01	0.283997	RHEA:15350	0.154902	GMP-SYN-GLUT-RXN
0.278977	PD1823	AHLPHDHHMVZTML-BYPYZUCNSA-N	KDXKERNSBIXSRK-RXMQYKEDSA-N	direct	1	1	77.147	0.01	2.01	38.5735	RHEA:22867	200	RHEA:20249
0.275193	PD0159	AHLPHDHHMVZTML-BYPYZUCNSA-N		flat tautomer	1	0	0.285335	0.01	2.01	0.142668	RHEA:15350	0.744727	RHEA:21654
0.270926	PD0408	AHLPHDHHMVZTML-BYPYZUCNSA-N	KDXKERNSBIXSRK-RXMQYKEDSA-N	direct	1	1	68.6196	0.01	2.01	34.3098	RHEA:15104	47.5452	RHEA:23777
0.269794	PD0654	AHLPHDHHMVZTML-BYPYZUCNSA-N	KDXKERNSBIXSRK-RXMQYKEDSA-N	direct	1	1	67.4799	0.01	2.01	33.7399	RHEA:21200	200	RHEA:18052
0.269266	PD1500	AHLPHDHHMVZTML-BYPYZUCNSA-N		flat tautomer	1	0	0.261537	0.01	2.01	0.130768	RHEA:15350	77.1643	RHEA:21735
0.269266	PD1500	AHLPHDHHMVZTML-BYPYZUCNSA-N		flat tautomer	1	0	0.261537	0.01	2.01	0.130768	RHEA:15350	76.3354	RHEA:11673
0.266517	PD1548	AHLPHDHHMVZTML-BYPYZUCNSA-N	PECYZEOJVXMISF-REOHCLBHSA-N	direct	1	1	64.2604	0.01	2.01	32.1302	RXN-16918	79.4881	RHEA:10112
0.266214	PD1761	AHLPHDHHMVZTML-BYPYZUCNSA-N		flat tautomer	1	0	0.249877	0.01	2.01	0.124939	RHEA:15350	102.297	RXN-11591
0.251034	PD1824	AHLPHDHHMVZTML-BYPYZUCNSA-N	KDXKERNSBIXSRK-YFKPBYRVSA-N	direct	1	1	50.5798	0.01	2.01	25.2899	RHEA:37583	163.544	DALADEHYDROG-RXN
0.241027	PD0290	AHLPHDHHMVZTML-BYPYZUCNSA-N	PECYZEOJVXMISF-REOHCLBHSA-N	direct	1	1	42.9843	0.01	2.01	21.4921	RXN-16917	200	RHEA:18610
0.238821	PD1167	AHLPHDHHMVZTML-BYPYZUCNSA-N		flat tautomer	1	0	0.161844	0.01	2.01	0.0809219	RHEA:24370	152.86	RHEA:23596
0.238821	PD1167	AHLPHDHHMVZTML-BYPYZUCNSA-N		flat tautomer	1	0	0.161844	0.01	2.01	0.0809219	RHEA:24370	134.184	UGD-RXN
0.234888	PD0760	AHLPHDHHMVZTML-BYPYZUCNSA-N		flat tautomer	1	0	0.151441	0.01	2.01	0.0757207	RHEA:15350	200	RXN0-1147
0.234888	PD0760	AHLPHDHHMVZTML-BYPYZUCNSA-N		flat tautomer	1	0	0.151441	0.01	2.01	0.0757207	RHEA:15350	200	RXN-7716
0.234888	PD0760	AHLPHDHHMVZTML-BYPYZUCNSA-N		flat tautomer	1	0	0.151441	0.01	2.01	0.0757207	RHEA:15350	200	2OXOGLUTDECARB-RXN
0.234888	PD0760	AHLPHDHHMVZTML-BYPYZUCNSA-N		flat tautomer	1	0	0.151441	0.01	2.01	0.0757207	RHEA:15350	200	RHEA:10526
0.234888	PD0760	AHLPHDHHMVZTML-BYPYZUCNSA-N		flat tautomer	1	0	0.151441	0.01	2.01	0.0757207	RHEA:15350	200	RHEA:14342
0.231521	PD1274	AHLPHDHHMVZTML-BYPYZUCNSA-N	PECYZEOJVXMISF-REOHCLBHSA-N	direct	1	1	36.5934	0.01	2.01	18.2967	RXN-16917	200	RHEA:20015
0.230796	PD1064	AHLPHDHHMVZTML-BYPYZUCNSA-N		flat tautomer	1	0	0.141162	0.01	2.01	0.0705811	RHEA:15350	200	RHEA:11096
0.230796	PD1064	AHLPHDHHMVZTML-BYPYZUCNSA-N		flat tautomer	1	0	0.141162	0.01	2.01	0.0705811	RHEA:15350	200	RHEA:11093
0.226527	PD1891	AHLPHDHHMVZTML-BYPYZUCNSA-N		flat tautomer	1	0	0.131003	0.01	2.01	0.0655015	RHEA:22964	0.823909	RHEA:26181
0.226527	PD1891	AHLPHDHHMVZTML-BYPYZUCNSA-N		flat tautomer	1	0	0.131003	0.01	2.01	0.0655015	RHEA:22964	0.823909	RHEA:19836
0.226527	PD1207	AHLPHDHHMVZTML-BYPYZUCNSA-N		flat tautomer	1	0	0.131003	0.01	2.01	0.0655015	RHEA:15350	62.4123	RXN0-6484
0.226527	PD1207	AHLPHDHHMVZTML-BYPYZUCNSA-N		flat tautomer	1	0	0.131003	0.01	2.01	0.0655015	RHEA:15350	62.4123	RXN0-6483
0.217352	PD1833	AHLPHDHHMVZTML-BYPYZUCNSA-N		flat tautomer	1	0	0.111035	0.01	2.01	0.0555173	RHEA:15350	26.6576	RXN-12544
0.217352	PD1833	AHLPHDHHMVZTML-BYPYZUCNSA-N		flat tautomer	1	0	0.111035	0.01	2.01	0.0555173	RHEA:15350	26.327	3.2.1.23-RXN
0.212381	PD0671	AHLPHDHHMVZTML-BYPYZUCNSA-N		flat tautomer	1	0	0.10122	0.01	2.01	0.552842	RHEA:15350	0.05061	RHEA:23177
0.207096	PD2042	AHLPHDHHMVZTML-BYPYZUCNSA-N		flat tautomer	1	0	0.091515	0.01	2.01	0.0457575	RHEA:15350	0.337242	RHEA:37974
0.205124	PD0408	AHLPHDHHMVZTML-BYPYZUCNSA-N	KDXKERNSBIXSRK-RXMQYKEDSA-N	direct	1	1	22.5482	0.01	2.01	11.2741	RHEA:22355	55.9172	RHEA:15104
0.205124	PD0408	AHLPHDHHMVZTML-BYPYZUCNSA-N	KDXKERNSBIXSRK-RXMQYKEDSA-N	direct	1	1	22.5482	0.01	2.01	11.2741	RHEA:22355	47.5452	RHEA:23777
0.189071	PD1046	AHLPHDHHMVZTML-BYPYZUCNSA-N	PECYZEOJVXMISF-UHFFFAOYSA-N	direct	1	1	16.2757	0.01	2.01	8.13787	RHEA:22087	53.214	RHEA:22109
0.189071	PD1046	AHLPHDHHMVZTML-BYPYZUCNSA-N	PECYZEOJVXMISF-UHFFFAOYSA-N	direct	1	1	16.2757	0.01	2.01	8.13787	RHEA:22087	53.214	RHEA:40673
0.189071	PD1046	AHLPHDHHMVZTML-BYPYZUCNSA-N	PECYZEOJVXMISF-UHFFFAOYSA-N	direct	1	1	16.2757	0.01	2.01	8.13787	RHEA:22087	53.214	RHEA:39978
0.189071	PD1046	AHLPHDHHMVZTML-BYPYZUCNSA-N	PECYZEOJVXMISF-UHFFFAOYSA-N	direct	1	1	16.2757	0.01	2.01	8.13787	RHEA:22087	53.214	RHEA:40676
0.189071	PD1046	AHLPHDHHMVZTML-BYPYZUCNSA-N	PECYZEOJVXMISF-UHFFFAOYSA-N	direct	1	1	16.2757	0.01	2.01	8.13787	RHEA:22087	53.214	RHEA:39968
0.189071	PD1046	AHLPHDHHMVZTML-BYPYZUCNSA-N	PECYZEOJVXMISF-UHFFFAOYSA-N	direct	1	1	16.2757	0.01	2.01	8.13787	RHEA:22087	53.214	RHEA:19169
0.189071	PD1046	AHLPHDHHMVZTML-BYPYZUCNSA-N	PECYZEOJVXMISF-UHFFFAOYSA-N	direct	1	1	16.2757	0.01	2.01	8.13787	RHEA:22087	53.214	RHEA:40663
0.189071	PD1046	AHLPHDHHMVZTML-BYPYZUCNSA-N	PECYZEOJVXMISF-UHFFFAOYSA-N	direct	1	1	16.2757	0.01	2.01	8.13787	RHEA:22087	53.214	RHEA:40668
0.188666	PD1370	AHLPHDHHMVZTML-BYPYZUCNSA-N		flat tautomer	1	0	0.0630341	0.01	2.01	0.0315171	RHEA:15350	200	RXN-14391
0.188666	PD1370	AHLPHDHHMVZTML-BYPYZUCNSA-N		flat tautomer	1	0	0.0630341	0.01	2.01	0.0315171	RHEA:15350	200	RXN-14389
0.188666	PD1370	AHLPHDHHMVZTML-BYPYZUCNSA-N		flat tautomer	1	0	0.0630341	0.01	2.01	0.0315171	RHEA:15350	200	RXN-14390
0.182316	PD0088	AHLPHDHHMVZTML-BYPYZUCNSA-N	KDXKERNSBIXSRK-YFKPBYRVSA-N	direct	1	1	14.0715	0.01	2.01	7.03574	RXN-5185	200	RHEA:22611
0.169978	PD0043	AHLPHDHHMVZTML-BYPYZUCNSA-N	KDXKERNSBIXSRK-RXMQYKEDSA-N	direct	1	1	10.6321	0.01	2.01	5.31605	RHEA:32762	145.101	2.8.1.6-RXN
0.153028	PD2035	AHLPHDHHMVZTML-BYPYZUCNSA-N	KDXKERNSBIXSRK-YFKPBYRVSA-N	direct	1	1	6.98429	0.01	2.01	3.49214	RXN-13083	108.243	RHEA:19317
0.153028	PD2035	AHLPHDHHMVZTML-BYPYZUCNSA-N	KDXKERNSBIXSRK-YFKPBYRVSA-N	direct	1	1	6.98429	0.01	2.01	3.49214	RXN-13080	108.243	RHEA:19317
0.151856	PD0576	AHLPHDHHMVZTML-BYPYZUCNSA-N		flat tautomer	1	0	0.0264565	0.01	2.01	0.0132283	RHEA:15350	17.2782	RHEA:21711
0.140935		AHLPHDHHMVZTML-BYPYZUCNSA-N	KDXKERNSBIXSRK-RXMQYKEDSA-N	direct	1	1	1	0.1	1.01		RHEA:14420
0.140935		AHLPHDHHMVZTML-BYPYZUCNSA-N	KDXKERNSBIXSRK-RXMQYKEDSA-N	direct	1	1	1	0.1	1.01		RHEA:28600
0.140935		AHLPHDHHMVZTML-BYPYZUCNSA-N	KDXKERNSBIXSRK-RXMQYKEDSA-N	direct	1	1	1	0.1	1.01		RHEA:19396
0.140935		AHLPHDHHMVZTML-BYPYZUCNSA-N	KDXKERNSBIXSRK-RXMQYKEDSA-N	direct	1	1	1	0.1	1.01		RHEA:28383
0.140935		AHLPHDHHMVZTML-BYPYZUCNSA-N	KDXKERNSBIXSRK-RXMQYKEDSA-N	direct	1	1	1	0.1	1.01		RHEA:17124
0.140935		AHLPHDHHMVZTML-BYPYZUCNSA-N	KDXKERNSBIXSRK-RXMQYKEDSA-N	direct	1	1	1	0.1	1.01		RHEA:23203
0.140935		AHLPHDHHMVZTML-BYPYZUCNSA-N	KDXKERNSBIXSRK-RXMQYKEDSA-N	direct	1	1	1	0.1	1.01		RHEA:22551
0.140935		AHLPHDHHMVZTML-BYPYZUCNSA-N	KDXKERNSBIXSRK-RXMQYKEDSA-N	direct	1	1	1	0.1	1.01		RHEA:40749
0.140935		AHLPHDHHMVZTML-BYPYZUCNSA-N	KDXKERNSBIXSRK-RXMQYKEDSA-N	direct	1	1	1	0.1	1.01		RHEA:14604
0.140935		AHLPHDHHMVZTML-BYPYZUCNSA-N	KDXKERNSBIXSRK-RXMQYKEDSA-N	direct	1	1	1	0.1	1.01		RHEA:14439
0.140935		AHLPHDHHMVZTML-BYPYZUCNSA-N	KDXKERNSBIXSRK-RXMQYKEDSA-N	direct	1	1	1	0.1	1.01		RHEA:42422
0.140935		AHLPHDHHMVZTML-BYPYZUCNSA-N	KDXKERNSBIXSRK-RXMQYKEDSA-N	direct	1	1	1	0.1	1.01		D-LYSINE-56-AMINOMUTASE-RXN
0.140935		AHLPHDHHMVZTML-BYPYZUCNSA-N	KDXKERNSBIXSRK-RXMQYKEDSA-N	direct	1	1	1	0.1	1.01		RHEA:32766
0.140935		AHLPHDHHMVZTML-BYPYZUCNSA-N	KDXKERNSBIXSRK-RXMQYKEDSA-N	direct	1	1	1	0.1	1.01		RHEA:21391
0.140935		AHLPHDHHMVZTML-BYPYZUCNSA-N	KDXKERNSBIXSRK-YFKPBYRVSA-N	direct	1	1	1	0.1	1.01		RHEA:18243
0.140935		AHLPHDHHMVZTML-BYPYZUCNSA-N	KDXKERNSBIXSRK-YFKPBYRVSA-N	direct	1	1	1	0.1	1.01		ACYL-LYSINE-DEACYLASE-RXN
0.140935		AHLPHDHHMVZTML-BYPYZUCNSA-N	KDXKERNSBIXSRK-YFKPBYRVSA-N	direct	1	1	1	0.1	1.01		RXN-11126
0.140935		AHLPHDHHMVZTML-BYPYZUCNSA-N	KDXKERNSBIXSRK-YFKPBYRVSA-N	direct	1	1	1	0.1	1.01		RXN-16669
0.140935		AHLPHDHHMVZTML-BYPYZUCNSA-N	KDXKERNSBIXSRK-YFKPBYRVSA-N	direct	1	1	1	0.1	1.01		RXN0-963
0.140935		AHLPHDHHMVZTML-BYPYZUCNSA-N	KDXKERNSBIXSRK-YFKPBYRVSA-N	direct	1	1	1	0.1	1.01		RHEA:37589
0.140935		AHLPHDHHMVZTML-BYPYZUCNSA-N	KDXKERNSBIXSRK-YFKPBYRVSA-N	direct	1	1	1	0.1	1.01		RHEA:30877
0.140935		AHLPHDHHMVZTML-BYPYZUCNSA-N	KDXKERNSBIXSRK-YFKPBYRVSA-N	direct	1	1	1	0.1	1.01		INDOLEACETATE--LYSINE-LIGASE-RXN
0.140935		AHLPHDHHMVZTML-BYPYZUCNSA-N	KDXKERNSBIXSRK-YFKPBYRVSA-N	direct	1	1	1	0.1	1.01		RXN66-565
0.140935		AHLPHDHHMVZTML-BYPYZUCNSA-N	KDXKERNSBIXSRK-YFKPBYRVSA-N	direct	1	1	1	0.1	1.01		RXN-16474
0.140935		AHLPHDHHMVZTML-BYPYZUCNSA-N	KDXKERNSBIXSRK-YFKPBYRVSA-N	direct	1	1	1	0.1	1.01		LYSACET-RXN
0.140935		AHLPHDHHMVZTML-BYPYZUCNSA-N	KDXKERNSBIXSRK-YFKPBYRVSA-N	direct	1	1	1	0.1	1.01		LYSINE-DEHYDROGENASE-RXN
0.140935		AHLPHDHHMVZTML-BYPYZUCNSA-N	QKEWQOJCHPFEAF-RXMQYKEDSA-N	direct	1	1	1	0.1	1.01		RHEA:33020
0.140935		AHLPHDHHMVZTML-BYPYZUCNSA-N	QKEWQOJCHPFEAF-RXMQYKEDSA-N	direct	1	1	1	0.1	1.01		RHEA:21739
0.140935		AHLPHDHHMVZTML-BYPYZUCNSA-N	PECYZEOJVXMISF-UHFFFAOYSA-N	direct	1	1	1	0.1	1.01		4.3.1.15-RXN
0.140935		AHLPHDHHMVZTML-BYPYZUCNSA-N	PECYZEOJVXMISF-REOHCLBHSA-N	direct	1	1	1	0.1	1.01		2.3.1.58-RXN
0.140935		AHLPHDHHMVZTML-BYPYZUCNSA-N	KDXKERNSBIXSRK-RXMQYKEDSA-N	direct	1	1	1	0.1	1.01	0.244125	RHEA:12442
0.140935		AHLPHDHHMVZTML-BYPYZUCNSA-N	KDXKERNSBIXSRK-RXMQYKEDSA-N	direct	1	1	1	0.1	1.01	0.920819	RHEA:23230
0.137872	PD2062	AHLPHDHHMVZTML-BYPYZUCNSA-N	KDXKERNSBIXSRK-RXMQYKEDSA-N	direct	1	1	4.60206	0.01	2.01	2.30103	RHEA:23230	200	RHEA:15890
0.137872	PD2062	AHLPHDHHMVZTML-BYPYZUCNSA-N	KDXKERNSBIXSRK-RXMQYKEDSA-N	direct	1	1	4.60206	0.01	2.01	2.30103	RHEA:23230	200	RHEA:15504
0.137872	PD2062	AHLPHDHHMVZTML-BYPYZUCNSA-N	KDXKERNSBIXSRK-RXMQYKEDSA-N	direct	1	1	4.60206	0.01	2.01	2.30103	RHEA:23230	200	RHEA:11613
0.127403	PD1064	AHLPHDHHMVZTML-BYPYZUCNSA-N	KDXKERNSBIXSRK-RXMQYKEDSA-N	direct	1	1	3.35556	0.01	2.01	1.67778	RHEA:17625	200	RHEA:11096
0.127403	PD1064	AHLPHDHHMVZTML-BYPYZUCNSA-N	KDXKERNSBIXSRK-RXMQYKEDSA-N	direct	1	1	3.35556	0.01	2.01	1.67778	RHEA:17625	200	RHEA:11093
0.122204	PD1838	AHLPHDHHMVZTML-BYPYZUCNSA-N	KDXKERNSBIXSRK-YFKPBYRVSA-N	direct	1	1	2.84043	0.01	2.01	1.42022	RHEA:37583	73.7852	2-OCTAPRENYLPHENOL-HYDROX-RXN
0.122204	PD1838	AHLPHDHHMVZTML-BYPYZUCNSA-N	KDXKERNSBIXSRK-YFKPBYRVSA-N	direct	1	1	2.84043	0.01	2.01	1.42022	RHEA:37583	68.8386	OCTAPRENYL-METHYL-METHOXY-BENZOQ-OH-RXN
0.115093	PD1849	AHLPHDHHMVZTML-BYPYZUCNSA-N		flat tautomer	1	0	0.00872961	0.01	2.01	1	RHEA:15350	0.00436481	RHEA:11921
0.114281	PD1167	AHLPHDHHMVZTML-BYPYZUCNSA-N	KDXKERNSBIXSRK-YFKPBYRVSA-N	direct	1	1	2.17237	0.01	2.01	1.08619	RHEA:37583	152.86	RHEA:23596
0.114281	PD1167	AHLPHDHHMVZTML-BYPYZUCNSA-N	KDXKERNSBIXSRK-YFKPBYRVSA-N	direct	1	1	2.17237	0.01	2.01	1.08619	RHEA:37583	134.184	UGD-RXN
0.111943	PD1451	AHLPHDHHMVZTML-BYPYZUCNSA-N	KDXKERNSBIXSRK-RXMQYKEDSA-N	direct	1	1	2	0.01	2.01	1	RHEA:23230	118.333	RHEA:30826
0.105732	PD1834	AHLPHDHHMVZTML-BYPYZUCNSA-N	KDXKERNSBIXSRK-RXMQYKEDSA-N	direct	1	1	1.59176	0.01	2.01	0.79588	RHEA:19375	200	RHEA:25139
0.105732	PD1834	AHLPHDHHMVZTML-BYPYZUCNSA-N	KDXKERNSBIXSRK-RXMQYKEDSA-N	direct	1	1	1.59176	0.01	2.01	0.79588	RHEA:19375	200	RHEA:14455
0.105732	PD1834	AHLPHDHHMVZTML-BYPYZUCNSA-N	KDXKERNSBIXSRK-RXMQYKEDSA-N	direct	1	1	1.59176	0.01	2.01	0.79588	RHEA:19375	200	RHEA:32278
0.105732	PD1834	AHLPHDHHMVZTML-BYPYZUCNSA-N	KDXKERNSBIXSRK-RXMQYKEDSA-N	direct	1	1	1.59176	0.01	2.01	0.79588	RHEA:19375	200	RHEA:18230
0.104847	PD0868	AHLPHDHHMVZTML-BYPYZUCNSA-N	KDXKERNSBIXSRK-RXMQYKEDSA-N	direct	1	1	1.5391	0.01	2.01	0.769551	RHEA:34304	200	RHEA:25877
0.0990415	PD1647	AHLPHDHHMVZTML-BYPYZUCNSA-N	OGNSCSPNOLGXSM-VKHMYHEASA-N	flat tautomer	1	2	3.13727	1	2.01	1.79588	RHEA:16902	1.56864	RHEA:13065
0.0979017	PD0399	AHLPHDHHMVZTML-BYPYZUCNSA-N	KDXKERNSBIXSRK-RXMQYKEDSA-N	direct	1	1	1.17005	0.01	2.01	0.585027	RHEA:19375	200	RHEA:15890
0.0979017	PD0399	AHLPHDHHMVZTML-BYPYZUCNSA-N	KDXKERNSBIXSRK-RXMQYKEDSA-N	direct	1	1	1.17005	0.01	2.01	0.585027	RHEA:19375	200	RHEA:46746
0.0979017	PD0399	AHLPHDHHMVZTML-BYPYZUCNSA-N	KDXKERNSBIXSRK-RXMQYKEDSA-N	direct	1	1	1.17005	0.01	2.01	0.585027	RHEA:19375	200	RHEA:18633
0.0979017	PD0399	AHLPHDHHMVZTML-BYPYZUCNSA-N	KDXKERNSBIXSRK-RXMQYKEDSA-N	direct	1	1	1.17005	0.01	2.01	0.585027	RHEA:19375	200	RHEA:30757
0.0979017	PD0399	AHLPHDHHMVZTML-BYPYZUCNSA-N	KDXKERNSBIXSRK-RXMQYKEDSA-N	direct	1	1	1.17005	0.01	2.01	0.585027	RHEA:19375	200	RXN-16910
0.0958543	PD1840	AHLPHDHHMVZTML-BYPYZUCNSA-N	KDXKERNSBIXSRK-RXMQYKEDSA-N	direct	1	1	1.0752	0.01	2.01	0.537602	RHEA:23230	200	RHEA:19089
0.0958543	PD1840	AHLPHDHHMVZTML-BYPYZUCNSA-N	KDXKERNSBIXSRK-RXMQYKEDSA-N	direct	1	1	1.0752	0.01	2.01	0.537602	RHEA:23230	200	RHEA:24360
0.0958543	PD1840	AHLPHDHHMVZTML-BYPYZUCNSA-N	KDXKERNSBIXSRK-RXMQYKEDSA-N	direct	1	1	1.0752	0.01	2.01	0.537602	RHEA:23230	200	RHEA:32462
0.0958543	PD1840	AHLPHDHHMVZTML-BYPYZUCNSA-N	KDXKERNSBIXSRK-RXMQYKEDSA-N	direct	1	1	1.0752	0.01	2.01	0.537602	RHEA:23230	200	RHEA:21973
0.0958543	PD1840	AHLPHDHHMVZTML-BYPYZUCNSA-N	KDXKERNSBIXSRK-RXMQYKEDSA-N	direct	1	1	1.0752	0.01	2.01	0.537602	RHEA:23230	200	RHEA:26340
0.0958543	PD1840	AHLPHDHHMVZTML-BYPYZUCNSA-N	KDXKERNSBIXSRK-RXMQYKEDSA-N	direct	1	1	1.0752	0.01	2.01	0.537602	RHEA:23230	200	RHEA:21821
0.0958543	PD1840	AHLPHDHHMVZTML-BYPYZUCNSA-N	KDXKERNSBIXSRK-RXMQYKEDSA-N	direct	1	1	1.0752	0.01	2.01	0.537602	RHEA:23230	200	RHEA:15615
0.0932486	PD0040	AHLPHDHHMVZTML-BYPYZUCNSA-N	KDXKERNSBIXSRK-YFKPBYRVSA-N	direct	1	1	0.962972	0.01	2.01	0.481486	RHEA:37583	200	RHEA:15268
0.0907438	PD0094	AHLPHDHHMVZTML-BYPYZUCNSA-N	KDXKERNSBIXSRK-RXMQYKEDSA-N	direct	1	1	0.863597	0.01	2.01	0.431798	RHEA:22355	200	ALANINE--TRNA-LIGASE-RXN
0.0853065	PD0813	AHLPHDHHMVZTML-BYPYZUCNSA-N	KDXKERNSBIXSRK-RXMQYKEDSA-N	direct	1	1	0.674484	0.01	2.01	0.568636	RHEA:12442	0.337242	RHEA:17025
0.0755627	PD1486	AHLPHDHHMVZTML-BYPYZUCNSA-N	KDXKERNSBIXSRK-RXMQYKEDSA-N	direct	1	1	0.415217	0.01	2.01	0.207608	RHEA:22355	0.481486	RHEA:21432
0.0749224	PD0113	AHLPHDHHMVZTML-BYPYZUCNSA-N	KDXKERNSBIXSRK-RXMQYKEDSA-N	direct	1	1	0.401319	0.01	2.01	0.200659	RHEA:19375	200	RHEA:17641
0.0735022	PD0155	AHLPHDHHMVZTML-BYPYZUCNSA-N	OGNSCSPNOLGXSM-VKHMYHEASA-N	flat tautomer	1	2	95.1667	0.01	2.01	47.5834	RHEA:11161	152.398	RHEA:16863
0.0733953	PD0654	AHLPHDHHMVZTML-BYPYZUCNSA-N	OGNSCSPNOLGXSM-VKHMYHEASA-N	flat tautomer	1	2	94.6143	0.01	2.01	47.3072	RHEA:11161	200	RHEA:18052
0.0698749	PD0654	AHLPHDHHMVZTML-BYPYZUCNSA-N	OGNSCSPNOLGXSM-VKHMYHEASA-N	flat tautomer	1	2	77.7266	0.01	2.01	38.8633	RHEA:15689	200	RHEA:18052
0.0673166	PD1370	AHLPHDHHMVZTML-BYPYZUCNSA-N	KDXKERNSBIXSRK-RXMQYKEDSA-N	direct	1	1	0.261537	0.01	2.01	0.130768	RHEA:19375	200	RXN-14391
0.0673166	PD1370	AHLPHDHHMVZTML-BYPYZUCNSA-N	KDXKERNSBIXSRK-RXMQYKEDSA-N	direct	1	1	0.261537	0.01	2.01	0.130768	RHEA:19375	200	RXN-14389
0.0673166	PD1370	AHLPHDHHMVZTML-BYPYZUCNSA-N	KDXKERNSBIXSRK-RXMQYKEDSA-N	direct	1	1	0.261537	0.01	2.01	0.130768	RHEA:19375	200	RXN-14390
0.0665535	PD1730	AHLPHDHHMVZTML-BYPYZUCNSA-N	PECYZEOJVXMISF-REOHCLBHSA-N	direct	1	1	0.249877	0.01	2.01	0.124939	RXN-16290	9.08197	RHEA:13065
0.0649762	PD1194	AHLPHDHHMVZTML-BYPYZUCNSA-N	PECYZEOJVXMISF-REOHCLBHSA-N	direct	1	1	0.227019	0.01	2.01	0.113509	RXN-16290	9.16494	RHEA:13065
0.0649762	PD0382	AHLPHDHHMVZTML-BYPYZUCNSA-N	PECYZEOJVXMISF-REOHCLBHSA-N	direct	1	1	0.227019	0.01	2.01	0.113509	RXN-16290	9.16494	RHEA:13065
0.0624581	PD0272	AHLPHDHHMVZTML-BYPYZUCNSA-N	KDXKERNSBIXSRK-RXMQYKEDSA-N	direct	1	1	0.19382	0.01	2.01	0.09691	RHEA:12442	200	RHEA:18254
0.0624581	PD0272	AHLPHDHHMVZTML-BYPYZUCNSA-N	KDXKERNSBIXSRK-RXMQYKEDSA-N	direct	1	1	0.19382	0.01	2.01	0.09691	RHEA:12442	200	RHEA:15641
0.0624581	PD0272	AHLPHDHHMVZTML-BYPYZUCNSA-N	KDXKERNSBIXSRK-RXMQYKEDSA-N	direct	1	1	0.19382	0.01	2.01	0.09691	RHEA:12442	200	RHEA:12656
0.0597053	PD0727	AHLPHDHHMVZTML-BYPYZUCNSA-N	KDXKERNSBIXSRK-RXMQYKEDSA-N	direct	1	1	0.161844	0.01	2.01	0.0809219	RHEA:12442	8.07058	RHEA:23305
0.054338	PD1994	AHLPHDHHMVZTML-BYPYZUCNSA-N	KDXKERNSBIXSRK-RXMQYKEDSA-N	direct	1	1	0.111035	0.01	2.01	0.0555173	RHEA:25118	23.9547	RHEA:24902
0.054338	PD1994	AHLPHDHHMVZTML-BYPYZUCNSA-N	KDXKERNSBIXSRK-RXMQYKEDSA-N	direct	1	1	0.111035	0.01	2.01	0.0555173	RHEA:12408	23.9547	RHEA:24902
0.054075	PD1026	AHLPHDHHMVZTML-BYPYZUCNSA-N	WKGTVHGVLRCTCF-ZETCQYMHSA-N	flat tautomer	1	2	27.8786	0.01	2.01	13.9393	RHEA:13635	200	RHEA:16170
0.054075	PD1026	AHLPHDHHMVZTML-BYPYZUCNSA-N	WKGTVHGVLRCTCF-ZETCQYMHSA-N	flat tautomer	1	2	27.8786	0.01	2.01	13.9393	RHEA:13635	200	RHEA:45804
0.044457		AHLPHDHHMVZTML-BYPYZUCNSA-N	KDXKERNSBIXSRK-LNLMKGTHSA-N	direct	1	1	1	0.1	0.01
0.0358704	PD1639	AHLPHDHHMVZTML-BYPYZUCNSA-N	OGNSCSPNOLGXSM-VKHMYHEASA-N	flat tautomer	1	2	5.39794	0.01	2.01	2.69897	RHEA:16902	30.9957	RHEA:33154
0.0352339		AHLPHDHHMVZTML-BYPYZUCNSA-N	OGNSCSPNOLGXSM-VKHMYHEASA-N	direct	1	2	1	0.1	1.01		RXN-15242
0.0352339		AHLPHDHHMVZTML-BYPYZUCNSA-N	OGNSCSPNOLGXSM-VKHMYHEASA-N	direct	1	2	1	0.1	1.01		RXN-11610
0.0352339		AHLPHDHHMVZTML-BYPYZUCNSA-N	OGNSCSPNOLGXSM-VKHMYHEASA-N	flat tautomer	1	2	1	0.1	1.01		RHEA:40951
0.0352339		AHLPHDHHMVZTML-BYPYZUCNSA-N	OGNSCSPNOLGXSM-VKHMYHEASA-N	flat tautomer	1	2	1	0.1	1.01		RHEA:12383
0.0352339		AHLPHDHHMVZTML-BYPYZUCNSA-N	OGNSCSPNOLGXSM-VKHMYHEASA-N	flat tautomer	1	2	1	0.1	1.01	0.39794	RHEA:16902
0.0348254	PD1824	AHLPHDHHMVZTML-BYPYZUCNSA-N	WKGTVHGVLRCTCF-ZETCQYMHSA-N	flat tautomer	1	2	4.79588	0.01	2.01	2.39794	RHEA:28414	163.544	DALADEHYDROG-RXN
0.0341677	PD1838	AHLPHDHHMVZTML-BYPYZUCNSA-N	WKGTVHGVLRCTCF-ZETCQYMHSA-N	flat tautomer	1	2	4.4437	0.01	2.01	2.22185	RHEA:28414	73.7852	2-OCTAPRENYLPHENOL-HYDROX-RXN
0.0341677	PD1838	AHLPHDHHMVZTML-BYPYZUCNSA-N	WKGTVHGVLRCTCF-ZETCQYMHSA-N	flat tautomer	1	2	4.4437	0.01	2.01	2.22185	RHEA:28414	68.8386	OCTAPRENYL-METHYL-METHOXY-BENZOQ-OH-RXN
0.0325228	PD1939	AHLPHDHHMVZTML-BYPYZUCNSA-N	OGNSCSPNOLGXSM-VKHMYHEASA-N	flat tautomer	1	2	3.64782	0.01	2.01	1.82391	RHEA:16902	3.36653	RHEA:28152
0.0325228	PD1939	AHLPHDHHMVZTML-BYPYZUCNSA-N	OGNSCSPNOLGXSM-VKHMYHEASA-N	flat tautomer	1	2	3.64782	0.01	2.01	1.82391	RHEA:16902	3.36653	RHEA:25183
0.0325228	PD1939	AHLPHDHHMVZTML-BYPYZUCNSA-N	OGNSCSPNOLGXSM-VKHMYHEASA-N	flat tautomer	1	2	3.64782	0.01	2.01	1.82391	RHEA:16902	3.36653	RHEA:33101
0.0325228	PD1939	AHLPHDHHMVZTML-BYPYZUCNSA-N	OGNSCSPNOLGXSM-VKHMYHEASA-N	flat tautomer	1	2	3.64782	0.01	2.01	1.82391	RHEA:16902	3.36653	RHEA:28272
0.0325228	PD1939	AHLPHDHHMVZTML-BYPYZUCNSA-N	OGNSCSPNOLGXSM-VKHMYHEASA-N	flat tautomer	1	2	3.64782	0.01	2.01	1.82391	RHEA:16902	3.12843	RHEA:33154
0.0323971	PD0177	AHLPHDHHMVZTML-BYPYZUCNSA-N	OGNSCSPNOLGXSM-VKHMYHEASA-N	flat tautomer	1	2	3.59176	0.01	2.01	1.79588	RHEA:16902	12.857	RHEA:22459
0.0246517	PD0424	AHLPHDHHMVZTML-BYPYZUCNSA-N	OGNSCSPNOLGXSM-VKHMYHEASA-N	flat tautomer	1	2	1.20412	0.01	2.01	0.60206	RHEA:15689	20.8794	RHEA:27755
0.021476	PD0634	AHLPHDHHMVZTML-BYPYZUCNSA-N	OGNSCSPNOLGXSM-VKHMYHEASA-N	flat tautomer	1	2	0.693575	0.01	2.01	2.22185	RHEA:16902	0.346787	RHEA:13065
0.0204298	PD0654	AHLPHDHHMVZTML-BYPYZUCNSA-N	OGNSCSPNOLGXSM-VKHMYHEASA-N	flat tautomer	1	2	0.567993	0.01	2.01	0.283997	RHEA:16902	200	RHEA:18052
0.0166384	PD2023	AHLPHDHHMVZTML-BYPYZUCNSA-N	OGNSCSPNOLGXSM-VKHMYHEASA-N	flat tautomer	1	2	0.249877	0.01	2.01	0.124939	RHEA:15689	200	RHEA:14316
0.0149263	PD0087	AHLPHDHHMVZTML-BYPYZUCNSA-N	OGNSCSPNOLGXSM-VKHMYHEASA-N	flat tautomer	1	2	0.161844	0.01	2.01	0.0809219	RHEA:16902	0.39794	RHEA:13188
0	PD0160	AHLPHDHHMVZTML-BYPYZUCNSA-N		direct	1	0	0	0.01	2.01	0	RXN-12431	94.2226	2.3.1.23-RXN
6.33245	PD1916	AYFVYJQAPQTCCC-GBXIJSLDSA-N		direct	1	0	400	2	2.01	200	THREONINE--TRNA-LIGASE-RXN	200	THREONINE--TRNA-LIGASE-RXN
5.7166	PD1768	AYFVYJQAPQTCCC-GBXIJSLDSA-N		flat tautomer	1	0	265.659	2	2.01	134.714	RHEA:36407	132.83	RHEA:36407
5.15714	PD1750	AYFVYJQAPQTCCC-GBXIJSLDSA-N		flat tautomer	1	0	351.917	1	2.01	175.959	RHEA:19626	200	RHEA:15482
5.15714	PD1750	AYFVYJQAPQTCCC-GBXIJSLDSA-N		flat tautomer	1	0	351.917	1	2.01	175.959	RHEA:26209	200	RHEA:15482
5.08297	PD1271	AYFVYJQAPQTCCC-GBXIJSLDSA-N		flat tautomer	1	0	166.052	2	2.01	83.0259	RHEA:10843	89.7852	RHEA:10843
4.548	PD1046	AYFVYJQAPQTCCC-GBXIJSLDSA-N		flat tautomer	1	0	106.428	2	2.01	54.083	RHEA:22109	53.214	RHEA:22109
4.548	PD1046	AYFVYJQAPQTCCC-GBXIJSLDSA-N		flat tautomer	1	0	106.428	2	2.01	54.083	RHEA:40676	53.214	RHEA:40676
3.8244	PD1046	AYFVYJQAPQTCCC-GBXIJSLDSA-N		flat tautomer	1	0	106.428	1	2.01	54.083	RHEA:22109	53.214	RHEA:40673
3.8244	PD1046	AYFVYJQAPQTCCC-GBXIJSLDSA-N		flat tautomer	1	0	106.428	1	2.01	54.083	RHEA:22109	53.214	RHEA:39978
3.8244	PD1046	AYFVYJQAPQTCCC-GBXIJSLDSA-N		flat tautomer	1	0	106.428	1	2.01	54.083	RHEA:22109	53.214	RHEA:40676
3.8244	PD1046	AYFVYJQAPQTCCC-GBXIJSLDSA-N		flat tautomer	1	0	106.428	1	2.01	54.083	RHEA:22109	53.214	RHEA:39968
3.8244	PD1046	AYFVYJQAPQTCCC-GBXIJSLDSA-N		flat tautomer	1	0	106.428	1	2.01	54.083	RHEA:22109	53.214	RHEA:19169
3.8244	PD1046	AYFVYJQAPQTCCC-GBXIJSLDSA-N		flat tautomer	1	0	106.428	1	2.01	54.083	RHEA:22109	53.214	RHEA:40663
3.8244	PD1046	AYFVYJQAPQTCCC-GBXIJSLDSA-N		flat tautomer	1	0	106.428	1	2.01	54.083	RHEA:22109	53.214	RHEA:40668
3.8244	PD1046	AYFVYJQAPQTCCC-GBXIJSLDSA-N		flat tautomer	1	0	106.428	1	2.01	54.083	RHEA:40676	53.214	RHEA:22109
3.8244	PD1046	AYFVYJQAPQTCCC-GBXIJSLDSA-N		flat tautomer	1	0	106.428	1	2.01	54.083	RHEA:40676	53.214	RHEA:40673
3.8244	PD1046	AYFVYJQAPQTCCC-GBXIJSLDSA-N		flat tautomer	1	0	106.428	1	2.01	54.083	RHEA:40676	53.214	RHEA:39978
3.8244	PD1046	AYFVYJQAPQTCCC-GBXIJSLDSA-N		flat tautomer	1	0	106.428	1	2.01	54.083	RHEA:40676	53.214	RHEA:39968
3.8244	PD1046	AYFVYJQAPQTCCC-GBXIJSLDSA-N		flat tautomer	1	0	106.428	1	2.01	54.083	RHEA:40676	53.214	RHEA:19169
3.8244	PD1046	AYFVYJQAPQTCCC-GBXIJSLDSA-N		flat tautomer	1	0	106.428	1	2.01	54.083	RHEA:40676	53.214	RHEA:40663
3.8244	PD1046	AYFVYJQAPQTCCC-GBXIJSLDSA-N		flat tautomer	1	0	106.428	1	2.01	54.083	RHEA:40676	53.214	RHEA:40668
1.58311	PD0612	AYFVYJQAPQTCCC-GBXIJSLDSA-N	MTCFGRXMJLQNBG-REOHCLBHSA-N	direct	1	1	400	2	2.01	200	RHEA:26437	200	RHEA:26437
1.58311	PD0612	AYFVYJQAPQTCCC-GBXIJSLDSA-N	MTCFGRXMJLQNBG-REOHCLBHSA-N	direct	1	1	400	2	2.01	200	RHEA:10532	200	RHEA:10532
1.58311	PD1750	AYFVYJQAPQTCCC-GBXIJSLDSA-N	MTCFGRXMJLQNBG-REOHCLBHSA-N	direct	1	1	400	2	2.01	200	RHEA:15482	200	RHEA:15482
1.58311	PD1318	AYFVYJQAPQTCCC-GBXIJSLDSA-N	MTCFGRXMJLQNBG-REOHCLBHSA-N	direct	1	1	400	2	2.01	200	RXN0-2161	200	RXN0-2161
1.58311	PD1318	AYFVYJQAPQTCCC-GBXIJSLDSA-N	MTCFGRXMJLQNBG-REOHCLBHSA-N	direct	1	1	400	2	2.01	200	SERINE--TRNA-LIGASE-RXN	200	SERINE--TRNA-LIGASE-RXN
1.58311	PD0613	AYFVYJQAPQTCCC-GBXIJSLDSA-N	MTCFGRXMJLQNBG-REOHCLBHSA-N	direct	1	1	400	2	2.01	200	RHEA:26437	200	RHEA:26437
1.58311	PD0613	AYFVYJQAPQTCCC-GBXIJSLDSA-N	MTCFGRXMJLQNBG-REOHCLBHSA-N	direct	1	1	400	2	2.01	200	RHEA:10532	200	RHEA:10532
1.39842	PD0114	AYFVYJQAPQTCCC-GBXIJSLDSA-N	MTCFGRXMJLQNBG-REOHCLBHSA-N	direct	1	1	243.534	2	2.01	123.405	RHEA:43623	121.767	RHEA:43623
1.39842	PD0114	AYFVYJQAPQTCCC-GBXIJSLDSA-N	MTCFGRXMJLQNBG-REOHCLBHSA-N	direct	1	1	243.534	2	2.01	123.405	RHEA:21598	121.767	RHEA:21598
1.36723	PD0114	AYFVYJQAPQTCCC-GBXIJSLDSA-N		flat tautomer	1	0	173.849	0.01	2.01	86.9245	RHEA:43525	121.767	RHEA:23445
1.36723	PD0114	AYFVYJQAPQTCCC-GBXIJSLDSA-N		flat tautomer	1	0	173.849	0.01	2.01	86.9245	RHEA:43525	121.767	RHEA:43623
1.36723	PD0114	AYFVYJQAPQTCCC-GBXIJSLDSA-N		flat tautomer	1	0	173.849	0.01	2.01	86.9245	RHEA:43525	121.767	RHEA:43625
1.36723	PD0114	AYFVYJQAPQTCCC-GBXIJSLDSA-N		flat tautomer	1	0	173.849	0.01	2.01	86.9245	RHEA:43525	121.767	RHEA:21598
1.36723	PD0114	AYFVYJQAPQTCCC-GBXIJSLDSA-N		flat tautomer	1	0	173.849	0.01	2.01	86.9245	RHEA:30057	121.767	RHEA:23445
1.36723	PD0114	AYFVYJQAPQTCCC-GBXIJSLDSA-N		flat tautomer	1	0	173.849	0.01	2.01	86.9245	RHEA:30057	121.767	RHEA:43623
1.36723	PD0114	AYFVYJQAPQTCCC-GBXIJSLDSA-N		flat tautomer	1	0	173.849	0.01	2.01	86.9245	RHEA:30057	121.767	RHEA:43625
1.36723	PD0114	AYFVYJQAPQTCCC-GBXIJSLDSA-N		flat tautomer	1	0	173.849	0.01	2.01	86.9245	RHEA:30057	121.767	RHEA:21598
1.33123	PD0612	AYFVYJQAPQTCCC-GBXIJSLDSA-N	MTCFGRXMJLQNBG-REOHCLBHSA-N	direct	1	1	400	1	2.01	200	RHEA:26437	200	RHEA:14084
1.33123	PD0612	AYFVYJQAPQTCCC-GBXIJSLDSA-N	MTCFGRXMJLQNBG-REOHCLBHSA-N	direct	1	1	400	1	2.01	200	RHEA:26437	200	RHEA:10532
1.33123	PD0612	AYFVYJQAPQTCCC-GBXIJSLDSA-N	MTCFGRXMJLQNBG-REOHCLBHSA-N	direct	1	1	400	1	2.01	200	RHEA:10532	200	RHEA:14084
1.33123	PD0612	AYFVYJQAPQTCCC-GBXIJSLDSA-N	MTCFGRXMJLQNBG-REOHCLBHSA-N	direct	1	1	400	1	2.01	200	RHEA:10532	200	RHEA:26437
1.33123	PD1750	AYFVYJQAPQTCCC-GBXIJSLDSA-N	MTCFGRXMJLQNBG-REOHCLBHSA-N	direct	1	1	400	1	2.01	200	GLYOHMETRANS-RXN	200	RHEA:15482
1.33123	PD1318	AYFVYJQAPQTCCC-GBXIJSLDSA-N	MTCFGRXMJLQNBG-REOHCLBHSA-N	direct	1	1	400	1	2.01	200	RXN0-2161	200	SERINE--TRNA-LIGASE-RXN
1.33123	PD1318	AYFVYJQAPQTCCC-GBXIJSLDSA-N	MTCFGRXMJLQNBG-REOHCLBHSA-N	direct	1	1	400	1	2.01	200	SERINE--TRNA-LIGASE-RXN	200	RXN0-2161
1.33123	PD0613	AYFVYJQAPQTCCC-GBXIJSLDSA-N	MTCFGRXMJLQNBG-REOHCLBHSA-N	direct	1	1	400	1	2.01	200	RHEA:26437	200	RHEA:14084
1.33123	PD0613	AYFVYJQAPQTCCC-GBXIJSLDSA-N	MTCFGRXMJLQNBG-REOHCLBHSA-N	direct	1	1	400	1	2.01	200	RHEA:26437	200	RHEA:10532
1.33123	PD0613	AYFVYJQAPQTCCC-GBXIJSLDSA-N	MTCFGRXMJLQNBG-REOHCLBHSA-N	direct	1	1	400	1	2.01	200	RHEA:10532	200	RHEA:14084
1.33123	PD0613	AYFVYJQAPQTCCC-GBXIJSLDSA-N	MTCFGRXMJLQNBG-REOHCLBHSA-N	direct	1	1	400	1	2.01	200	RHEA:10532	200	RHEA:26437
1.26632	PD1750	AYFVYJQAPQTCCC-GBXIJSLDSA-N		flat tautomer	1	0	127.933	0.01	2.01	63.9666	RHEA:26209	200	RHEA:15482
1.26097	PD1484	AYFVYJQAPQTCCC-GBXIJSLDSA-N	MTCFGRXMJLQNBG-REOHCLBHSA-N	direct	1	1	322.007	1	2.01	161.003	RHEA:24560	200	RHEA:13701
1.25698	PD1548	AYFVYJQAPQTCCC-GBXIJSLDSA-N	MTCFGRXMJLQNBG-REOHCLBHSA-N	direct	1	1	158.976	2	2.01	87.0996	RHEA:10112	79.4881	RHEA:10112
1.17592	PD0114	AYFVYJQAPQTCCC-GBXIJSLDSA-N	MTCFGRXMJLQNBG-REOHCLBHSA-N	direct	1	1	243.534	1	2.01	123.405	RHEA:43623	121.767	RHEA:23445
1.17592	PD0114	AYFVYJQAPQTCCC-GBXIJSLDSA-N	MTCFGRXMJLQNBG-REOHCLBHSA-N	direct	1	1	243.534	1	2.01	123.405	RHEA:43623	121.767	RHEA:43625
1.17592	PD0114	AYFVYJQAPQTCCC-GBXIJSLDSA-N	MTCFGRXMJLQNBG-REOHCLBHSA-N	direct	1	1	243.534	1	2.01	123.405	RHEA:43623	121.767	RHEA:21598
1.17592	PD0114	AYFVYJQAPQTCCC-GBXIJSLDSA-N	MTCFGRXMJLQNBG-REOHCLBHSA-N	direct	1	1	243.534	1	2.01	123.405	RHEA:21598	121.767	RHEA:23445
1.17592	PD0114	AYFVYJQAPQTCCC-GBXIJSLDSA-N	MTCFGRXMJLQNBG-REOHCLBHSA-N	direct	1	1	243.534	1	2.01	123.405	RHEA:21598	121.767	RHEA:43623
1.17592	PD0114	AYFVYJQAPQTCCC-GBXIJSLDSA-N	MTCFGRXMJLQNBG-REOHCLBHSA-N	direct	1	1	243.534	1	2.01	123.405	RHEA:21598	121.767	RHEA:43625
1.137	PD1046	AYFVYJQAPQTCCC-GBXIJSLDSA-N	MTCFGRXMJLQNBG-REOHCLBHSA-N	direct	1	1	106.428	2	2.01	61.9031	RHEA:19169	53.214	RHEA:19169
1.137	PD1046	AYFVYJQAPQTCCC-GBXIJSLDSA-N	MTCFGRXMJLQNBG-REOHCLBHSA-N	direct	1	1	106.428	2	2.01	61.9031	RHEA:40663	53.214	RHEA:40663
1.12129	PD1046	AYFVYJQAPQTCCC-GBXIJSLDSA-N		flat tautomer	1	0	78.6466	0.01	2.01	39.3233	RHEA:22109	53.214	RHEA:40673
1.12129	PD1046	AYFVYJQAPQTCCC-GBXIJSLDSA-N		flat tautomer	1	0	78.6466	0.01	2.01	39.3233	RHEA:22109	53.214	RHEA:39978
1.12129	PD1046	AYFVYJQAPQTCCC-GBXIJSLDSA-N		flat tautomer	1	0	78.6466	0.01	2.01	39.3233	RHEA:22109	53.214	RHEA:40676
1.12129	PD1046	AYFVYJQAPQTCCC-GBXIJSLDSA-N		flat tautomer	1	0	78.6466	0.01	2.01	39.3233	RHEA:22109	53.214	RHEA:39968
1.12129	PD1046	AYFVYJQAPQTCCC-GBXIJSLDSA-N		flat tautomer	1	0	78.6466	0.01	2.01	39.3233	RHEA:22109	53.214	RHEA:19169
1.12129	PD1046	AYFVYJQAPQTCCC-GBXIJSLDSA-N		flat tautomer	1	0	78.6466	0.01	2.01	39.3233	RHEA:22109	53.214	RHEA:40663
1.12129	PD1046	AYFVYJQAPQTCCC-GBXIJSLDSA-N		flat tautomer	1	0	78.6466	0.01	2.01	39.3233	RHEA:22109	53.214	RHEA:40668
1.12129	PD1046	AYFVYJQAPQTCCC-GBXIJSLDSA-N		flat tautomer	1	0	78.6466	0.01	2.01	39.3233	RHEA:40676	53.214	RHEA:22109
1.12129	PD1046	AYFVYJQAPQTCCC-GBXIJSLDSA-N		flat tautomer	1	0	78.6466	0.01	2.01	39.3233	RHEA:40676	53.214	RHEA:40673
1.12129	PD1046	AYFVYJQAPQTCCC-GBXIJSLDSA-N		flat tautomer	1	0	78.6466	0.01	2.01	39.3233	RHEA:40676	53.214	RHEA:39978
1.12129	PD1046	AYFVYJQAPQTCCC-GBXIJSLDSA-N		flat tautomer	1	0	78.6466	0.01	2.01	39.3233	RHEA:40676	53.214	RHEA:39968
1.12129	PD1046	AYFVYJQAPQTCCC-GBXIJSLDSA-N		flat tautomer	1	0	78.6466	0.01	2.01	39.3233	RHEA:40676	53.214	RHEA:19169
1.12129	PD1046	AYFVYJQAPQTCCC-GBXIJSLDSA-N		flat tautomer	1	0	78.6466	0.01	2.01	39.3233	RHEA:40676	53.214	RHEA:40663
1.12129	PD1046	AYFVYJQAPQTCCC-GBXIJSLDSA-N		flat tautomer	1	0	78.6466	0.01	2.01	39.3233	RHEA:40676	53.214	RHEA:40668
1.03126	PD1750	AYFVYJQAPQTCCC-GBXIJSLDSA-N		flat tautomer	1	0	56.271	0.01	2.01	28.1355	RHEA:11750	200	RHEA:15482
1.02078	PD1296	AYFVYJQAPQTCCC-GBXIJSLDSA-N		direct	1	0	54.0167	0.01	2.01	27.0083	RXN-17076	200	RHEA:23177
0.956099	PD1046	AYFVYJQAPQTCCC-GBXIJSLDSA-N	MTCFGRXMJLQNBG-REOHCLBHSA-N	direct	1	1	106.428	1	2.01	61.9031	RHEA:19169	53.214	RHEA:22109
0.956099	PD1046	AYFVYJQAPQTCCC-GBXIJSLDSA-N	MTCFGRXMJLQNBG-REOHCLBHSA-N	direct	1	1	106.428	1	2.01	61.9031	RHEA:19169	53.214	RHEA:40673
0.956099	PD1046	AYFVYJQAPQTCCC-GBXIJSLDSA-N	MTCFGRXMJLQNBG-REOHCLBHSA-N	direct	1	1	106.428	1	2.01	61.9031	RHEA:19169	53.214	RHEA:39978
0.956099	PD1046	AYFVYJQAPQTCCC-GBXIJSLDSA-N	MTCFGRXMJLQNBG-REOHCLBHSA-N	direct	1	1	106.428	1	2.01	61.9031	RHEA:19169	53.214	RHEA:40676
0.956099	PD1046	AYFVYJQAPQTCCC-GBXIJSLDSA-N	MTCFGRXMJLQNBG-REOHCLBHSA-N	direct	1	1	106.428	1	2.01	61.9031	RHEA:19169	53.214	RHEA:39968
0.956099	PD1046	AYFVYJQAPQTCCC-GBXIJSLDSA-N	MTCFGRXMJLQNBG-REOHCLBHSA-N	direct	1	1	106.428	1	2.01	61.9031	RHEA:19169	53.214	RHEA:40663
0.956099	PD1046	AYFVYJQAPQTCCC-GBXIJSLDSA-N	MTCFGRXMJLQNBG-REOHCLBHSA-N	direct	1	1	106.428	1	2.01	61.9031	RHEA:19169	53.214	RHEA:40668
0.956099	PD1046	AYFVYJQAPQTCCC-GBXIJSLDSA-N	MTCFGRXMJLQNBG-REOHCLBHSA-N	direct	1	1	106.428	1	2.01	61.9031	RHEA:40663	53.214	RHEA:22109
0.956099	PD1046	AYFVYJQAPQTCCC-GBXIJSLDSA-N	MTCFGRXMJLQNBG-REOHCLBHSA-N	direct	1	1	106.428	1	2.01	61.9031	RHEA:40663	53.214	RHEA:40673
0.956099	PD1046	AYFVYJQAPQTCCC-GBXIJSLDSA-N	MTCFGRXMJLQNBG-REOHCLBHSA-N	direct	1	1	106.428	1	2.01	61.9031	RHEA:40663	53.214	RHEA:39978
0.956099	PD1046	AYFVYJQAPQTCCC-GBXIJSLDSA-N	MTCFGRXMJLQNBG-REOHCLBHSA-N	direct	1	1	106.428	1	2.01	61.9031	RHEA:40663	53.214	RHEA:40676
0.956099	PD1046	AYFVYJQAPQTCCC-GBXIJSLDSA-N	MTCFGRXMJLQNBG-REOHCLBHSA-N	direct	1	1	106.428	1	2.01	61.9031	RHEA:40663	53.214	RHEA:39968
0.956099	PD1046	AYFVYJQAPQTCCC-GBXIJSLDSA-N	MTCFGRXMJLQNBG-REOHCLBHSA-N	direct	1	1	106.428	1	2.01	61.9031	RHEA:40663	53.214	RHEA:19169
0.956099	PD1046	AYFVYJQAPQTCCC-GBXIJSLDSA-N	MTCFGRXMJLQNBG-REOHCLBHSA-N	direct	1	1	106.428	1	2.01	61.9031	RHEA:40663	53.214	RHEA:40668
0.907515	PD0233	AYFVYJQAPQTCCC-GBXIJSLDSA-N		direct	1	0	33.7458	0.01	2.01	16.8729	RXN-16504	200	RHEA:33629
0.907515	PD0233	AYFVYJQAPQTCCC-GBXIJSLDSA-N		direct	1	0	33.7458	0.01	2.01	16.8729	RXN-16501	200	RHEA:33629
0.888198	PD1046	AYFVYJQAPQTCCC-GBXIJSLDSA-N	MTCFGRXMJLQNBG-REOHCLBHSA-N	direct	1	1	79.2653	1	2.01	39.6326	RHEA:10982	52.8013	RHEA:22109
0.888198	PD1046	AYFVYJQAPQTCCC-GBXIJSLDSA-N	MTCFGRXMJLQNBG-REOHCLBHSA-N	direct	1	1	79.2653	1	2.01	39.6326	RHEA:10982	52.8013	RHEA:40673
0.888198	PD1046	AYFVYJQAPQTCCC-GBXIJSLDSA-N	MTCFGRXMJLQNBG-REOHCLBHSA-N	direct	1	1	79.2653	1	2.01	39.6326	RHEA:10982	52.8013	RHEA:39978
0.888198	PD1046	AYFVYJQAPQTCCC-GBXIJSLDSA-N	MTCFGRXMJLQNBG-REOHCLBHSA-N	direct	1	1	79.2653	1	2.01	39.6326	RHEA:10982	52.8013	RHEA:40676
0.888198	PD1046	AYFVYJQAPQTCCC-GBXIJSLDSA-N	MTCFGRXMJLQNBG-REOHCLBHSA-N	direct	1	1	79.2653	1	2.01	39.6326	RHEA:10982	52.8013	RHEA:39968
0.888198	PD1046	AYFVYJQAPQTCCC-GBXIJSLDSA-N	MTCFGRXMJLQNBG-REOHCLBHSA-N	direct	1	1	79.2653	1	2.01	39.6326	RHEA:10982	52.8013	RHEA:19169
0.888198	PD1046	AYFVYJQAPQTCCC-GBXIJSLDSA-N	MTCFGRXMJLQNBG-REOHCLBHSA-N	direct	1	1	79.2653	1	2.01	39.6326	RHEA:10982	52.8013	RHEA:40663
0.888198	PD1046	AYFVYJQAPQTCCC-GBXIJSLDSA-N	MTCFGRXMJLQNBG-REOHCLBHSA-N	direct	1	1	79.2653	1	2.01	39.6326	RHEA:10982	52.8013	RHEA:40668
0.888198	PD1046	AYFVYJQAPQTCCC-GBXIJSLDSA-N	MTCFGRXMJLQNBG-UWTATZPHSA-N	direct	1	1	79.2653	1	2.01	39.6326	RHEA:43009	52.8013	RHEA:22109
0.888198	PD1046	AYFVYJQAPQTCCC-GBXIJSLDSA-N	MTCFGRXMJLQNBG-UWTATZPHSA-N	direct	1	1	79.2653	1	2.01	39.6326	RHEA:43009	52.8013	RHEA:40673
0.888198	PD1046	AYFVYJQAPQTCCC-GBXIJSLDSA-N	MTCFGRXMJLQNBG-UWTATZPHSA-N	direct	1	1	79.2653	1	2.01	39.6326	RHEA:43009	52.8013	RHEA:39978
0.888198	PD1046	AYFVYJQAPQTCCC-GBXIJSLDSA-N	MTCFGRXMJLQNBG-UWTATZPHSA-N	direct	1	1	79.2653	1	2.01	39.6326	RHEA:43009	52.8013	RHEA:40676
0.888198	PD1046	AYFVYJQAPQTCCC-GBXIJSLDSA-N	MTCFGRXMJLQNBG-UWTATZPHSA-N	direct	1	1	79.2653	1	2.01	39.6326	RHEA:43009	52.8013	RHEA:39968
0.888198	PD1046	AYFVYJQAPQTCCC-GBXIJSLDSA-N	MTCFGRXMJLQNBG-UWTATZPHSA-N	direct	1	1	79.2653	1	2.01	39.6326	RHEA:43009	52.8013	RHEA:19169
0.888198	PD1046	AYFVYJQAPQTCCC-GBXIJSLDSA-N	MTCFGRXMJLQNBG-UWTATZPHSA-N	direct	1	1	79.2653	1	2.01	39.6326	RHEA:43009	52.8013	RHEA:40663
0.888198	PD1046	AYFVYJQAPQTCCC-GBXIJSLDSA-N	MTCFGRXMJLQNBG-UWTATZPHSA-N	direct	1	1	79.2653	1	2.01	39.6326	RHEA:43009	52.8013	RHEA:40668
0.888198	PD1046	AYFVYJQAPQTCCC-GBXIJSLDSA-N	MTCFGRXMJLQNBG-UWTATZPHSA-N	direct	1	1	79.2653	1	2.01	39.6326	RHEA:13978	52.8013	RHEA:22109
0.888198	PD1046	AYFVYJQAPQTCCC-GBXIJSLDSA-N	MTCFGRXMJLQNBG-UWTATZPHSA-N	direct	1	1	79.2653	1	2.01	39.6326	RHEA:13978	52.8013	RHEA:40673
0.888198	PD1046	AYFVYJQAPQTCCC-GBXIJSLDSA-N	MTCFGRXMJLQNBG-UWTATZPHSA-N	direct	1	1	79.2653	1	2.01	39.6326	RHEA:13978	52.8013	RHEA:39978
0.888198	PD1046	AYFVYJQAPQTCCC-GBXIJSLDSA-N	MTCFGRXMJLQNBG-UWTATZPHSA-N	direct	1	1	79.2653	1	2.01	39.6326	RHEA:13978	52.8013	RHEA:40676
0.888198	PD1046	AYFVYJQAPQTCCC-GBXIJSLDSA-N	MTCFGRXMJLQNBG-UWTATZPHSA-N	direct	1	1	79.2653	1	2.01	39.6326	RHEA:13978	52.8013	RHEA:39968
0.888198	PD1046	AYFVYJQAPQTCCC-GBXIJSLDSA-N	MTCFGRXMJLQNBG-UWTATZPHSA-N	direct	1	1	79.2653	1	2.01	39.6326	RHEA:13978	52.8013	RHEA:19169
0.888198	PD1046	AYFVYJQAPQTCCC-GBXIJSLDSA-N	MTCFGRXMJLQNBG-UWTATZPHSA-N	direct	1	1	79.2653	1	2.01	39.6326	RHEA:13978	52.8013	RHEA:40663
0.888198	PD1046	AYFVYJQAPQTCCC-GBXIJSLDSA-N	MTCFGRXMJLQNBG-UWTATZPHSA-N	direct	1	1	79.2653	1	2.01	39.6326	RHEA:13978	52.8013	RHEA:40668
0.882297	PD1046	AYFVYJQAPQTCCC-GBXIJSLDSA-N		flat tautomer	1	0	30.1483	0.01	2.01	15.0742	RHEA:10843	53.214	RHEA:22109
0.882297	PD1046	AYFVYJQAPQTCCC-GBXIJSLDSA-N		flat tautomer	1	0	30.1483	0.01	2.01	15.0742	RHEA:10843	53.214	RHEA:40673
0.882297	PD1046	AYFVYJQAPQTCCC-GBXIJSLDSA-N		flat tautomer	1	0	30.1483	0.01	2.01	15.0742	RHEA:10843	53.214	RHEA:39978
0.882297	PD1046	AYFVYJQAPQTCCC-GBXIJSLDSA-N		flat tautomer	1	0	30.1483	0.01	2.01	15.0742	RHEA:10843	53.214	RHEA:40676
0.882297	PD1046	AYFVYJQAPQTCCC-GBXIJSLDSA-N		flat tautomer	1	0	30.1483	0.01	2.01	15.0742	RHEA:10843	53.214	RHEA:39968
0.882297	PD1046	AYFVYJQAPQTCCC-GBXIJSLDSA-N		flat tautomer	1	0	30.1483	0.01	2.01	15.0742	RHEA:10843	53.214	RHEA:19169
0.882297	PD1046	AYFVYJQAPQTCCC-GBXIJSLDSA-N		flat tautomer	1	0	30.1483	0.01	2.01	15.0742	RHEA:10843	53.214	RHEA:40663
0.882297	PD1046	AYFVYJQAPQTCCC-GBXIJSLDSA-N		flat tautomer	1	0	30.1483	0.01	2.01	15.0742	RHEA:10843	53.214	RHEA:40668
0.85678	PD0423	AYFVYJQAPQTCCC-GBXIJSLDSA-N		flat tautomer	1	0	26.809	0.01	2.01	13.4045	RHEA:13163	105.545	RXN-15744
0.85678	PD0423	AYFVYJQAPQTCCC-GBXIJSLDSA-N		flat tautomer	1	0	26.809	0.01	2.01	13.4045	RHEA:13163	105.545	RXN-15743
0.85678	PD0423	AYFVYJQAPQTCCC-GBXIJSLDSA-N		flat tautomer	1	0	26.809	0.01	2.01	13.4045	RHEA:13163	105.545	RXN0-7119
0.85678	PD0423	AYFVYJQAPQTCCC-GBXIJSLDSA-N		flat tautomer	1	0	26.809	0.01	2.01	13.4045	RHEA:13163	105.545	RXN-8772
0.85678	PD0423	AYFVYJQAPQTCCC-GBXIJSLDSA-N		flat tautomer	1	0	26.809	0.01	2.01	13.4045	RHEA:13163	105.545	ALCOHOL-DEHYDROGENASE-NADPORNOP+-RXN
0.85678	PD0423	AYFVYJQAPQTCCC-GBXIJSLDSA-N		flat tautomer	1	0	26.809	0.01	2.01	13.4045	RHEA:13163	102.585	RHEA:14910
0.85678	PD0423	AYFVYJQAPQTCCC-GBXIJSLDSA-N		flat tautomer	1	0	26.809	0.01	2.01	13.4045	RHEA:13163	102.585	RHEA:22446
0.85678	PD0423	AYFVYJQAPQTCCC-GBXIJSLDSA-N		flat tautomer	1	0	26.809	0.01	2.01	13.4045	RHEA:13163	102.585	RHEA:45727
0.85678	PD0423	AYFVYJQAPQTCCC-GBXIJSLDSA-N		flat tautomer	1	0	26.809	0.01	2.01	13.4045	RHEA:13163	102.585	RHEA:10392
0.85678	PD0423	AYFVYJQAPQTCCC-GBXIJSLDSA-N		flat tautomer	1	0	26.809	0.01	2.01	13.4045	RHEA:13163	102.585	RHEA:45706
0.85678	PD0423	AYFVYJQAPQTCCC-GBXIJSLDSA-N		flat tautomer	1	0	26.809	0.01	2.01	13.4045	RHEA:13163	101.308	RHEA:17739
0.85678	PD0423	AYFVYJQAPQTCCC-GBXIJSLDSA-N		flat tautomer	1	0	26.809	0.01	2.01	13.4045	RHEA:13163	101.308	RHEA:15032
0.85678	PD0423	AYFVYJQAPQTCCC-GBXIJSLDSA-N		flat tautomer	1	0	26.809	0.01	2.01	13.4045	RHEA:13163	101.308	1.1.1.255-RXN
0.85678	PD0423	AYFVYJQAPQTCCC-GBXIJSLDSA-N		flat tautomer	1	0	26.809	0.01	2.01	13.4045	RHEA:33242	105.545	RXN-15744
0.85678	PD0423	AYFVYJQAPQTCCC-GBXIJSLDSA-N		flat tautomer	1	0	26.809	0.01	2.01	13.4045	RHEA:33242	105.545	RXN-15743
0.85678	PD0423	AYFVYJQAPQTCCC-GBXIJSLDSA-N		flat tautomer	1	0	26.809	0.01	2.01	13.4045	RHEA:33242	105.545	RXN0-7119
0.85678	PD0423	AYFVYJQAPQTCCC-GBXIJSLDSA-N		flat tautomer	1	0	26.809	0.01	2.01	13.4045	RHEA:33242	105.545	RXN-8772
0.85678	PD0423	AYFVYJQAPQTCCC-GBXIJSLDSA-N		flat tautomer	1	0	26.809	0.01	2.01	13.4045	RHEA:33242	105.545	ALCOHOL-DEHYDROGENASE-NADPORNOP+-RXN
0.85678	PD0423	AYFVYJQAPQTCCC-GBXIJSLDSA-N		flat tautomer	1	0	26.809	0.01	2.01	13.4045	RHEA:33242	102.585	RHEA:14910
0.85678	PD0423	AYFVYJQAPQTCCC-GBXIJSLDSA-N		flat tautomer	1	0	26.809	0.01	2.01	13.4045	RHEA:33242	102.585	RHEA:22446
0.85678	PD0423	AYFVYJQAPQTCCC-GBXIJSLDSA-N		flat tautomer	1	0	26.809	0.01	2.01	13.4045	RHEA:33242	102.585	RHEA:45727
0.85678	PD0423	AYFVYJQAPQTCCC-GBXIJSLDSA-N		flat tautomer	1	0	26.809	0.01	2.01	13.4045	RHEA:33242	102.585	RHEA:10392
0.85678	PD0423	AYFVYJQAPQTCCC-GBXIJSLDSA-N		flat tautomer	1	0	26.809	0.01	2.01	13.4045	RHEA:33242	102.585	RHEA:45706
0.85678	PD0423	AYFVYJQAPQTCCC-GBXIJSLDSA-N		flat tautomer	1	0	26.809	0.01	2.01	13.4045	RHEA:33242	101.308	RHEA:17739
0.85678	PD0423	AYFVYJQAPQTCCC-GBXIJSLDSA-N		flat tautomer	1	0	26.809	0.01	2.01	13.4045	RHEA:33242	101.308	RHEA:15032
0.85678	PD0423	AYFVYJQAPQTCCC-GBXIJSLDSA-N		flat tautomer	1	0	26.809	0.01	2.01	13.4045	RHEA:33242	101.308	1.1.1.255-RXN
0.844521	PD1406	AYFVYJQAPQTCCC-GBXIJSLDSA-N		flat tautomer	1	0	25.3073	0.01	2.01	12.6536	RHEA:13163	200	RXN-15744
0.844521	PD1406	AYFVYJQAPQTCCC-GBXIJSLDSA-N		flat tautomer	1	0	25.3073	0.01	2.01	12.6536	RHEA:13163	200	RXN-15743
0.844521	PD1406	AYFVYJQAPQTCCC-GBXIJSLDSA-N		flat tautomer	1	0	25.3073	0.01	2.01	12.6536	RHEA:13163	200	RXN0-7119
0.844521	PD1406	AYFVYJQAPQTCCC-GBXIJSLDSA-N		flat tautomer	1	0	25.3073	0.01	2.01	12.6536	RHEA:13163	200	RXN-8772
0.844521	PD1406	AYFVYJQAPQTCCC-GBXIJSLDSA-N		flat tautomer	1	0	25.3073	0.01	2.01	12.6536	RHEA:13163	200	ALCOHOL-DEHYDROGENASE-NADPORNOP+-RXN
0.844521	PD1406	AYFVYJQAPQTCCC-GBXIJSLDSA-N		flat tautomer	1	0	25.3073	0.01	2.01	12.6536	RHEA:33242	200	RXN-15744
0.844521	PD1406	AYFVYJQAPQTCCC-GBXIJSLDSA-N		flat tautomer	1	0	25.3073	0.01	2.01	12.6536	RHEA:33242	200	RXN-15743
0.844521	PD1406	AYFVYJQAPQTCCC-GBXIJSLDSA-N		flat tautomer	1	0	25.3073	0.01	2.01	12.6536	RHEA:33242	200	RXN0-7119
0.844521	PD1406	AYFVYJQAPQTCCC-GBXIJSLDSA-N		flat tautomer	1	0	25.3073	0.01	2.01	12.6536	RHEA:33242	200	RXN-8772
0.844521	PD1406	AYFVYJQAPQTCCC-GBXIJSLDSA-N		flat tautomer	1	0	25.3073	0.01	2.01	12.6536	RHEA:33242	200	ALCOHOL-DEHYDROGENASE-NADPORNOP+-RXN
0.835863	PD0612	AYFVYJQAPQTCCC-GBXIJSLDSA-N		flat tautomer	1	0	24.2853	0.01	2.01	12.1427	RHEA:10843	200	RHEA:14084
0.835863	PD0612	AYFVYJQAPQTCCC-GBXIJSLDSA-N		flat tautomer	1	0	24.2853	0.01	2.01	12.1427	RHEA:10843	200	RHEA:26437
0.835863	PD0612	AYFVYJQAPQTCCC-GBXIJSLDSA-N		flat tautomer	1	0	24.2853	0.01	2.01	12.1427	RHEA:10843	200	RHEA:10532
0.827736	PD1637	AYFVYJQAPQTCCC-GBXIJSLDSA-N	MTCFGRXMJLQNBG-REOHCLBHSA-N	direct	1	1	29.8938	2	2.01	16.9914	PHOSPHASERSYN-RXN	14.9469	PHOSPHASERSYN-RXN
0.825747	PD1296	AYFVYJQAPQTCCC-GBXIJSLDSA-N		direct	1	0	23.1309	0.01	2.01	11.5654	RXN-10989	200	RHEA:23177
0.810673	PD1637	AYFVYJQAPQTCCC-GBXIJSLDSA-N	MTCFGRXMJLQNBG-REOHCLBHSA-N	direct	1	1	27.5041	2	2.01	15.71	RHEA:35441	13.752	RHEA:35441
0.810673	PD1637	AYFVYJQAPQTCCC-GBXIJSLDSA-N	MTCFGRXMJLQNBG-REOHCLBHSA-N	direct	1	1	27.5041	2	2.01	15.71	RHEA:37367	13.752	RHEA:37367
0.704758	PD1314	AYFVYJQAPQTCCC-GBXIJSLDSA-N		flat tautomer	1	0	12.2734	0.01	2.01	6.13668	RHEA:13163	100.559	RHEA:11404
0.704758	PD1314	AYFVYJQAPQTCCC-GBXIJSLDSA-N		flat tautomer	1	0	12.2734	0.01	2.01	6.13668	RHEA:13163	87.8761	RHEA:14679
0.704758	PD1314	AYFVYJQAPQTCCC-GBXIJSLDSA-N		flat tautomer	1	0	12.2734	0.01	2.01	6.13668	RHEA:33242	100.559	RHEA:11404
0.704758	PD1314	AYFVYJQAPQTCCC-GBXIJSLDSA-N		flat tautomer	1	0	12.2734	0.01	2.01	6.13668	RHEA:33242	87.8761	RHEA:14679
0.69604	PD1637	AYFVYJQAPQTCCC-GBXIJSLDSA-N	MTCFGRXMJLQNBG-REOHCLBHSA-N	direct	1	1	29.8938	1	2.01	15.71	RHEA:35441	14.9469	PHOSPHASERSYN-RXN
0.69604	PD1637	AYFVYJQAPQTCCC-GBXIJSLDSA-N	MTCFGRXMJLQNBG-REOHCLBHSA-N	direct	1	1	29.8938	1	2.01	15.71	RHEA:37367	14.9469	PHOSPHASERSYN-RXN
0.681692	PD1637	AYFVYJQAPQTCCC-GBXIJSLDSA-N	MTCFGRXMJLQNBG-REOHCLBHSA-N	direct	1	1	27.5041	1	2.01	16.9914	PHOSPHASERSYN-RXN	13.752	RHEA:37367
0.681692	PD1637	AYFVYJQAPQTCCC-GBXIJSLDSA-N	MTCFGRXMJLQNBG-REOHCLBHSA-N	direct	1	1	27.5041	1	2.01	16.9914	PHOSPHASERSYN-RXN	13.752	RHEA:35441
0.681692	PD1637	AYFVYJQAPQTCCC-GBXIJSLDSA-N	MTCFGRXMJLQNBG-REOHCLBHSA-N	direct	1	1	27.5041	1	2.01	15.71	RHEA:35441	13.752	RHEA:37367
0.681692	PD1637	AYFVYJQAPQTCCC-GBXIJSLDSA-N	MTCFGRXMJLQNBG-REOHCLBHSA-N	direct	1	1	27.5041	1	2.01	15.71	RHEA:37367	13.752	RHEA:35441
0.563742		AYFVYJQAPQTCCC-GBXIJSLDSA-N		direct	1	0	1	0.1	1.01		R226-RXN
0.563742		AYFVYJQAPQTCCC-GBXIJSLDSA-N		direct	1	0	1	0.1	1.01		RXN-16572
0.563742		AYFVYJQAPQTCCC-GBXIJSLDSA-N		direct	1	0	1	0.1	1.01		RXN-15242
0.563742		AYFVYJQAPQTCCC-GBXIJSLDSA-N		direct	1	0	1	0.1	1.01		RXN-10988
0.563742		AYFVYJQAPQTCCC-GBXIJSLDSA-N		direct	1	0	1	0.1	1.01		RXN-15122
0.563742		AYFVYJQAPQTCCC-GBXIJSLDSA-N		direct	1	0	1	0.1	1.01		RXN-11126
0.563742		AYFVYJQAPQTCCC-GBXIJSLDSA-N		direct	1	0	1	0.1	1.01		RXN-9374
0.563742		AYFVYJQAPQTCCC-GBXIJSLDSA-N		direct	1	0	1	0.1	1.01		RHEA:20075
0.563742		AYFVYJQAPQTCCC-GBXIJSLDSA-N		flat tautomer	1	0	1	0.1	1.01		RHEA:33403
0.563742		AYFVYJQAPQTCCC-GBXIJSLDSA-N		flat tautomer	1	0	1	0.1	1.01		RHEA:33811
0.563742		AYFVYJQAPQTCCC-GBXIJSLDSA-N		flat tautomer	1	0	1	0.1	1.01		RHEA:30579
0.563742		AYFVYJQAPQTCCC-GBXIJSLDSA-N		flat tautomer	1	0	1	0.1	1.01		RHEA:13914
0.563742		AYFVYJQAPQTCCC-GBXIJSLDSA-N		flat tautomer	1	0	1	0.1	1.01		RXN0-5234
0.563742		AYFVYJQAPQTCCC-GBXIJSLDSA-N		flat tautomer	1	0	1	0.1	1.01		RHEA:33709
0.563742		AYFVYJQAPQTCCC-GBXIJSLDSA-N		flat tautomer	1	0	1	0.1	1.01		RHEA:15258
0.563742		AYFVYJQAPQTCCC-GBXIJSLDSA-N		flat tautomer	1	0	1	0.1	1.01		RHEA:37299
0.563742		AYFVYJQAPQTCCC-GBXIJSLDSA-N		flat tautomer	1	0	1	0.1	1.01	0.522879	RHEA:19626
0.563742		AYFVYJQAPQTCCC-GBXIJSLDSA-N		flat tautomer	1	0	1	0.1	1.01	0.522879	RHEA:26209
0.502419	PD0793	AYFVYJQAPQTCCC-GBXIJSLDSA-N		direct	1	0	3.17005	0.01	2.01	1.58503	RXN-13639	123.907	3.1.11.1-RXN
0.465883	PD1770	AYFVYJQAPQTCCC-GBXIJSLDSA-N	MTCFGRXMJLQNBG-REOHCLBHSA-N	direct	1	1	6	1	2.01	3.33348	RHEA:24560	3	RHEA:13510
0.465883	PD1770	AYFVYJQAPQTCCC-GBXIJSLDSA-N	MTCFGRXMJLQNBG-REOHCLBHSA-N	direct	1	1	6	1	2.01	3.33348	RHEA:24560	3	RHEA:13727
0.462953	PD1230	AYFVYJQAPQTCCC-GBXIJSLDSA-N		flat tautomer	1	0	2.28534	0.01	2.01	1.14267	RHEA:19626	200	LEUCINE--TRNA-LIGASE-RXN
0.462953	PD1230	AYFVYJQAPQTCCC-GBXIJSLDSA-N		flat tautomer	1	0	2.28534	0.01	2.01	1.14267	RHEA:26209	200	LEUCINE--TRNA-LIGASE-RXN
0.402884	PD0285	AYFVYJQAPQTCCC-GBXIJSLDSA-N	MTCFGRXMJLQNBG-REOHCLBHSA-N	direct	1	1	3.35556	1	2.01	1.79588	RHEA:24560	1.67778	RHEA:12597
0.391717	PD0612	AYFVYJQAPQTCCC-GBXIJSLDSA-N	MTCFGRXMJLQNBG-REOHCLBHSA-N	direct	1	1	299.871	0.01	2.01	149.936	RHEA:26437	200	RHEA:14084
0.391717	PD0612	AYFVYJQAPQTCCC-GBXIJSLDSA-N	MTCFGRXMJLQNBG-REOHCLBHSA-N	direct	1	1	299.871	0.01	2.01	149.936	RHEA:26437	200	RHEA:10532
0.391717	PD0612	AYFVYJQAPQTCCC-GBXIJSLDSA-N	MTCFGRXMJLQNBG-REOHCLBHSA-N	direct	1	1	299.871	0.01	2.01	149.936	RHEA:10532	200	RHEA:14084
0.391717	PD0612	AYFVYJQAPQTCCC-GBXIJSLDSA-N	MTCFGRXMJLQNBG-REOHCLBHSA-N	direct	1	1	299.871	0.01	2.01	149.936	RHEA:10532	200	RHEA:26437
0.389541	PD1750	AYFVYJQAPQTCCC-GBXIJSLDSA-N	MTCFGRXMJLQNBG-REOHCLBHSA-N	direct	1	1	293.262	0.01	2.01	146.631	GLYOHMETRANS-RXN	200	RHEA:15482
0.381403	PD0613	AYFVYJQAPQTCCC-GBXIJSLDSA-N	MTCFGRXMJLQNBG-REOHCLBHSA-N	direct	1	1	269.514	0.01	2.01	134.757	RHEA:26437	200	RHEA:14084
0.381403	PD0613	AYFVYJQAPQTCCC-GBXIJSLDSA-N	MTCFGRXMJLQNBG-REOHCLBHSA-N	direct	1	1	269.514	0.01	2.01	134.757	RHEA:26437	200	RHEA:10532
0.381403	PD0613	AYFVYJQAPQTCCC-GBXIJSLDSA-N	MTCFGRXMJLQNBG-REOHCLBHSA-N	direct	1	1	269.514	0.01	2.01	134.757	RHEA:10532	200	RHEA:14084
0.381403	PD0613	AYFVYJQAPQTCCC-GBXIJSLDSA-N	MTCFGRXMJLQNBG-REOHCLBHSA-N	direct	1	1	269.514	0.01	2.01	134.757	RHEA:10532	200	RHEA:26437
0.374439	PD1148	AYFVYJQAPQTCCC-GBXIJSLDSA-N	MTCFGRXMJLQNBG-REOHCLBHSA-N	direct	1	1	2.50362	1	2.01	1.29243	RHEA:19169	1.25181	RHEA:13065
0.374439	PD1148	AYFVYJQAPQTCCC-GBXIJSLDSA-N	MTCFGRXMJLQNBG-REOHCLBHSA-N	direct	1	1	2.50362	1	2.01	1.29243	RHEA:40663	1.25181	RHEA:13065
0.357976	PD0609	AYFVYJQAPQTCCC-GBXIJSLDSA-N	MTCFGRXMJLQNBG-REOHCLBHSA-N	direct	1	1	2.09151	1	2.01	1.04576	RHEA:29877	1.22185	RHEA:27781
0.357976	PD0609	AYFVYJQAPQTCCC-GBXIJSLDSA-N	MTCFGRXMJLQNBG-REOHCLBHSA-N	direct	1	1	2.09151	1	2.01	1.04576	RHEA:29877	1.22185	RHEA:44582
0.357976	PD0609	AYFVYJQAPQTCCC-GBXIJSLDSA-N	MTCFGRXMJLQNBG-REOHCLBHSA-N	direct	1	1	2.09151	1	2.01	1.04576	RHEA:29877	1.22185	RHEA:44578
0.357976	PD0609	AYFVYJQAPQTCCC-GBXIJSLDSA-N	MTCFGRXMJLQNBG-REOHCLBHSA-N	direct	1	1	2.09151	1	2.01	1.04576	RHEA:29877	1.22185	RHEA:44573
0.357976	PD0609	AYFVYJQAPQTCCC-GBXIJSLDSA-N	MTCFGRXMJLQNBG-REOHCLBHSA-N	direct	1	1	2.09151	1	2.01	1.04576	RHEA:29877	1.22185	RHEA:44571
0.334065	PD1484	AYFVYJQAPQTCCC-GBXIJSLDSA-N	MTCFGRXMJLQNBG-REOHCLBHSA-N	direct	1	1	158.623	0.01	2.01	79.3116	RHEA:24560	200	RHEA:13701
0.32975	PD1841	AYFVYJQAPQTCCC-GBXIJSLDSA-N	MTCFGRXMJLQNBG-REOHCLBHSA-N	direct	1	1	150.585	0.01	2.01	75.2924	RHEA:24513	137.991	RHEA:36264
0.32975	PD1841	AYFVYJQAPQTCCC-GBXIJSLDSA-N	MTCFGRXMJLQNBG-REOHCLBHSA-N	direct	1	1	150.585	0.01	2.01	75.2924	RHEA:24513	137.991	ACSERLY-RXN
0.316408	PD0041	AYFVYJQAPQTCCC-GBXIJSLDSA-N	MTCFGRXMJLQNBG-REOHCLBHSA-N	direct	1	1	1.27654	1	2.01	0.638272	RHEA:21209	0.69897	RHEA:19174
0.316408	PD0041	AYFVYJQAPQTCCC-GBXIJSLDSA-N	MTCFGRXMJLQNBG-UWTATZPHSA-N	direct	1	1	1.27654	1	2.01	0.638272	RHEA:24874	0.69897	RHEA:19174
0.314092	PD0835	AYFVYJQAPQTCCC-GBXIJSLDSA-N	MTCFGRXMJLQNBG-REOHCLBHSA-N	direct	1	1	1.23958	1	2.01	0.619789	RHEA:24560	0.619789	RHEA:13065
0.306759	PD1841	AYFVYJQAPQTCCC-GBXIJSLDSA-N	MTCFGRXMJLQNBG-REOHCLBHSA-N	direct	1	1	112.781	0.01	2.01	56.3904	RHEA:10112	137.991	RHEA:36264
0.306759	PD1841	AYFVYJQAPQTCCC-GBXIJSLDSA-N	MTCFGRXMJLQNBG-REOHCLBHSA-N	direct	1	1	112.781	0.01	2.01	56.3904	RHEA:10112	137.991	ACSERLY-RXN
0.294059	PD0598	AYFVYJQAPQTCCC-GBXIJSLDSA-N	MTCFGRXMJLQNBG-REOHCLBHSA-N	direct	1	1	95.2324	0.01	2.01	47.6162	RXN-15784	86.4283	RXN-11484
0.286955	PD1504	AYFVYJQAPQTCCC-GBXIJSLDSA-N	MTCFGRXMJLQNBG-REOHCLBHSA-N	direct	1	1	86.357	0.01	2.01	43.1785	RXN-16919	106.979	MALONYL-COA-ACP-TRANSACYL-RXN
0.285013	PD0932	AYFVYJQAPQTCCC-GBXIJSLDSA-N	MTCFGRXMJLQNBG-UWTATZPHSA-N	direct	1	1	0.840433	1	2.01	0.420216	RHEA:43009	0.468521	RHEA:18683
0.285013	PD0932	AYFVYJQAPQTCCC-GBXIJSLDSA-N	MTCFGRXMJLQNBG-UWTATZPHSA-N	direct	1	1	0.840433	1	2.01	0.420216	RHEA:13978	0.468521	RHEA:18683
0.280873	PD1046	AYFVYJQAPQTCCC-GBXIJSLDSA-N	MTCFGRXMJLQNBG-REOHCLBHSA-N	direct	1	1	79.2653	0.01	2.01	39.6326	RHEA:10982	53.214	RHEA:22109
0.280873	PD1046	AYFVYJQAPQTCCC-GBXIJSLDSA-N	MTCFGRXMJLQNBG-REOHCLBHSA-N	direct	1	1	79.2653	0.01	2.01	39.6326	RHEA:10982	53.214	RHEA:40673
0.280873	PD1046	AYFVYJQAPQTCCC-GBXIJSLDSA-N	MTCFGRXMJLQNBG-REOHCLBHSA-N	direct	1	1	79.2653	0.01	2.01	39.6326	RHEA:10982	53.214	RHEA:39978
0.280873	PD1046	AYFVYJQAPQTCCC-GBXIJSLDSA-N	MTCFGRXMJLQNBG-REOHCLBHSA-N	direct	1	1	79.2653	0.01	2.01	39.6326	RHEA:10982	53.214	RHEA:40676
0.280873	PD1046	AYFVYJQAPQTCCC-GBXIJSLDSA-N	MTCFGRXMJLQNBG-REOHCLBHSA-N	direct	1	1	79.2653	0.01	2.01	39.6326	RHEA:10982	53.214	RHEA:39968
0.280873	PD1046	AYFVYJQAPQTCCC-GBXIJSLDSA-N	MTCFGRXMJLQNBG-REOHCLBHSA-N	direct	1	1	79.2653	0.01	2.01	39.6326	RHEA:10982	53.214	RHEA:19169
0.280873	PD1046	AYFVYJQAPQTCCC-GBXIJSLDSA-N	MTCFGRXMJLQNBG-REOHCLBHSA-N	direct	1	1	79.2653	0.01	2.01	39.6326	RHEA:10982	53.214	RHEA:40663
0.280873	PD1046	AYFVYJQAPQTCCC-GBXIJSLDSA-N	MTCFGRXMJLQNBG-REOHCLBHSA-N	direct	1	1	79.2653	0.01	2.01	39.6326	RHEA:10982	53.214	RHEA:40668
0.280873	PD1046	AYFVYJQAPQTCCC-GBXIJSLDSA-N	MTCFGRXMJLQNBG-REOHCLBHSA-N	direct	1	1	79.2653	0.01	2.01	39.6326	RHEA:19169	53.214	RHEA:22109
0.280873	PD1046	AYFVYJQAPQTCCC-GBXIJSLDSA-N	MTCFGRXMJLQNBG-REOHCLBHSA-N	direct	1	1	79.2653	0.01	2.01	39.6326	RHEA:19169	53.214	RHEA:40673
0.280873	PD1046	AYFVYJQAPQTCCC-GBXIJSLDSA-N	MTCFGRXMJLQNBG-REOHCLBHSA-N	direct	1	1	79.2653	0.01	2.01	39.6326	RHEA:19169	53.214	RHEA:39978
0.280873	PD1046	AYFVYJQAPQTCCC-GBXIJSLDSA-N	MTCFGRXMJLQNBG-REOHCLBHSA-N	direct	1	1	79.2653	0.01	2.01	39.6326	RHEA:19169	53.214	RHEA:40676
0.280873	PD1046	AYFVYJQAPQTCCC-GBXIJSLDSA-N	MTCFGRXMJLQNBG-REOHCLBHSA-N	direct	1	1	79.2653	0.01	2.01	39.6326	RHEA:19169	53.214	RHEA:39968
0.280873	PD1046	AYFVYJQAPQTCCC-GBXIJSLDSA-N	MTCFGRXMJLQNBG-REOHCLBHSA-N	direct	1	1	79.2653	0.01	2.01	39.6326	RHEA:19169	53.214	RHEA:40663
0.280873	PD1046	AYFVYJQAPQTCCC-GBXIJSLDSA-N	MTCFGRXMJLQNBG-REOHCLBHSA-N	direct	1	1	79.2653	0.01	2.01	39.6326	RHEA:19169	53.214	RHEA:40668
0.280873	PD1046	AYFVYJQAPQTCCC-GBXIJSLDSA-N	MTCFGRXMJLQNBG-REOHCLBHSA-N	direct	1	1	79.2653	0.01	2.01	39.6326	RHEA:40663	53.214	RHEA:22109
0.280873	PD1046	AYFVYJQAPQTCCC-GBXIJSLDSA-N	MTCFGRXMJLQNBG-REOHCLBHSA-N	direct	1	1	79.2653	0.01	2.01	39.6326	RHEA:40663	53.214	RHEA:40673
0.280873	PD1046	AYFVYJQAPQTCCC-GBXIJSLDSA-N	MTCFGRXMJLQNBG-REOHCLBHSA-N	direct	1	1	79.2653	0.01	2.01	39.6326	RHEA:40663	53.214	RHEA:39978
0.280873	PD1046	AYFVYJQAPQTCCC-GBXIJSLDSA-N	MTCFGRXMJLQNBG-REOHCLBHSA-N	direct	1	1	79.2653	0.01	2.01	39.6326	RHEA:40663	53.214	RHEA:40676
0.280873	PD1046	AYFVYJQAPQTCCC-GBXIJSLDSA-N	MTCFGRXMJLQNBG-REOHCLBHSA-N	direct	1	1	79.2653	0.01	2.01	39.6326	RHEA:40663	53.214	RHEA:39968
0.280873	PD1046	AYFVYJQAPQTCCC-GBXIJSLDSA-N	MTCFGRXMJLQNBG-REOHCLBHSA-N	direct	1	1	79.2653	0.01	2.01	39.6326	RHEA:40663	53.214	RHEA:19169
0.280873	PD1046	AYFVYJQAPQTCCC-GBXIJSLDSA-N	MTCFGRXMJLQNBG-REOHCLBHSA-N	direct	1	1	79.2653	0.01	2.01	39.6326	RHEA:40663	53.214	RHEA:40668
0.280873	PD1046	AYFVYJQAPQTCCC-GBXIJSLDSA-N	MTCFGRXMJLQNBG-UWTATZPHSA-N	direct	1	1	79.2653	0.01	2.01	39.6326	RHEA:43009	53.214	RHEA:22109
0.280873	PD1046	AYFVYJQAPQTCCC-GBXIJSLDSA-N	MTCFGRXMJLQNBG-UWTATZPHSA-N	direct	1	1	79.2653	0.01	2.01	39.6326	RHEA:43009	53.214	RHEA:40673
0.280873	PD1046	AYFVYJQAPQTCCC-GBXIJSLDSA-N	MTCFGRXMJLQNBG-UWTATZPHSA-N	direct	1	1	79.2653	0.01	2.01	39.6326	RHEA:43009	53.214	RHEA:39978
0.280873	PD1046	AYFVYJQAPQTCCC-GBXIJSLDSA-N	MTCFGRXMJLQNBG-UWTATZPHSA-N	direct	1	1	79.2653	0.01	2.01	39.6326	RHEA:43009	53.214	RHEA:40676
0.280873	PD1046	AYFVYJQAPQTCCC-GBXIJSLDSA-N	MTCFGRXMJLQNBG-UWTATZPHSA-N	direct	1	1	79.2653	0.01	2.01	39.6326	RHEA:43009	53.214	RHEA:39968
0.280873	PD1046	AYFVYJQAPQTCCC-GBXIJSLDSA-N	MTCFGRXMJLQNBG-UWTATZPHSA-N	direct	1	1	79.2653	0.01	2.01	39.6326	RHEA:43009	53.214	RHEA:19169
0.280873	PD1046	AYFVYJQAPQTCCC-GBXIJSLDSA-N	MTCFGRXMJLQNBG-UWTATZPHSA-N	direct	1	1	79.2653	0.01	2.01	39.6326	RHEA:43009	53.214	RHEA:40663
0.280873	PD1046	AYFVYJQAPQTCCC-GBXIJSLDSA-N	MTCFGRXMJLQNBG-UWTATZPHSA-N	direct	1	1	79.2653	0.01	2.01	39.6326	RHEA:43009	53.214	RHEA:40668
0.280873	PD1046	AYFVYJQAPQTCCC-GBXIJSLDSA-N	MTCFGRXMJLQNBG-UWTATZPHSA-N	direct	1	1	79.2653	0.01	2.01	39.6326	RHEA:13978	53.214	RHEA:22109
0.280873	PD1046	AYFVYJQAPQTCCC-GBXIJSLDSA-N	MTCFGRXMJLQNBG-UWTATZPHSA-N	direct	1	1	79.2653	0.01	2.01	39.6326	RHEA:13978	53.214	RHEA:40673
0.280873	PD1046	AYFVYJQAPQTCCC-GBXIJSLDSA-N	MTCFGRXMJLQNBG-UWTATZPHSA-N	direct	1	1	79.2653	0.01	2.01	39.6326	RHEA:13978	53.214	RHEA:39978
0.280873	PD1046	AYFVYJQAPQTCCC-GBXIJSLDSA-N	MTCFGRXMJLQNBG-UWTATZPHSA-N	direct	1	1	79.2653	0.01	2.01	39.6326	RHEA:13978	53.214	RHEA:40676
0.280873	PD1046	AYFVYJQAPQTCCC-GBXIJSLDSA-N	MTCFGRXMJLQNBG-UWTATZPHSA-N	direct	1	1	79.2653	0.01	2.01	39.6326	RHEA:13978	53.214	RHEA:39968
0.280873	PD1046	AYFVYJQAPQTCCC-GBXIJSLDSA-N	MTCFGRXMJLQNBG-UWTATZPHSA-N	direct	1	1	79.2653	0.01	2.01	39.6326	RHEA:13978	53.214	RHEA:19169
0.280873	PD1046	AYFVYJQAPQTCCC-GBXIJSLDSA-N	MTCFGRXMJLQNBG-UWTATZPHSA-N	direct	1	1	79.2653	0.01	2.01	39.6326	RHEA:13978	53.214	RHEA:40663
0.280873	PD1046	AYFVYJQAPQTCCC-GBXIJSLDSA-N	MTCFGRXMJLQNBG-UWTATZPHSA-N	direct	1	1	79.2653	0.01	2.01	39.6326	RHEA:13978	53.214	RHEA:40668
0.276468	PD0598	AYFVYJQAPQTCCC-GBXIJSLDSA-N	MTCFGRXMJLQNBG-REOHCLBHSA-N	direct	1	1	74.4082	0.01	2.01	37.2041	RHEA:14764	86.4283	RXN-11484
0.266517	PD1548	AYFVYJQAPQTCCC-GBXIJSLDSA-N	MTCFGRXMJLQNBG-REOHCLBHSA-N	direct	1	1	64.2604	0.01	2.01	32.1302	RXN-16918	79.4881	RHEA:10112
0.2625	PD1501	AYFVYJQAPQTCCC-GBXIJSLDSA-N	MTCFGRXMJLQNBG-REOHCLBHSA-N	direct	1	1	60.4731	0.01	2.01	30.2366	RXN-16919	200	RHEA:14167
0.258126	PD0905	AYFVYJQAPQTCCC-GBXIJSLDSA-N	MTCFGRXMJLQNBG-REOHCLBHSA-N	direct	1	1	56.5417	0.01	2.01	28.2708	RHEA:21209	40.6003	RHEA:15901
0.258126	PD0905	AYFVYJQAPQTCCC-GBXIJSLDSA-N	MTCFGRXMJLQNBG-UWTATZPHSA-N	direct	1	1	56.5417	0.01	2.01	28.2708	RHEA:24874	40.6003	RHEA:15901
0.256781	PD0233	AYFVYJQAPQTCCC-GBXIJSLDSA-N	MTCFGRXMJLQNBG-REOHCLBHSA-N	direct	1	1	55.3723	0.01	2.01	27.6861	RHEA:30572	200	RHEA:33629
0.244189	PD1296	AYFVYJQAPQTCCC-GBXIJSLDSA-N	MTCFGRXMJLQNBG-REOHCLBHSA-N	direct	1	1	45.2841	0.01	2.01	22.6421	RXN-16919	200	RHEA:23177
0.239339	PD0233	AYFVYJQAPQTCCC-GBXIJSLDSA-N	MTCFGRXMJLQNBG-REOHCLBHSA-N	direct	1	1	41.7924	0.01	2.01	20.8962	RXN-16919	200	RHEA:33629
0.232559	PD1296	AYFVYJQAPQTCCC-GBXIJSLDSA-N	MTCFGRXMJLQNBG-REOHCLBHSA-N	direct	1	1	37.2542	0.01	2.01	18.6271	RXN-16906	200	RHEA:23177
0.22018	PD0233	AYFVYJQAPQTCCC-GBXIJSLDSA-N	MTCFGRXMJLQNBG-REOHCLBHSA-N	direct	1	1	29.9332	0.01	2.01	14.9666	RXN-17159	200	RHEA:33629
0.218409	PD1501	AYFVYJQAPQTCCC-GBXIJSLDSA-N	MTCFGRXMJLQNBG-REOHCLBHSA-N	direct	1	1	28.9816	0.01	2.01	14.4908	RXN-16693	200	RHEA:14167
0.217578	PD1142	AYFVYJQAPQTCCC-GBXIJSLDSA-N	MTCFGRXMJLQNBG-REOHCLBHSA-N	direct	1	1	28.5433	0.01	2.01	14.2716	RXN-16693	42.0334	RXN-16629
0.217578	PD1142	AYFVYJQAPQTCCC-GBXIJSLDSA-N	MTCFGRXMJLQNBG-REOHCLBHSA-N	direct	1	1	28.5433	0.01	2.01	14.2716	RXN-16693	42.0334	RXN-16615
0.217578	PD1142	AYFVYJQAPQTCCC-GBXIJSLDSA-N	MTCFGRXMJLQNBG-REOHCLBHSA-N	direct	1	1	28.5433	0.01	2.01	14.2716	RXN-16693	42.0334	RXN-16625
0.217578	PD1142	AYFVYJQAPQTCCC-GBXIJSLDSA-N	MTCFGRXMJLQNBG-REOHCLBHSA-N	direct	1	1	28.5433	0.01	2.01	14.2716	RXN-16693	42.0334	RXN-16621
0.217578	PD1142	AYFVYJQAPQTCCC-GBXIJSLDSA-N	MTCFGRXMJLQNBG-REOHCLBHSA-N	direct	1	1	28.5433	0.01	2.01	14.2716	RXN-16693	40.6799	RHEA:14167
0.217352	PD0211	AYFVYJQAPQTCCC-GBXIJSLDSA-N		flat tautomer	1	0	0.111035	0.01	2.01	0.0555173	RHEA:19626	76.9245	RHEA:21797
0.217352	PD0211	AYFVYJQAPQTCCC-GBXIJSLDSA-N		flat tautomer	1	0	0.111035	0.01	2.01	0.0555173	RHEA:19626	76.9245	RHEA:21358
0.217352	PD0211	AYFVYJQAPQTCCC-GBXIJSLDSA-N		flat tautomer	1	0	0.111035	0.01	2.01	0.0555173	RHEA:26209	76.9245	RHEA:21797
0.217352	PD0211	AYFVYJQAPQTCCC-GBXIJSLDSA-N		flat tautomer	1	0	0.111035	0.01	2.01	0.0555173	RHEA:26209	76.9245	RHEA:21358
0.216938	PD1296	AYFVYJQAPQTCCC-GBXIJSLDSA-N	MTCFGRXMJLQNBG-REOHCLBHSA-N	direct	1	1	28.2092	0.01	2.01	14.1046	RHEA:28571	200	RHEA:23177
0.21598	PD1296	AYFVYJQAPQTCCC-GBXIJSLDSA-N	MTCFGRXMJLQNBG-REOHCLBHSA-N	direct	1	1	27.714	0.01	2.01	13.857	RXN-17159	200	RHEA:23177
0.211591	PD0233	AYFVYJQAPQTCCC-GBXIJSLDSA-N	MTCFGRXMJLQNBG-REOHCLBHSA-N	direct	1	1	25.5289	0.01	2.01	12.7645	RHEA:28571	200	RHEA:33629
0.203305	PD1311	AYFVYJQAPQTCCC-GBXIJSLDSA-N	MTCFGRXMJLQNBG-REOHCLBHSA-N	direct	1	1	21.7589	0.01	2.01	10.8794	RXN-15678	17.7645	RXN-18314
0.203305	PD1311	AYFVYJQAPQTCCC-GBXIJSLDSA-N	MTCFGRXMJLQNBG-REOHCLBHSA-N	direct	1	1	21.7589	0.01	2.01	10.8794	RXN-15678	17.0022	RXN-15667
0.203305	PD1311	AYFVYJQAPQTCCC-GBXIJSLDSA-N	MTCFGRXMJLQNBG-REOHCLBHSA-N	direct	1	1	21.7589	0.01	2.01	10.8794	RXN-15678	16.2733	RXN-15642
0.203305	PD1311	AYFVYJQAPQTCCC-GBXIJSLDSA-N	MTCFGRXMJLQNBG-REOHCLBHSA-N	direct	1	1	21.7589	0.01	2.01	10.8794	RXN-15678	15.983	RXN-16089
0.181543	PD0233	AYFVYJQAPQTCCC-GBXIJSLDSA-N	MTCFGRXMJLQNBG-REOHCLBHSA-N	direct	1	1	13.8344	0.01	2.01	6.91721	RXN-15951	200	RHEA:33629
0.181294	PD1296	AYFVYJQAPQTCCC-GBXIJSLDSA-N	MTCFGRXMJLQNBG-REOHCLBHSA-N	direct	1	1	13.7589	0.01	2.01	6.87943	RXN-15951	200	RHEA:23177
0.175868	PD0098	AYFVYJQAPQTCCC-GBXIJSLDSA-N	MTCFGRXMJLQNBG-REOHCLBHSA-N	direct	1	1	12.1841	0.01	2.01	6.09205	RHEA:19169	28.0376	ACSERLY-RXN
0.175868	PD0098	AYFVYJQAPQTCCC-GBXIJSLDSA-N	MTCFGRXMJLQNBG-REOHCLBHSA-N	direct	1	1	12.1841	0.01	2.01	6.09205	RHEA:40663	28.0376	ACSERLY-RXN
0.175647	PD1358	AYFVYJQAPQTCCC-GBXIJSLDSA-N	MTCFGRXMJLQNBG-REOHCLBHSA-N	direct	1	1	12.123	0.01	2.01	6.06148	RHEA:19126	200	RHEA:14329
0.175647	PD1358	AYFVYJQAPQTCCC-GBXIJSLDSA-N	MTCFGRXMJLQNBG-REOHCLBHSA-N	direct	1	1	12.123	0.01	2.01	6.06148	RHEA:19126	200	RHEA:16574
0.166666	PD0425	AYFVYJQAPQTCCC-GBXIJSLDSA-N	MTCFGRXMJLQNBG-REOHCLBHSA-N	direct	1	1	9.82728	0.01	2.01	4.91364	RHEA:24560	200	RHEA:13510
0.166666	PD0425	AYFVYJQAPQTCCC-GBXIJSLDSA-N	MTCFGRXMJLQNBG-REOHCLBHSA-N	direct	1	1	9.82728	0.01	2.01	4.91364	RHEA:24560	200	RHEA:13727
0.165387	PD1141	AYFVYJQAPQTCCC-GBXIJSLDSA-N	MTCFGRXMJLQNBG-REOHCLBHSA-N	direct	1	1	9.52894	0.01	2.01	4.76447	RHEA:29877	11.4295	RHEA:21018
0.163589	PD1318	AYFVYJQAPQTCCC-GBXIJSLDSA-N	MTCFGRXMJLQNBG-REOHCLBHSA-N	direct	1	1	9.12133	0.01	2.01	4.56067	RXN0-2161	200	SERINE--TRNA-LIGASE-RXN
0.163589	PD1318	AYFVYJQAPQTCCC-GBXIJSLDSA-N	MTCFGRXMJLQNBG-REOHCLBHSA-N	direct	1	1	9.12133	0.01	2.01	4.56067	SERINE--TRNA-LIGASE-RXN	200	RXN0-2161
0.15745	PD1358	AYFVYJQAPQTCCC-GBXIJSLDSA-N	MTCFGRXMJLQNBG-REOHCLBHSA-N	direct	1	1	7.82728	0.01	2.01	3.91364	RHEA:22853	200	RHEA:14329
0.15745	PD1358	AYFVYJQAPQTCCC-GBXIJSLDSA-N	MTCFGRXMJLQNBG-REOHCLBHSA-N	direct	1	1	7.82728	0.01	2.01	3.91364	RHEA:22853	200	RHEA:16574
0.148449	PD0647	AYFVYJQAPQTCCC-GBXIJSLDSA-N	MTCFGRXMJLQNBG-REOHCLBHSA-N	direct	1	1	6.18518	0.01	2.01	3.09259	RHEA:24560	10.3969	RHEA:20892
0.148449	PD0647	AYFVYJQAPQTCCC-GBXIJSLDSA-N	MTCFGRXMJLQNBG-REOHCLBHSA-N	direct	1	1	6.18518	0.01	2.01	3.09259	RHEA:24560	10.2899	RHEA:33154
0.147325	PD1548	AYFVYJQAPQTCCC-GBXIJSLDSA-N	MTCFGRXMJLQNBG-UWTATZPHSA-N	direct	1	1	6	0.01	2.01	3	RHEA:43009	79.4881	RHEA:10112
0.147325	PD1548	AYFVYJQAPQTCCC-GBXIJSLDSA-N	MTCFGRXMJLQNBG-UWTATZPHSA-N	direct	1	1	6	0.01	2.01	3	RHEA:13978	79.4881	RHEA:10112
0.147325	PD0822	AYFVYJQAPQTCCC-GBXIJSLDSA-N	MTCFGRXMJLQNBG-REOHCLBHSA-N	direct	1	1	6	0.01	2.01	3	RHEA:24560	10.6737	RHEA:10750
0.147325	PD0325	AYFVYJQAPQTCCC-GBXIJSLDSA-N	MTCFGRXMJLQNBG-REOHCLBHSA-N	direct	1	1	6	0.01	2.01	3	RHEA:24560	91.5817	RHEA:20892
0.141082	PD1841	AYFVYJQAPQTCCC-GBXIJSLDSA-N	MTCFGRXMJLQNBG-UWTATZPHSA-N	direct	1	1	5.04576	0.01	2.01	2.52288	RHEA:43009	137.991	RHEA:36264
0.141082	PD1841	AYFVYJQAPQTCCC-GBXIJSLDSA-N	MTCFGRXMJLQNBG-UWTATZPHSA-N	direct	1	1	5.04576	0.01	2.01	2.52288	RHEA:43009	137.991	ACSERLY-RXN
0.141082	PD1841	AYFVYJQAPQTCCC-GBXIJSLDSA-N	MTCFGRXMJLQNBG-UWTATZPHSA-N	direct	1	1	5.04576	0.01	2.01	2.52288	RHEA:13978	137.991	RHEA:36264
0.141082	PD1841	AYFVYJQAPQTCCC-GBXIJSLDSA-N	MTCFGRXMJLQNBG-UWTATZPHSA-N	direct	1	1	5.04576	0.01	2.01	2.52288	RHEA:13978	137.991	ACSERLY-RXN
0.141082	PD1263	AYFVYJQAPQTCCC-GBXIJSLDSA-N	MTCFGRXMJLQNBG-REOHCLBHSA-N	direct	1	1	5.04576	0.01	2.01	2.52288	RHEA:24560	200	RHEA:15471
0.140935		AYFVYJQAPQTCCC-GBXIJSLDSA-N	MTCFGRXMJLQNBG-UHFFFAOYSA-N	direct	1	1	1	0.1	1.01		3.1.4.13-RXN
0.140935		AYFVYJQAPQTCCC-GBXIJSLDSA-N	MTCFGRXMJLQNBG-REOHCLBHSA-N	direct	1	1	1	0.1	1.01		RHEA:33685
0.140935		AYFVYJQAPQTCCC-GBXIJSLDSA-N	MTCFGRXMJLQNBG-REOHCLBHSA-N	direct	1	1	1	0.1	1.01		RHEA:23766
0.140935		AYFVYJQAPQTCCC-GBXIJSLDSA-N	MTCFGRXMJLQNBG-REOHCLBHSA-N	direct	1	1	1	0.1	1.01		RHEA:21193
0.140935		AYFVYJQAPQTCCC-GBXIJSLDSA-N	MTCFGRXMJLQNBG-REOHCLBHSA-N	direct	1	1	1	0.1	1.01		RHEA:13374
0.140935		AYFVYJQAPQTCCC-GBXIJSLDSA-N	MTCFGRXMJLQNBG-REOHCLBHSA-N	direct	1	1	1	0.1	1.01		RXN-17371
0.140935		AYFVYJQAPQTCCC-GBXIJSLDSA-N	MTCFGRXMJLQNBG-REOHCLBHSA-N	direct	1	1	1	0.1	1.01		ENTMULTI-RXN
0.140935		AYFVYJQAPQTCCC-GBXIJSLDSA-N	MTCFGRXMJLQNBG-REOHCLBHSA-N	direct	1	1	1	0.1	1.01		RXN-7
0.140935		AYFVYJQAPQTCCC-GBXIJSLDSA-N	MTCFGRXMJLQNBG-REOHCLBHSA-N	direct	1	1	1	0.1	1.01		RHEA:22656
0.140935		AYFVYJQAPQTCCC-GBXIJSLDSA-N	MTCFGRXMJLQNBG-REOHCLBHSA-N	direct	1	1	1	0.1	1.01		RHEA:34598
0.140935		AYFVYJQAPQTCCC-GBXIJSLDSA-N	MTCFGRXMJLQNBG-REOHCLBHSA-N	direct	1	1	1	0.1	1.01		RHEA:35677
0.140935		AYFVYJQAPQTCCC-GBXIJSLDSA-N	MTCFGRXMJLQNBG-REOHCLBHSA-N	direct	1	1	1	0.1	1.01		RHEA:38931
0.140935		AYFVYJQAPQTCCC-GBXIJSLDSA-N	MTCFGRXMJLQNBG-REOHCLBHSA-N	direct	1	1	1	0.1	1.01		RHEA:17113
0.140935		AYFVYJQAPQTCCC-GBXIJSLDSA-N	MTCFGRXMJLQNBG-REOHCLBHSA-N	direct	1	1	1	0.1	1.01		RHEA:41600
0.140935		AYFVYJQAPQTCCC-GBXIJSLDSA-N	MTCFGRXMJLQNBG-REOHCLBHSA-N	direct	1	1	1	0.1	1.01		RHEA:35682
0.140935		AYFVYJQAPQTCCC-GBXIJSLDSA-N	MTCFGRXMJLQNBG-REOHCLBHSA-N	direct	1	1	1	0.1	1.01		RHEA:41500
0.140935		AYFVYJQAPQTCCC-GBXIJSLDSA-N	MTCFGRXMJLQNBG-REOHCLBHSA-N	direct	1	1	1	0.1	1.01		RHEA:41489
0.140935		AYFVYJQAPQTCCC-GBXIJSLDSA-N	MTCFGRXMJLQNBG-REOHCLBHSA-N	direct	1	1	1	0.1	1.01		RHEA:41493
0.140935		AYFVYJQAPQTCCC-GBXIJSLDSA-N	MTCFGRXMJLQNBG-REOHCLBHSA-N	direct	1	1	1	0.1	1.01		RHEA:20884
0.140935		AYFVYJQAPQTCCC-GBXIJSLDSA-N	MTCFGRXMJLQNBG-REOHCLBHSA-N	direct	1	1	1	0.1	1.01		RXN-974
0.140935		AYFVYJQAPQTCCC-GBXIJSLDSA-N	MTCFGRXMJLQNBG-REOHCLBHSA-N	direct	1	1	1	0.1	1.01		RXN-17831
0.140935		AYFVYJQAPQTCCC-GBXIJSLDSA-N	MTCFGRXMJLQNBG-REOHCLBHSA-N	direct	1	1	1	0.1	1.01		RXN-11607
0.140935		AYFVYJQAPQTCCC-GBXIJSLDSA-N	MTCFGRXMJLQNBG-REOHCLBHSA-N	direct	1	1	1	0.1	1.01		RXN-15420
0.140935		AYFVYJQAPQTCCC-GBXIJSLDSA-N	MTCFGRXMJLQNBG-REOHCLBHSA-N	direct	1	1	1	0.1	1.01		RHEA:41497
0.140935		AYFVYJQAPQTCCC-GBXIJSLDSA-N	MTCFGRXMJLQNBG-REOHCLBHSA-N	direct	1	1	1	0.1	1.01		RHEA:41604
0.140935		AYFVYJQAPQTCCC-GBXIJSLDSA-N	MTCFGRXMJLQNBG-REOHCLBHSA-N	direct	1	1	1	0.1	1.01		RHEA:40797
0.140935		AYFVYJQAPQTCCC-GBXIJSLDSA-N	MTCFGRXMJLQNBG-REOHCLBHSA-N	direct	1	1	1	0.1	1.01		RHEA:41485
0.140935		AYFVYJQAPQTCCC-GBXIJSLDSA-N	MTCFGRXMJLQNBG-REOHCLBHSA-N	direct	1	1	1	0.1	1.01		RHEA:47106
0.140935		AYFVYJQAPQTCCC-GBXIJSLDSA-N	MTCFGRXMJLQNBG-UWTATZPHSA-N	direct	1	1	1	0.1	1.01		RHEA:30108
0.140935		AYFVYJQAPQTCCC-GBXIJSLDSA-N	MTCFGRXMJLQNBG-UWTATZPHSA-N	direct	1	1	1	0.1	1.01		RHEA:27708
0.140935		AYFVYJQAPQTCCC-GBXIJSLDSA-N	JBNUARFQOCGDRK-GBXIJSLDSA-N	direct	1	1	1	0.1	1.01		RHEA:28789
0.140935		AYFVYJQAPQTCCC-GBXIJSLDSA-N	JBNUARFQOCGDRK-GBXIJSLDSA-N	direct	1	1	1	0.1	1.01		RHEA:30659
0.140935		AYFVYJQAPQTCCC-GBXIJSLDSA-N	JBNUARFQOCGDRK-GBXIJSLDSA-N	direct	1	1	1	0.1	1.01		RHEA:28780
0.140935		AYFVYJQAPQTCCC-GBXIJSLDSA-N	ZIWHLYJGRCIXQX-BDAKNGLRSA-N	direct	1	1	1	0.1	1.01		RXN-16681
0.140935		AYFVYJQAPQTCCC-GBXIJSLDSA-N	ZIWHLYJGRCIXQX-BDAKNGLRSA-N	direct	1	1	1	0.1	1.01		RXN-16667
0.140935		AYFVYJQAPQTCCC-GBXIJSLDSA-N	MTCFGRXMJLQNBG-REOHCLBHSA-N	direct	1	1	1	0.1	1.01	0.443697	RHEA:22853
0.140935		AYFVYJQAPQTCCC-GBXIJSLDSA-N	MTCFGRXMJLQNBG-REOHCLBHSA-N	direct	1	1	1	0.1	1.01	0.823909	RHEA:19169
0.140935		AYFVYJQAPQTCCC-GBXIJSLDSA-N	MTCFGRXMJLQNBG-REOHCLBHSA-N	direct	1	1	1	0.1	1.01	0.823909	RHEA:40663
0.140935		AYFVYJQAPQTCCC-GBXIJSLDSA-N	MTCFGRXMJLQNBG-UWTATZPHSA-N	direct	1	1	1	0.1	1.01	0.387216	RHEA:43009
0.140935		AYFVYJQAPQTCCC-GBXIJSLDSA-N	MTCFGRXMJLQNBG-UWTATZPHSA-N	direct	1	1	1	0.1	1.01	0.387216	RHEA:13978
0.140935		AYFVYJQAPQTCCC-GBXIJSLDSA-N	MTCFGRXMJLQNBG-REOHCLBHSA-N	direct	1	1	1	0.1	1.01	0.113509	RHEA:21209
0.140935		AYFVYJQAPQTCCC-GBXIJSLDSA-N	MTCFGRXMJLQNBG-UWTATZPHSA-N	direct	1	1	1	0.1	1.01	0.113509	RHEA:24874
0.140935		AYFVYJQAPQTCCC-GBXIJSLDSA-N	MTCFGRXMJLQNBG-REOHCLBHSA-N	direct	1	1	1	0.1	1.01	0.309804	GLYOHMETRANS-RXN
0.140935		AYFVYJQAPQTCCC-GBXIJSLDSA-N	MTCFGRXMJLQNBG-REOHCLBHSA-N	direct	1	1	1	0.1	1.01	0.853872	RHEA:45826
0.139302	PD0086	AYFVYJQAPQTCCC-GBXIJSLDSA-N	MTCFGRXMJLQNBG-REOHCLBHSA-N	direct	1	1	4.79588	0.01	2.01	2.39794	RHEA:24560	200	RHEA:23282
0.139302	PD0086	AYFVYJQAPQTCCC-GBXIJSLDSA-N	MTCFGRXMJLQNBG-REOHCLBHSA-N	direct	1	1	4.79588	0.01	2.01	2.39794	RHEA:24560	200	RHEA:17328
0.137872	PD1769	AYFVYJQAPQTCCC-GBXIJSLDSA-N	MTCFGRXMJLQNBG-REOHCLBHSA-N	direct	1	1	4.60206	0.01	2.01	2.30103	RHEA:24560	7.83863	RHEA:33154
0.137872	PD1769	AYFVYJQAPQTCCC-GBXIJSLDSA-N	MTCFGRXMJLQNBG-REOHCLBHSA-N	direct	1	1	4.60206	0.01	2.01	2.30103	RHEA:24560	7.24872	RXN-14735
0.133123	PD1770	AYFVYJQAPQTCCC-GBXIJSLDSA-N	MTCFGRXMJLQNBG-REOHCLBHSA-N	direct	1	1	4	0.01	2.01	2	RHEA:24560	3	RHEA:13510
0.133123	PD1770	AYFVYJQAPQTCCC-GBXIJSLDSA-N	MTCFGRXMJLQNBG-REOHCLBHSA-N	direct	1	1	4	0.01	2.01	2	RHEA:24560	3	RHEA:13727
0.130091	PD1388	AYFVYJQAPQTCCC-GBXIJSLDSA-N	MTCFGRXMJLQNBG-REOHCLBHSA-N	direct	1	1	3.64782	0.01	2.01	1.82391	RHEA:24560	200	RHEA:30633
0.130091	PD1388	AYFVYJQAPQTCCC-GBXIJSLDSA-N	MTCFGRXMJLQNBG-REOHCLBHSA-N	direct	1	1	3.64782	0.01	2.01	1.82391	RHEA:24560	200	RXN-11790
0.124063	PD0174	AYFVYJQAPQTCCC-GBXIJSLDSA-N	MTCFGRXMJLQNBG-REOHCLBHSA-N	direct	1	1	3.01728	0.01	2.01	1.50864	RHEA:21209	3.5544	PGPPHOSPHA-RXN
0.124063	PD0174	AYFVYJQAPQTCCC-GBXIJSLDSA-N	MTCFGRXMJLQNBG-UWTATZPHSA-N	direct	1	1	3.01728	0.01	2.01	1.50864	RHEA:24874	3.5544	PGPPHOSPHA-RXN
0.123501	PD0098	AYFVYJQAPQTCCC-GBXIJSLDSA-N	MTCFGRXMJLQNBG-UWTATZPHSA-N	direct	1	1	2.96297	0.01	2.01	1.48149	RHEA:43009	28.0376	ACSERLY-RXN
0.123501	PD0098	AYFVYJQAPQTCCC-GBXIJSLDSA-N	MTCFGRXMJLQNBG-UWTATZPHSA-N	direct	1	1	2.96297	0.01	2.01	1.48149	RHEA:13978	28.0376	ACSERLY-RXN
0.120811	PD0031	AYFVYJQAPQTCCC-GBXIJSLDSA-N	MTCFGRXMJLQNBG-UWTATZPHSA-N	direct	1	1	2.71309	0.01	2.01	1.35655	RHEA:43009	63.9914	RHEA:14316
0.120811	PD0031	AYFVYJQAPQTCCC-GBXIJSLDSA-N	MTCFGRXMJLQNBG-UWTATZPHSA-N	direct	1	1	2.71309	0.01	2.01	1.35655	RHEA:13978	63.9914	RHEA:14316
0.118046	PD0102	AYFVYJQAPQTCCC-GBXIJSLDSA-N	MTCFGRXMJLQNBG-REOHCLBHSA-N	direct	1	1	2.47314	0.01	2.01	1.23657	RHEA:21209	200	VALINE--TRNA-LIGASE-RXN
0.118046	PD0102	AYFVYJQAPQTCCC-GBXIJSLDSA-N	MTCFGRXMJLQNBG-UWTATZPHSA-N	direct	1	1	2.47314	0.01	2.01	1.23657	RHEA:24874	200	VALINE--TRNA-LIGASE-RXN
0.117179	PD0715	AYFVYJQAPQTCCC-GBXIJSLDSA-N	MTCFGRXMJLQNBG-UWTATZPHSA-N	direct	1	1	2.40132	0.01	2.01	1.20066	RHEA:43009	200	RHEA:13804
0.117179	PD0715	AYFVYJQAPQTCCC-GBXIJSLDSA-N	MTCFGRXMJLQNBG-UWTATZPHSA-N	direct	1	1	2.40132	0.01	2.01	1.20066	RHEA:13978	200	RHEA:13804
0.112815	PD1273	AYFVYJQAPQTCCC-GBXIJSLDSA-N	MTCFGRXMJLQNBG-REOHCLBHSA-N	direct	1	1	2.06303	0.01	2.01	1.03152	RHEA:22853	200	RHEA:15759
0.112815	PD1273	AYFVYJQAPQTCCC-GBXIJSLDSA-N	MTCFGRXMJLQNBG-REOHCLBHSA-N	direct	1	1	2.06303	0.01	2.01	1.03152	RHEA:22853	200	RHEA:15762
0.112815	PD1273	AYFVYJQAPQTCCC-GBXIJSLDSA-N	MTCFGRXMJLQNBG-REOHCLBHSA-N	direct	1	1	2.06303	0.01	2.01	1.03152	RHEA:22853	200	RHEA:23777
0.112815	PD1273	AYFVYJQAPQTCCC-GBXIJSLDSA-N	MTCFGRXMJLQNBG-REOHCLBHSA-N	direct	1	1	2.06303	0.01	2.01	1.03152	RHEA:22853	200	HOMOSERDEHYDROG-RXN
0.112561	PD1756	AYFVYJQAPQTCCC-GBXIJSLDSA-N	MTCFGRXMJLQNBG-REOHCLBHSA-N	direct	1	1	2.04455	0.01	2.01	1.02228	RHEA:30572	2.30103	RHEA:23683
0.111943	PD0074	AYFVYJQAPQTCCC-GBXIJSLDSA-N	MTCFGRXMJLQNBG-UWTATZPHSA-N	direct	1	1	2	0.01	2.01	1	RHEA:43009	200	RHEA:20936
0.111943	PD0074	AYFVYJQAPQTCCC-GBXIJSLDSA-N	MTCFGRXMJLQNBG-UWTATZPHSA-N	direct	1	1	2	0.01	2.01	1	RHEA:43009	200	RHEA:24810
0.111943	PD0074	AYFVYJQAPQTCCC-GBXIJSLDSA-N	MTCFGRXMJLQNBG-UWTATZPHSA-N	direct	1	1	2	0.01	2.01	1	RHEA:43009	200	RHEA:27696
0.111943	PD0074	AYFVYJQAPQTCCC-GBXIJSLDSA-N	MTCFGRXMJLQNBG-UWTATZPHSA-N	direct	1	1	2	0.01	2.01	1	RHEA:13978	200	RHEA:20936
0.111943	PD0074	AYFVYJQAPQTCCC-GBXIJSLDSA-N	MTCFGRXMJLQNBG-UWTATZPHSA-N	direct	1	1	2	0.01	2.01	1	RHEA:13978	200	RHEA:24810
0.111943	PD0074	AYFVYJQAPQTCCC-GBXIJSLDSA-N	MTCFGRXMJLQNBG-UWTATZPHSA-N	direct	1	1	2	0.01	2.01	1	RHEA:13978	200	RHEA:27696
0.106651	PD1582	AYFVYJQAPQTCCC-GBXIJSLDSA-N	MTCFGRXMJLQNBG-REOHCLBHSA-N	direct	1	1	1.64782	0.01	2.01	0.823909	RHEA:21209	17.2457	RHEA:15890
0.106651	PD1582	AYFVYJQAPQTCCC-GBXIJSLDSA-N	MTCFGRXMJLQNBG-REOHCLBHSA-N	direct	1	1	1.64782	0.01	2.01	0.823909	RHEA:21209	17.2457	RHEA:18302
0.106651	PD1582	AYFVYJQAPQTCCC-GBXIJSLDSA-N	MTCFGRXMJLQNBG-REOHCLBHSA-N	direct	1	1	1.64782	0.01	2.01	0.823909	RHEA:21209	17.2457	GMP-SYN-GLUT-RXN
0.106651	PD1582	AYFVYJQAPQTCCC-GBXIJSLDSA-N	MTCFGRXMJLQNBG-UWTATZPHSA-N	direct	1	1	1.64782	0.01	2.01	0.823909	RHEA:24874	17.2457	RHEA:15890
0.106651	PD1582	AYFVYJQAPQTCCC-GBXIJSLDSA-N	MTCFGRXMJLQNBG-UWTATZPHSA-N	direct	1	1	1.64782	0.01	2.01	0.823909	RHEA:24874	17.2457	RHEA:18302
0.106651	PD1582	AYFVYJQAPQTCCC-GBXIJSLDSA-N	MTCFGRXMJLQNBG-UWTATZPHSA-N	direct	1	1	1.64782	0.01	2.01	0.823909	RHEA:24874	17.2457	GMP-SYN-GLUT-RXN
0.103161	PD1887	AYFVYJQAPQTCCC-GBXIJSLDSA-N	MTCFGRXMJLQNBG-REOHCLBHSA-N	direct	1	1	1.44249	0.01	2.01	0.721246	RHEA:29877	1.52288	RXN-17323
0.103161	PD1828	AYFVYJQAPQTCCC-GBXIJSLDSA-N	MTCFGRXMJLQNBG-REOHCLBHSA-N	direct	1	1	1.44249	0.01	2.01	0.721246	RXN-16906	51.7852	3.2.1.25-RXN
0.101571	PD_RS13040	AYFVYJQAPQTCCC-GBXIJSLDSA-N	MTCFGRXMJLQNBG-REOHCLBHSA-N	direct	1	1	1.35556	0.01	2.01	0.677781	RHEA:21209	4.41005	RXN-9385
0.101571	PD_RS13040	AYFVYJQAPQTCCC-GBXIJSLDSA-N	MTCFGRXMJLQNBG-REOHCLBHSA-N	direct	1	1	1.35556	0.01	2.01	0.677781	RHEA:21209	4.41005	RXN-18273
0.101571	PD_RS13040	AYFVYJQAPQTCCC-GBXIJSLDSA-N	MTCFGRXMJLQNBG-UWTATZPHSA-N	direct	1	1	1.35556	0.01	2.01	0.677781	RHEA:24874	4.41005	RXN-9385
0.101571	PD_RS13040	AYFVYJQAPQTCCC-GBXIJSLDSA-N	MTCFGRXMJLQNBG-UWTATZPHSA-N	direct	1	1	1.35556	0.01	2.01	0.677781	RHEA:24874	4.41005	RXN-18273
0.100805	PD1447	AYFVYJQAPQTCCC-GBXIJSLDSA-N	MTCFGRXMJLQNBG-REOHCLBHSA-N	direct	1	1	1.31515	0.01	2.01	0.657577	RHEA:21209	200	RHEA:15890
0.100805	PD1447	AYFVYJQAPQTCCC-GBXIJSLDSA-N	MTCFGRXMJLQNBG-REOHCLBHSA-N	direct	1	1	1.31515	0.01	2.01	0.657577	RHEA:21209	200	RHEA:18302
0.100805	PD1447	AYFVYJQAPQTCCC-GBXIJSLDSA-N	MTCFGRXMJLQNBG-REOHCLBHSA-N	direct	1	1	1.31515	0.01	2.01	0.657577	RHEA:21209	200	GMP-SYN-GLUT-RXN
0.100805	PD1447	AYFVYJQAPQTCCC-GBXIJSLDSA-N	MTCFGRXMJLQNBG-UWTATZPHSA-N	direct	1	1	1.31515	0.01	2.01	0.657577	RHEA:24874	200	RHEA:15890
0.100805	PD1447	AYFVYJQAPQTCCC-GBXIJSLDSA-N	MTCFGRXMJLQNBG-UWTATZPHSA-N	direct	1	1	1.31515	0.01	2.01	0.657577	RHEA:24874	200	RHEA:18302
0.100805	PD1447	AYFVYJQAPQTCCC-GBXIJSLDSA-N	MTCFGRXMJLQNBG-UWTATZPHSA-N	direct	1	1	1.31515	0.01	2.01	0.657577	RHEA:24874	200	GMP-SYN-GLUT-RXN
0.100805	PD0841	AYFVYJQAPQTCCC-GBXIJSLDSA-N	MTCFGRXMJLQNBG-UWTATZPHSA-N	direct	1	1	1.31515	0.01	2.01	0.657577	RHEA:43009	168.013	GLYCINE--TRNA-LIGASE-RXN
0.100805	PD0841	AYFVYJQAPQTCCC-GBXIJSLDSA-N	MTCFGRXMJLQNBG-UWTATZPHSA-N	direct	1	1	1.31515	0.01	2.01	0.657577	RHEA:13978	168.013	GLYCINE--TRNA-LIGASE-RXN
0.0972087	PD1277	AYFVYJQAPQTCCC-GBXIJSLDSA-N	MTCFGRXMJLQNBG-REOHCLBHSA-N	direct	1	1	1.13727	0.01	2.01	0.568636	RHEA:21209	93.6198	RXN-16649
0.0972087	PD1277	AYFVYJQAPQTCCC-GBXIJSLDSA-N	MTCFGRXMJLQNBG-REOHCLBHSA-N	direct	1	1	1.13727	0.01	2.01	0.568636	RHEA:21209	93.6198	BETA-LACTAMASE-RXN
0.0972087	PD1277	AYFVYJQAPQTCCC-GBXIJSLDSA-N	MTCFGRXMJLQNBG-UWTATZPHSA-N	direct	1	1	1.13727	0.01	2.01	0.568636	RHEA:24874	93.6198	RXN-16649
0.0972087	PD1277	AYFVYJQAPQTCCC-GBXIJSLDSA-N	MTCFGRXMJLQNBG-UWTATZPHSA-N	direct	1	1	1.13727	0.01	2.01	0.568636	RHEA:24874	93.6198	BETA-LACTAMASE-RXN
0.0965265	PD0827	AYFVYJQAPQTCCC-GBXIJSLDSA-N	MTCFGRXMJLQNBG-REOHCLBHSA-N	direct	1	1	1.10568	0.01	2.01	0.552842	RHEA:29877	200	RHEA:17453
0.0958543	PD2041	AYFVYJQAPQTCCC-GBXIJSLDSA-N	MTCFGRXMJLQNBG-REOHCLBHSA-N	direct	1	1	1.0752	0.01	2.01	0.537602	RHEA:21209	200	RHEA:13065
0.0958543	PD2041	AYFVYJQAPQTCCC-GBXIJSLDSA-N	MTCFGRXMJLQNBG-UWTATZPHSA-N	direct	1	1	1.0752	0.01	2.01	0.537602	RHEA:24874	200	RHEA:13065
0.0945363	PD1041	AYFVYJQAPQTCCC-GBXIJSLDSA-N	MTCFGRXMJLQNBG-REOHCLBHSA-N	direct	1	1	1.01728	0.01	2.01	0.508638	RHEA:22853	94.7959	RXN-13251
0.0913626	PD1265	AYFVYJQAPQTCCC-GBXIJSLDSA-N	MTCFGRXMJLQNBG-REOHCLBHSA-N	direct	1	1	0.887395	0.01	2.01	0.443697	RHEA:21209	200	RHEA:14468
0.0913626	PD1265	AYFVYJQAPQTCCC-GBXIJSLDSA-N	MTCFGRXMJLQNBG-REOHCLBHSA-N	direct	1	1	0.887395	0.01	2.01	0.443697	RHEA:21209	200	RHEA:11043
0.0913626	PD1265	AYFVYJQAPQTCCC-GBXIJSLDSA-N	MTCFGRXMJLQNBG-UWTATZPHSA-N	direct	1	1	0.887395	0.01	2.01	0.443697	RHEA:24874	200	RHEA:14468
0.0913626	PD1265	AYFVYJQAPQTCCC-GBXIJSLDSA-N	MTCFGRXMJLQNBG-UWTATZPHSA-N	direct	1	1	0.887395	0.01	2.01	0.443697	RHEA:24874	200	RHEA:11043
0.0907438	PD1812	AYFVYJQAPQTCCC-GBXIJSLDSA-N	MTCFGRXMJLQNBG-REOHCLBHSA-N	direct	1	1	0.863597	0.01	2.01	0.431798	RHEA:22853	154.245	RHEA:20400
0.0907438	PD0388	AYFVYJQAPQTCCC-GBXIJSLDSA-N	MTCFGRXMJLQNBG-REOHCLBHSA-N	direct	1	1	0.863597	0.01	2.01	0.431798	PHOSPHASERSYN-RXN	200	RXN-15544
0.0907438	PD0388	AYFVYJQAPQTCCC-GBXIJSLDSA-N	MTCFGRXMJLQNBG-REOHCLBHSA-N	direct	1	1	0.863597	0.01	2.01	0.431798	PHOSPHASERSYN-RXN	200	RXN-8141
0.090129	PD0555	AYFVYJQAPQTCCC-GBXIJSLDSA-N	MTCFGRXMJLQNBG-REOHCLBHSA-N	direct	1	1	0.840433	0.01	2.01	1.76955	RHEA:40663	0.420216	RHEA:26172
0.089518	PD1901	AYFVYJQAPQTCCC-GBXIJSLDSA-N	MTCFGRXMJLQNBG-REOHCLBHSA-N	direct	1	1	0.817871	0.01	2.01	0.60206	RHEA:22853	0.408935	RHEA:24285
0.0889101	PD1456	AYFVYJQAPQTCCC-GBXIJSLDSA-N	MTCFGRXMJLQNBG-REOHCLBHSA-N	direct	1	1	0.79588	0.01	2.01	0.39794	RHEA:21209	63.7852	RHEA:24827
0.0889101	PD1456	AYFVYJQAPQTCCC-GBXIJSLDSA-N	MTCFGRXMJLQNBG-REOHCLBHSA-N	direct	1	1	0.79588	0.01	2.01	0.39794	RHEA:21209	63.7852	RHEA:24489
0.0889101	PD1456	AYFVYJQAPQTCCC-GBXIJSLDSA-N	MTCFGRXMJLQNBG-UWTATZPHSA-N	direct	1	1	0.79588	0.01	2.01	0.39794	RHEA:24874	63.7852	RHEA:24827
0.0889101	PD1456	AYFVYJQAPQTCCC-GBXIJSLDSA-N	MTCFGRXMJLQNBG-UWTATZPHSA-N	direct	1	1	0.79588	0.01	2.01	0.39794	RHEA:24874	63.7852	RHEA:24489
0.0871012	PD1707	AYFVYJQAPQTCCC-GBXIJSLDSA-N	MTCFGRXMJLQNBG-UWTATZPHSA-N	direct	1	1	0.733063	0.01	2.01	0.366532	RHEA:43009	200	RHEA:14254
0.0871012	PD1707	AYFVYJQAPQTCCC-GBXIJSLDSA-N	MTCFGRXMJLQNBG-UWTATZPHSA-N	direct	1	1	0.733063	0.01	2.01	0.366532	RHEA:43009	200	RHEA:22091
0.0871012	PD1707	AYFVYJQAPQTCCC-GBXIJSLDSA-N	MTCFGRXMJLQNBG-UWTATZPHSA-N	direct	1	1	0.733063	0.01	2.01	0.366532	RHEA:43009	200	RHEA:28100
0.0871012	PD1707	AYFVYJQAPQTCCC-GBXIJSLDSA-N	MTCFGRXMJLQNBG-UWTATZPHSA-N	direct	1	1	0.733063	0.01	2.01	0.366532	RHEA:43009	200	RXN0-6427
0.0871012	PD1707	AYFVYJQAPQTCCC-GBXIJSLDSA-N	MTCFGRXMJLQNBG-UWTATZPHSA-N	direct	1	1	0.733063	0.01	2.01	0.366532	RHEA:13978	200	RHEA:14254
0.0871012	PD1707	AYFVYJQAPQTCCC-GBXIJSLDSA-N	MTCFGRXMJLQNBG-UWTATZPHSA-N	direct	1	1	0.733063	0.01	2.01	0.366532	RHEA:13978	200	RHEA:22091
0.0871012	PD1707	AYFVYJQAPQTCCC-GBXIJSLDSA-N	MTCFGRXMJLQNBG-UWTATZPHSA-N	direct	1	1	0.733063	0.01	2.01	0.366532	RHEA:13978	200	RHEA:28100
0.0871012	PD1707	AYFVYJQAPQTCCC-GBXIJSLDSA-N	MTCFGRXMJLQNBG-UWTATZPHSA-N	direct	1	1	0.733063	0.01	2.01	0.366532	RHEA:13978	200	RXN0-6427
0.0871012	PD0754	AYFVYJQAPQTCCC-GBXIJSLDSA-N	MTCFGRXMJLQNBG-REOHCLBHSA-N	direct	1	1	0.733063	0.01	2.01	0.366532	RHEA:21209	200	RHEA:15982
0.0871012	PD0754	AYFVYJQAPQTCCC-GBXIJSLDSA-N	MTCFGRXMJLQNBG-UWTATZPHSA-N	direct	1	1	0.733063	0.01	2.01	0.366532	RHEA:24874	200	RHEA:15982
0.0865019	PD0406	AYFVYJQAPQTCCC-GBXIJSLDSA-N	MTCFGRXMJLQNBG-REOHCLBHSA-N	direct	1	1	0.713095	0.01	2.01	0.356547	RHEA:21209	16.5421	RHEA:21711
0.0865019	PD0406	AYFVYJQAPQTCCC-GBXIJSLDSA-N	MTCFGRXMJLQNBG-UWTATZPHSA-N	direct	1	1	0.713095	0.01	2.01	0.356547	RHEA:24874	16.5421	RHEA:21711
0.0847096	PD0641	AYFVYJQAPQTCCC-GBXIJSLDSA-N	MTCFGRXMJLQNBG-REOHCLBHSA-N	direct	1	1	0.655804	0.01	2.01	0.327902	RHEA:21209	31.8477	RHEA:11500
0.0847096	PD0641	AYFVYJQAPQTCCC-GBXIJSLDSA-N	MTCFGRXMJLQNBG-UWTATZPHSA-N	direct	1	1	0.655804	0.01	2.01	0.327902	RHEA:24874	31.8477	RHEA:11500
0.0841128	PD1903	AYFVYJQAPQTCCC-GBXIJSLDSA-N	MTCFGRXMJLQNBG-REOHCLBHSA-N	direct	1	1	0.637518	0.01	2.01	0.318759	RHEA:29877	5.76955	RHEA:42673
0.0835157	PD_RS08425	AYFVYJQAPQTCCC-GBXIJSLDSA-N	MTCFGRXMJLQNBG-REOHCLBHSA-N	direct	1	1	0.619608	0.01	2.01	0.309804	RHEA:21209	0.853872	RHEA:10154
0.0835157	PD_RS08425	AYFVYJQAPQTCCC-GBXIJSLDSA-N	MTCFGRXMJLQNBG-UWTATZPHSA-N	direct	1	1	0.619608	0.01	2.01	0.309804	RHEA:24874	0.853872	RHEA:10154
0.0835157	PD0281	AYFVYJQAPQTCCC-GBXIJSLDSA-N	MTCFGRXMJLQNBG-REOHCLBHSA-N	direct	1	1	0.619608	0.01	2.01	0.309804	RHEA:29877	53.0985	RHEA:24297
0.0835157	PD0281	AYFVYJQAPQTCCC-GBXIJSLDSA-N	MTCFGRXMJLQNBG-REOHCLBHSA-N	direct	1	1	0.619608	0.01	2.01	0.309804	RHEA:29877	51.4895	RHEA:17032
0.0823194	PD1795	AYFVYJQAPQTCCC-GBXIJSLDSA-N	MTCFGRXMJLQNBG-REOHCLBHSA-N	direct	1	1	0.58486	0.01	2.01	0.29243	RHEA:19169	3	RXN-11805
0.0823194	PD1795	AYFVYJQAPQTCCC-GBXIJSLDSA-N	MTCFGRXMJLQNBG-REOHCLBHSA-N	direct	1	1	0.58486	0.01	2.01	0.29243	RHEA:40663	3	RXN-11805
0.0817193	PD2039	AYFVYJQAPQTCCC-GBXIJSLDSA-N	MTCFGRXMJLQNBG-REOHCLBHSA-N	direct	1	1	0.567993	0.01	2.01	0.283997	RHEA:21209	9.28067	RHEA:40965
0.0817193	PD2039	AYFVYJQAPQTCCC-GBXIJSLDSA-N	MTCFGRXMJLQNBG-REOHCLBHSA-N	direct	1	1	0.567993	0.01	2.01	0.283997	RHEA:21209	9.28067	RXN-17067
0.0817193	PD2039	AYFVYJQAPQTCCC-GBXIJSLDSA-N	MTCFGRXMJLQNBG-REOHCLBHSA-N	direct	1	1	0.567993	0.01	2.01	0.283997	RHEA:21209	9.28067	RXN-17077
0.0817193	PD2039	AYFVYJQAPQTCCC-GBXIJSLDSA-N	MTCFGRXMJLQNBG-UWTATZPHSA-N	direct	1	1	0.567993	0.01	2.01	0.283997	RHEA:24874	9.28067	RHEA:40965
0.0817193	PD2039	AYFVYJQAPQTCCC-GBXIJSLDSA-N	MTCFGRXMJLQNBG-UWTATZPHSA-N	direct	1	1	0.567993	0.01	2.01	0.283997	RHEA:24874	9.28067	RXN-17067
0.0817193	PD2039	AYFVYJQAPQTCCC-GBXIJSLDSA-N	MTCFGRXMJLQNBG-UWTATZPHSA-N	direct	1	1	0.567993	0.01	2.01	0.283997	RHEA:24874	9.28067	RXN-17077
0.0817193	PD1167	AYFVYJQAPQTCCC-GBXIJSLDSA-N	MTCFGRXMJLQNBG-REOHCLBHSA-N	direct	1	1	0.567993	0.01	2.01	0.283997	RHEA:43629	152.86	RHEA:23596
0.0817193	PD1167	AYFVYJQAPQTCCC-GBXIJSLDSA-N	MTCFGRXMJLQNBG-REOHCLBHSA-N	direct	1	1	0.567993	0.01	2.01	0.283997	RHEA:43629	134.184	UGD-RXN
0.0817193	PD1167	AYFVYJQAPQTCCC-GBXIJSLDSA-N	MTCFGRXMJLQNBG-REOHCLBHSA-N	direct	1	1	0.567993	0.01	2.01	0.283997	RHEA:43530	152.86	RHEA:23596
0.0817193	PD1167	AYFVYJQAPQTCCC-GBXIJSLDSA-N	MTCFGRXMJLQNBG-REOHCLBHSA-N	direct	1	1	0.567993	0.01	2.01	0.283997	RHEA:43530	134.184	UGD-RXN
0.0774507	PD0861	AYFVYJQAPQTCCC-GBXIJSLDSA-N	MTCFGRXMJLQNBG-UWTATZPHSA-N	direct	1	1	0.458296	0.01	2.01	0.229148	RHEA:43009	200	RHEA:10511
0.0774507	PD0861	AYFVYJQAPQTCCC-GBXIJSLDSA-N	MTCFGRXMJLQNBG-UWTATZPHSA-N	direct	1	1	0.458296	0.01	2.01	0.229148	RHEA:43009	200	RHEA:27626
0.0774507	PD0861	AYFVYJQAPQTCCC-GBXIJSLDSA-N	MTCFGRXMJLQNBG-UWTATZPHSA-N	direct	1	1	0.458296	0.01	2.01	0.229148	RHEA:13978	200	RHEA:10511
0.0774507	PD0861	AYFVYJQAPQTCCC-GBXIJSLDSA-N	MTCFGRXMJLQNBG-UWTATZPHSA-N	direct	1	1	0.458296	0.01	2.01	0.229148	RHEA:13978	200	RHEA:27626
0.0761973	PD2039	AYFVYJQAPQTCCC-GBXIJSLDSA-N	MTCFGRXMJLQNBG-UHFFFAOYSA-N	direct	1	1	0.42934	0.01	2.01	0.21467	PSERPHOSPHA-RXN	9.28067	RHEA:40965
0.0761973	PD2039	AYFVYJQAPQTCCC-GBXIJSLDSA-N	MTCFGRXMJLQNBG-UHFFFAOYSA-N	direct	1	1	0.42934	0.01	2.01	0.21467	PSERPHOSPHA-RXN	9.28067	RXN-17067
0.0761973	PD2039	AYFVYJQAPQTCCC-GBXIJSLDSA-N	MTCFGRXMJLQNBG-UHFFFAOYSA-N	direct	1	1	0.42934	0.01	2.01	0.21467	PSERPHOSPHA-RXN	9.28067	RXN-17077
0.0749224	PD1561	AYFVYJQAPQTCCC-GBXIJSLDSA-N	MTCFGRXMJLQNBG-REOHCLBHSA-N	direct	1	1	0.401319	0.01	2.01	0.200659	RHEA:21209	0.537602	RHEA:10301
0.0749224	PD1561	AYFVYJQAPQTCCC-GBXIJSLDSA-N	MTCFGRXMJLQNBG-REOHCLBHSA-N	direct	1	1	0.401319	0.01	2.01	0.200659	RHEA:21209	0.522879	RHEA:21191
0.0749224	PD1561	AYFVYJQAPQTCCC-GBXIJSLDSA-N	MTCFGRXMJLQNBG-UWTATZPHSA-N	direct	1	1	0.401319	0.01	2.01	0.200659	RHEA:24874	0.537602	RHEA:10301
0.0749224	PD1561	AYFVYJQAPQTCCC-GBXIJSLDSA-N	MTCFGRXMJLQNBG-UWTATZPHSA-N	direct	1	1	0.401319	0.01	2.01	0.200659	RHEA:24874	0.522879	RHEA:21191
0.0729608	PD0033	AYFVYJQAPQTCCC-GBXIJSLDSA-N	MTCFGRXMJLQNBG-UWTATZPHSA-N	direct	1	1	0.360912	0.01	2.01	0.180456	RHEA:43009	117.959	RHEA:13065
0.0729608	PD0033	AYFVYJQAPQTCCC-GBXIJSLDSA-N	MTCFGRXMJLQNBG-UWTATZPHSA-N	direct	1	1	0.360912	0.01	2.01	0.180456	RHEA:13978	117.959	RHEA:13065
0.0722915	PD1041	AYFVYJQAPQTCCC-GBXIJSLDSA-N	MTCFGRXMJLQNBG-REOHCLBHSA-N	direct	1	1	0.34785	0.01	2.01	0.173925	RXN-10638	94.7959	RXN-13251
0.0716134	PD0824	AYFVYJQAPQTCCC-GBXIJSLDSA-N	MTCFGRXMJLQNBG-REOHCLBHSA-N	direct	1	1	0.334982	0.01	2.01	0.455932	RHEA:24560	0.167491	RHEA:32222
0.0716134	PD0824	AYFVYJQAPQTCCC-GBXIJSLDSA-N	MTCFGRXMJLQNBG-REOHCLBHSA-N	direct	1	1	0.334982	0.01	2.01	0.455932	RHEA:24560	0.167491	RHEA:32241
0.0680645	PD2117	AYFVYJQAPQTCCC-GBXIJSLDSA-N	MTCFGRXMJLQNBG-REOHCLBHSA-N	direct	1	1	0.273354	0.01	2.01	0.136677	RHEA:19169	0.552842	RHEA:16884
0.0680645	PD2117	AYFVYJQAPQTCCC-GBXIJSLDSA-N	MTCFGRXMJLQNBG-REOHCLBHSA-N	direct	1	1	0.273354	0.01	2.01	0.136677	RHEA:19169	0.537602	RHEA:11150
0.0680645	PD2117	AYFVYJQAPQTCCC-GBXIJSLDSA-N	MTCFGRXMJLQNBG-REOHCLBHSA-N	direct	1	1	0.273354	0.01	2.01	0.136677	RHEA:40663	0.552842	RHEA:16884
0.0680645	PD2117	AYFVYJQAPQTCCC-GBXIJSLDSA-N	MTCFGRXMJLQNBG-REOHCLBHSA-N	direct	1	1	0.273354	0.01	2.01	0.136677	RHEA:40663	0.537602	RHEA:11150
0.0665535	PD1764	AYFVYJQAPQTCCC-GBXIJSLDSA-N	MTCFGRXMJLQNBG-REOHCLBHSA-N	direct	1	1	0.249877	0.01	2.01	0.207608	RHEA:29877	0.124939	RHEA:22331
0.0665535	PD1764	AYFVYJQAPQTCCC-GBXIJSLDSA-N	MTCFGRXMJLQNBG-REOHCLBHSA-N	direct	1	1	0.249877	0.01	2.01	0.207608	RHEA:29877	0.124939	RHEA:47851
0.0665535	PD1764	AYFVYJQAPQTCCC-GBXIJSLDSA-N	MTCFGRXMJLQNBG-REOHCLBHSA-N	direct	1	1	0.249877	0.01	2.01	0.207608	RHEA:29877	0.124939	RXN-12611
0.0649762	PD1827	AYFVYJQAPQTCCC-GBXIJSLDSA-N	MTCFGRXMJLQNBG-REOHCLBHSA-N	direct	1	1	0.227019	0.01	2.01	0.113509	RHEA:19126	76.5129	RXN-18082
0.0624581	PD0408	AYFVYJQAPQTCCC-GBXIJSLDSA-N	MTCFGRXMJLQNBG-REOHCLBHSA-N	direct	1	1	0.19382	0.01	2.01	0.09691	RHEA:30985	55.9172	RHEA:15104
0.0624581	PD0408	AYFVYJQAPQTCCC-GBXIJSLDSA-N	MTCFGRXMJLQNBG-REOHCLBHSA-N	direct	1	1	0.19382	0.01	2.01	0.09691	RHEA:30985	47.5452	RHEA:23777
0.054338	PD0005	AYFVYJQAPQTCCC-GBXIJSLDSA-N	MTCFGRXMJLQNBG-REOHCLBHSA-N	direct	1	1	0.111035	0.01	2.01	0.0555173	RHEA:29877	0.148742	RHEA:20936
0.054338	PD0005	AYFVYJQAPQTCCC-GBXIJSLDSA-N	MTCFGRXMJLQNBG-REOHCLBHSA-N	direct	1	1	0.111035	0.01	2.01	0.0555173	RHEA:29877	0.148742	RHEA:24810
0.054338	PD0005	AYFVYJQAPQTCCC-GBXIJSLDSA-N	MTCFGRXMJLQNBG-REOHCLBHSA-N	direct	1	1	0.111035	0.01	2.01	0.0555173	RHEA:29877	0.148742	RHEA:27696
0.044457		AYFVYJQAPQTCCC-GBXIJSLDSA-N	DHIKRLNYEAMDOC-RBCVCIGJSA-N	direct	1	1	1	0.1	0.01
0.0314012	PD0793	AYFVYJQAPQTCCC-GBXIJSLDSA-N	KEEQSWOXTDTQJV-BYPYZUCNSA-N	direct	1	2	3.17005	0.01	2.01	1.58503	RXN-13636	123.907	3.1.11.1-RXN
0.0304901	PD1848	AYFVYJQAPQTCCC-GBXIJSLDSA-N	KEEQSWOXTDTQJV-BYPYZUCNSA-N	direct	1	2	2.81787	0.01	2.01	1.40894	RXN-13636	200	GLURS-RXN
0.0287732	PD0555	AYFVYJQAPQTCCC-GBXIJSLDSA-N	MTCFGRXMJLQNBG-REOHCLBHSA-N	direct	1	1	0.00872961	0.01	2.01	0.00436481	RHEA:19169	0.420216	RHEA:26172
0.0287732	PD1915	AYFVYJQAPQTCCC-GBXIJSLDSA-N	MTCFGRXMJLQNBG-REOHCLBHSA-N	direct	1	1	0.00872961	0.01	2.01	0.744727	RHEA:45826	0.00436481	RHEA:10932
0.177828		BBIXOODYWPFNDT-CIUDSAMLSA-N		direct	1	0	1	0.1	0.01
6.33245	PD1399	BITYXLXUCSKTJS-UHFFFAOYSA-N		flat tautomer	1	0	400	2	2.01	200	RHEA:16293	200	RHEA:16293
6.33245	PD1399	BITYXLXUCSKTJS-UHFFFAOYSA-N		flat tautomer	1	0	400	2	2.01	200	RHEA:32290	200	RHEA:32290
6.33245	PD1047	BITYXLXUCSKTJS-UHFFFAOYSA-N		flat tautomer	1	0	400	2	2.01	200	RHEA:21526	200	RHEA:21526
5.99807	PD1398	BITYXLXUCSKTJS-UHFFFAOYSA-N		flat tautomer	1	0	321.974	2	2.01	162.87	RHEA:16293	160.987	RHEA:16293
5.99807	PD1398	BITYXLXUCSKTJS-UHFFFAOYSA-N		flat tautomer	1	0	321.974	2	2.01	162.87	RHEA:32290	160.987	RHEA:32290
5.32493	PD1399	BITYXLXUCSKTJS-UHFFFAOYSA-N		flat tautomer	1	0	400	1	2.01	200	RHEA:16293	200	RHEA:32290
5.32493	PD1399	BITYXLXUCSKTJS-UHFFFAOYSA-N		flat tautomer	1	0	400	1	2.01	200	RHEA:16293	200	RHEA:10677
5.32493	PD1399	BITYXLXUCSKTJS-UHFFFAOYSA-N		flat tautomer	1	0	400	1	2.01	200	RHEA:32290	200	RHEA:16293
5.32493	PD1399	BITYXLXUCSKTJS-UHFFFAOYSA-N		flat tautomer	1	0	400	1	2.01	200	RHEA:32290	200	RHEA:10677
5.04376	PD1398	BITYXLXUCSKTJS-UHFFFAOYSA-N		flat tautomer	1	0	321.974	1	2.01	162.87	RHEA:16293	160.987	RHEA:32290
5.04376	PD1398	BITYXLXUCSKTJS-UHFFFAOYSA-N		flat tautomer	1	0	321.974	1	2.01	162.87	RHEA:16293	160.987	RHEA:10677
5.04376	PD1398	BITYXLXUCSKTJS-UHFFFAOYSA-N		flat tautomer	1	0	321.974	1	2.01	162.87	RHEA:32290	160.987	RHEA:16293
5.04376	PD1398	BITYXLXUCSKTJS-UHFFFAOYSA-N		flat tautomer	1	0	321.974	1	2.01	162.87	RHEA:32290	160.987	RHEA:10677
1.56557	PD1399	BITYXLXUCSKTJS-UHFFFAOYSA-N		flat tautomer	1	0	298.875	0.01	2.01	149.438	RHEA:16293	200	RHEA:32290
1.56557	PD1399	BITYXLXUCSKTJS-UHFFFAOYSA-N		flat tautomer	1	0	298.875	0.01	2.01	149.438	RHEA:16293	200	RHEA:10677
1.56557	PD1399	BITYXLXUCSKTJS-UHFFFAOYSA-N		flat tautomer	1	0	298.875	0.01	2.01	149.438	RHEA:32290	200	RHEA:16293
1.56557	PD1399	BITYXLXUCSKTJS-UHFFFAOYSA-N		flat tautomer	1	0	298.875	0.01	2.01	149.438	RHEA:32290	200	RHEA:10677
1.53335	PD1047	BITYXLXUCSKTJS-UHFFFAOYSA-N		direct	1	0	275.023	0.01	2.01	137.511	2-ISOPROPYLMALATESYN-RXN	200	RHEA:21526
1.48374	PD1398	BITYXLXUCSKTJS-UHFFFAOYSA-N		flat tautomer	1	0	241.118	0.01	2.01	120.559	RHEA:16293	160.987	RHEA:32290
1.48374	PD1398	BITYXLXUCSKTJS-UHFFFAOYSA-N		flat tautomer	1	0	241.118	0.01	2.01	120.559	RHEA:16293	160.987	RHEA:10677
1.48374	PD1398	BITYXLXUCSKTJS-UHFFFAOYSA-N		flat tautomer	1	0	241.118	0.01	2.01	120.559	RHEA:32290	160.987	RHEA:16293
1.48374	PD1398	BITYXLXUCSKTJS-UHFFFAOYSA-N		flat tautomer	1	0	241.118	0.01	2.01	120.559	RHEA:32290	160.987	RHEA:10677
0.914939	PD0236	BITYXLXUCSKTJS-UHFFFAOYSA-N		flat tautomer	1	0	34.8636	0.01	2.01	17.4318	RHEA:16293	200	RHEA:22145
0.914939	PD0236	BITYXLXUCSKTJS-UHFFFAOYSA-N		flat tautomer	1	0	34.8636	0.01	2.01	17.4318	RHEA:16293	200	RHEA:17943
0.914939	PD0236	BITYXLXUCSKTJS-UHFFFAOYSA-N		flat tautomer	1	0	34.8636	0.01	2.01	17.4318	RHEA:16293	200	RHEA:10337
0.914939	PD0236	BITYXLXUCSKTJS-UHFFFAOYSA-N		flat tautomer	1	0	34.8636	0.01	2.01	17.4318	RHEA:16293	200	RHEA:10231
0.914939	PD0236	BITYXLXUCSKTJS-UHFFFAOYSA-N		flat tautomer	1	0	34.8636	0.01	2.01	17.4318	RHEA:32290	200	RHEA:22145
0.914939	PD0236	BITYXLXUCSKTJS-UHFFFAOYSA-N		flat tautomer	1	0	34.8636	0.01	2.01	17.4318	RHEA:32290	200	RHEA:17943
0.914939	PD0236	BITYXLXUCSKTJS-UHFFFAOYSA-N		flat tautomer	1	0	34.8636	0.01	2.01	17.4318	RHEA:32290	200	RHEA:10337
0.914939	PD0236	BITYXLXUCSKTJS-UHFFFAOYSA-N		flat tautomer	1	0	34.8636	0.01	2.01	17.4318	RHEA:32290	200	RHEA:10231
0.806698	PD0234	BITYXLXUCSKTJS-UHFFFAOYSA-N		flat tautomer	1	0	21.0692	0.01	2.01	10.5346	RHEA:16293	200	RHEA:22145
0.806698	PD0234	BITYXLXUCSKTJS-UHFFFAOYSA-N		flat tautomer	1	0	21.0692	0.01	2.01	10.5346	RHEA:16293	200	RHEA:17943
0.806698	PD0234	BITYXLXUCSKTJS-UHFFFAOYSA-N		flat tautomer	1	0	21.0692	0.01	2.01	10.5346	RHEA:16293	200	RHEA:10337
0.806698	PD0234	BITYXLXUCSKTJS-UHFFFAOYSA-N		flat tautomer	1	0	21.0692	0.01	2.01	10.5346	RHEA:16293	200	RHEA:10231
0.806698	PD0234	BITYXLXUCSKTJS-UHFFFAOYSA-N		flat tautomer	1	0	21.0692	0.01	2.01	10.5346	RHEA:32290	200	RHEA:22145
0.806698	PD0234	BITYXLXUCSKTJS-UHFFFAOYSA-N		flat tautomer	1	0	21.0692	0.01	2.01	10.5346	RHEA:32290	200	RHEA:17943
0.806698	PD0234	BITYXLXUCSKTJS-UHFFFAOYSA-N		flat tautomer	1	0	21.0692	0.01	2.01	10.5346	RHEA:32290	200	RHEA:10337
0.806698	PD0234	BITYXLXUCSKTJS-UHFFFAOYSA-N		flat tautomer	1	0	21.0692	0.01	2.01	10.5346	RHEA:32290	200	RHEA:10231
0.563742		BITYXLXUCSKTJS-UHFFFAOYSA-N		direct	1	0	1	0.1	1.01		RXN-13163
0.563742		BITYXLXUCSKTJS-UHFFFAOYSA-N		direct	1	0	1	0.1	1.01		3-ISOPROPYLMALISOM-RXN
0.303514	PD0509	BITYXLXUCSKTJS-UHFFFAOYSA-N	WTIIULQJLZEHGZ-AWFVSMACSA-N	direct	1	1	108.083	0.01	2.01	54.0414	RHEA:10472	142.533	RHEA:16812
0.299807	PD1399	BITYXLXUCSKTJS-UHFFFAOYSA-N	WTIIULQJLZEHGZ-AWFVSMACSA-N	direct	1	1	102.9	0.01	2.01	51.4498	RHEA:20253	200	RHEA:16293
0.299807	PD1399	BITYXLXUCSKTJS-UHFFFAOYSA-N	WTIIULQJLZEHGZ-AWFVSMACSA-N	direct	1	1	102.9	0.01	2.01	51.4498	RHEA:20253	200	RHEA:32290
0.299807	PD1399	BITYXLXUCSKTJS-UHFFFAOYSA-N	WTIIULQJLZEHGZ-AWFVSMACSA-N	direct	1	1	102.9	0.01	2.01	51.4498	RHEA:20253	200	RHEA:10677
0.269096	PD1973	BITYXLXUCSKTJS-UHFFFAOYSA-N	NPYQJIHHTGFBLN-STHAYSLISA-N	direct	1	2	170.968	1	2.01	85.4841	RHEA:25763	108.268	RHEA:23635
0.269096	PD1973	BITYXLXUCSKTJS-UHFFFAOYSA-N	NPYQJIHHTGFBLN-STHAYSLISA-N	direct	1	2	170.968	1	2.01	85.4841	RHEA:25763	102.032	RHEA:10893
0.269096	PD1973	BITYXLXUCSKTJS-UHFFFAOYSA-N	NPYQJIHHTGFBLN-STHAYSLISA-N	direct	1	2	170.968	1	2.01	85.4841	RHEA:25763	102.032	RHEA:32272
0.269096	PD1973	BITYXLXUCSKTJS-UHFFFAOYSA-N	NPYQJIHHTGFBLN-STHAYSLISA-N	direct	1	2	170.968	1	2.01	85.4841	RHEA:25763	102.032	RHEA:25078
0.269096	PD1973	BITYXLXUCSKTJS-UHFFFAOYSA-N	NPYQJIHHTGFBLN-STHAYSLISA-N	direct	1	2	170.968	1	2.01	85.4841	RHEA:32718	108.268	RHEA:23635
0.269096	PD1973	BITYXLXUCSKTJS-UHFFFAOYSA-N	NPYQJIHHTGFBLN-STHAYSLISA-N	direct	1	2	170.968	1	2.01	85.4841	RHEA:32718	102.032	RHEA:10893
0.269096	PD1973	BITYXLXUCSKTJS-UHFFFAOYSA-N	NPYQJIHHTGFBLN-STHAYSLISA-N	direct	1	2	170.968	1	2.01	85.4841	RHEA:32718	102.032	RHEA:32272
0.269096	PD1973	BITYXLXUCSKTJS-UHFFFAOYSA-N	NPYQJIHHTGFBLN-STHAYSLISA-N	direct	1	2	170.968	1	2.01	85.4841	RHEA:32718	102.032	RHEA:25078
0.213608	PD1398	BITYXLXUCSKTJS-UHFFFAOYSA-N	WTIIULQJLZEHGZ-AWFVSMACSA-N	direct	1	1	26.5161	0.01	2.01	13.2581	RHEA:20253	160.987	RHEA:16293
0.213608	PD1398	BITYXLXUCSKTJS-UHFFFAOYSA-N	WTIIULQJLZEHGZ-AWFVSMACSA-N	direct	1	1	26.5161	0.01	2.01	13.2581	RHEA:20253	160.987	RHEA:32290
0.213608	PD1398	BITYXLXUCSKTJS-UHFFFAOYSA-N	WTIIULQJLZEHGZ-AWFVSMACSA-N	direct	1	1	26.5161	0.01	2.01	13.2581	RHEA:20253	160.987	RHEA:10677
0.140935		BITYXLXUCSKTJS-UHFFFAOYSA-N	WTIIULQJLZEHGZ-CVYQJGLWSA-N	direct	1	1	1	0.1	1.01		DIMETHYLMALEATE-HYDRATASE-RXN
0.140935		BITYXLXUCSKTJS-UHFFFAOYSA-N	WTIIULQJLZEHGZ-CVYQJGLWSA-N	direct	1	1	1	0.1	1.01		23-DIMETHYLMALATE-LYASE-RXN
0.0802882	PD1399	BITYXLXUCSKTJS-UHFFFAOYSA-N	NPYQJIHHTGFBLN-STHAYSLISA-N	direct	1	2	135.485	0.01	2.01	67.7423	RHEA:42427	200	RHEA:16293
0.0802882	PD1399	BITYXLXUCSKTJS-UHFFFAOYSA-N	NPYQJIHHTGFBLN-STHAYSLISA-N	direct	1	2	135.485	0.01	2.01	67.7423	RHEA:42427	200	RHEA:32290
0.0802882	PD1399	BITYXLXUCSKTJS-UHFFFAOYSA-N	NPYQJIHHTGFBLN-STHAYSLISA-N	direct	1	2	135.485	0.01	2.01	67.7423	RHEA:42427	200	RHEA:10677
0.0523295	PD1398	BITYXLXUCSKTJS-UHFFFAOYSA-N	NPYQJIHHTGFBLN-STHAYSLISA-N	direct	1	2	24.4495	0.01	2.01	12.2248	RHEA:42427	160.987	RHEA:16293
0.0523295	PD1398	BITYXLXUCSKTJS-UHFFFAOYSA-N	NPYQJIHHTGFBLN-STHAYSLISA-N	direct	1	2	24.4495	0.01	2.01	12.2248	RHEA:42427	160.987	RHEA:32290
0.0523295	PD1398	BITYXLXUCSKTJS-UHFFFAOYSA-N	NPYQJIHHTGFBLN-STHAYSLISA-N	direct	1	2	24.4495	0.01	2.01	12.2248	RHEA:42427	160.987	RHEA:10677
0.044457		BITYXLXUCSKTJS-UHFFFAOYSA-N	WTIIULQJLZEHGZ-UHFFFAOYSA-N	direct	1	1	1	0.1	0.01
0.0352339		BITYXLXUCSKTJS-UHFFFAOYSA-N	NPYQJIHHTGFBLN-STHAYSLISA-N	direct	1	2	1	0.1	1.01		RXN-14121
0.0352339		BITYXLXUCSKTJS-UHFFFAOYSA-N	NPYQJIHHTGFBLN-STHAYSLISA-N	direct	1	2	1	0.1	1.01		RXN-18333
0.0352339		BITYXLXUCSKTJS-UHFFFAOYSA-N	NPYQJIHHTGFBLN-UHFFFAOYSA-N	direct	1	2	1	0.1	1.01		RHEA:47631
1.58311	PD1750	BTCSSZJGUNDROE-UHFFFAOYSA-N	DHMQDGOQFOQNFH-UHFFFAOYSA-N	direct	1	1	400	2	2.01	200	RHEA:15482	200	RHEA:15482
1.58311	PD0620	BTCSSZJGUNDROE-UHFFFAOYSA-N	DHMQDGOQFOQNFH-UHFFFAOYSA-N	direct	1	1	400	2	2.01	200	GCVMULTI-RXN	200	GCVMULTI-RXN
1.58311	PD0620	BTCSSZJGUNDROE-UHFFFAOYSA-N	DHMQDGOQFOQNFH-UHFFFAOYSA-N	direct	1	1	400	2	2.01	200	GCVP-RXN	200	GCVP-RXN
1.58311	PD1810	BTCSSZJGUNDROE-UHFFFAOYSA-N	DHMQDGOQFOQNFH-UHFFFAOYSA-N	direct	1	1	400	2	2.01	200	GCVMULTI-RXN	200	GCVMULTI-RXN
1.58311	PD1810	BTCSSZJGUNDROE-UHFFFAOYSA-N	DHMQDGOQFOQNFH-UHFFFAOYSA-N	direct	1	1	400	2	2.01	200	GCVP-RXN	200	GCVP-RXN
1.58311	PD0188	BTCSSZJGUNDROE-UHFFFAOYSA-N	UCMIRNVEIXFBKS-UHFFFAOYSA-N	direct	1	1	400	2	2.01	200	RHEA:10915	200	RHEA:10915
1.58311	PD0827	BTCSSZJGUNDROE-UHFFFAOYSA-N	DHMQDGOQFOQNFH-UHFFFAOYSA-N	direct	1	1	400	2	2.01	200	RHEA:17453	200	RHEA:17453
[truncated: 43,666 more rows]

## Sheet: Supp_Table_S6
MAGI_score	gene_id	original_compound	neighbor	note	compound_score	level	homology_score	reciprocal_score	reaction_connection	e_score_r2g	database_id_r2g	e_score_g2r	database_id_g2r
[truncated: 44,827 more rows]

[truncated: 2 more sheets: Supp_Table_S7, Supp_Table_S8]
