# Supplementary material for: The Exometabolome of Xylella fastidiosa in Contact with Paraburkholderia phytofirmans Supernatant Reveals Changes in Nicotinamide, Amino Acids, Biotin, and Plant Hormones
Source: Metabolites. 2024 Jan 24;14(2):82. doi: 10.3390/metabo14020082 (PMC10890622; doi:10.3390/metabo14020082)
Supplement: Supplementary file 1 [file metabolites-14-00082-s001.zip › Supplementary_Table_S9-S13.xlsx]

## Sheet: Supp_Table_S9
Tag	GO Term	GO Name	GO Category	Adj. P-value	P-value	Nr Test	Nr Reference	Not Annot Test	Not Annot Ref	fold_change
UNDER	GO:0015934	large ribosomal subunit	CELLULAR_COMPONENT	0.00753576	0.000391	0	24	619	1497	24
UNDER	GO:0022625	cytosolic large ribosomal subunit	CELLULAR_COMPONENT	0.028074	0.00187093	0	20	619	1501	20
UNDER	GO:0006364	rRNA processing	BIOLOGICAL_PROCESS	0.0399607	0.00303286	0	18	619	1503	18
UNDER	GO:0022626	cytosolic ribosome	CELLULAR_COMPONENT	0.0259343	0.00171899	2	31	617	1490	15.5
UNDER	GO:0005198	structural molecule activity	MOLECULAR_FUNCTION	0.00015	5.46e-06	4	61	615	1460	15.25
UNDER	GO:0044391	ribosomal subunit	CELLULAR_COMPONENT	0.00695118	0.000358	3	42	616	1479	14
UNDER	GO:0003735	structural constituent of ribosome	MOLECULAR_FUNCTION	0.00246574	0.000116	4	51	615	1470	12.75
UNDER	GO:1990904	ribonucleoprotein complex	CELLULAR_COMPONENT	0.0161595	0.00100124	4	44	615	1477	11
UNDER	GO:0005840	ribosome	CELLULAR_COMPONENT	0.011643	0.000692	6	53	613	1468	8.83
OVER	GO:0043170	macromolecule metabolic process	BIOLOGICAL_PROCESS	0.0286418	0.00196517	158	295	461	1226	1.87
OVER	GO:0110165	cellular anatomical entity	CELLULAR_COMPONENT	6.31e-11	1.23e-12	273	425	346	1096	1.56
OVER	GO:0016070	RNA metabolic process	BIOLOGICAL_PROCESS	0.0331893	0.00235529	59	87	560	1434	1.47
OVER	GO:0009987	cellular process	BIOLOGICAL_PROCESS	4.33e-23	3.59e-25	380	559	239	962	1.47
OVER	GO:0043603	amide metabolic process	BIOLOGICAL_PROCESS	0.044427	0.00345686	52	76	567	1445	1.46
OVER	GO:0034641	cellular nitrogen compound metabolic process	BIOLOGICAL_PROCESS	2.56e-09	5.36e-11	194	274	425	1247	1.41
OVER	GO:0090304	nucleic acid metabolic process	BIOLOGICAL_PROCESS	0.00017	6.26e-06	102	143	517	1378	1.4
OVER	GO:0071704	organic substance metabolic process	BIOLOGICAL_PROCESS	5.88e-21	5.08e-23	328	456	291	1065	1.39
OVER	GO:0044271	cellular nitrogen compound biosynthetic process	BIOLOGICAL_PROCESS	6.42e-06	2.06e-07	122	167	497	1354	1.37
OVER	GO:0005488	binding	MOLECULAR_FUNCTION	3.37e-16	3.88e-18	264	357	355	1164	1.35
OVER	GO:0044238	primary metabolic process	BIOLOGICAL_PROCESS	2.11e-19	1.98e-21	296	398	323	1123	1.34
OVER	GO:0016740	transferase activity	MOLECULAR_FUNCTION	4.24e-06	1.33e-07	116	154	503	1367	1.33
OVER	GO:0008152	metabolic process	BIOLOGICAL_PROCESS	9.12e-30	5.26e-32	367	481	252	1040	1.31
OVER	GO:0006807	nitrogen compound metabolic process	BIOLOGICAL_PROCESS	1.97e-19	1.78e-21	282	369	337	1152	1.31
OVER	GO:0043169	cation binding	MOLECULAR_FUNCTION	0.0228429	0.00150585	44	57	575	1464	1.3
OVER	GO:0016772	transferase activity, transferring phosphorus-containing groups	MOLECULAR_FUNCTION	0.0186323	0.00119472	43	54	576	1467	1.26
OVER	GO:1901576	organic substance biosynthetic process	BIOLOGICAL_PROCESS	5.86e-13	8.44e-15	194	243	425	1278	1.25
OVER	GO:0044249	cellular biosynthetic process	BIOLOGICAL_PROCESS	6.84e-12	1.11e-13	180	225	439	1296	1.25
OVER	GO:0005829	cytosol	CELLULAR_COMPONENT	3.12e-07	8.11e-09	115	142	504	1379	1.23
OVER	GO:0009058	biosynthetic process	BIOLOGICAL_PROCESS	6.44e-14	8.35e-16	201	248	418	1273	1.23
OVER	GO:0034654	nucleobase-containing compound biosynthetic process	BIOLOGICAL_PROCESS	0.00193139	8.91e-05	56	68	563	1453	1.21
OVER	GO:0019438	aromatic compound biosynthetic process	BIOLOGICAL_PROCESS	5.09e-05	1.8e-06	78	94	541	1427	1.21
OVER	GO:0044237	cellular metabolic process	BIOLOGICAL_PROCESS	5.78e-28	3.54e-30	314	377	305	1144	1.2
OVER	GO:0097159	organic cyclic compound binding	MOLECULAR_FUNCTION	1.53e-16	1.65e-18	212	251	407	1270	1.18
OVER	GO:1901363	heterocyclic compound binding	MOLECULAR_FUNCTION	1.53e-16	1.65e-18	212	251	407	1270	1.18
OVER	GO:0006725	cellular aromatic compound metabolic process	BIOLOGICAL_PROCESS	4.59e-13	6.45e-15	176	208	443	1313	1.18
OVER	GO:0016491	oxidoreductase activity	MOLECULAR_FUNCTION	0.000189	7.08e-06	67	79	552	1442	1.18
OVER	GO:0046483	heterocycle metabolic process	BIOLOGICAL_PROCESS	5.65e-14	7.12e-16	180	209	439	1312	1.16
OVER	GO:0016787	hydrolase activity	MOLECULAR_FUNCTION	1.17e-09	2.4e-11	132	153	487	1368	1.16
OVER	GO:1901360	organic cyclic compound metabolic process	BIOLOGICAL_PROCESS	1.22e-14	1.49e-16	185	213	434	1308	1.15
OVER	GO:0006139	nucleobase-containing compound metabolic process	BIOLOGICAL_PROCESS	7.73e-12	1.28e-13	154	177	465	1344	1.15
OVER	GO:0018130	heterocycle biosynthetic process	BIOLOGICAL_PROCESS	5.58e-06	1.77e-07	84	96	535	1425	1.14
OVER	GO:1901564	organonitrogen compound metabolic process	BIOLOGICAL_PROCESS	3.11e-16	3.48e-18	197	224	422	1297	1.14
OVER	GO:0090407	organophosphate biosynthetic process	BIOLOGICAL_PROCESS	0.00987935	0.000584	37	42	582	1479	1.14
OVER	GO:1901135	carbohydrate derivative metabolic process	BIOLOGICAL_PROCESS	0.000171	6.35e-06	62	70	557	1451	1.13
OVER	GO:1901362	organic cyclic compound biosynthetic process	BIOLOGICAL_PROCESS	1.17e-06	3.19e-08	89	100	530	1421	1.12
OVER	GO:0005622	intracellular anatomical structure	CELLULAR_COMPONENT	2.11e-17	2.13e-19	202	226	417	1295	1.12
OVER	GO:0006974	DNA damage response	BIOLOGICAL_PROCESS	0.0487816	0.00381326	26	29	593	1492	1.12
OVER	GO:0003824	catalytic activity	MOLECULAR_FUNCTION	5.54e-51	2e-54	409	450	210	1071	1.1
OVER	GO:0016829	lyase activity	MOLECULAR_FUNCTION	0.013569	0.000817	30	31	589	1490	1.03
OVER	GO:0005737	cytoplasm	CELLULAR_COMPONENT	1.69e-18	1.64e-20	187	192	432	1329	1.03
OVER	GO:1901566	organonitrogen compound biosynthetic process	BIOLOGICAL_PROCESS	7.47e-14	9.96e-16	146	149	473	1372	1.02
OVER	GO:0140098	catalytic activity, acting on RNA	MOLECULAR_FUNCTION	0.00329491	0.000163	36	36	583	1485	1
OVER	GO:0006281	DNA repair	BIOLOGICAL_PROCESS	0.0222245	0.00145708	25	25	594	1496	1
OVER	GO:0006790	sulfur compound metabolic process	BIOLOGICAL_PROCESS	0.0286418	0.00194657	24	24	595	1497	1
OVER	GO:0006796	phosphate-containing compound metabolic process	BIOLOGICAL_PROCESS	4.06e-06	1.24e-07	63	61	556	1460	0.97
OVER	GO:0019637	organophosphate metabolic process	BIOLOGICAL_PROCESS	3.61e-05	1.26e-06	53	51	566	1470	0.96
OVER	GO:0022804	active transmembrane transporter activity	MOLECULAR_FUNCTION	0.0324975	0.00228279	23	22	596	1499	0.96
OVER	GO:0006793	phosphorus metabolic process	BIOLOGICAL_PROCESS	8.55e-07	2.25e-08	67	63	552	1458	0.94
OVER	GO:0032787	monocarboxylic acid metabolic process	BIOLOGICAL_PROCESS	0.00901847	0.000504	27	25	592	1496	0.93
OVER	GO:0034660	ncRNA metabolic process	BIOLOGICAL_PROCESS	0.000435	1.75e-05	37	32	582	1489	0.86
OVER	GO:0044248	cellular catabolic process	BIOLOGICAL_PROCESS	0.0134313	0.000803	22	19	597	1502	0.86
OVER	GO:0006164	purine nucleotide biosynthetic process	BIOLOGICAL_PROCESS	0.0221874	0.00144666	20	17	599	1504	0.85
OVER	GO:0140640	catalytic activity, acting on a nucleic acid	MOLECULAR_FUNCTION	6.2e-09	1.34e-10	74	62	545	1459	0.84
OVER	GO:0009260	ribonucleotide biosynthetic process	BIOLOGICAL_PROCESS	0.0397377	0.00287726	18	15	601	1506	0.83
OVER	GO:0009150	purine ribonucleotide metabolic process	BIOLOGICAL_PROCESS	0.0397377	0.00287726	18	15	601	1506	0.83
OVER	GO:0051536	iron-sulfur cluster binding	MOLECULAR_FUNCTION	0.0412935	0.00316841	16	13	603	1508	0.81
OVER	GO:0051540	metal cluster binding	MOLECULAR_FUNCTION	0.0412935	0.00316841	16	13	603	1508	0.81
OVER	GO:0072522	purine-containing compound biosynthetic process	BIOLOGICAL_PROCESS	0.013569	0.000821	21	17	598	1504	0.81
OVER	GO:1901137	carbohydrate derivative biosynthetic process	BIOLOGICAL_PROCESS	1.07e-05	3.55e-07	46	37	573	1484	0.8
OVER	GO:0046390	ribose phosphate biosynthetic process	BIOLOGICAL_PROCESS	0.0154613	0.000952	19	15	600	1506	0.79
OVER	GO:0006163	purine nucleotide metabolic process	BIOLOGICAL_PROCESS	0.00121755	5.35e-05	28	22	591	1499	0.79
OVER	GO:0044283	small molecule biosynthetic process	BIOLOGICAL_PROCESS	3.31e-10	6.56e-12	76	59	543	1462	0.78
OVER	GO:0140097	catalytic activity, acting on DNA	MOLECULAR_FUNCTION	0.000149	5.37e-06	35	27	584	1494	0.77
OVER	GO:1901293	nucleoside phosphate biosynthetic process	BIOLOGICAL_PROCESS	0.000896	3.77e-05	28	21	591	1500	0.75
OVER	GO:0009165	nucleotide biosynthetic process	BIOLOGICAL_PROCESS	0.000896	3.77e-05	28	21	591	1500	0.75
OVER	GO:0072521	purine-containing compound metabolic process	BIOLOGICAL_PROCESS	0.000371	1.49e-05	30	22	589	1499	0.73
OVER	GO:0009117	nucleotide metabolic process	BIOLOGICAL_PROCESS	3e-05	1.01e-06	37	27	582	1494	0.73
OVER	GO:0019001	guanyl nucleotide binding	MOLECULAR_FUNCTION	0.0366312	0.00262594	14	10	605	1511	0.71
OVER	GO:0032561	guanyl ribonucleotide binding	MOLECULAR_FUNCTION	0.0366312	0.00262594	14	10	605	1511	0.71
OVER	GO:0006753	nucleoside phosphate metabolic process	BIOLOGICAL_PROCESS	4.12e-06	1.28e-07	40	27	579	1494	0.68
OVER	GO:0009259	ribonucleotide metabolic process	BIOLOGICAL_PROCESS	0.00121755	5.31e-05	24	16	595	1505	0.67
OVER	GO:0043167	ion binding	MOLECULAR_FUNCTION	1.28e-33	4.34e-36	187	123	432	1398	0.66
OVER	GO:1902494	catalytic complex	CELLULAR_COMPONENT	1.98e-06	5.57e-08	40	26	579	1495	0.65
OVER	GO:0043648	dicarboxylic acid metabolic process	BIOLOGICAL_PROCESS	0.00875052	0.000485	17	11	602	1510	0.65
OVER	GO:0055086	nucleobase-containing small molecule metabolic process	BIOLOGICAL_PROCESS	1.22e-08	2.72e-10	53	34	566	1487	0.64
OVER	GO:0044281	small molecule metabolic process	BIOLOGICAL_PROCESS	5.61e-33	2.63e-35	178	113	441	1408	0.63
OVER	GO:0044272	sulfur compound biosynthetic process	BIOLOGICAL_PROCESS	0.00356916	0.000183	19	12	600	1509	0.63
OVER	GO:0019693	ribose phosphate metabolic process	BIOLOGICAL_PROCESS	0.000207	7.81e-06	26	16	593	1505	0.62
OVER	GO:0009605	response to external stimulus	BIOLOGICAL_PROCESS	0.0331833	0.00234291	13	8	606	1513	0.62
OVER	GO:0072330	monocarboxylic acid biosynthetic process	BIOLOGICAL_PROCESS	0.014152	0.000862	15	9	604	1512	0.6
OVER	GO:0009067	aspartate family amino acid biosynthetic process	BIOLOGICAL_PROCESS	0.043719	0.00338602	12	7	607	1514	0.58
OVER	GO:0017111	ribonucleoside triphosphate phosphatase activity	MOLECULAR_FUNCTION	2.34e-08	5.4e-10	47	27	572	1494	0.57
OVER	GO:0015399	primary active transmembrane transporter activity	MOLECULAR_FUNCTION	0.00101418	4.31e-05	21	12	598	1509	0.57
OVER	GO:0005525	GTP binding	MOLECULAR_FUNCTION	0.0189888	0.00123126	14	8	605	1513	0.57
OVER	GO:0044282	small molecule catabolic process	BIOLOGICAL_PROCESS	0.0189888	0.00123126	14	8	605	1513	0.57
OVER	GO:0008652	amino acid biosynthetic process	BIOLOGICAL_PROCESS	4.68e-08	1.1e-09	44	25	575	1496	0.57
OVER	GO:0016616	oxidoreductase activity, acting on the CH-OH group of donors, NAD or NADP as acceptor	MOLECULAR_FUNCTION	0.0082087	0.000449	16	9	603	1512	0.56
OVER	GO:0016053	organic acid biosynthetic process	BIOLOGICAL_PROCESS	3.49e-12	5.52e-14	65	36	554	1485	0.55
OVER	GO:0046394	carboxylic acid biosynthetic process	BIOLOGICAL_PROCESS	3.49e-12	5.52e-14	65	36	554	1485	0.55
OVER	GO:0009055	electron transfer activity	MOLECULAR_FUNCTION	0.00133828	5.98e-05	20	11	599	1510	0.55
OVER	GO:0006091	generation of precursor metabolites and energy	BIOLOGICAL_PROCESS	3.56e-06	1.08e-07	33	18	586	1503	0.55
OVER	GO:0016887	ATP hydrolysis activity	MOLECULAR_FUNCTION	2.08e-07	5.32e-09	39	21	580	1500	0.54
OVER	GO:1901607	alpha-amino acid biosynthetic process	BIOLOGICAL_PROCESS	1.04e-07	2.5e-09	40	21	579	1500	0.53
OVER	GO:1901265	nucleoside phosphate binding	MOLECULAR_FUNCTION	1.28e-33	5.06e-36	154	79	465	1442	0.51
OVER	GO:0000166	nucleotide binding	MOLECULAR_FUNCTION	1.28e-33	5.06e-36	154	79	465	1442	0.51
OVER	GO:0016462	pyrophosphatase activity	MOLECULAR_FUNCTION	9.31e-12	1.61e-13	58	29	561	1492	0.5
OVER	GO:0016614	oxidoreductase activity, acting on CH-OH group of donors	MOLECULAR_FUNCTION	0.00110561	4.78e-05	18	9	601	1512	0.5
OVER	GO:0072528	pyrimidine-containing compound biosynthetic process	BIOLOGICAL_PROCESS	0.0154613	0.000952	12	6	607	1515	0.5
OVER	GO:0016818	hydrolase activity, acting on acid anhydrides, in phosphorus-containing anhydrides	MOLECULAR_FUNCTION	2.7e-12	4.09e-14	59	29	560	1492	0.49
OVER	GO:0006082	organic acid metabolic process	BIOLOGICAL_PROCESS	2.86e-27	2.06e-29	123	60	496	1461	0.49
OVER	GO:0016817	hydrolase activity, acting on acid anhydrides	MOLECULAR_FUNCTION	1.12e-12	1.65e-14	60	29	559	1492	0.48
OVER	GO:0043436	oxoacid metabolic process	BIOLOGICAL_PROCESS	1.32e-27	9e-30	123	59	496	1462	0.48
OVER	GO:0019752	carboxylic acid metabolic process	BIOLOGICAL_PROCESS	3.7e-27	2.8e-29	121	58	498	1463	0.48
OVER	GO:0036094	small molecule binding	MOLECULAR_FUNCTION	7.89e-42	5.69e-45	178	84	441	1437	0.47
OVER	GO:1901605	alpha-amino acid metabolic process	BIOLOGICAL_PROCESS	9.21e-12	1.56e-13	54	25	565	1496	0.46
OVER	GO:0140657	ATP-dependent activity	MOLECULAR_FUNCTION	1.55e-15	1.84e-17	70	32	549	1489	0.46
OVER	GO:0097367	carbohydrate derivative binding	MOLECULAR_FUNCTION	2e-32	1.08e-34	136	61	483	1460	0.45
OVER	GO:0009127	purine nucleoside monophosphate biosynthetic process	BIOLOGICAL_PROCESS	0.0399607	0.0029726	9	4	610	1517	0.44
OVER	GO:0009126	purine nucleoside monophosphate metabolic process	BIOLOGICAL_PROCESS	0.0399607	0.0029726	9	4	610	1517	0.44
OVER	GO:0009167	purine ribonucleoside monophosphate metabolic process	BIOLOGICAL_PROCESS	0.0399607	0.0029726	9	4	610	1517	0.44
OVER	GO:0009168	purine ribonucleoside monophosphate biosynthetic process	BIOLOGICAL_PROCESS	0.0399607	0.0029726	9	4	610	1517	0.44
OVER	GO:0043168	anion binding	MOLECULAR_FUNCTION	1.26e-39	1.36e-42	162	71	457	1450	0.44
OVER	GO:0009066	aspartate family amino acid metabolic process	BIOLOGICAL_PROCESS	0.00132081	5.85e-05	16	7	603	1514	0.44
OVER	GO:0016054	organic acid catabolic process	BIOLOGICAL_PROCESS	0.00322798	0.000158	14	6	605	1515	0.43
OVER	GO:0072527	pyrimidine-containing compound metabolic process	BIOLOGICAL_PROCESS	0.00322798	0.000158	14	6	605	1515	0.43
OVER	GO:0017076	purine nucleotide binding	MOLECULAR_FUNCTION	1.48e-35	2.34e-38	145	62	474	1459	0.43
OVER	GO:0009073	aromatic amino acid family biosynthetic process	BIOLOGICAL_PROCESS	0.00794811	0.000429	12	5	607	1516	0.42
OVER	GO:0009072	aromatic amino acid metabolic process	BIOLOGICAL_PROCESS	0.00794811	0.000429	12	5	607	1516	0.42
OVER	GO:0009069	serine family amino acid metabolic process	BIOLOGICAL_PROCESS	0.00794811	0.000429	12	5	607	1516	0.42
OVER	GO:0009156	ribonucleoside monophosphate biosynthetic process	BIOLOGICAL_PROCESS	0.00794811	0.000429	12	5	607	1516	0.42
OVER	GO:0006399	tRNA metabolic process	BIOLOGICAL_PROCESS	9.72e-09	2.14e-10	37	15	582	1506	0.41
OVER	GO:0030554	adenyl nucleotide binding	MOLECULAR_FUNCTION	1.28e-33	4.35e-36	132	53	487	1468	0.4
OVER	GO:0009273	peptidoglycan-based cell wall biogenesis	BIOLOGICAL_PROCESS	0.0185359	0.00117518	10	4	609	1517	0.4
OVER	GO:0009252	peptidoglycan biosynthetic process	BIOLOGICAL_PROCESS	0.0185359	0.00117518	10	4	609	1517	0.4
OVER	GO:0006024	glycosaminoglycan biosynthetic process	BIOLOGICAL_PROCESS	0.0185359	0.00117518	10	4	609	1517	0.4
OVER	GO:0006023	aminoglycan biosynthetic process	BIOLOGICAL_PROCESS	0.0185359	0.00117518	10	4	609	1517	0.4
OVER	GO:0042546	cell wall biogenesis	BIOLOGICAL_PROCESS	0.00333132	0.000168	13	5	606	1516	0.38
OVER	GO:0009161	ribonucleoside monophosphate metabolic process	BIOLOGICAL_PROCESS	0.00333132	0.000168	13	5	606	1516	0.38
OVER	GO:1990234	transferase complex	CELLULAR_COMPONENT	0.042203	0.0032534	8	3	611	1518	0.38
OVER	GO:0032553	ribonucleotide binding	MOLECULAR_FUNCTION	1.48e-35	2.67e-38	134	50	485	1471	0.37
OVER	GO:0032555	purine ribonucleotide binding	MOLECULAR_FUNCTION	1.09e-34	2.75e-37	129	47	490	1474	0.36
OVER	GO:0046395	carboxylic acid catabolic process	BIOLOGICAL_PROCESS	0.00140869	6.44e-05	14	5	605	1516	0.36
OVER	GO:0009124	nucleoside monophosphate biosynthetic process	BIOLOGICAL_PROCESS	0.00140869	6.44e-05	14	5	605	1516	0.36
OVER	GO:0035639	purine ribonucleoside triphosphate binding	MOLECULAR_FUNCTION	4.69e-35	1.01e-37	128	45	491	1476	0.35
OVER	GO:0006520	amino acid metabolic process	BIOLOGICAL_PROCESS	5.74e-24	4.55e-26	88	30	531	1491	0.34
OVER	GO:0044038	cell wall macromolecule biosynthetic process	BIOLOGICAL_PROCESS	0.00336682	0.000171	12	4	607	1517	0.33
OVER	GO:0005524	ATP binding	MOLECULAR_FUNCTION	1.52e-32	7.66e-35	115	38	504	1483	0.33
OVER	GO:0032559	adenyl ribonucleotide binding	MOLECULAR_FUNCTION	5.61e-33	2.58e-35	116	38	503	1483	0.33
OVER	GO:0140101	catalytic activity, acting on a tRNA	MOLECULAR_FUNCTION	1.53e-07	3.87e-09	28	9	591	1512	0.32
OVER	GO:0009123	nucleoside monophosphate metabolic process	BIOLOGICAL_PROCESS	0.000236	9.01e-06	16	5	603	1516	0.31
OVER	GO:0015453	oxidoreduction-driven active transmembrane transporter activity	MOLECULAR_FUNCTION	0.00140612	6.33e-05	13	4	606	1517	0.31
OVER	GO:0043177	organic acid binding	MOLECULAR_FUNCTION	0.0082087	0.000452	10	3	609	1518	0.3
OVER	GO:0031406	carboxylic acid binding	MOLECULAR_FUNCTION	0.0082087	0.000452	10	3	609	1518	0.3
OVER	GO:0045333	cellular respiration	BIOLOGICAL_PROCESS	1.28e-07	3.18e-09	26	7	593	1514	0.27
OVER	GO:0015980	energy derivation by oxidation of organic compounds	BIOLOGICAL_PROCESS	1.28e-07	3.18e-09	26	7	593	1514	0.27
OVER	GO:1990204	oxidoreductase complex	CELLULAR_COMPONENT	8.2e-05	2.92e-06	16	4	603	1517	0.25
OVER	GO:0006221	pyrimidine nucleotide biosynthetic process	BIOLOGICAL_PROCESS	0.0186219	0.00118735	8	2	611	1519	0.25
OVER	GO:0009064	glutamine family amino acid metabolic process	BIOLOGICAL_PROCESS	3.02e-05	1.02e-06	17	4	602	1517	0.24
OVER	GO:1901606	alpha-amino acid catabolic process	BIOLOGICAL_PROCESS	0.00784467	0.000413	9	2	610	1519	0.22
OVER	GO:0009063	amino acid catabolic process	BIOLOGICAL_PROCESS	0.00784467	0.000413	9	2	610	1519	0.22
OVER	GO:0051276	chromosome organization	BIOLOGICAL_PROCESS	0.00291726	0.000141	10	2	609	1519	0.2
OVER	GO:0006220	pyrimidine nucleotide metabolic process	BIOLOGICAL_PROCESS	0.00291726	0.000141	10	2	609	1519	0.2
OVER	GO:0006525	arginine metabolic process	BIOLOGICAL_PROCESS	0.00291726	0.000141	10	2	609	1519	0.2
OVER	GO:0009060	aerobic respiration	BIOLOGICAL_PROCESS	2.19e-08	4.96e-10	24	4	595	1517	0.17
OVER	GO:0006206	pyrimidine nucleobase metabolic process	BIOLOGICAL_PROCESS	0.0399607	0.00303736	6	1	613	1520	0.17
OVER	GO:0043650	dicarboxylic acid biosynthetic process	BIOLOGICAL_PROCESS	0.0399607	0.00303736	6	1	613	1520	0.17
OVER	GO:0009218	pyrimidine ribonucleotide metabolic process	BIOLOGICAL_PROCESS	0.0399607	0.00303736	6	1	613	1520	0.17
OVER	GO:0016780	phosphotransferase activity, for other substituted phosphate groups	MOLECULAR_FUNCTION	0.0399607	0.00303736	6	1	613	1520	0.17
OVER	GO:0019856	pyrimidine nucleobase biosynthetic process	BIOLOGICAL_PROCESS	0.0399607	0.00303736	6	1	613	1520	0.17
OVER	GO:0008094	ATP-dependent activity, acting on DNA	MOLECULAR_FUNCTION	4.57e-09	9.7e-11	24	3	595	1518	0.13
OVER	GO:0019842	vitamin binding	MOLECULAR_FUNCTION	1.96e-06	5.44e-08	17	2	602	1519	0.12
OVER	GO:0000049	tRNA binding	MOLECULAR_FUNCTION	0.00215542	0.000101	9	1	610	1520	0.11
OVER	GO:0008483	transaminase activity	MOLECULAR_FUNCTION	0.00215542	0.000101	9	1	610	1520	0.11
OVER	GO:0016769	transferase activity, transferring nitrogenous groups	MOLECULAR_FUNCTION	0.000765	3.17e-05	10	1	609	1520	0.1
OVER	GO:0071103	DNA conformation change	BIOLOGICAL_PROCESS	0.000765	3.17e-05	10	1	609	1520	0.1
OVER	GO:0046112	nucleobase biosynthetic process	BIOLOGICAL_PROCESS	0.000765	3.17e-05	10	1	609	1520	0.1
OVER	GO:0009112	nucleobase metabolic process	BIOLOGICAL_PROCESS	0.000256	9.86e-06	11	1	608	1520	0.09
OVER	GO:0016874	ligase activity	MOLECULAR_FUNCTION	1.11e-27	7.18e-30	64	5	555	1516	0.08
OVER	GO:0016651	oxidoreductase activity, acting on NAD(P)H	MOLECULAR_FUNCTION	2.96e-06	8.63e-08	15	1	604	1520	0.07
OVER	GO:0070279	vitamin B6 binding	MOLECULAR_FUNCTION	2.96e-06	8.63e-08	15	1	604	1520	0.07
OVER	GO:0030170	pyridoxal phosphate binding	MOLECULAR_FUNCTION	2.96e-06	8.63e-08	15	1	604	1520	0.07
OVER	GO:0016879	ligase activity, forming carbon-nitrogen bonds	MOLECULAR_FUNCTION	2.37e-13	3.24e-15	29	1	590	1520	0.03
OVER	GO:0016875	ligase activity, forming carbon-oxygen bonds	MOLECULAR_FUNCTION	1.59e-11	3.03e-13	23	0	596	1521	0
OVER	GO:0004812	aminoacyl-tRNA ligase activity	MOLECULAR_FUNCTION	1.59e-11	3.03e-13	23	0	596	1521	0
OVER	GO:0006418	tRNA aminoacylation for protein translation	BIOLOGICAL_PROCESS	1.59e-11	3.03e-13	23	0	596	1521	0
OVER	GO:0043039	tRNA aminoacylation	BIOLOGICAL_PROCESS	1.59e-11	3.03e-13	23	0	596	1521	0
OVER	GO:0043038	amino acid activation	BIOLOGICAL_PROCESS	1.59e-11	3.03e-13	23	0	596	1521	0
OVER	GO:0004386	helicase activity	MOLECULAR_FUNCTION	6.68e-10	1.35e-11	20	0	599	1521	0
OVER	GO:0006099	tricarboxylic acid cycle	BIOLOGICAL_PROCESS	8.79e-08	2.09e-09	16	0	603	1521	0
OVER	GO:0003954	NADH dehydrogenase activity	MOLECULAR_FUNCTION	9.56e-07	2.58e-08	14	0	605	1521	0
OVER	GO:0003678	DNA helicase activity	MOLECULAR_FUNCTION	9.56e-07	2.58e-08	14	0	605	1521	0
OVER	GO:0016881	acid-amino acid ligase activity	MOLECULAR_FUNCTION	3.03e-06	9.06e-08	13	0	606	1521	0
OVER	GO:0009084	glutamine family amino acid biosynthetic process	BIOLOGICAL_PROCESS	3.03e-06	9.06e-08	13	0	606	1521	0
OVER	GO:0003955	NAD(P)H dehydrogenase (quinone) activity	MOLECULAR_FUNCTION	9.69e-06	3.18e-07	12	0	607	1521	0
OVER	GO:0016655	oxidoreductase activity, acting on NAD(P)H, quinone or similar compound as acceptor	MOLECULAR_FUNCTION	9.69e-06	3.18e-07	12	0	607	1521	0
OVER	GO:0050136	NADH dehydrogenase (quinone) activity	MOLECULAR_FUNCTION	3.22e-05	1.11e-06	11	0	608	1521	0
OVER	GO:0008137	NADH dehydrogenase (ubiquinone) activity	MOLECULAR_FUNCTION	3.22e-05	1.11e-06	11	0	608	1521	0
OVER	GO:0098803	respiratory chain complex	CELLULAR_COMPONENT	0.000343	1.36e-05	9	0	610	1521	0
OVER	GO:0070469	respirasome	CELLULAR_COMPONENT	0.000343	1.36e-05	9	0	610	1521	0
OVER	GO:0030964	NADH dehydrogenase complex	CELLULAR_COMPONENT	0.000343	1.36e-05	9	0	610	1521	0
OVER	GO:0006526	arginine biosynthetic process	BIOLOGICAL_PROCESS	0.00110561	4.74e-05	8	0	611	1521	0
OVER	GO:0045271	respiratory chain complex I	CELLULAR_COMPONENT	0.00332628	0.000165	7	0	612	1521	0
OVER	GO:0032508	DNA duplex unwinding	BIOLOGICAL_PROCESS	0.00980357	0.000576	6	0	613	1521	0
OVER	GO:0043138	3'-5' DNA helicase activity	MOLECULAR_FUNCTION	0.00980357	0.000576	6	0	613	1521	0
OVER	GO:0070470	plasma membrane respirasome	CELLULAR_COMPONENT	0.00980357	0.000576	6	0	613	1521	0
OVER	GO:0016597	amino acid binding	MOLECULAR_FUNCTION	0.00980357	0.000576	6	0	613	1521	0
OVER	GO:0000725	recombinational repair	BIOLOGICAL_PROCESS	0.00980357	0.000576	6	0	613	1521	0
OVER	GO:0047429	nucleoside triphosphate diphosphatase activity	MOLECULAR_FUNCTION	0.00980357	0.000576	6	0	613	1521	0
OVER	GO:0032392	DNA geometric change	BIOLOGICAL_PROCESS	0.00980357	0.000576	6	0	613	1521	0
OVER	GO:0045272	plasma membrane respiratory chain complex I	CELLULAR_COMPONENT	0.00980357	0.000576	6	0	613	1521	0
OVER	GO:0016877	ligase activity, forming carbon-sulfur bonds	MOLECULAR_FUNCTION	0.0286418	0.00200162	5	0	614	1521	0
OVER	GO:0006144	purine nucleobase metabolic process	BIOLOGICAL_PROCESS	0.0286418	0.00200162	5	0	614	1521	0
OVER	GO:0050145	nucleoside monophosphate kinase activity	MOLECULAR_FUNCTION	0.0286418	0.00200162	5	0	614	1521	0
OVER	GO:0002161	aminoacyl-tRNA editing activity	MOLECULAR_FUNCTION	0.0286418	0.00200162	5	0	614	1521	0
OVER	GO:0006563	L-serine metabolic process	BIOLOGICAL_PROCESS	0.0286418	0.00200162	5	0	614	1521	0
OVER	GO:0009129	pyrimidine nucleoside monophosphate metabolic process	BIOLOGICAL_PROCESS	0.0286418	0.00200162	5	0	614	1521	0
OVER	GO:0045239	tricarboxylic acid cycle enzyme complex	CELLULAR_COMPONENT	0.0286418	0.00200162	5	0	614	1521	0
	GO:0006259	DNA metabolic process	BIOLOGICAL_PROCESS	0.0541174	0.00424986	44	62	575	1459	1.40909
	GO:0006766	vitamin metabolic process	BIOLOGICAL_PROCESS	0.0545073	0.00431974	15	12	604	1509	0.8
	GO:0006767	water-soluble vitamin metabolic process	BIOLOGICAL_PROCESS	0.0545073	0.00431974	15	12	604	1509	0.8
	GO:0042578	phosphoric ester hydrolase activity	MOLECULAR_FUNCTION	0.0652506	0.00519466	10	6	609	1515	0.6
	GO:0071554	cell wall organization or biogenesis	BIOLOGICAL_PROCESS	0.0758819	0.00606837	14	11	605	1510	0.785714
	GO:1901292	nucleoside phosphate catabolic process	BIOLOGICAL_PROCESS	0.0810869	0.00695197	4	0	615	1521	0
	GO:0019202	amino acid kinase activity	MOLECULAR_FUNCTION	0.0810869	0.00695197	4	0	615	1521	0
	GO:1902495	transmembrane transporter complex	CELLULAR_COMPONENT	0.0810869	0.00686008	12	9	607	1512	0.75
	GO:0006268	DNA unwinding involved in DNA replication	BIOLOGICAL_PROCESS	0.0810869	0.00695197	4	0	615	1521	0
	GO:0009378	four-way junction helicase activity	MOLECULAR_FUNCTION	0.0810869	0.00695197	4	0	615	1521	0
	GO:0034040	ATPase-coupled lipid transmembrane transporter activity	MOLECULAR_FUNCTION	0.0810869	0.00695197	4	0	615	1521	0
	GO:0009423	chorismate biosynthetic process	BIOLOGICAL_PROCESS	0.0810869	0.00695197	4	0	615	1521	0
	GO:0140658	ATP-dependent chromatin remodeler activity	MOLECULAR_FUNCTION	0.0810869	0.00695197	4	0	615	1521	0
	GO:0070525	tRNA threonylcarbamoyladenosine metabolic process	BIOLOGICAL_PROCESS	0.0810869	0.00695197	4	0	615	1521	0
	GO:0016765	transferase activity, transferring alkyl or aryl (other than methyl) groups	MOLECULAR_FUNCTION	0.0810869	0.00686008	12	9	607	1512	0.75
	GO:0016783	sulfurtransferase activity	MOLECULAR_FUNCTION	0.0810869	0.00695197	4	0	615	1521	0
	GO:0006541	glutamine metabolic process	BIOLOGICAL_PROCESS	0.0810869	0.00695197	4	0	615	1521	0
	GO:0009113	purine nucleobase biosynthetic process	BIOLOGICAL_PROCESS	0.0810869	0.00695197	4	0	615	1521	0
	GO:1990351	transporter complex	CELLULAR_COMPONENT	0.0810869	0.00686008	12	9	607	1512	0.75
	GO:0002949	tRNA threonylcarbamoyladenosine modification	BIOLOGICAL_PROCESS	0.0810869	0.00695197	4	0	615	1521	0
	GO:0009130	pyrimidine nucleoside monophosphate biosynthetic process	BIOLOGICAL_PROCESS	0.0810869	0.00695197	4	0	615	1521	0
	GO:0052689	carboxylic ester hydrolase activity	MOLECULAR_FUNCTION	0.0844883	0.00730447	8	4	611	1517	0.5
	GO:0042398	cellular modified amino acid biosynthetic process	BIOLOGICAL_PROCESS	0.0844883	0.00730447	8	4	611	1517	0.5
	GO:0046219	indolalkylamine biosynthetic process	BIOLOGICAL_PROCESS	0.0934031	0.00837801	7	3	612	1518	0.428571
	GO:0000162	tryptophan biosynthetic process	BIOLOGICAL_PROCESS	0.0934031	0.00837801	7	3	612	1518	0.428571
	GO:0042430	indole-containing compound metabolic process	BIOLOGICAL_PROCESS	0.0934031	0.00837801	7	3	612	1518	0.428571
	GO:0042435	indole-containing compound biosynthetic process	BIOLOGICAL_PROCESS	0.0934031	0.00837801	7	3	612	1518	0.428571
	GO:0046872	metal ion binding	MOLECULAR_FUNCTION	0.0934031	0.00815538	40	57	579	1464	1.425
	GO:0016757	glycosyltransferase activity	MOLECULAR_FUNCTION	0.0934031	0.00834299	16	15	603	1506	0.9375
	GO:0005634	nucleus	CELLULAR_COMPONENT	0.0934031	0.00837801	7	3	612	1518	0.428571
	GO:0006568	tryptophan metabolic process	BIOLOGICAL_PROCESS	0.0934031	0.00837801	7	3	612	1518	0.428571
	GO:0006586	indolalkylamine metabolic process	BIOLOGICAL_PROCESS	0.0934031	0.00837801	7	3	612	1518	0.428571
	GO:0043604	amide biosynthetic process	BIOLOGICAL_PROCESS	0.0935583	0.00842564	47	70	572	1451	1.48936
	GO:0016884	carbon-nitrogen ligase activity, with glutamine as amido-N-donor	MOLECULAR_FUNCTION	0.0947063	0.00913152	5	1	614	1520	0.2
	GO:0006631	fatty acid metabolic process	BIOLOGICAL_PROCESS	0.0947063	0.00906374	11	8	608	1513	0.727273
	GO:0042773	ATP synthesis coupled electron transport	BIOLOGICAL_PROCESS	0.0947063	0.00913152	5	1	614	1520	0.2
	GO:0006207	'de novo' pyrimidine nucleobase biosynthetic process	BIOLOGICAL_PROCESS	0.0947063	0.00913152	5	1	614	1520	0.2
	GO:1901657	glycosyl compound metabolic process	BIOLOGICAL_PROCESS	0.0947063	0.00917724	6	2	613	1519	0.333333
	GO:0006768	biotin metabolic process	BIOLOGICAL_PROCESS	0.0947063	0.00913152	5	1	614	1520	0.2
	GO:0019205	nucleobase-containing compound kinase activity	MOLECULAR_FUNCTION	0.0947063	0.00913152	5	1	614	1520	0.2
	GO:0043227	membrane-bounded organelle	CELLULAR_COMPONENT	0.0947063	0.00881602	13	10	606	1511	0.769231
	GO:0043231	intracellular membrane-bounded organelle	CELLULAR_COMPONENT	0.0947063	0.00881602	13	10	606	1511	0.769231
	GO:0016903	oxidoreductase activity, acting on the aldehyde or oxo group of donors	MOLECULAR_FUNCTION	0.0947063	0.00913152	5	1	614	1520	0.2
	GO:0016638	oxidoreductase activity, acting on the CH-NH2 group of donors	MOLECULAR_FUNCTION	0.0947063	0.00913152	5	1	614	1520	0.2
	GO:0006400	tRNA modification	BIOLOGICAL_PROCESS	0.0947063	0.00881602	13	10	606	1511	0.769231
	GO:0002097	tRNA wobble base modification	BIOLOGICAL_PROCESS	0.0947063	0.00913152	5	1	614	1520	0.2
	GO:0009071	serine family amino acid catabolic process	BIOLOGICAL_PROCESS	0.0947063	0.00913152	5	1	614	1520	0.2
	GO:0006575	cellular modified amino acid metabolic process	BIOLOGICAL_PROCESS	0.0947063	0.00906374	11	8	608	1513	0.727273
	GO:0006040	amino sugar metabolic process	BIOLOGICAL_PROCESS	0.0947063	0.00913152	5	1	614	1520	0.2
	GO:0009116	nucleoside metabolic process	BIOLOGICAL_PROCESS	0.0947063	0.00913152	5	1	614	1520	0.2
	GO:0009102	biotin biosynthetic process	BIOLOGICAL_PROCESS	0.0947063	0.00913152	5	1	614	1520	0.2
	GO:0071555	cell wall organization	BIOLOGICAL_PROCESS	0.0947063	0.00917724	6	2	613	1519	0.333333
	GO:0098796	membrane protein complex	CELLULAR_COMPONENT	0.105414	0.0102528	18	19	601	1502	1.05556
	GO:0009056	catabolic process	BIOLOGICAL_PROCESS	0.105523	0.0103014	36	50	583	1471	1.38889
	GO:0042364	water-soluble vitamin biosynthetic process	BIOLOGICAL_PROCESS	0.109648	0.0108226	13	11	606	1510	0.846154
	GO:0000287	magnesium ion binding	MOLECULAR_FUNCTION	0.109648	0.0108226	13	11	606	1510	0.846154
	GO:0009110	vitamin biosynthetic process	BIOLOGICAL_PROCESS	0.109648	0.0108226	13	11	606	1510	0.846154
	GO:0043228	non-membrane-bounded organelle	CELLULAR_COMPONENT	0.109933	0.01093	11	60	608	1461	5.45455
	GO:0043232	intracellular non-membrane-bounded organelle	CELLULAR_COMPONENT	0.109933	0.01093	11	60	608	1461	5.45455
	GO:1901565	organonitrogen compound catabolic process	BIOLOGICAL_PROCESS	0.112853	0.0112609	19	20	600	1501	1.05263
	GO:0000096	sulfur amino acid metabolic process	BIOLOGICAL_PROCESS	0.122684	0.0123303	10	7	609	1514	0.7
	GO:0006261	DNA-templated DNA replication	BIOLOGICAL_PROCESS	0.122684	0.0123303	10	7	609	1514	0.7
	GO:1901575	organic substance catabolic process	BIOLOGICAL_PROCESS	0.133548	0.0134702	35	49	584	1472	1.4
	GO:0006310	DNA recombination	BIOLOGICAL_PROCESS	0.136004	0.0137669	17	18	602	1503	1.05882
	GO:0009991	response to extracellular stimulus	BIOLOGICAL_PROCESS	0.139147	0.0142354	8	5	611	1516	0.625
	GO:0016791	phosphatase activity	MOLECULAR_FUNCTION	0.139147	0.0142354	8	5	611	1516	0.625
	GO:0050661	NADP binding	MOLECULAR_FUNCTION	0.139147	0.0142354	8	5	611	1516	0.625
	GO:0008033	tRNA processing	BIOLOGICAL_PROCESS	0.139698	0.0143482	15	15	604	1506	1
	GO:0006996	organelle organization	BIOLOGICAL_PROCESS	0.139698	0.0143925	13	12	606	1509	0.923077
	GO:0006979	response to oxidative stress	BIOLOGICAL_PROCESS	0.139846	0.0144581	0	14	619	1507	#DIV/0!
	GO:0046040	IMP metabolic process	BIOLOGICAL_PROCESS	0.167197	0.0173461	7	4	612	1517	0.571429
	GO:0022900	electron transport chain	BIOLOGICAL_PROCESS	0.167512	0.0174391	9	6	610	1515	0.666667
	GO:0009152	purine ribonucleotide biosynthetic process	BIOLOGICAL_PROCESS	0.186786	0.0195129	14	14	605	1507	1
	GO:0006950	response to stress	BIOLOGICAL_PROCESS	0.188501	0.01976	34	50	585	1471	1.47059
	GO:0016072	rRNA metabolic process	BIOLOGICAL_PROCESS	0.195789	0.0205945	1	18	618	1503	18
	GO:0033554	cellular response to stress	BIOLOGICAL_PROCESS	0.198367	0.0209372	29	40	590	1481	1.37931
	GO:0016878	acid-thiol ligase activity	MOLECULAR_FUNCTION	0.201657	0.0241175	3	0	616	1521	0
	GO:0016882	cyclo-ligase activity	MOLECULAR_FUNCTION	0.201657	0.0241175	3	0	616	1521	0
	GO:0016885	ligase activity, forming carbon-carbon bonds	MOLECULAR_FUNCTION	0.201657	0.0241175	3	0	616	1521	0
	GO:0000097	sulfur amino acid biosynthetic process	BIOLOGICAL_PROCESS	0.201657	0.0239596	9	7	610	1514	0.777778
	GO:0016421	CoA carboxylase activity	MOLECULAR_FUNCTION	0.201657	0.0241175	3	0	616	1521	0
	GO:0008854	exodeoxyribonuclease V activity	MOLECULAR_FUNCTION	0.201657	0.0241175	3	0	616	1521	0
	GO:0006244	pyrimidine nucleotide catabolic process	BIOLOGICAL_PROCESS	0.201657	0.0241175	3	0	616	1521	0
	GO:0032991	protein-containing complex	CELLULAR_COMPONENT	0.201657	0.0234753	59	101	560	1420	1.71186
	GO:0072529	pyrimidine-containing compound catabolic process	BIOLOGICAL_PROCESS	0.201657	0.0241175	3	0	616	1521	0
	GO:0016840	carbon-nitrogen lyase activity	MOLECULAR_FUNCTION	0.201657	0.0241175	3	0	616	1521	0
	GO:0003989	acetyl-CoA carboxylase activity	MOLECULAR_FUNCTION	0.201657	0.0241175	3	0	616	1521	0
	GO:0009317	acetyl-CoA carboxylase complex	CELLULAR_COMPONENT	0.201657	0.0241175	3	0	616	1521	0
	GO:0051287	NAD binding	MOLECULAR_FUNCTION	0.201657	0.0221849	11	9	608	1512	0.818182
	GO:0009338	exodeoxyribonuclease V complex	CELLULAR_COMPONENT	0.201657	0.0241175	3	0	616	1521	0
	GO:0000104	succinate dehydrogenase activity	MOLECULAR_FUNCTION	0.201657	0.0241175	3	0	616	1521	0
	GO:0046349	amino sugar biosynthetic process	BIOLOGICAL_PROCESS	0.201657	0.0241175	3	0	616	1521	0
	GO:0016615	malate dehydrogenase activity	MOLECULAR_FUNCTION	0.201657	0.0241175	3	0	616	1521	0
	GO:0072350	tricarboxylic acid metabolic process	BIOLOGICAL_PROCESS	0.201657	0.0241175	3	0	616	1521	0
	GO:0046049	UMP metabolic process	BIOLOGICAL_PROCESS	0.201657	0.0241175	3	0	616	1521	0
	GO:0002098	tRNA wobble uridine modification	BIOLOGICAL_PROCESS	0.201657	0.0241175	3	0	616	1521	0
	GO:0003724	RNA helicase activity	MOLECULAR_FUNCTION	0.201657	0.0241175	3	0	616	1521	0
	GO:0034035	purine ribonucleoside bisphosphate metabolic process	BIOLOGICAL_PROCESS	0.201657	0.0241175	3	0	616	1521	0
	GO:0009078	pyruvate family amino acid metabolic process	BIOLOGICAL_PROCESS	0.201657	0.0241175	3	0	616	1521	0
	GO:0046416	D-amino acid metabolic process	BIOLOGICAL_PROCESS	0.201657	0.0241175	3	0	616	1521	0
	GO:0009059	macromolecule biosynthetic process	BIOLOGICAL_PROCESS	0.201657	0.0219732	72	128	547	1393	1.77778
	GO:0016743	carboxyl- or carbamoyltransferase activity	MOLECULAR_FUNCTION	0.201657	0.0241175	3	0	616	1521	0
	GO:0006522	alanine metabolic process	BIOLOGICAL_PROCESS	0.201657	0.0241175	3	0	616	1521	0
	GO:0006560	proline metabolic process	BIOLOGICAL_PROCESS	0.201657	0.0241175	3	0	616	1521	0
	GO:0006561	proline biosynthetic process	BIOLOGICAL_PROCESS	0.201657	0.0241175	3	0	616	1521	0
	GO:0006566	threonine metabolic process	BIOLOGICAL_PROCESS	0.201657	0.0241175	3	0	616	1521	0
	GO:0006546	glycine catabolic process	BIOLOGICAL_PROCESS	0.201657	0.0241175	3	0	616	1521	0
	GO:0010628	positive regulation of gene expression	BIOLOGICAL_PROCESS	0.201657	0.0241175	3	0	616	1521	0
	GO:0006591	ornithine metabolic process	BIOLOGICAL_PROCESS	0.201657	0.0241175	3	0	616	1521	0
	GO:0006047	UDP-N-acetylglucosamine metabolic process	BIOLOGICAL_PROCESS	0.201657	0.0241175	3	0	616	1521	0
	GO:0033202	DNA helicase complex	CELLULAR_COMPONENT	0.201657	0.0241175	3	0	616	1521	0
	GO:0009166	nucleotide catabolic process	BIOLOGICAL_PROCESS	0.201657	0.0241175	3	0	616	1521	0
	GO:0009132	nucleoside diphosphate metabolic process	BIOLOGICAL_PROCESS	0.201657	0.0241175	3	0	616	1521	0
	GO:0009143	nucleoside triphosphate catabolic process	BIOLOGICAL_PROCESS	0.201657	0.0241175	3	0	616	1521	0
	GO:0009173	pyrimidine ribonucleoside monophosphate metabolic process	BIOLOGICAL_PROCESS	0.201657	0.0241175	3	0	616	1521	0
	GO:0072329	monocarboxylic acid catabolic process	BIOLOGICAL_PROCESS	0.203131	0.0243669	5	2	614	1519	0.4
	GO:0016410	N-acyltransferase activity	MOLECULAR_FUNCTION	0.210389	0.0267534	4	1	615	1520	0.25
	GO:0009219	pyrimidine deoxyribonucleotide metabolic process	BIOLOGICAL_PROCESS	0.210389	0.0267534	4	1	615	1520	0.25
	GO:0009220	pyrimidine ribonucleotide biosynthetic process	BIOLOGICAL_PROCESS	0.210389	0.0267534	4	1	615	1520	0.25
	GO:0003916	DNA topoisomerase activity	MOLECULAR_FUNCTION	0.210389	0.0267534	4	1	615	1520	0.25
	GO:1901659	glycosyl compound biosynthetic process	BIOLOGICAL_PROCESS	0.210389	0.0267534	4	1	615	1520	0.25
	GO:0006265	DNA topological change	BIOLOGICAL_PROCESS	0.210389	0.0267534	4	1	615	1520	0.25
	GO:0009394	2'-deoxyribonucleotide metabolic process	BIOLOGICAL_PROCESS	0.210389	0.0267534	4	1	615	1520	0.25
	GO:0016620	oxidoreductase activity, acting on the aldehyde or oxo group of donors, NAD or NADP as acceptor	MOLECULAR_FUNCTION	0.210389	0.0267534	4	1	615	1520	0.25
	GO:0008658	penicillin binding	MOLECULAR_FUNCTION	0.210389	0.0267534	4	1	615	1520	0.25
	GO:0019692	deoxyribose phosphate metabolic process	BIOLOGICAL_PROCESS	0.210389	0.0267534	4	1	615	1520	0.25
	GO:0042455	ribonucleoside biosynthetic process	BIOLOGICAL_PROCESS	0.210389	0.0267534	4	1	615	1520	0.25
	GO:0034404	nucleobase-containing small molecule biosynthetic process	BIOLOGICAL_PROCESS	0.210389	0.0267534	4	1	615	1520	0.25
	GO:0046434	organophosphate catabolic process	BIOLOGICAL_PROCESS	0.210389	0.0267534	4	1	615	1520	0.25
	GO:0016774	phosphotransferase activity, carboxyl group as acceptor	MOLECULAR_FUNCTION	0.210389	0.0267534	4	1	615	1520	0.25
	GO:0016311	dephosphorylation	BIOLOGICAL_PROCESS	0.210389	0.0267534	4	1	615	1520	0.25
	GO:0016778	diphosphotransferase activity	MOLECULAR_FUNCTION	0.210389	0.0267534	4	1	615	1520	0.25
	GO:0016782	transferase activity, transferring sulphur-containing groups	MOLECULAR_FUNCTION	0.210389	0.0267534	4	1	615	1520	0.25
	GO:0006544	glycine metabolic process	BIOLOGICAL_PROCESS	0.210389	0.0267534	4	1	615	1520	0.25
	GO:0009119	ribonucleoside metabolic process	BIOLOGICAL_PROCESS	0.210389	0.0267534	4	1	615	1520	0.25
	GO:0009163	nucleoside biosynthetic process	BIOLOGICAL_PROCESS	0.210389	0.0267534	4	1	615	1520	0.25
	GO:0016301	kinase activity	MOLECULAR_FUNCTION	0.256113	0.03266	20	26	599	1495	1.3
	GO:0006633	fatty acid biosynthetic process	BIOLOGICAL_PROCESS	0.258799	0.0331889	8	6	611	1515	0.75
	GO:0003924	GTPase activity	MOLECULAR_FUNCTION	0.258799	0.0331889	8	6	611	1515	0.75
	GO:0042254	ribosome biogenesis	BIOLOGICAL_PROCESS	0.268907	0.034679	3	25	616	1496	8.33333
	GO:0022613	ribonucleoprotein complex biogenesis	BIOLOGICAL_PROCESS	0.268907	0.034679	3	25	616	1496	8.33333
	GO:0006188	IMP biosynthetic process	BIOLOGICAL_PROCESS	0.299895	0.0395395	6	4	613	1517	0.666667
	GO:0033875	ribonucleoside bisphosphate metabolic process	BIOLOGICAL_PROCESS	0.299895	0.0395395	6	4	613	1517	0.666667
	GO:0033865	nucleoside bisphosphate metabolic process	BIOLOGICAL_PROCESS	0.299895	0.0395395	6	4	613	1517	0.666667
	GO:0034032	purine nucleoside bisphosphate metabolic process	BIOLOGICAL_PROCESS	0.299895	0.0395395	6	4	613	1517	0.666667
	GO:0009070	serine family amino acid biosynthetic process	BIOLOGICAL_PROCESS	0.299895	0.0395395	6	4	613	1517	0.666667
	GO:0009086	methionine biosynthetic process	BIOLOGICAL_PROCESS	0.299895	0.0395395	6	4	613	1517	0.666667
	GO:0016776	phosphotransferase activity, phosphate group as acceptor	MOLECULAR_FUNCTION	0.299895	0.0395395	6	4	613	1517	0.666667
	GO:0006555	methionine metabolic process	BIOLOGICAL_PROCESS	0.299895	0.0395395	6	4	613	1517	0.666667
	GO:0005506	iron ion binding	MOLECULAR_FUNCTION	0.305384	0.0404832	0	11	619	1510	#DIV/0!
	GO:0042592	homeostatic process	BIOLOGICAL_PROCESS	0.305384	0.0404832	0	11	619	1510	#DIV/0!
	GO:0050896	response to stimulus	BIOLOGICAL_PROCESS	0.308647	0.0410269	51	87	568	1434	1.70588
	GO:0003677	DNA binding	MOLECULAR_FUNCTION	0.344365	0.0458987	53	92	566	1429	1.73585
	GO:0000902	cell morphogenesis	BIOLOGICAL_PROCESS	0.363906	0.0496831	5	3	614	1518	0.6
	GO:0031667	response to nutrient levels	BIOLOGICAL_PROCESS	0.363906	0.0496831	5	3	614	1518	0.6
	GO:0019674	NAD metabolic process	BIOLOGICAL_PROCESS	0.363906	0.0496831	5	3	614	1518	0.6
	GO:0009396	folic acid-containing compound biosynthetic process	BIOLOGICAL_PROCESS	0.363906	0.0496831	5	3	614	1518	0.6
	GO:0046417	chorismate metabolic process	BIOLOGICAL_PROCESS	0.363906	0.0496831	5	3	614	1518	0.6
	GO:0009085	lysine biosynthetic process	BIOLOGICAL_PROCESS	0.363906	0.0496831	5	3	614	1518	0.6
	GO:0006553	lysine metabolic process	BIOLOGICAL_PROCESS	0.363906	0.0496831	5	3	614	1518	0.6
	GO:0006119	oxidative phosphorylation	BIOLOGICAL_PROCESS	0.363906	0.0496831	5	3	614	1518	0.6
	GO:0010181	FMN binding	MOLECULAR_FUNCTION	0.363906	0.0496831	5	3	614	1518	0.6
	GO:0051716	cellular response to stimulus	BIOLOGICAL_PROCESS	0.367695	0.0503328	41	68	578	1453	1.65854
	GO:0098797	plasma membrane protein complex	CELLULAR_COMPONENT	0.398711	0.0550095	9	8	610	1513	0.888889
	GO:0051539	4 iron, 4 sulfur cluster binding	MOLECULAR_FUNCTION	0.398711	0.0550095	9	8	610	1513	0.888889
	GO:0009141	nucleoside triphosphate metabolic process	BIOLOGICAL_PROCESS	0.398711	0.0550095	9	8	610	1513	0.888889
	GO:0003676	nucleic acid binding	MOLECULAR_FUNCTION	0.416984	0.0576808	88	171	531	1350	1.94318
	GO:0140359	ABC-type transporter activity	MOLECULAR_FUNCTION	0.423344	0.0630714	7	6	612	1515	0.857143
	GO:0005759	mitochondrial matrix	CELLULAR_COMPONENT	0.423344	0.0835708	2	0	617	1521	0
	GO:0042709	succinate-CoA ligase complex	CELLULAR_COMPONENT	0.423344	0.0835708	2	0	617	1521	0
	GO:0016880	acid-ammonia (or amide) ligase activity	MOLECULAR_FUNCTION	0.423344	0.0835708	2	0	617	1521	0
	GO:0048038	quinone binding	MOLECULAR_FUNCTION	0.423344	0.075614	3	1	616	1520	0.333333
	GO:0004448	isocitrate dehydrogenase [NAD(P)+] activity	MOLECULAR_FUNCTION	0.423344	0.0835708	2	0	617	1521	0
	GO:0019509	L-methionine salvage from methylthioadenosine	BIOLOGICAL_PROCESS	0.423344	0.075614	3	1	616	1520	0.333333
	GO:0032954	regulation of cytokinetic process	BIOLOGICAL_PROCESS	0.423344	0.0835708	2	0	617	1521	0
	GO:0004072	aspartate kinase activity	MOLECULAR_FUNCTION	0.423344	0.0835708	2	0	617	1521	0
	GO:0006222	UMP biosynthetic process	BIOLOGICAL_PROCESS	0.423344	0.0835708	2	0	617	1521	0
	GO:0008893	guanosine-3',5'-bis(diphosphate) 3'-diphosphatase activity	MOLECULAR_FUNCTION	0.423344	0.0835708	2	0	617	1521	0
	GO:0008413	8-oxo-7,8-dihydroguanosine triphosphate pyrophosphatase activity	MOLECULAR_FUNCTION	0.423344	0.0835708	2	0	617	1521	0
	GO:0006167	AMP biosynthetic process	BIOLOGICAL_PROCESS	0.423344	0.0835708	2	0	617	1521	0
	GO:0034628	'de novo' NAD biosynthetic process from aspartate	BIOLOGICAL_PROCESS	0.423344	0.0835708	2	0	617	1521	0
	GO:0034627	'de novo' NAD biosynthetic process	BIOLOGICAL_PROCESS	0.423344	0.0835708	2	0	617	1521	0
	GO:0006177	GMP biosynthetic process	BIOLOGICAL_PROCESS	0.423344	0.0835708	2	0	617	1521	0
	GO:0019478	D-amino acid catabolic process	BIOLOGICAL_PROCESS	0.423344	0.0835708	2	0	617	1521	0
	GO:0030258	lipid modification	BIOLOGICAL_PROCESS	0.423344	0.0835708	2	0	617	1521	0
	GO:0034605	cellular response to heat	BIOLOGICAL_PROCESS	0.423344	0.0835708	2	0	617	1521	0
	GO:0019464	glycine decarboxylation via glycine cleavage system	BIOLOGICAL_PROCESS	0.423344	0.0835708	2	0	617	1521	0
	GO:0045727	positive regulation of translation	BIOLOGICAL_PROCESS	0.423344	0.0835708	2	0	617	1521	0
	GO:0035510	DNA dealkylation	BIOLOGICAL_PROCESS	0.423344	0.0835708	2	0	617	1521	0
	GO:0009211	pyrimidine deoxyribonucleoside triphosphate metabolic process	BIOLOGICAL_PROCESS	0.423344	0.075614	3	1	616	1520	0.333333
	GO:0009213	pyrimidine deoxyribonucleoside triphosphate catabolic process	BIOLOGICAL_PROCESS	0.423344	0.0835708	2	0	617	1521	0
	GO:0030288	outer membrane-bounded periplasmic space	CELLULAR_COMPONENT	0.423344	0.0806	1	13	618	1508	13
	GO:0009222	pyrimidine ribonucleotide catabolic process	BIOLOGICAL_PROCESS	0.423344	0.0835708	2	0	617	1521	0
	GO:0009221	pyrimidine deoxyribonucleotide biosynthetic process	BIOLOGICAL_PROCESS	0.423344	0.075614	3	1	616	1520	0.333333
	GO:0009226	nucleotide-sugar biosynthetic process	BIOLOGICAL_PROCESS	0.423344	0.0619971	4	2	615	1519	0.5
	GO:0009223	pyrimidine deoxyribonucleotide catabolic process	BIOLOGICAL_PROCESS	0.423344	0.0835708	2	0	617	1521	0
	GO:0003918	DNA topoisomerase type II (double strand cut, ATP-hydrolyzing) activity	MOLECULAR_FUNCTION	0.423344	0.075614	3	1	616	1520	0.333333
	GO:0004814	arginine-tRNA ligase activity	MOLECULAR_FUNCTION	0.423344	0.0835708	2	0	617	1521	0
	GO:0080146	L-cysteine desulfhydrase activity	MOLECULAR_FUNCTION	0.423344	0.0835708	2	0	617	1521	0
	GO:0004820	glycine-tRNA ligase activity	MOLECULAR_FUNCTION	0.423344	0.0835708	2	0	617	1521	0
	GO:0004824	lysine-tRNA ligase activity	MOLECULAR_FUNCTION	0.423344	0.0835708	2	0	617	1521	0
	GO:0004826	phenylalanine-tRNA ligase activity	MOLECULAR_FUNCTION	0.423344	0.0835708	2	0	617	1521	0
	GO:0072523	purine-containing compound catabolic process	BIOLOGICAL_PROCESS	0.423344	0.0835708	2	0	617	1521	0
	GO:0009261	ribonucleotide catabolic process	BIOLOGICAL_PROCESS	0.423344	0.0835708	2	0	617	1521	0
	GO:0009265	2'-deoxyribonucleotide biosynthetic process	BIOLOGICAL_PROCESS	0.423344	0.075614	3	1	616	1520	0.333333
	GO:0009264	deoxyribonucleotide catabolic process	BIOLOGICAL_PROCESS	0.423344	0.0835708	2	0	617	1521	0
	GO:0015939	pantothenate metabolic process	BIOLOGICAL_PROCESS	0.423344	0.075614	3	1	616	1520	0.333333
	GO:0016846	carbon-sulfur lyase activity	MOLECULAR_FUNCTION	0.423344	0.075614	3	1	616	1520	0.333333
	GO:0016833	oxo-acid-lyase activity	MOLECULAR_FUNCTION	0.423344	0.0835708	2	0	617	1521	0
	GO:0016835	carbon-oxygen lyase activity	MOLECULAR_FUNCTION	0.423344	0.0760696	14	18	605	1503	1.28571
	GO:0016838	carbon-oxygen lyase activity, acting on phosphates	MOLECULAR_FUNCTION	0.423344	0.0835708	2	0	617	1521	0
	GO:0016842	amidine-lyase activity	MOLECULAR_FUNCTION	0.423344	0.0835708	2	0	617	1521	0
	GO:0034250	positive regulation of amide metabolic process	BIOLOGICAL_PROCESS	0.423344	0.0835708	2	0	617	1521	0
	GO:0003994	aconitate hydratase activity	MOLECULAR_FUNCTION	0.423344	0.0835708	2	0	617	1521	0
	GO:0004834	tryptophan synthase activity	MOLECULAR_FUNCTION	0.423344	0.0835708	2	0	617	1521	0
	GO:0015969	guanosine tetraphosphate metabolic process	BIOLOGICAL_PROCESS	0.423344	0.0835708	2	0	617	1521	0
	GO:0003690	double-stranded DNA binding	MOLECULAR_FUNCTION	0.423344	0.0804771	2	17	617	1504	8.5
	GO:0004540	RNA nuclease activity	MOLECULAR_FUNCTION	0.423344	0.0820727	1	14	618	1507	14
	GO:0046385	deoxyribose phosphate biosynthetic process	BIOLOGICAL_PROCESS	0.423344	0.075614	3	1	616	1520	0.333333
	GO:0046386	deoxyribose phosphate catabolic process	BIOLOGICAL_PROCESS	0.423344	0.0835708	2	0	617	1521	0
	GO:0051726	regulation of cell cycle	BIOLOGICAL_PROCESS	0.423344	0.0835708	2	0	617	1521	0
	GO:0070008	serine-type exopeptidase activity	MOLECULAR_FUNCTION	0.423344	0.0619971	4	2	615	1519	0.5
	GO:0008955	peptidoglycan glycosyltransferase activity	MOLECULAR_FUNCTION	0.423344	0.075614	3	1	616	1520	0.333333
	GO:0042802	identical protein binding	MOLECULAR_FUNCTION	0.423344	0.075614	3	1	616	1520	0.333333
	GO:0006750	glutathione biosynthetic process	BIOLOGICAL_PROCESS	0.423344	0.0835708	2	0	617	1521	0
	GO:0070013	intracellular organelle lumen	CELLULAR_COMPONENT	0.423344	0.0835708	2	0	617	1521	0
	GO:0006749	glutathione metabolic process	BIOLOGICAL_PROCESS	0.423344	0.075614	3	1	616	1520	0.333333
	GO:0004124	cysteine synthase activity	MOLECULAR_FUNCTION	0.423344	0.0835708	2	0	617	1521	0
	GO:0006304	DNA modification	BIOLOGICAL_PROCESS	0.423344	0.0630714	7	6	612	1515	0.857143
	GO:0006307	DNA dealkylation involved in DNA repair	BIOLOGICAL_PROCESS	0.423344	0.0835708	2	0	617	1521	0
	GO:0042450	arginine biosynthetic process via ornithine	BIOLOGICAL_PROCESS	0.423344	0.0835708	2	0	617	1521	0
	GO:0070085	glycosylation	BIOLOGICAL_PROCESS	0.423344	0.0835708	2	0	617	1521	0
	GO:0019200	carbohydrate kinase activity	MOLECULAR_FUNCTION	0.423344	0.075614	3	1	616	1520	0.333333
	GO:0043233	organelle lumen	CELLULAR_COMPONENT	0.423344	0.0835708	2	0	617	1521	0
	GO:0009307	DNA restriction-modification system	BIOLOGICAL_PROCESS	0.423344	0.0835708	2	0	617	1521	0
	GO:0009360	DNA polymerase III complex	CELLULAR_COMPONENT	0.423344	0.075614	3	1	616	1520	0.333333
	GO:0016901	oxidoreductase activity, acting on the CH-OH group of donors, quinone or similar compound as acceptor	MOLECULAR_FUNCTION	0.423344	0.0835708	2	0	617	1521	0
	GO:0070887	cellular response to chemical stimulus	BIOLOGICAL_PROCESS	0.423344	0.072155	0	10	619	1511	#DIV/0!
	GO:0061695	transferase complex, transferring phosphorus-containing groups	CELLULAR_COMPONENT	0.423344	0.0619971	4	2	615	1519	0.5
	GO:0046075	dTTP metabolic process	BIOLOGICAL_PROCESS	0.423344	0.0835708	2	0	617	1521	0
	GO:0140102	catalytic activity, acting on a rRNA	MOLECULAR_FUNCTION	0.423344	0.0668107	0	9	619	1512	#DIV/0!
	GO:0004637	phosphoribosylamine-glycine ligase activity	MOLECULAR_FUNCTION	0.423344	0.0835708	2	0	617	1521	0
	GO:0009092	homoserine metabolic process	BIOLOGICAL_PROCESS	0.423344	0.075614	3	1	616	1520	0.333333
	GO:0046081	dUTP catabolic process	BIOLOGICAL_PROCESS	0.423344	0.0835708	2	0	617	1521	0
	GO:0016209	antioxidant activity	MOLECULAR_FUNCTION	0.423344	0.0668107	0	9	619	1512	#DIV/0!
	GO:0050997	quaternary ammonium group binding	MOLECULAR_FUNCTION	0.423344	0.0835708	2	0	617	1521	0
	GO:0030976	thiamine pyrophosphate binding	MOLECULAR_FUNCTION	0.423344	0.0835708	2	0	617	1521	0
	GO:0046033	AMP metabolic process	BIOLOGICAL_PROCESS	0.423344	0.0835708	2	0	617	1521	0
	GO:0046037	GMP metabolic process	BIOLOGICAL_PROCESS	0.423344	0.0835708	2	0	617	1521	0
	GO:0005536	glucose binding	MOLECULAR_FUNCTION	0.423344	0.0835708	2	0	617	1521	0
	GO:0008616	queuosine biosynthetic process	BIOLOGICAL_PROCESS	0.423344	0.075614	3	1	616	1520	0.333333
	GO:0006450	regulation of translational fidelity	BIOLOGICAL_PROCESS	0.423344	0.0835708	2	0	617	1521	0
	GO:0038023	signaling receptor activity	MOLECULAR_FUNCTION	0.423344	0.0835708	2	0	617	1521	0
	GO:0002099	tRNA wobble guanine modification	BIOLOGICAL_PROCESS	0.423344	0.0835708	2	0	617	1521	0
	GO:0022904	respiratory electron transport chain	BIOLOGICAL_PROCESS	0.423344	0.0630714	7	6	612	1515	0.857143
	GO:0006420	arginyl-tRNA aminoacylation	BIOLOGICAL_PROCESS	0.423344	0.0835708	2	0	617	1521	0
	GO:0019740	nitrogen utilization	BIOLOGICAL_PROCESS	0.423344	0.075614	3	1	616	1520	0.333333
	GO:0019725	cellular homeostasis	BIOLOGICAL_PROCESS	0.423344	0.072155	0	10	619	1511	#DIV/0!
	GO:0006432	phenylalanyl-tRNA aminoacylation	BIOLOGICAL_PROCESS	0.423344	0.0835708	2	0	617	1521	0
	GO:0006430	lysyl-tRNA aminoacylation	BIOLOGICAL_PROCESS	0.423344	0.0835708	2	0	617	1521	0
	GO:0006426	glycyl-tRNA aminoacylation	BIOLOGICAL_PROCESS	0.423344	0.0835708	2	0	617	1521	0
	GO:0006002	fructose 6-phosphate metabolic process	BIOLOGICAL_PROCESS	0.423344	0.0835708	2	0	617	1521	0
	GO:0008641	ubiquitin-like modifier activating enzyme activity	MOLECULAR_FUNCTION	0.423344	0.0835708	2	0	617	1521	0
	GO:0008649	rRNA methyltransferase activity	MOLECULAR_FUNCTION	0.423344	0.0668107	0	9	619	1512	#DIV/0!
	GO:0017110	nucleoside diphosphate phosphatase activity	MOLECULAR_FUNCTION	0.423344	0.0835708	2	0	617	1521	0
	GO:0017116	single-stranded DNA helicase activity	MOLECULAR_FUNCTION	0.423344	0.0835708	2	0	617	1521	0
	GO:0009435	NAD biosynthetic process	BIOLOGICAL_PROCESS	0.423344	0.0619971	4	2	615	1519	0.5
	GO:0046854	phosphatidylinositol phosphate biosynthetic process	BIOLOGICAL_PROCESS	0.423344	0.0835708	2	0	617	1521	0
	GO:0009432	SOS response	BIOLOGICAL_PROCESS	0.423344	0.075614	3	1	616	1520	0.333333
	GO:0009891	positive regulation of biosynthetic process	BIOLOGICAL_PROCESS	0.423344	0.0835708	2	0	617	1521	0
	GO:0030001	metal ion transport	BIOLOGICAL_PROCESS	0.423344	0.0804771	2	17	617	1504	8.5
	GO:0031328	positive regulation of cellular biosynthetic process	BIOLOGICAL_PROCESS	0.423344	0.0835708	2	0	617	1521	0
	GO:0019213	deacetylase activity	MOLECULAR_FUNCTION	0.423344	0.075614	3	1	616	1520	0.333333
	GO:0009002	serine-type D-Ala-D-Ala carboxypeptidase activity	MOLECULAR_FUNCTION	0.423344	0.0835708	2	0	617	1521	0
	GO:0009007	site-specific DNA-methyltransferase (adenine-specific) activity	MOLECULAR_FUNCTION	0.423344	0.075614	3	1	616	1520	0.333333
	GO:0008121	ubiquinol-cytochrome-c reductase activity	MOLECULAR_FUNCTION	0.423344	0.0835708	2	0	617	1521	0
	GO:0008134	transcription factor binding	MOLECULAR_FUNCTION	0.423344	0.0835708	2	0	617	1521	0
	GO:0008186	ATP-dependent activity, acting on RNA	MOLECULAR_FUNCTION	0.423344	0.075614	3	1	616	1520	0.333333
	GO:0009041	UMP/dUMP kinase activity	MOLECULAR_FUNCTION	0.423344	0.0835708	2	0	617	1521	0
	GO:0008172	S-methyltransferase activity	MOLECULAR_FUNCTION	0.423344	0.0835708	2	0	617	1521	0
	GO:1901891	regulation of cell septum assembly	BIOLOGICAL_PROCESS	0.423344	0.0835708	2	0	617	1521	0
	GO:0009079	pyruvate family amino acid biosynthetic process	BIOLOGICAL_PROCESS	0.423344	0.0835708	2	0	617	1521	0
	GO:0005960	glycine cleavage complex	CELLULAR_COMPONENT	0.423344	0.0835708	2	0	617	1521	0
	GO:0140662	ATP-dependent protein folding chaperone	MOLECULAR_FUNCTION	0.423344	0.075614	3	1	616	1520	0.333333
	GO:0044255	cellular lipid metabolic process	BIOLOGICAL_PROCESS	0.423344	0.0601757	21	30	598	1491	1.42857
	GO:0046436	D-alanine metabolic process	BIOLOGICAL_PROCESS	0.423344	0.0835708	2	0	617	1521	0
	GO:0003746	translation elongation factor activity	MOLECULAR_FUNCTION	0.423344	0.0619971	4	2	615	1519	0.5
	GO:0002128	tRNA nucleoside ribose methylation	BIOLOGICAL_PROCESS	0.423344	0.0835708	2	0	617	1521	0
	GO:0004309	exopolyphosphatase activity	MOLECULAR_FUNCTION	0.423344	0.0835708	2	0	617	1521	0
	GO:0016763	pentosyltransferase activity	MOLECULAR_FUNCTION	0.423344	0.0630714	7	6	612	1515	0.857143
	GO:0016748	succinyltransferase activity	MOLECULAR_FUNCTION	0.423344	0.0835708	2	0	617	1521	0
	GO:0004775	succinate-CoA ligase (ADP-forming) activity	MOLECULAR_FUNCTION	0.423344	0.0835708	2	0	617	1521	0
	GO:0004774	succinate-CoA ligase activity	MOLECULAR_FUNCTION	0.423344	0.0835708	2	0	617	1521	0
	GO:0004340	glucokinase activity	MOLECULAR_FUNCTION	0.423344	0.0835708	2	0	617	1521	0
	GO:0006523	alanine biosynthetic process	BIOLOGICAL_PROCESS	0.423344	0.0835708	2	0	617	1521	0
	GO:0006531	aspartate metabolic process	BIOLOGICAL_PROCESS	0.423344	0.0835708	2	0	617	1521	0
	GO:0006535	cysteine biosynthetic process from serine	BIOLOGICAL_PROCESS	0.423344	0.0835708	2	0	617	1521	0
	GO:0016794	diphosphoric monoester hydrolase activity	MOLECULAR_FUNCTION	0.423344	0.0835708	2	0	617	1521	0
	GO:0004333	fumarate hydratase activity	MOLECULAR_FUNCTION	0.423344	0.0835708	2	0	617	1521	0
	GO:0006565	L-serine catabolic process	BIOLOGICAL_PROCESS	0.423344	0.0835708	2	0	617	1521	0
	GO:0051128	regulation of cellular component organization	BIOLOGICAL_PROCESS	0.423344	0.075614	3	1	616	1520	0.333333
	GO:0004396	hexokinase activity	MOLECULAR_FUNCTION	0.423344	0.0835708	2	0	617	1521	0
	GO:0031974	membrane-enclosed lumen	CELLULAR_COMPONENT	0.423344	0.0835708	2	0	617	1521	0
	GO:0008728	GTP diphosphokinase activity	MOLECULAR_FUNCTION	0.423344	0.0835708	2	0	617	1521	0
	GO:0006106	fumarate metabolic process	BIOLOGICAL_PROCESS	0.423344	0.0835708	2	0	617	1521	0
	GO:0009607	response to biotic stimulus	BIOLOGICAL_PROCESS	0.423344	0.075614	3	1	616	1520	0.333333
	GO:0008777	acetylornithine deacetylase activity	MOLECULAR_FUNCTION	0.423344	0.0835708	2	0	617	1521	0
	GO:0006108	malate metabolic process	BIOLOGICAL_PROCESS	0.423344	0.0835708	2	0	617	1521	0
	GO:0006048	UDP-N-acetylglucosamine biosynthetic process	BIOLOGICAL_PROCESS	0.423344	0.0835708	2	0	617	1521	0
	GO:0006081	cellular aldehyde metabolic process	BIOLOGICAL_PROCESS	0.423344	0.0668107	0	9	619	1512	#DIV/0!
	GO:0042575	DNA polymerase complex	CELLULAR_COMPONENT	0.423344	0.075614	3	1	616	1520	0.333333
	GO:0010557	positive regulation of macromolecule biosynthetic process	BIOLOGICAL_PROCESS	0.423344	0.0835708	2	0	617	1521	0
	GO:0062197	cellular response to chemical stress	BIOLOGICAL_PROCESS	0.423344	0.0668107	0	9	619	1512	#DIV/0!
	GO:0010564	regulation of cell cycle process	BIOLOGICAL_PROCESS	0.423344	0.0835708	2	0	617	1521	0
	GO:0009157	deoxyribonucleoside monophosphate biosynthetic process	BIOLOGICAL_PROCESS	0.423344	0.0835708	2	0	617	1521	0
	GO:0045252	oxoglutarate dehydrogenase complex	CELLULAR_COMPONENT	0.423344	0.0835708	2	0	617	1521	0
	GO:0009162	deoxyribonucleoside monophosphate metabolic process	BIOLOGICAL_PROCESS	0.423344	0.0835708	2	0	617	1521	0
	GO:0009133	nucleoside diphosphate biosynthetic process	BIOLOGICAL_PROCESS	0.423344	0.0835708	2	0	617	1521	0
	GO:0046116	queuosine metabolic process	BIOLOGICAL_PROCESS	0.423344	0.075614	3	1	616	1520	0.333333
	GO:0009138	pyrimidine nucleoside diphosphate metabolic process	BIOLOGICAL_PROCESS	0.423344	0.0835708	2	0	617	1521	0
	GO:0009139	pyrimidine nucleoside diphosphate biosynthetic process	BIOLOGICAL_PROCESS	0.423344	0.0835708	2	0	617	1521	0
	GO:0043094	cellular metabolic compound salvage	BIOLOGICAL_PROCESS	0.423344	0.0619971	4	2	615	1519	0.5
	GO:0009149	pyrimidine nucleoside triphosphate catabolic process	BIOLOGICAL_PROCESS	0.423344	0.0835708	2	0	617	1521	0
	GO:0009147	pyrimidine nucleoside triphosphate metabolic process	BIOLOGICAL_PROCESS	0.423344	0.0619971	4	2	615	1519	0.5
	GO:0044355	clearance of foreign intracellular DNA	BIOLOGICAL_PROCESS	0.423344	0.0835708	2	0	617	1521	0
	GO:0033293	monocarboxylic acid binding	MOLECULAR_FUNCTION	0.423344	0.0619971	4	2	615	1519	0.5
	GO:0009174	pyrimidine ribonucleoside monophosphate biosynthetic process	BIOLOGICAL_PROCESS	0.423344	0.0835708	2	0	617	1521	0
	GO:0009177	pyrimidine deoxyribonucleoside monophosphate biosynthetic process	BIOLOGICAL_PROCESS	0.423344	0.0835708	2	0	617	1521	0
	GO:0009176	pyrimidine deoxyribonucleoside monophosphate metabolic process	BIOLOGICAL_PROCESS	0.423344	0.0835708	2	0	617	1521	0
	GO:0099046	clearance of foreign intracellular nucleic acids	BIOLOGICAL_PROCESS	0.423344	0.0835708	2	0	617	1521	0
	GO:0045240	dihydrolipoyl dehydrogenase complex	CELLULAR_COMPONENT	0.423344	0.0835708	2	0	617	1521	0
	GO:1901681	sulfur compound binding	MOLECULAR_FUNCTION	0.450766	0.0893087	6	5	613	1516	0.833333
	GO:0005515	protein binding	MOLECULAR_FUNCTION	0.450766	0.0891584	24	38	595	1483	1.58333
	GO:0042626	ATPase-coupled transmembrane transporter activity	MOLECULAR_FUNCTION	0.462527	0.0919722	8	8	611	1513	1
	GO:0008238	exopeptidase activity	MOLECULAR_FUNCTION	0.462527	0.0919722	8	8	611	1513	1
	GO:0016830	carbon-carbon lyase activity	MOLECULAR_FUNCTION	0.551426	0.109848	8	9	611	1512	1.125
	GO:0016485	protein processing	BIOLOGICAL_PROCESS	0.552103	0.112171	4	3	615	1518	0.75
	GO:0009262	deoxyribonucleotide metabolic process	BIOLOGICAL_PROCESS	0.552103	0.112171	4	3	615	1518	0.75
	GO:0009266	response to temperature stimulus	BIOLOGICAL_PROCESS	0.552103	0.112171	4	3	615	1518	0.75
	GO:0030488	tRNA methylation	BIOLOGICAL_PROCESS	0.552103	0.112171	4	3	615	1518	0.75
	GO:0009089	lysine biosynthetic process via diaminopimelate	BIOLOGICAL_PROCESS	0.552103	0.112171	4	3	615	1518	0.75
	GO:0046451	diaminopimelate metabolic process	BIOLOGICAL_PROCESS	0.552103	0.112171	4	3	615	1518	0.75
	GO:0051537	2 iron, 2 sulfur cluster binding	MOLECULAR_FUNCTION	0.552103	0.112171	4	3	615	1518	0.75
	GO:0006534	cysteine metabolic process	BIOLOGICAL_PROCESS	0.552103	0.112171	4	3	615	1518	0.75
	GO:0019363	pyridine nucleotide biosynthetic process	BIOLOGICAL_PROCESS	0.552103	0.112171	4	3	615	1518	0.75
	GO:0019359	nicotinamide nucleotide biosynthetic process	BIOLOGICAL_PROCESS	0.552103	0.112171	4	3	615	1518	0.75
	GO:0033218	amide binding	MOLECULAR_FUNCTION	0.552103	0.112171	4	3	615	1518	0.75
	GO:0006760	folic acid-containing compound metabolic process	BIOLOGICAL_PROCESS	0.576568	0.117349	6	6	613	1515	1
	GO:0005886	plasma membrane	CELLULAR_COMPONENT	0.582126	0.118838	37	66	582	1455	1.78378
	GO:0043412	macromolecule modification	BIOLOGICAL_PROCESS	0.582126	0.119109	28	47	591	1474	1.67857
	GO:0016788	hydrolase activity, acting on ester bonds	MOLECULAR_FUNCTION	0.582126	0.119109	28	47	591	1474	1.67857
	GO:0016405	CoA-ligase activity	MOLECULAR_FUNCTION	0.61577	0.289252	1	0	618	1521	0
	GO:0004422	hypoxanthine phosphoribosyltransferase activity	MOLECULAR_FUNCTION	0.61577	0.289252	1	0	618	1521	0
	GO:0004413	homoserine kinase activity	MOLECULAR_FUNCTION	0.61577	0.289252	1	0	618	1521	0
	GO:0050794	regulation of cellular process	BIOLOGICAL_PROCESS	0.61577	0.181305	36	67	583	1454	1.86111
	GO:0006612	protein targeting to membrane	BIOLOGICAL_PROCESS	0.61577	0.202477	2	1	617	1520	0.5
	GO:0006605	protein targeting	BIOLOGICAL_PROCESS	0.61577	0.148905	3	2	616	1519	0.666667
	GO:0004424	imidazoleglycerol-phosphate dehydratase activity	MOLECULAR_FUNCTION	0.61577	0.289252	1	0	618	1521	0
	GO:0004427	inorganic diphosphate phosphatase activity	MOLECULAR_FUNCTION	0.61577	0.289252	1	0	618	1521	0
	GO:0016886	ligase activity, forming phosphoric ester bonds	MOLECULAR_FUNCTION	0.61577	0.289252	1	0	618	1521	0
	GO:0004401	histidinol-phosphatase activity	MOLECULAR_FUNCTION	0.61577	0.289252	1	0	618	1521	0
	GO:0000036	acyl carrier activity	MOLECULAR_FUNCTION	0.61577	0.289252	1	0	618	1521	0
	GO:0004400	histidinol-phosphate transaminase activity	MOLECULAR_FUNCTION	0.61577	0.289252	1	0	618	1521	0
	GO:0000035	acyl binding	MOLECULAR_FUNCTION	0.61577	0.289252	1	0	618	1521	0
	GO:0016859	cis-trans isomerase activity	MOLECULAR_FUNCTION	0.61577	0.203428	0	7	619	1514	#DIV/0!
	GO:0004412	homoserine dehydrogenase activity	MOLECULAR_FUNCTION	0.61577	0.289252	1	0	618	1521	0
	GO:0072594	establishment of protein localization to organelle	BIOLOGICAL_PROCESS	0.61577	0.202477	2	1	617	1520	0.5
	GO:0004888	transmembrane signaling receptor activity	MOLECULAR_FUNCTION	0.61577	0.289252	1	0	618	1521	0
	GO:0000053	argininosuccinate metabolic process	BIOLOGICAL_PROCESS	0.61577	0.289252	1	0	618	1521	0
	GO:0000052	citrulline metabolic process	BIOLOGICAL_PROCESS	0.61577	0.289252	1	0	618	1521	0
	GO:0071267	L-methionine salvage	BIOLOGICAL_PROCESS	0.61577	0.148905	3	2	616	1519	0.666667
	GO:0000050	urea cycle	BIOLOGICAL_PROCESS	0.61577	0.289252	1	0	618	1521	0
	GO:0005739	mitochondrion	CELLULAR_COMPONENT	0.61577	0.164543	5	5	614	1516	1
	GO:0071265	L-methionine biosynthetic process	BIOLOGICAL_PROCESS	0.61577	0.148905	3	2	616	1519	0.666667
	GO:0106008	2-oxoglutaramate amidase activity	MOLECULAR_FUNCTION	0.61577	0.289252	1	0	618	1521	0
	GO:0072599	establishment of protein localization to endoplasmic reticulum	BIOLOGICAL_PROCESS	0.61577	0.202477	2	1	617	1520	0.5
	GO:0016860	intramolecular oxidoreductase activity	MOLECULAR_FUNCTION	0.61577	0.203428	0	7	619	1514	#DIV/0!
	GO:0016861	intramolecular oxidoreductase activity, interconverting aldoses and ketoses	MOLECULAR_FUNCTION	0.61577	0.203428	0	7	619	1514	#DIV/0!
	GO:0006635	fatty acid beta-oxidation	BIOLOGICAL_PROCESS	0.61577	0.289252	1	0	618	1521	0
	GO:0044087	regulation of cellular component biogenesis	BIOLOGICAL_PROCESS	0.61577	0.202477	2	1	617	1520	0.5
	GO:0051606	detection of stimulus	BIOLOGICAL_PROCESS	0.61577	0.289252	1	0	618	1521	0
	GO:0051603	proteolysis involved in protein catabolic process	BIOLOGICAL_PROCESS	0.61577	0.203428	0	7	619	1514	#DIV/0!
	GO:0004470	malic enzyme activity	MOLECULAR_FUNCTION	0.61577	0.289252	1	0	618	1521	0
	GO:0004471	malate dehydrogenase (decarboxylating) (NAD+) activity	MOLECULAR_FUNCTION	0.61577	0.289252	1	0	618	1521	0
	GO:0004478	methionine adenosyltransferase activity	MOLECULAR_FUNCTION	0.61577	0.289252	1	0	618	1521	0
	GO:0005324	long-chain fatty acid transporter activity	MOLECULAR_FUNCTION	0.61577	0.289252	1	0	618	1521	0
	GO:0008831	dTDP-4-dehydrorhamnose reductase activity	MOLECULAR_FUNCTION	0.61577	0.289252	1	0	618	1521	0
	GO:0005319	lipid transporter activity	MOLECULAR_FUNCTION	0.61577	0.164543	5	5	614	1516	1
	GO:0016427	tRNA (cytosine) methyltransferase activity	MOLECULAR_FUNCTION	0.61577	0.289252	1	0	618	1521	0
	GO:0006613	cotranslational protein targeting to membrane	BIOLOGICAL_PROCESS	0.61577	0.202477	2	1	617	1520	0.5
	GO:0006614	SRP-dependent cotranslational protein targeting to membrane	BIOLOGICAL_PROCESS	0.61577	0.202477	2	1	617	1520	0.5
	GO:0016899	oxidoreductase activity, acting on the CH-OH group of donors, oxygen as acceptor	MOLECULAR_FUNCTION	0.61577	0.289252	1	0	618	1521	0
	GO:0004450	isocitrate dehydrogenase (NADP+) activity	MOLECULAR_FUNCTION	0.61577	0.289252	1	0	618	1521	0
	GO:0004449	isocitrate dehydrogenase (NAD+) activity	MOLECULAR_FUNCTION	0.61577	0.289252	1	0	618	1521	0
	GO:0006629	lipid metabolic process	BIOLOGICAL_PROCESS	0.61577	0.128229	25	41	594	1480	1.64
	GO:0050789	regulation of biological process	BIOLOGICAL_PROCESS	0.61577	0.250254	40	78	579	1443	1.95
	GO:0006203	dGTP catabolic process	BIOLOGICAL_PROCESS	0.61577	0.289252	1	0	618	1521	0
	GO:0004018	N6-(1,2-dicarboxyethyl)AMP AMP-lyase (fumarate-forming) activity	MOLECULAR_FUNCTION	0.61577	0.289252	1	0	618	1521	0
	GO:0051247	positive regulation of protein metabolic process	BIOLOGICAL_PROCESS	0.61577	0.202477	2	1	617	1520	0.5
	GO:0004017	adenylate kinase activity	MOLECULAR_FUNCTION	0.61577	0.289252	1	0	618	1521	0
	GO:0004019	adenylosuccinate synthase activity	MOLECULAR_FUNCTION	0.61577	0.289252	1	0	618	1521	0
	GO:0106050	tRNA 2'-O-methyltransferase activity	MOLECULAR_FUNCTION	0.61577	0.289252	1	0	618	1521	0
	GO:0000906	6,7-dimethyl-8-ribityllumazine synthase activity	MOLECULAR_FUNCTION	0.61577	0.289252	1	0	618	1521	0
	GO:0015168	glycerol transmembrane transporter activity	MOLECULAR_FUNCTION	0.61577	0.289252	1	0	618	1521	0
	GO:0015166	polyol transmembrane transporter activity	MOLECULAR_FUNCTION	0.61577	0.289252	1	0	618	1521	0
	GO:0004035	alkaline phosphatase activity	MOLECULAR_FUNCTION	0.61577	0.289252	1	0	618	1521	0
	GO:0006213	pyrimidine nucleoside metabolic process	BIOLOGICAL_PROCESS	0.61577	0.289252	1	0	618	1521	0
	GO:0004038	allantoinase activity	MOLECULAR_FUNCTION	0.61577	0.289252	1	0	618	1521	0
	GO:0032955	regulation of division septum assembly	BIOLOGICAL_PROCESS	0.61577	0.289252	1	0	618	1521	0
	GO:0008841	dihydrofolate synthase activity	MOLECULAR_FUNCTION	0.61577	0.289252	1	0	618	1521	0
	GO:0006661	phosphatidylinositol biosynthetic process	BIOLOGICAL_PROCESS	0.61577	0.202477	2	1	617	1520	0.5
	GO:0051266	sirohydrochlorin ferrochelatase activity	MOLECULAR_FUNCTION	0.61577	0.289252	1	0	618	1521	0
	GO:0008836	diaminopimelate decarboxylase activity	MOLECULAR_FUNCTION	0.61577	0.289252	1	0	618	1521	0
	GO:0008835	diaminohydroxyphosphoribosylaminopyrimidine deaminase activity	MOLECULAR_FUNCTION	0.61577	0.289252	1	0	618	1521	0
	GO:0051262	protein tetramerization	BIOLOGICAL_PROCESS	0.61577	0.289252	1	0	618	1521	0
	GO:0004013	adenosylhomocysteinase activity	MOLECULAR_FUNCTION	0.61577	0.289252	1	0	618	1521	0
	GO:0004015	adenosylmethionine-8-amino-7-oxononanoate transaminase activity	MOLECULAR_FUNCTION	0.61577	0.289252	1	0	618	1521	0
	GO:0016465	chaperonin ATPase complex	CELLULAR_COMPONENT	0.61577	0.289252	1	0	618	1521	0
	GO:0008422	beta-glucosidase activity	MOLECULAR_FUNCTION	0.61577	0.289252	1	0	618	1521	0
	GO:0004066	asparagine synthase (glutamine-hydrolyzing) activity	MOLECULAR_FUNCTION	0.61577	0.289252	1	0	618	1521	0
	GO:0004068	aspartate 1-decarboxylase activity	MOLECULAR_FUNCTION	0.61577	0.289252	1	0	618	1521	0
	GO:0033856	pyridoxine 5'-phosphate synthase activity	MOLECULAR_FUNCTION	0.61577	0.289252	1	0	618	1521	0
	GO:0004070	aspartate carbamoyltransferase activity	MOLECULAR_FUNCTION	0.61577	0.289252	1	0	618	1521	0
	GO:0004073	aspartate-semialdehyde dehydrogenase activity	MOLECULAR_FUNCTION	0.61577	0.289252	1	0	618	1521	0
	GO:0004076	biotin synthase activity	MOLECULAR_FUNCTION	0.61577	0.289252	1	0	618	1521	0
	GO:0004077	biotin-[acetyl-CoA-carboxylase] ligase activity	MOLECULAR_FUNCTION	0.61577	0.289252	1	0	618	1521	0
	GO:0019551	glutamate catabolic process to 2-oxoglutarate	BIOLOGICAL_PROCESS	0.61577	0.289252	1	0	618	1521	0
	GO:0016042	lipid catabolic process	BIOLOGICAL_PROCESS	0.61577	0.239433	4	4	615	1517	1
	GO:0019538	protein metabolic process	BIOLOGICAL_PROCESS	0.61577	0.152549	63	125	556	1396	1.98413
	GO:0004042	acetyl-CoA:L-glutamate N-acetyltransferase activity	MOLECULAR_FUNCTION	0.61577	0.289252	1	0	618	1521	0
	GO:0004044	amidophosphoribosyltransferase activity	MOLECULAR_FUNCTION	0.61577	0.289252	1	0	618	1521	0
	GO:0050380	undecaprenyl-diphosphatase activity	MOLECULAR_FUNCTION	0.61577	0.289252	1	0	618	1521	0
	GO:0006226	dUMP biosynthetic process	BIOLOGICAL_PROCESS	0.61577	0.289252	1	0	618	1521	0
	GO:0004047	aminomethyltransferase activity	MOLECULAR_FUNCTION	0.61577	0.289252	1	0	618	1521	0
	GO:0006227	dUDP biosynthetic process	BIOLOGICAL_PROCESS	0.61577	0.289252	1	0	618	1521	0
	GO:0004049	anthranilate synthase activity	MOLECULAR_FUNCTION	0.61577	0.289252	1	0	618	1521	0
	GO:0006225	UDP biosynthetic process	BIOLOGICAL_PROCESS	0.61577	0.289252	1	0	618	1521	0
	GO:0004048	anthranilate phosphoribosyltransferase activity	MOLECULAR_FUNCTION	0.61577	0.289252	1	0	618	1521	0
	GO:0019541	propionate metabolic process	BIOLOGICAL_PROCESS	0.61577	0.202477	2	1	617	1520	0.5
	GO:0019543	propionate catabolic process	BIOLOGICAL_PROCESS	0.61577	0.202477	2	1	617	1520	0.5
	GO:0032502	developmental process	BIOLOGICAL_PROCESS	0.61577	0.131702	5	4	614	1517	0.8
	GO:0019547	arginine catabolic process to ornithine	BIOLOGICAL_PROCESS	0.61577	0.289252	1	0	618	1521	0
	GO:0032501	multicellular organismal process	BIOLOGICAL_PROCESS	0.61577	0.289252	1	0	618	1521	0
	GO:0008412	4-hydroxybenzoate octaprenyltransferase activity	MOLECULAR_FUNCTION	0.61577	0.289252	1	0	618	1521	0
	GO:0005385	zinc ion transmembrane transporter activity	MOLECULAR_FUNCTION	0.61577	0.289252	1	0	618	1521	0
	GO:0006233	dTDP biosynthetic process	BIOLOGICAL_PROCESS	0.61577	0.289252	1	0	618	1521	0
	GO:0004053	arginase activity	MOLECULAR_FUNCTION	0.61577	0.289252	1	0	618	1521	0
	GO:0006231	dTMP biosynthetic process	BIOLOGICAL_PROCESS	0.61577	0.289252	1	0	618	1521	0
	GO:0004056	argininosuccinate lyase activity	MOLECULAR_FUNCTION	0.61577	0.289252	1	0	618	1521	0
	GO:0004055	argininosuccinate synthase activity	MOLECULAR_FUNCTION	0.61577	0.289252	1	0	618	1521	0
	GO:0006235	dTTP biosynthetic process	BIOLOGICAL_PROCESS	0.61577	0.289252	1	0	618	1521	0
	GO:0008897	holo-[acyl-carrier-protein] synthase activity	MOLECULAR_FUNCTION	0.61577	0.289252	1	0	618	1521	0
	GO:0008409	5'-3' exonuclease activity	MOLECULAR_FUNCTION	0.61577	0.289252	1	0	618	1521	0
	GO:0008408	3'-5' exonuclease activity	MOLECULAR_FUNCTION	0.61577	0.198074	1	11	618	1510	11
	GO:0030315	T-tubule	CELLULAR_COMPONENT	0.61577	0.289252	1	0	618	1521	0
	GO:0051234	establishment of localization	BIOLOGICAL_PROCESS	0.61577	0.195666	37	116	582	1405	3.13514
	GO:0051239	regulation of multicellular organismal process	BIOLOGICAL_PROCESS	0.61577	0.289252	1	0	618	1521	0
	GO:0030313	cell envelope	CELLULAR_COMPONENT	0.61577	0.21587	5	24	614	1497	4.8
	GO:0030272	5-formyltetrahydrofolate cyclo-ligase activity	MOLECULAR_FUNCTION	0.61577	0.289252	1	0	618	1521	0
	GO:0043101	purine-containing compound salvage	BIOLOGICAL_PROCESS	0.61577	0.289252	1	0	618	1521	0
	GO:0043102	amino acid salvage	BIOLOGICAL_PROCESS	0.61577	0.148905	3	2	616	1519	0.666667
	GO:0009200	deoxyribonucleoside triphosphate metabolic process	BIOLOGICAL_PROCESS	0.61577	0.289252	1	0	618	1521	0
	GO:0006178	guanine salvage	BIOLOGICAL_PROCESS	0.61577	0.289252	1	0	618	1521	0
	GO:0009204	deoxyribonucleoside triphosphate catabolic process	BIOLOGICAL_PROCESS	0.61577	0.289252	1	0	618	1521	0
	GO:0009203	ribonucleoside triphosphate catabolic process	BIOLOGICAL_PROCESS	0.61577	0.289252	1	0	618	1521	0
	GO:0009208	pyrimidine ribonucleoside triphosphate metabolic process	BIOLOGICAL_PROCESS	0.61577	0.202477	2	1	617	1520	0.5
	GO:0043115	precorrin-2 dehydrogenase activity	MOLECULAR_FUNCTION	0.61577	0.289252	1	0	618	1521	0
	GO:0034618	arginine binding	MOLECULAR_FUNCTION	0.61577	0.289252	1	0	618	1521	0
	GO:0030253	protein secretion by the type I secretion system	BIOLOGICAL_PROCESS	0.61577	0.289252	1	0	618	1521	0
	GO:0001716	L-amino-acid oxidase activity	MOLECULAR_FUNCTION	0.61577	0.289252	1	0	618	1521	0
	GO:0030256	type I protein secretion system complex	CELLULAR_COMPONENT	0.61577	0.289252	1	0	618	1521	0
	GO:0030259	lipid glycosylation	BIOLOGICAL_PROCESS	0.61577	0.289252	1	0	618	1521	0
	GO:0006145	purine nucleobase catabolic process	BIOLOGICAL_PROCESS	0.61577	0.289252	1	0	618	1521	0
	GO:0009653	anatomical structure morphogenesis	BIOLOGICAL_PROCESS	0.61577	0.131702	5	4	614	1517	0.8
	GO:0070739	protein-glutamic acid ligase activity	MOLECULAR_FUNCTION	0.61577	0.289252	1	0	618	1521	0
	GO:0022616	DNA strand elongation	BIOLOGICAL_PROCESS	0.61577	0.289252	1	0	618	1521	0
	GO:0031564	transcription antitermination	BIOLOGICAL_PROCESS	0.61577	0.289252	1	0	618	1521	0
	GO:0055117	regulation of cardiac muscle contraction	BIOLOGICAL_PROCESS	0.61577	0.289252	1	0	618	1521	0
	GO:0031163	metallo-sulfur cluster assembly	BIOLOGICAL_PROCESS	0.61577	0.190541	0	6	619	1515	#DIV/0!
	GO:0009236	cobalamin biosynthetic process	BIOLOGICAL_PROCESS	0.61577	0.289252	1	0	618	1521	0
	GO:0009235	cobalamin metabolic process	BIOLOGICAL_PROCESS	0.61577	0.289252	1	0	618	1521	0
	GO:0043546	molybdopterin cofactor binding	MOLECULAR_FUNCTION	0.61577	0.289252	1	0	618	1521	0
	GO:0003921	GMP synthase activity	MOLECULAR_FUNCTION	0.61577	0.289252	1	0	618	1521	0
	GO:0003922	GMP synthase (glutamine-hydrolyzing) activity	MOLECULAR_FUNCTION	0.61577	0.289252	1	0	618	1521	0
	GO:0034661	ncRNA catabolic process	BIOLOGICAL_PROCESS	0.61577	0.289252	1	0	618	1521	0
	GO:0009242	colanic acid biosynthetic process	BIOLOGICAL_PROCESS	0.61577	0.289252	1	0	618	1521	0
	GO:1990220	GroEL-GroES complex	CELLULAR_COMPONENT	0.61577	0.289252	1	0	618	1521	0
	GO:0051179	localization	BIOLOGICAL_PROCESS	0.61577	0.2681	38	116	581	1405	3.05263
	GO:0140828	metal cation:monoatomic cation antiporter activity	MOLECULAR_FUNCTION	0.61577	0.289252	1	0	618	1521	0
	GO:0034655	nucleobase-containing compound catabolic process	BIOLOGICAL_PROCESS	0.61577	0.217062	6	7	613	1514	1.16667
	GO:0003938	IMP dehydrogenase activity	MOLECULAR_FUNCTION	0.61577	0.289252	1	0	618	1521	0
	GO:0008360	regulation of cell shape	BIOLOGICAL_PROCESS	0.61577	0.148905	3	2	616	1519	0.666667
	GO:0044419	biological process involved in interspecies interaction between organisms	BIOLOGICAL_PROCESS	0.61577	0.202477	2	1	617	1520	0.5
	GO:0009210	pyrimidine ribonucleoside triphosphate catabolic process	BIOLOGICAL_PROCESS	0.61577	0.289252	1	0	618	1521	0
	GO:0006189	'de novo' IMP biosynthetic process	BIOLOGICAL_PROCESS	0.61577	0.239433	4	4	615	1517	1
	GO:0009215	purine deoxyribonucleoside triphosphate metabolic process	BIOLOGICAL_PROCESS	0.61577	0.289252	1	0	618	1521	0
	GO:0043565	sequence-specific DNA binding	MOLECULAR_FUNCTION	0.61577	0.238068	9	13	610	1508	1.44444
	GO:0051192	prosthetic group binding	MOLECULAR_FUNCTION	0.61577	0.289252	1	0	618	1521	0
	GO:0009217	purine deoxyribonucleoside triphosphate catabolic process	BIOLOGICAL_PROCESS	0.61577	0.289252	1	0	618	1521	0
	GO:0003905	alkylbase DNA N-glycosylase activity	MOLECULAR_FUNCTION	0.61577	0.289252	1	0	618	1521	0
	GO:0003908	methylated-DNA-[protein]-cysteine S-methyltransferase activity	MOLECULAR_FUNCTION	0.61577	0.289252	1	0	618	1521	0
	GO:0003909	DNA ligase activity	MOLECULAR_FUNCTION	0.61577	0.289252	1	0	618	1521	0
	GO:0008375	acetylglucosaminyltransferase activity	MOLECULAR_FUNCTION	0.61577	0.289252	1	0	618	1521	0
	GO:0006195	purine nucleotide catabolic process	BIOLOGICAL_PROCESS	0.61577	0.289252	1	0	618	1521	0
	GO:0009225	nucleotide-sugar metabolic process	BIOLOGICAL_PROCESS	0.61577	0.164543	5	5	614	1516	1
	GO:0003911	DNA ligase (NAD+) activity	MOLECULAR_FUNCTION	0.61577	0.289252	1	0	618	1521	0
	GO:0003917	DNA topoisomerase type I (single strand cut, ATP-independent) activity	MOLECULAR_FUNCTION	0.61577	0.289252	1	0	618	1521	0
	GO:0018169	ribosomal S6-glutamic acid ligase activity	MOLECULAR_FUNCTION	0.61577	0.289252	1	0	618	1521	0
	GO:0048878	chemical homeostasis	BIOLOGICAL_PROCESS	0.61577	0.190541	0	6	619	1515	#DIV/0!
	GO:0080134	regulation of response to stress	BIOLOGICAL_PROCESS	0.61577	0.289252	1	0	618	1521	0
	GO:0080135	regulation of cellular response to stress	BIOLOGICAL_PROCESS	0.61577	0.289252	1	0	618	1521	0
	GO:0047545	2-hydroxyglutarate dehydrogenase activity	MOLECULAR_FUNCTION	0.61577	0.289252	1	0	618	1521	0
	GO:0003962	cystathionine gamma-synthase activity	MOLECULAR_FUNCTION	0.61577	0.289252	1	0	618	1521	0
	GO:0004813	alanine-tRNA ligase activity	MOLECULAR_FUNCTION	0.61577	0.289252	1	0	618	1521	0
	GO:0004816	asparagine-tRNA ligase activity	MOLECULAR_FUNCTION	0.61577	0.289252	1	0	618	1521	0
	GO:0004815	aspartate-tRNA ligase activity	MOLECULAR_FUNCTION	0.61577	0.289252	1	0	618	1521	0
	GO:0004818	glutamate-tRNA ligase activity	MOLECULAR_FUNCTION	0.61577	0.289252	1	0	618	1521	0
	GO:0004817	cysteine-tRNA ligase activity	MOLECULAR_FUNCTION	0.61577	0.289252	1	0	618	1521	0
	GO:0004819	glutamine-tRNA ligase activity	MOLECULAR_FUNCTION	0.61577	0.289252	1	0	618	1521	0
	GO:0015941	pantothenate catabolic process	BIOLOGICAL_PROCESS	0.61577	0.289252	1	0	618	1521	0
	GO:0034227	tRNA thio-modification	BIOLOGICAL_PROCESS	0.61577	0.289252	1	0	618	1521	0
	GO:0035552	oxidative single-stranded DNA demethylation	BIOLOGICAL_PROCESS	0.61577	0.289252	1	0	618	1521	0
	GO:0004830	tryptophan-tRNA ligase activity	MOLECULAR_FUNCTION	0.61577	0.289252	1	0	618	1521	0
	GO:0004821	histidine-tRNA ligase activity	MOLECULAR_FUNCTION	0.61577	0.289252	1	0	618	1521	0
	GO:0003973	(S)-2-hydroxy-acid oxidase activity	MOLECULAR_FUNCTION	0.61577	0.289252	1	0	618	1521	0
	GO:0004823	leucine-tRNA ligase activity	MOLECULAR_FUNCTION	0.61577	0.289252	1	0	618	1521	0
	GO:0004822	isoleucine-tRNA ligase activity	MOLECULAR_FUNCTION	0.61577	0.289252	1	0	618	1521	0
	GO:0003977	UDP-N-acetylglucosamine diphosphorylase activity	MOLECULAR_FUNCTION	0.61577	0.289252	1	0	618	1521	0
	GO:0004825	methionine-tRNA ligase activity	MOLECULAR_FUNCTION	0.61577	0.289252	1	0	618	1521	0
	GO:0004827	proline-tRNA ligase activity	MOLECULAR_FUNCTION	0.61577	0.289252	1	0	618	1521	0
	GO:0004829	threonine-tRNA ligase activity	MOLECULAR_FUNCTION	0.61577	0.289252	1	0	618	1521	0
	GO:0004828	serine-tRNA ligase activity	MOLECULAR_FUNCTION	0.61577	0.289252	1	0	618	1521	0
	GO:0033365	protein localization to organelle	BIOLOGICAL_PROCESS	0.61577	0.202477	2	1	617	1520	0.5
	GO:0009253	peptidoglycan catabolic process	BIOLOGICAL_PROCESS	0.61577	0.190541	0	6	619	1515	#DIV/0!
	GO:0080111	DNA demethylation	BIOLOGICAL_PROCESS	0.61577	0.289252	1	0	618	1521	0
	GO:0044057	regulation of system process	BIOLOGICAL_PROCESS	0.61577	0.289252	1	0	618	1521	0
	GO:0003941	L-serine ammonia-lyase activity	MOLECULAR_FUNCTION	0.61577	0.289252	1	0	618	1521	0
	GO:0003942	N-acetyl-gamma-glutamyl-phosphate reductase activity	MOLECULAR_FUNCTION	0.61577	0.289252	1	0	618	1521	0
	GO:0140414	phosphopantetheine-dependent carrier activity	MOLECULAR_FUNCTION	0.61577	0.289252	1	0	618	1521	0
	GO:0072525	pyridine-containing compound biosynthetic process	BIOLOGICAL_PROCESS	0.61577	0.164543	5	5	614	1516	1
	GO:0015926	glucosidase activity	MOLECULAR_FUNCTION	0.61577	0.289252	1	0	618	1521	0
	GO:0072524	pyridine-containing compound metabolic process	BIOLOGICAL_PROCESS	0.61577	0.265366	7	9	612	1512	1.28571
	GO:0015925	galactosidase activity	MOLECULAR_FUNCTION	0.61577	0.289252	1	0	618	1521	0
	GO:0015923	mannosidase activity	MOLECULAR_FUNCTION	0.61577	0.289252	1	0	618	1521	0
	GO:0035539	8-oxo-7,8-dihydrodeoxyguanosine triphosphate pyrophosphatase activity	MOLECULAR_FUNCTION	0.61577	0.289252	1	0	618	1521	0
	GO:0015940	pantothenate biosynthetic process	BIOLOGICAL_PROCESS	0.61577	0.202477	2	1	617	1520	0.5
	GO:0080120	CAAX-box protein maturation	BIOLOGICAL_PROCESS	0.61577	0.289252	1	0	618	1521	0
	GO:0020037	heme binding	MOLECULAR_FUNCTION	0.61577	0.256194	2	13	617	1508	6.5
	GO:0003952	NAD+ synthase (glutamine-hydrolyzing) activity	MOLECULAR_FUNCTION	0.61577	0.289252	1	0	618	1521	0
	GO:0003953	NAD+ nucleosidase activity	MOLECULAR_FUNCTION	0.61577	0.289252	1	0	618	1521	0
	GO:0031167	rRNA methylation	BIOLOGICAL_PROCESS	0.61577	0.203428	0	7	619	1514	#DIV/0!
	GO:0015935	small ribosomal subunit	CELLULAR_COMPONENT	0.61577	0.154958	3	18	616	1503	6
	GO:0015930	glutamate synthase activity	MOLECULAR_FUNCTION	0.61577	0.289252	1	0	618	1521	0
	GO:0055130	D-alanine catabolic process	BIOLOGICAL_PROCESS	0.61577	0.289252	1	0	618	1521	0
	GO:0015990	electron transport coupled proton transport	BIOLOGICAL_PROCESS	0.61577	0.148905	3	2	616	1519	0.666667
	GO:0016849	phosphorus-oxygen lyase activity	MOLECULAR_FUNCTION	0.61577	0.289252	1	0	618	1521	0
	GO:0046653	tetrahydrofolate metabolic process	BIOLOGICAL_PROCESS	0.61577	0.239433	4	4	615	1517	1
	GO:0061810	NAD glycohydrolase activity	MOLECULAR_FUNCTION	0.61577	0.289252	1	0	618	1521	0
	GO:0015988	energy coupled proton transmembrane transport, against electrochemical gradient	BIOLOGICAL_PROCESS	0.61577	0.148905	3	2	616	1519	0.666667
	GO:0055129	L-proline biosynthetic process	BIOLOGICAL_PROCESS	0.61577	0.289252	1	0	618	1521	0
	GO:0016836	hydro-lyase activity	MOLECULAR_FUNCTION	0.61577	0.139293	12	16	607	1505	1.33333
	GO:0036440	citrate synthase activity	MOLECULAR_FUNCTION	0.61577	0.289252	1	0	618	1521	0
	GO:0016841	ammonia-lyase activity	MOLECULAR_FUNCTION	0.61577	0.289252	1	0	618	1521	0
	GO:0048856	anatomical structure development	BIOLOGICAL_PROCESS	0.61577	0.131702	5	4	614	1517	0.8
	GO:0003991	acetylglutamate kinase activity	MOLECULAR_FUNCTION	0.61577	0.289252	1	0	618	1521	0
	GO:0004832	valine-tRNA ligase activity	MOLECULAR_FUNCTION	0.61577	0.289252	1	0	618	1521	0
	GO:0003984	acetolactate synthase activity	MOLECULAR_FUNCTION	0.61577	0.289252	1	0	618	1521	0
	GO:0004831	tyrosine-tRNA ligase activity	MOLECULAR_FUNCTION	0.61577	0.289252	1	0	618	1521	0
	GO:0003987	acetate-CoA ligase activity	MOLECULAR_FUNCTION	0.61577	0.289252	1	0	618	1521	0
	GO:0043173	nucleotide salvage	BIOLOGICAL_PROCESS	0.61577	0.289252	1	0	618	1521	0
	GO:0004838	L-tyrosine:2-oxoglutarate aminotransferase activity	MOLECULAR_FUNCTION	0.61577	0.289252	1	0	618	1521	0
	GO:0016811	hydrolase activity, acting on carbon-nitrogen (but not peptide) bonds, in linear amides	MOLECULAR_FUNCTION	0.61577	0.217062	6	7	613	1514	1.16667
	GO:0016812	hydrolase activity, acting on carbon-nitrogen (but not peptide) bonds, in cyclic amides	MOLECULAR_FUNCTION	0.61577	0.289252	1	0	618	1521	0
	GO:0004851	uroporphyrin-III C-methyltransferase activity	MOLECULAR_FUNCTION	0.61577	0.289252	1	0	618	1521	0
	GO:0004844	uracil DNA N-glycosylase activity	MOLECULAR_FUNCTION	0.61577	0.289252	1	0	618	1521	0
	GO:0060245	detection of cell density	BIOLOGICAL_PROCESS	0.61577	0.289252	1	0	618	1521	0
	GO:0015666	restriction endodeoxyribonuclease activity	MOLECULAR_FUNCTION	0.61577	0.289252	1	0	618	1521	0
	GO:0008902	hydroxymethylpyrimidine kinase activity	MOLECULAR_FUNCTION	0.61577	0.289252	1	0	618	1521	0
	GO:0008907	integrase activity	MOLECULAR_FUNCTION	0.61577	0.289252	1	0	618	1521	0
	GO:0004521	RNA endonuclease activity	MOLECULAR_FUNCTION	0.61577	0.203428	0	7	619	1514	#DIV/0!
	GO:0051302	regulation of cell division	BIOLOGICAL_PROCESS	0.61577	0.202477	2	1	617	1520	0.5
	GO:0051782	negative regulation of cell division	BIOLOGICAL_PROCESS	0.61577	0.289252	1	0	618	1521	0
	GO:0004516	nicotinate phosphoribosyltransferase activity	MOLECULAR_FUNCTION	0.61577	0.289252	1	0	618	1521	0
	GO:0004519	endonuclease activity	MOLECULAR_FUNCTION	0.61577	0.256194	2	13	617	1508	6.5
	GO:0097506	deaminated base DNA N-glycosylase activity	MOLECULAR_FUNCTION	0.61577	0.289252	1	0	618	1521	0
	GO:0016992	lipoate synthase activity	MOLECULAR_FUNCTION	0.61577	0.289252	1	0	618	1521	0
	GO:0097510	base-excision repair, AP site formation via deaminated base removal	BIOLOGICAL_PROCESS	0.61577	0.289252	1	0	618	1521	0
	GO:0045047	protein targeting to ER	BIOLOGICAL_PROCESS	0.61577	0.202477	2	1	617	1520	0.5
	GO:0004585	ornithine carbamoyltransferase activity	MOLECULAR_FUNCTION	0.61577	0.289252	1	0	618	1521	0
	GO:0004588	orotate phosphoribosyltransferase activity	MOLECULAR_FUNCTION	0.61577	0.289252	1	0	618	1521	0
	GO:0008934	inositol monophosphate 1-phosphatase activity	MOLECULAR_FUNCTION	0.61577	0.289252	1	0	618	1521	0
	GO:0070009	serine-type aminopeptidase activity	MOLECULAR_FUNCTION	0.61577	0.289252	1	0	618	1521	0
	GO:0051723	protein methylesterase activity	MOLECULAR_FUNCTION	0.61577	0.289252	1	0	618	1521	0
	GO:0015245	fatty acid transmembrane transporter activity	MOLECULAR_FUNCTION	0.61577	0.289252	1	0	618	1521	0
	GO:0004591	oxoglutarate dehydrogenase (succinyl-transferring) activity	MOLECULAR_FUNCTION	0.61577	0.289252	1	0	618	1521	0
	GO:0004590	orotidine-5'-phosphate decarboxylase activity	MOLECULAR_FUNCTION	0.61577	0.289252	1	0	618	1521	0
	GO:0004592	pantoate-beta-alanine ligase activity	MOLECULAR_FUNCTION	0.61577	0.289252	1	0	618	1521	0
	GO:0004108	citrate (Si)-synthase activity	MOLECULAR_FUNCTION	0.61577	0.289252	1	0	618	1521	0
	GO:0004107	chorismate synthase activity	MOLECULAR_FUNCTION	0.61577	0.289252	1	0	618	1521	0
	GO:0106380	purine ribonucleotide salvage	BIOLOGICAL_PROCESS	0.61577	0.289252	1	0	618	1521	0
	GO:0046391	5-phosphoribose 1-diphosphate metabolic process	BIOLOGICAL_PROCESS	0.61577	0.289252	1	0	618	1521	0
	GO:0072659	protein localization to plasma membrane	BIOLOGICAL_PROCESS	0.61577	0.289252	1	0	618	1521	0
	GO:0004565	beta-galactosidase activity	MOLECULAR_FUNCTION	0.61577	0.289252	1	0	618	1521	0
	GO:0048583	regulation of response to stimulus	BIOLOGICAL_PROCESS	0.61577	0.202477	2	1	617	1520	0.5
	GO:0006734	NADH metabolic process	BIOLOGICAL_PROCESS	0.61577	0.289252	1	0	618	1521	0
	GO:0006751	glutathione catabolic process	BIOLOGICAL_PROCESS	0.61577	0.289252	1	0	618	1521	0
	GO:0004567	beta-mannosidase activity	MOLECULAR_FUNCTION	0.61577	0.289252	1	0	618	1521	0
	GO:0008924	malate dehydrogenase (quinone) activity	MOLECULAR_FUNCTION	0.61577	0.289252	1	0	618	1521	0
	GO:0050427	3'-phosphoadenosine 5'-phosphosulfate metabolic process	BIOLOGICAL_PROCESS	0.61577	0.289252	1	0	618	1521	0
	GO:0036137	kynurenine aminotransferase activity	MOLECULAR_FUNCTION	0.61577	0.289252	1	0	618	1521	0
	GO:0008984	protein-glutamate methylesterase activity	MOLECULAR_FUNCTION	0.61577	0.289252	1	0	618	1521	0
	GO:0004141	dethiobiotin synthase activity	MOLECULAR_FUNCTION	0.61577	0.289252	1	0	618	1521	0
	GO:0006325	chromatin organization	BIOLOGICAL_PROCESS	0.61577	0.289252	1	0	618	1521	0
	GO:0008987	quinolinate synthetase A activity	MOLECULAR_FUNCTION	0.61577	0.289252	1	0	618	1521	0
	GO:0008986	pyruvate, water dikinase activity	MOLECULAR_FUNCTION	0.61577	0.289252	1	0	618	1521	0
	GO:0019627	urea metabolic process	BIOLOGICAL_PROCESS	0.61577	0.289252	1	0	618	1521	0
	GO:0019626	short-chain fatty acid catabolic process	BIOLOGICAL_PROCESS	0.61577	0.202477	2	1	617	1520	0.5
	GO:0019629	propionate catabolic process, 2-methylcitrate cycle	BIOLOGICAL_PROCESS	0.61577	0.202477	2	1	617	1520	0.5
	GO:0015288	porin activity	MOLECULAR_FUNCTION	0.61577	0.202477	2	1	617	1520	0.5
	GO:0004152	dihydroorotate dehydrogenase activity	MOLECULAR_FUNCTION	0.61577	0.289252	1	0	618	1521	0
	GO:0004156	dihydropteroate synthase activity	MOLECULAR_FUNCTION	0.61577	0.289252	1	0	618	1521	0
	GO:0004149	dihydrolipoyllysine-residue succinyltransferase activity	MOLECULAR_FUNCTION	0.61577	0.289252	1	0	618	1521	0
	GO:0019630	quinate metabolic process	BIOLOGICAL_PROCESS	0.61577	0.289252	1	0	618	1521	0
	GO:0019632	shikimate metabolic process	BIOLOGICAL_PROCESS	0.61577	0.289252	1	0	618	1521	0
	GO:0019631	quinate catabolic process	BIOLOGICAL_PROCESS	0.61577	0.289252	1	0	618	1521	0
	GO:0030894	replisome	CELLULAR_COMPONENT	0.61577	0.289252	1	0	618	1521	0
	GO:0070905	serine binding	MOLECULAR_FUNCTION	0.61577	0.289252	1	0	618	1521	0
	GO:0015254	glycerol channel activity	MOLECULAR_FUNCTION	0.61577	0.289252	1	0	618	1521	0
	GO:0008966	phosphoglucosamine mutase activity	MOLECULAR_FUNCTION	0.61577	0.289252	1	0	618	1521	0
	GO:0004123	cystathionine gamma-lyase activity	MOLECULAR_FUNCTION	0.61577	0.289252	1	0	618	1521	0
	GO:0008965	phosphoenolpyruvate-protein phosphotransferase activity	MOLECULAR_FUNCTION	0.61577	0.289252	1	0	618	1521	0
	GO:0008963	phospho-N-acetylmuramoyl-pentapeptide-transferase activity	MOLECULAR_FUNCTION	0.61577	0.289252	1	0	618	1521	0
	GO:0016594	glycine binding	MOLECULAR_FUNCTION	0.61577	0.289252	1	0	618	1521	0
	GO:0042440	pigment metabolic process	BIOLOGICAL_PROCESS	0.61577	0.193571	1	10	618	1511	10
	GO:0008972	phosphomethylpyrimidine kinase activity	MOLECULAR_FUNCTION	0.61577	0.289252	1	0	618	1521	0
	GO:0044620	ACP phosphopantetheine attachment site binding	MOLECULAR_FUNCTION	0.61577	0.289252	1	0	618	1521	0
	GO:0006798	polyphosphate catabolic process	BIOLOGICAL_PROCESS	0.61577	0.289252	1	0	618	1521	0
	GO:0004127	cytidylate kinase activity	MOLECULAR_FUNCTION	0.61577	0.289252	1	0	618	1521	0
	GO:0008967	phosphoglycolate phosphatase activity	MOLECULAR_FUNCTION	0.61577	0.289252	1	0	618	1521	0
	GO:0004185	serine-type carboxypeptidase activity	MOLECULAR_FUNCTION	0.61577	0.148905	3	2	616	1519	0.666667
	GO:0006366	transcription by RNA polymerase II	BIOLOGICAL_PROCESS	0.61577	0.289252	1	0	618	1521	0
	GO:0006368	transcription elongation by RNA polymerase II	BIOLOGICAL_PROCESS	0.61577	0.289252	1	0	618	1521	0
	GO:0110001	toxin-antitoxin complex	CELLULAR_COMPONENT	0.61577	0.289252	1	0	618	1521	0
	GO:0005047	signal recognition particle binding	MOLECULAR_FUNCTION	0.61577	0.289252	1	0	618	1521	0
	GO:0052665	tRNA (uracil-2'-O-)-methyltransferase activity	MOLECULAR_FUNCTION	0.61577	0.289252	1	0	618	1521	0
	GO:0052666	tRNA (cytosine-2'-O-)-methyltransferase activity	MOLECULAR_FUNCTION	0.61577	0.289252	1	0	618	1521	0
	GO:0019676	ammonia assimilation cycle	BIOLOGICAL_PROCESS	0.61577	0.289252	1	0	618	1521	0
	GO:0017013	protein flavinylation	BIOLOGICAL_PROCESS	0.61577	0.289252	1	0	618	1521	0
	GO:0022829	wide pore channel activity	MOLECULAR_FUNCTION	0.61577	0.202477	2	1	617	1520	0.5
	GO:0045903	positive regulation of translational fidelity	BIOLOGICAL_PROCESS	0.61577	0.289252	1	0	618	1521	0
	GO:0006338	chromatin remodeling	BIOLOGICAL_PROCESS	0.61577	0.289252	1	0	618	1521	0
	GO:0004170	dUTP diphosphatase activity	MOLECULAR_FUNCTION	0.61577	0.289252	1	0	618	1521	0
	GO:0004174	electron-transferring-flavoprotein dehydrogenase activity	MOLECULAR_FUNCTION	0.61577	0.289252	1	0	618	1521	0
	GO:0004176	ATP-dependent peptidase activity	MOLECULAR_FUNCTION	0.61577	0.202477	2	1	617	1520	0.5
	GO:0042401	biogenic amine biosynthetic process	BIOLOGICAL_PROCESS	0.61577	0.15283	7	8	612	1513	1.14286
	GO:0043733	DNA-3-methylbase glycosylase activity	MOLECULAR_FUNCTION	0.61577	0.289252	1	0	618	1521	0
	GO:0006285	base-excision repair, AP site formation	BIOLOGICAL_PROCESS	0.61577	0.202477	2	1	617	1520	0.5
	GO:0006282	regulation of DNA repair	BIOLOGICAL_PROCESS	0.61577	0.289252	1	0	618	1521	0
	GO:0009314	response to radiation	BIOLOGICAL_PROCESS	0.61577	0.289252	1	0	618	1521	0
	GO:0006288	base-excision repair, DNA ligation	BIOLOGICAL_PROCESS	0.61577	0.289252	1	0	618	1521	0
	GO:0009309	amine biosynthetic process	BIOLOGICAL_PROCESS	0.61577	0.15283	7	8	612	1513	1.14286
	GO:0018271	biotin-protein ligase activity	MOLECULAR_FUNCTION	0.61577	0.289252	1	0	618	1521	0
	GO:0009308	amine metabolic process	BIOLOGICAL_PROCESS	0.61577	0.15283	7	8	612	1513	1.14286
	GO:0042383	sarcolemma	CELLULAR_COMPONENT	0.61577	0.289252	1	0	618	1521	0
	GO:0009328	phenylalanine-tRNA ligase complex	CELLULAR_COMPONENT	0.61577	0.289252	1	0	618	1521	0
	GO:0008479	tRNA-guanosine(34) queuine transglycosylase activity	MOLECULAR_FUNCTION	0.61577	0.289252	1	0	618	1521	0
	GO:0004081	bis(5'-nucleosyl)-tetraphosphatase (asymmetrical) activity	MOLECULAR_FUNCTION	0.61577	0.289252	1	0	618	1521	0
	GO:0008441	3'(2'),5'-bisphosphate nucleotidase activity	MOLECULAR_FUNCTION	0.61577	0.289252	1	0	618	1521	0
	GO:0006260	DNA replication	BIOLOGICAL_PROCESS	0.61577	0.168005	13	19	606	1502	1.46154
	GO:0004084	branched-chain-amino-acid transaminase activity	MOLECULAR_FUNCTION	0.61577	0.289252	1	0	618	1521	0
	GO:0110051	metabolite repair	BIOLOGICAL_PROCESS	0.61577	0.289252	1	0	618	1521	0
	GO:0006266	DNA ligation	BIOLOGICAL_PROCESS	0.61577	0.289252	1	0	618	1521	0
	GO:0008444	CDP-diacylglycerol-glycerol-3-phosphate 3-phosphatidyltransferase activity	MOLECULAR_FUNCTION	0.61577	0.289252	1	0	618	1521	0
	GO:0008443	phosphofructokinase activity	MOLECULAR_FUNCTION	0.61577	0.289252	1	0	618	1521	0
	GO:0004088	carbamoyl-phosphate synthase (glutamine-hydrolyzing) activity	MOLECULAR_FUNCTION	0.61577	0.289252	1	0	618	1521	0
	GO:0008448	N-acetylglucosamine-6-phosphate deacetylase activity	MOLECULAR_FUNCTION	0.61577	0.289252	1	0	618	1521	0
	GO:0032549	ribonucleoside binding	MOLECULAR_FUNCTION	0.61577	0.289252	1	0	618	1521	0
	GO:0016075	rRNA catabolic process	BIOLOGICAL_PROCESS	0.61577	0.289252	1	0	618	1521	0
	GO:0006271	DNA strand elongation involved in DNA replication	BIOLOGICAL_PROCESS	0.61577	0.289252	1	0	618	1521	0
	GO:0033862	UMP kinase activity	MOLECULAR_FUNCTION	0.61577	0.289252	1	0	618	1521	0
	GO:0032131	alkylated DNA binding	MOLECULAR_FUNCTION	0.61577	0.289252	1	0	618	1521	0
	GO:0042330	taxis	BIOLOGICAL_PROCESS	0.61577	0.148905	3	2	616	1519	0.666667
	GO:0009361	succinate-CoA ligase complex (ADP-forming)	CELLULAR_COMPONENT	0.61577	0.289252	1	0	618	1521	0
	GO:0046700	heterocycle catabolic process	BIOLOGICAL_PROCESS	0.61577	0.265366	7	9	612	1512	1.28571
	GO:0001882	nucleoside binding	MOLECULAR_FUNCTION	0.61577	0.289252	1	0	618	1521	0
	GO:0043207	response to external biotic stimulus	BIOLOGICAL_PROCESS	0.61577	0.202477	2	1	617	1520	0.5
	GO:0043683	type IV pilus assembly	BIOLOGICAL_PROCESS	0.61577	0.203428	0	7	619	1514	#DIV/0!
	GO:0043687	post-translational protein modification	BIOLOGICAL_PROCESS	0.61577	0.289252	1	0	618	1521	0
	GO:0008016	regulation of heart contraction	BIOLOGICAL_PROCESS	0.61577	0.289252	1	0	618	1521	0
	GO:0008015	blood circulation	BIOLOGICAL_PROCESS	0.61577	0.289252	1	0	618	1521	0
	GO:0042365	water-soluble vitamin catabolic process	BIOLOGICAL_PROCESS	0.61577	0.289252	1	0	618	1521	0
	GO:0009349	riboflavin synthase complex	CELLULAR_COMPONENT	0.61577	0.289252	1	0	618	1521	0
	GO:0019134	glucosamine-1-phosphate N-acetyltransferase activity	MOLECULAR_FUNCTION	0.61577	0.289252	1	0	618	1521	0
	GO:0048522	positive regulation of cellular process	BIOLOGICAL_PROCESS	0.61577	0.202477	2	1	617	1520	0.5
	GO:0046348	amino sugar catabolic process	BIOLOGICAL_PROCESS	0.61577	0.289252	1	0	618	1521	0
	GO:0000105	histidine biosynthetic process	BIOLOGICAL_PROCESS	0.61577	0.239433	4	4	615	1517	1
	GO:0009372	quorum sensing	BIOLOGICAL_PROCESS	0.61577	0.289252	1	0	618	1521	0
	GO:0051707	response to other organism	BIOLOGICAL_PROCESS	0.61577	0.202477	2	1	617	1520	0.5
	GO:0009379	Holliday junction helicase complex	CELLULAR_COMPONENT	0.61577	0.289252	1	0	618	1521	0
	GO:0008047	enzyme activator activity	MOLECULAR_FUNCTION	0.61577	0.289252	1	0	618	1521	0
	GO:0019184	nonribosomal peptide biosynthetic process	BIOLOGICAL_PROCESS	0.61577	0.202477	2	1	617	1520	0.5
	GO:0061504	cyclic threonylcarbamoyladenosine biosynthetic process	BIOLOGICAL_PROCESS	0.61577	0.289252	1	0	618	1521	0
	GO:0061503	tRNA threonylcarbamoyladenosine dehydratase	MOLECULAR_FUNCTION	0.61577	0.289252	1	0	618	1521	0
	GO:0046377	colanic acid metabolic process	BIOLOGICAL_PROCESS	0.61577	0.289252	1	0	618	1521	0
	GO:0070401	NADP+ binding	MOLECULAR_FUNCTION	0.61577	0.289252	1	0	618	1521	0
	GO:0000154	rRNA modification	BIOLOGICAL_PROCESS	0.61577	0.203428	0	7	619	1514	#DIV/0!
	GO:0048500	signal recognition particle	CELLULAR_COMPONENT	0.61577	0.289252	1	0	618	1521	0
	GO:0008080	N-acetyltransferase activity	MOLECULAR_FUNCTION	0.61577	0.202477	2	1	617	1520	0.5
	GO:0015616	DNA translocase activity	MOLECULAR_FUNCTION	0.61577	0.289252	1	0	618	1521	0
	GO:0070417	cellular response to cold	BIOLOGICAL_PROCESS	0.61577	0.289252	1	0	618	1521	0
	GO:2000104	negative regulation of DNA-templated DNA replication	BIOLOGICAL_PROCESS	0.61577	0.289252	1	0	618	1521	0
	GO:0016649	oxidoreductase activity, acting on the CH-NH group of donors, quinone or similar compound as acceptor	MOLECULAR_FUNCTION	0.61577	0.289252	1	0	618	1521	0
	GO:0015793	glycerol transmembrane transport	BIOLOGICAL_PROCESS	0.61577	0.289252	1	0	618	1521	0
	GO:0015791	polyol transmembrane transport	BIOLOGICAL_PROCESS	0.61577	0.289252	1	0	618	1521	0
	GO:0046060	dATP metabolic process	BIOLOGICAL_PROCESS	0.61577	0.289252	1	0	618	1521	0
	GO:0046061	dATP catabolic process	BIOLOGICAL_PROCESS	0.61577	0.289252	1	0	618	1521	0
	GO:0016639	oxidoreductase activity, acting on the CH-NH2 group of donors, NAD or NADP as acceptor	MOLECULAR_FUNCTION	0.61577	0.289252	1	0	618	1521	0
	GO:0046076	dTTP catabolic process	BIOLOGICAL_PROCESS	0.61577	0.289252	1	0	618	1521	0
	GO:0046073	dTMP metabolic process	BIOLOGICAL_PROCESS	0.61577	0.289252	1	0	618	1521	0
	GO:0046077	dUDP metabolic process	BIOLOGICAL_PROCESS	0.61577	0.289252	1	0	618	1521	0
	GO:0046078	dUMP metabolic process	BIOLOGICAL_PROCESS	0.61577	0.289252	1	0	618	1521	0
	GO:0016642	oxidoreductase activity, acting on the CH-NH2 group of donors, disulfide as acceptor	MOLECULAR_FUNCTION	0.61577	0.289252	1	0	618	1521	0
	GO:0046072	dTDP metabolic process	BIOLOGICAL_PROCESS	0.61577	0.289252	1	0	618	1521	0
	GO:0046070	dGTP metabolic process	BIOLOGICAL_PROCESS	0.61577	0.289252	1	0	618	1521	0
	GO:0052745	inositol phosphate phosphatase activity	MOLECULAR_FUNCTION	0.61577	0.289252	1	0	618	1521	0
	GO:0009097	isoleucine biosynthetic process	BIOLOGICAL_PROCESS	0.61577	0.202477	2	1	617	1520	0.5
	GO:0016624	oxidoreductase activity, acting on the aldehyde or oxo group of donors, disulfide as acceptor	MOLECULAR_FUNCTION	0.61577	0.289252	1	0	618	1521	0
	GO:0016627	oxidoreductase activity, acting on the CH-CH group of donors	MOLECULAR_FUNCTION	0.61577	0.248112	6	8	613	1513	1.33333
	GO:0004641	phosphoribosylformylglycinamidine cyclo-ligase activity	MOLECULAR_FUNCTION	0.61577	0.289252	1	0	618	1521	0
	GO:0004642	phosphoribosylformylglycinamidine synthase activity	MOLECULAR_FUNCTION	0.61577	0.289252	1	0	618	1521	0
	GO:0004633	phosphopantothenoylcysteine decarboxylase activity	MOLECULAR_FUNCTION	0.61577	0.289252	1	0	618	1521	0
	GO:0046084	adenine biosynthetic process	BIOLOGICAL_PROCESS	0.61577	0.289252	1	0	618	1521	0
	GO:0004638	phosphoribosylaminoimidazole carboxylase activity	MOLECULAR_FUNCTION	0.61577	0.289252	1	0	618	1521	0
	GO:0004639	phosphoribosylaminoimidazolesuccinocarboxamide synthase activity	MOLECULAR_FUNCTION	0.61577	0.289252	1	0	618	1521	0
	GO:0046083	adenine metabolic process	BIOLOGICAL_PROCESS	0.61577	0.289252	1	0	618	1521	0
	GO:0046080	dUTP metabolic process	BIOLOGICAL_PROCESS	0.61577	0.202477	2	1	617	1520	0.5
	GO:0009090	homoserine biosynthetic process	BIOLOGICAL_PROCESS	0.61577	0.289252	1	0	618	1521	0
	GO:0046098	guanine metabolic process	BIOLOGICAL_PROCESS	0.61577	0.289252	1	0	618	1521	0
	GO:0004648	O-phospho-L-serine:2-oxoglutarate aminotransferase activity	MOLECULAR_FUNCTION	0.61577	0.289252	1	0	618	1521	0
	GO:0006829	zinc ion transport	BIOLOGICAL_PROCESS	0.61577	0.289252	1	0	618	1521	0
	GO:0006826	iron ion transport	BIOLOGICAL_PROCESS	0.61577	0.193571	1	10	618	1511	10
	GO:0046099	guanine biosynthetic process	BIOLOGICAL_PROCESS	0.61577	0.289252	1	0	618	1521	0
	GO:0016208	AMP binding	MOLECULAR_FUNCTION	0.61577	0.289252	1	0	618	1521	0
	GO:0016211	ammonia ligase activity	MOLECULAR_FUNCTION	0.61577	0.289252	1	0	618	1521	0
	GO:0016212	kynurenine-oxoglutarate transaminase activity	MOLECULAR_FUNCTION	0.61577	0.289252	1	0	618	1521	0
	GO:0050511	undecaprenyldiphospho-muramoylpentapeptide beta-N-acetylglucosaminyltransferase activity	MOLECULAR_FUNCTION	0.61577	0.289252	1	0	618	1521	0
	GO:0006414	translational elongation	BIOLOGICAL_PROCESS	0.61577	0.239433	4	4	615	1517	1
	GO:0006412	translation	BIOLOGICAL_PROCESS	0.61577	0.215886	35	66	584	1455	1.88571
	GO:0042908	xenobiotic transport	BIOLOGICAL_PROCESS	0.61577	0.289252	1	0	618	1521	0
	GO:0016667	oxidoreductase activity, acting on a sulfur group of donors	MOLECULAR_FUNCTION	0.61577	0.175802	2	14	617	1507	7
	GO:1901440	poly(hydroxyalkanoate) metabolic process	BIOLOGICAL_PROCESS	0.61577	0.289252	1	0	618	1521	0
	GO:1901441	poly(hydroxyalkanoate) biosynthetic process	BIOLOGICAL_PROCESS	0.61577	0.289252	1	0	618	1521	0
	GO:0046046	TTP metabolic process	BIOLOGICAL_PROCESS	0.61577	0.289252	1	0	618	1521	0
	GO:0046047	TTP catabolic process	BIOLOGICAL_PROCESS	0.61577	0.289252	1	0	618	1521	0
	GO:0046048	UDP metabolic process	BIOLOGICAL_PROCESS	0.61577	0.289252	1	0	618	1521	0
	GO:0006869	lipid transport	BIOLOGICAL_PROCESS	0.61577	0.198074	1	11	618	1510	11
	GO:0046052	UTP catabolic process	BIOLOGICAL_PROCESS	0.61577	0.289252	1	0	618	1521	0
	GO:0046050	UMP catabolic process	BIOLOGICAL_PROCESS	0.61577	0.289252	1	0	618	1521	0
	GO:0044715	8-oxo-dGDP phosphatase activity	MOLECULAR_FUNCTION	0.61577	0.289252	1	0	618	1521	0
	GO:0044716	8-oxo-GDP phosphatase activity	MOLECULAR_FUNCTION	0.61577	0.289252	1	0	618	1521	0
	GO:0006437	tyrosyl-tRNA aminoacylation	BIOLOGICAL_PROCESS	0.61577	0.289252	1	0	618	1521	0
	GO:0006438	valyl-tRNA aminoacylation	BIOLOGICAL_PROCESS	0.61577	0.289252	1	0	618	1521	0
	GO:0050152	omega-amidase activity	MOLECULAR_FUNCTION	0.61577	0.289252	1	0	618	1521	0
	GO:0046906	tetrapyrrole binding	MOLECULAR_FUNCTION	0.61577	0.256194	2	13	617	1508	6.5
	GO:1901072	glucosamine-containing compound catabolic process	BIOLOGICAL_PROCESS	0.61577	0.289252	1	0	618	1521	0
	GO:0043874	acireductone synthase activity	MOLECULAR_FUNCTION	0.61577	0.289252	1	0	618	1521	0
	GO:1901071	glucosamine-containing compound metabolic process	BIOLOGICAL_PROCESS	0.61577	0.289252	1	0	618	1521	0
	GO:0042558	pteridine-containing compound metabolic process	BIOLOGICAL_PROCESS	0.61577	0.248112	6	8	613	1513	1.33333
	GO:0042559	pteridine-containing compound biosynthetic process	BIOLOGICAL_PROCESS	0.61577	0.164543	5	5	614	1516	1
	GO:0006421	asparaginyl-tRNA aminoacylation	BIOLOGICAL_PROCESS	0.61577	0.289252	1	0	618	1521	0
	GO:0006424	glutamyl-tRNA aminoacylation	BIOLOGICAL_PROCESS	0.61577	0.289252	1	0	618	1521	0
	GO:0006425	glutaminyl-tRNA aminoacylation	BIOLOGICAL_PROCESS	0.61577	0.289252	1	0	618	1521	0
	GO:0006422	aspartyl-tRNA aminoacylation	BIOLOGICAL_PROCESS	0.61577	0.289252	1	0	618	1521	0
	GO:0006423	cysteinyl-tRNA aminoacylation	BIOLOGICAL_PROCESS	0.61577	0.289252	1	0	618	1521	0
	GO:0030527	structural constituent of chromatin	MOLECULAR_FUNCTION	0.61577	0.203428	0	7	619	1514	#DIV/0!
	GO:0098552	side of membrane	CELLULAR_COMPONENT	0.61577	0.239433	4	4	615	1517	1
	GO:0006419	alanyl-tRNA aminoacylation	BIOLOGICAL_PROCESS	0.61577	0.289252	1	0	618	1521	0
	GO:0018410	C-terminal protein amino acid modification	BIOLOGICAL_PROCESS	0.61577	0.289252	1	0	618	1521	0
	GO:0015385	sodium:proton antiporter activity	MOLECULAR_FUNCTION	0.61577	0.289252	1	0	618	1521	0
	GO:0008610	lipid biosynthetic process	BIOLOGICAL_PROCESS	0.61577	0.229095	20	35	599	1486	1.75
	GO:0006431	methionyl-tRNA aminoacylation	BIOLOGICAL_PROCESS	0.61577	0.289252	1	0	618	1521	0
	GO:0043413	macromolecule glycosylation	BIOLOGICAL_PROCESS	0.61577	0.289252	1	0	618	1521	0
	GO:0006435	threonyl-tRNA aminoacylation	BIOLOGICAL_PROCESS	0.61577	0.289252	1	0	618	1521	0
	GO:0006436	tryptophanyl-tRNA aminoacylation	BIOLOGICAL_PROCESS	0.61577	0.289252	1	0	618	1521	0
	GO:0006433	prolyl-tRNA aminoacylation	BIOLOGICAL_PROCESS	0.61577	0.289252	1	0	618	1521	0
	GO:0006434	seryl-tRNA aminoacylation	BIOLOGICAL_PROCESS	0.61577	0.289252	1	0	618	1521	0
	GO:0006428	isoleucyl-tRNA aminoacylation	BIOLOGICAL_PROCESS	0.61577	0.289252	1	0	618	1521	0
	GO:0006429	leucyl-tRNA aminoacylation	BIOLOGICAL_PROCESS	0.61577	0.289252	1	0	618	1521	0
	GO:0006427	histidyl-tRNA aminoacylation	BIOLOGICAL_PROCESS	0.61577	0.289252	1	0	618	1521	0
	GO:0016226	iron-sulfur cluster assembly	BIOLOGICAL_PROCESS	0.61577	0.190541	0	6	619	1515	#DIV/0!
	GO:0006486	protein glycosylation	BIOLOGICAL_PROCESS	0.61577	0.289252	1	0	618	1521	0
	GO:0006487	protein N-linked glycosylation	BIOLOGICAL_PROCESS	0.61577	0.289252	1	0	618	1521	0
	GO:0008666	2,3,4,5-tetrahydropyridine-2,6-dicarboxylate N-succinyltransferase activity	MOLECULAR_FUNCTION	0.61577	0.289252	1	0	618	1521	0
	GO:0008676	3-deoxy-8-phosphooctulonate synthase activity	MOLECULAR_FUNCTION	0.61577	0.289252	1	0	618	1521	0
	GO:0006015	5-phosphoribose 1-diphosphate biosynthetic process	BIOLOGICAL_PROCESS	0.61577	0.289252	1	0	618	1521	0
	GO:0098542	defense response to other organism	BIOLOGICAL_PROCESS	0.61577	0.202477	2	1	617	1520	0.5
	GO:0018454	acetoacetyl-CoA reductase activity	MOLECULAR_FUNCTION	0.61577	0.289252	1	0	618	1521	0
	GO:0043857	N-acetylornithine carbamoyltransferase activity	MOLECULAR_FUNCTION	0.61577	0.289252	1	0	618	1521	0
	GO:0009982	pseudouridine synthase activity	MOLECULAR_FUNCTION	0.61577	0.190541	0	6	619	1515	#DIV/0!
	GO:0017061	S-methyl-5-thioadenosine phosphorylase activity	MOLECULAR_FUNCTION	0.61577	0.289252	1	0	618	1521	0
	GO:0019240	citrulline biosynthetic process	BIOLOGICAL_PROCESS	0.61577	0.289252	1	0	618	1521	0
	GO:0044208	'de novo' AMP biosynthetic process	BIOLOGICAL_PROCESS	0.61577	0.289252	1	0	618	1521	0
	GO:0007267	cell-cell signaling	BIOLOGICAL_PROCESS	0.61577	0.289252	1	0	618	1521	0
	GO:0044205	'de novo' UMP biosynthetic process	BIOLOGICAL_PROCESS	0.61577	0.289252	1	0	618	1521	0
	GO:0017053	transcription repressor complex	CELLULAR_COMPONENT	0.61577	0.289252	1	0	618	1521	0
	GO:0019238	cyclohydrolase activity	MOLECULAR_FUNCTION	0.61577	0.203428	0	7	619	1514	#DIV/0!
	GO:0009893	positive regulation of metabolic process	BIOLOGICAL_PROCESS	0.61577	0.148905	3	2	616	1519	0.666667
	GO:0009409	response to cold	BIOLOGICAL_PROCESS	0.61577	0.289252	1	0	618	1521	0
	GO:0010876	lipid localization	BIOLOGICAL_PROCESS	0.61577	0.198074	1	11	618	1510	11
	GO:0070988	demethylation	BIOLOGICAL_PROCESS	0.61577	0.289252	1	0	618	1521	0
	GO:0022857	transmembrane transporter activity	MOLECULAR_FUNCTION	0.61577	0.244756	39	76	580	1445	1.94872
	GO:0046400	keto-3-deoxy-D-manno-octulosonic acid metabolic process	BIOLOGICAL_PROCESS	0.61577	0.289252	1	0	618	1521	0
	GO:0070972	protein localization to endoplasmic reticulum	BIOLOGICAL_PROCESS	0.61577	0.202477	2	1	617	1520	0.5
	GO:0031325	positive regulation of cellular metabolic process	BIOLOGICAL_PROCESS	0.61577	0.202477	2	1	617	1520	0.5
	GO:0071824	protein-DNA complex organization	BIOLOGICAL_PROCESS	0.61577	0.289252	1	0	618	1521	0
	GO:0030060	L-malate dehydrogenase activity	MOLECULAR_FUNCTION	0.61577	0.289252	1	0	618	1521	0
	GO:0046820	4-amino-4-deoxychorismate synthase activity	MOLECULAR_FUNCTION	0.61577	0.289252	1	0	618	1521	0
	GO:0008156	negative regulation of DNA replication	BIOLOGICAL_PROCESS	0.61577	0.289252	1	0	618	1521	0
	GO:0009009	site-specific recombinase activity	MOLECULAR_FUNCTION	0.61577	0.289252	1	0	618	1521	0
	GO:0009008	DNA-methyltransferase activity	MOLECULAR_FUNCTION	0.61577	0.148905	3	2	616	1519	0.666667
	GO:0019276	UDP-N-acetylgalactosamine metabolic process	BIOLOGICAL_PROCESS	0.61577	0.289252	1	0	618	1521	0
	GO:0010467	gene expression	BIOLOGICAL_PROCESS	0.61577	0.155142	72	145	547	1376	2.01389
	GO:0019277	UDP-N-acetylgalactosamine biosynthetic process	BIOLOGICAL_PROCESS	0.61577	0.289252	1	0	618	1521	0
	GO:0019264	glycine biosynthetic process from serine	BIOLOGICAL_PROCESS	0.61577	0.289252	1	0	618	1521	0
	GO:0008131	primary amine oxidase activity	MOLECULAR_FUNCTION	0.61577	0.289252	1	0	618	1521	0
	GO:0101030	tRNA-guanine transglycosylation	BIOLOGICAL_PROCESS	0.61577	0.289252	1	0	618	1521	0
	GO:0101031	protein folding chaperone complex	CELLULAR_COMPONENT	0.61577	0.289252	1	0	618	1521	0
	GO:0009035	type I site-specific deoxyribonuclease activity	MOLECULAR_FUNCTION	0.61577	0.289252	1	0	618	1521	0
	GO:0032297	negative regulation of DNA-templated DNA replication initiation	BIOLOGICAL_PROCESS	0.61577	0.289252	1	0	618	1521	0
	GO:0046459	short-chain fatty acid metabolic process	BIOLOGICAL_PROCESS	0.61577	0.202477	2	1	617	1520	0.5
	GO:0009014	succinyl-diaminopimelate desuccinylase activity	MOLECULAR_FUNCTION	0.61577	0.289252	1	0	618	1521	0
	GO:0003700	DNA-binding transcription factor activity	MOLECULAR_FUNCTION	0.61577	0.234197	12	19	607	1502	1.58333
	GO:0001522	pseudouridine synthesis	BIOLOGICAL_PROCESS	0.61577	0.190541	0	6	619	1515	#DIV/0!
	GO:0047334	diphosphate-fructose-6-phosphate 1-phosphotransferase activity	MOLECULAR_FUNCTION	0.61577	0.289252	1	0	618	1521	0
	GO:0008173	RNA methyltransferase activity	MOLECULAR_FUNCTION	0.61577	0.256194	2	13	617	1508	6.5
	GO:0008170	N-methyltransferase activity	MOLECULAR_FUNCTION	0.61577	0.177257	2	15	617	1506	7.5
	GO:0032263	GMP salvage	BIOLOGICAL_PROCESS	0.61577	0.289252	1	0	618	1521	0
	GO:0032264	IMP salvage	BIOLOGICAL_PROCESS	0.61577	0.289252	1	0	618	1521	0
	GO:0032261	purine nucleotide salvage	BIOLOGICAL_PROCESS	0.61577	0.289252	1	0	618	1521	0
	GO:0034440	lipid oxidation	BIOLOGICAL_PROCESS	0.61577	0.289252	1	0	618	1521	0
	GO:0009022	tRNA nucleotidyltransferase activity	MOLECULAR_FUNCTION	0.61577	0.289252	1	0	618	1521	0
	GO:0033592	RNA strand annealing activity	MOLECULAR_FUNCTION	0.61577	0.289252	1	0	618	1521	0
	GO:0046488	phosphatidylinositol metabolic process	BIOLOGICAL_PROCESS	0.61577	0.202477	2	1	617	1520	0.5
	GO:0019294	keto-3-deoxy-D-manno-octulosonic acid biosynthetic process	BIOLOGICAL_PROCESS	0.61577	0.289252	1	0	618	1521	0
	GO:0046496	nicotinamide nucleotide metabolic process	BIOLOGICAL_PROCESS	0.61577	0.217062	6	7	613	1514	1.16667
	GO:0033585	L-phenylalanine biosynthetic process from chorismate via phenylpyruvate	BIOLOGICAL_PROCESS	0.61577	0.289252	1	0	618	1521	0
	GO:0005951	carbamoyl-phosphate synthase complex	CELLULAR_COMPONENT	0.61577	0.289252	1	0	618	1521	0
	GO:0046421	methylisocitrate lyase activity	MOLECULAR_FUNCTION	0.61577	0.289252	1	0	618	1521	0
	GO:0004615	phosphomannomutase activity	MOLECULAR_FUNCTION	0.61577	0.289252	1	0	618	1521	0
	GO:0044242	cellular lipid catabolic process	BIOLOGICAL_PROCESS	0.61577	0.148905	3	2	616	1519	0.666667
	GO:0005948	acetolactate synthase complex	CELLULAR_COMPONENT	0.61577	0.289252	1	0	618	1521	0
	GO:1904091	non-ribosomal peptide synthetase activity	MOLECULAR_FUNCTION	0.61577	0.289252	1	0	618	1521	0
	GO:0140677	molecular function activator activity	MOLECULAR_FUNCTION	0.61577	0.289252	1	0	618	1521	0
	GO:0140673	transcription elongation-coupled chromatin remodeling	BIOLOGICAL_PROCESS	0.61577	0.289252	1	0	618	1521	0
	GO:0009088	threonine biosynthetic process	BIOLOGICAL_PROCESS	0.61577	0.289252	1	0	618	1521	0
	GO:0006810	transport	BIOLOGICAL_PROCESS	0.61577	0.191186	36	113	583	1408	3.13889
	GO:0004632	phosphopantothenate--cysteine ligase activity	MOLECULAR_FUNCTION	0.61577	0.289252	1	0	618	1521	0
	GO:0000270	peptidoglycan metabolic process	BIOLOGICAL_PROCESS	0.61577	0.265913	10	15	609	1506	1.5
	GO:0140666	annealing activity	MOLECULAR_FUNCTION	0.61577	0.289252	1	0	618	1521	0
	GO:0009080	pyruvate family amino acid catabolic process	BIOLOGICAL_PROCESS	0.61577	0.289252	1	0	618	1521	0
	GO:0009051	pentose-phosphate shunt, oxidative branch	BIOLOGICAL_PROCESS	0.61577	0.289252	1	0	618	1521	0
	GO:0046437	D-amino acid biosynthetic process	BIOLOGICAL_PROCESS	0.61577	0.289252	1	0	618	1521	0
	GO:0042083	5,10-methylenetetrahydrofolate-dependent methyltransferase activity	MOLECULAR_FUNCTION	0.61577	0.289252	1	0	618	1521	0
	GO:0042085	5-methyltetrahydropteroyltri-L-glutamate-dependent methyltransferase activity	MOLECULAR_FUNCTION	0.61577	0.289252	1	0	618	1521	0
	GO:0070548	L-glutamine aminotransferase activity	MOLECULAR_FUNCTION	0.61577	0.289252	1	0	618	1521	0
	GO:0010035	response to inorganic substance	BIOLOGICAL_PROCESS	0.61577	0.203428	0	7	619	1514	#DIV/0!
	GO:0070547	L-tyrosine aminotransferase activity	MOLECULAR_FUNCTION	0.61577	0.289252	1	0	618	1521	0
	GO:0009062	fatty acid catabolic process	BIOLOGICAL_PROCESS	0.61577	0.148905	3	2	616	1519	0.666667
	GO:0009061	anaerobic respiration	BIOLOGICAL_PROCESS	0.61577	0.289252	1	0	618	1521	0
	GO:0009068	aspartate family amino acid catabolic process	BIOLOGICAL_PROCESS	0.61577	0.289252	1	0	618	1521	0
	GO:0009065	glutamine family amino acid catabolic process	BIOLOGICAL_PROCESS	0.61577	0.202477	2	1	617	1520	0.5
	GO:0044270	cellular nitrogen compound catabolic process	BIOLOGICAL_PROCESS	0.61577	0.285644	7	10	612	1511	1.42857
	GO:0003755	peptidyl-prolyl cis-trans isomerase activity	MOLECULAR_FUNCTION	0.61577	0.203428	0	7	619	1514	#DIV/0!
	GO:0004604	phosphoadenylyl-sulfate reductase (thioredoxin) activity	MOLECULAR_FUNCTION	0.61577	0.289252	1	0	618	1521	0
	GO:0036371	protein localization to T-tubule	BIOLOGICAL_PROCESS	0.61577	0.289252	1	0	618	1521	0
	GO:0036374	glutathione hydrolase activity	MOLECULAR_FUNCTION	0.61577	0.289252	1	0	618	1521	0
	GO:1903522	regulation of blood circulation	BIOLOGICAL_PROCESS	0.61577	0.289252	1	0	618	1521	0
	GO:0004300	enoyl-CoA hydratase activity	MOLECULAR_FUNCTION	0.61577	0.289252	1	0	618	1521	0
	GO:0004776	succinate-CoA ligase (GDP-forming) activity	MOLECULAR_FUNCTION	0.61577	0.289252	1	0	618	1521	0
	GO:0052856	NADHX epimerase activity	MOLECULAR_FUNCTION	0.61577	0.289252	1	0	618	1521	0
	GO:0052857	NADPHX epimerase activity	MOLECULAR_FUNCTION	0.61577	0.289252	1	0	618	1521	0
	GO:0052855	ADP-dependent NAD(P)H-hydrate dehydratase activity	MOLECULAR_FUNCTION	0.61577	0.289252	1	0	618	1521	0
	GO:0016758	hexosyltransferase activity	MOLECULAR_FUNCTION	0.61577	0.239433	4	4	615	1517	1
	GO:0043916	DNA-7-methylguanine glycosylase activity	MOLECULAR_FUNCTION	0.61577	0.289252	1	0	618	1521	0
	GO:0002130	wobble position ribose methylation	BIOLOGICAL_PROCESS	0.61577	0.289252	1	0	618	1521	0
	GO:0002131	wobble position cytosine ribose methylation	BIOLOGICAL_PROCESS	0.61577	0.289252	1	0	618	1521	0
	GO:0002132	wobble position uridine ribose methylation	BIOLOGICAL_PROCESS	0.61577	0.289252	1	0	618	1521	0
	GO:0004794	L-threonine ammonia-lyase activity	MOLECULAR_FUNCTION	0.61577	0.289252	1	0	618	1521	0
	GO:0004787	thiamine diphosphate phosphatase activity	MOLECULAR_FUNCTION	0.61577	0.289252	1	0	618	1521	0
	GO:1901361	organic cyclic compound catabolic process	BIOLOGICAL_PROCESS	0.61577	0.265366	7	9	612	1512	1.28571
	GO:0016749	N-succinyltransferase activity	MOLECULAR_FUNCTION	0.61577	0.289252	1	0	618	1521	0
	GO:0006941	striated muscle contraction	BIOLOGICAL_PROCESS	0.61577	0.289252	1	0	618	1521	0
	GO:0006942	regulation of striated muscle contraction	BIOLOGICAL_PROCESS	0.61577	0.289252	1	0	618	1521	0
	GO:0004764	shikimate 3-dehydrogenase (NADP+) activity	MOLECULAR_FUNCTION	0.61577	0.289252	1	0	618	1521	0
	GO:0006935	chemotaxis	BIOLOGICAL_PROCESS	0.61577	0.148905	3	2	616	1519	0.666667
	GO:0006936	muscle contraction	BIOLOGICAL_PROCESS	0.61577	0.289252	1	0	618	1521	0
	GO:0006937	regulation of muscle contraction	BIOLOGICAL_PROCESS	0.61577	0.289252	1	0	618	1521	0
	GO:0016751	S-succinyltransferase activity	MOLECULAR_FUNCTION	0.61577	0.289252	1	0	618	1521	0
	GO:0006952	defense response	BIOLOGICAL_PROCESS	0.61577	0.202477	2	1	617	1520	0.5
	GO:0004765	shikimate kinase activity	MOLECULAR_FUNCTION	0.61577	0.289252	1	0	618	1521	0
	GO:0005618	cell wall	CELLULAR_COMPONENT	0.61577	0.148905	3	2	616	1519	0.666667
	GO:0015473	fimbrial usher porin activity	MOLECULAR_FUNCTION	0.61577	0.289252	1	0	618	1521	0
	GO:0003012	muscle system process	BIOLOGICAL_PROCESS	0.61577	0.289252	1	0	618	1521	0
	GO:0003013	circulatory system process	BIOLOGICAL_PROCESS	0.61577	0.289252	1	0	618	1521	0
	GO:0006524	alanine catabolic process	BIOLOGICAL_PROCESS	0.61577	0.289252	1	0	618	1521	0
	GO:0003015	heart process	BIOLOGICAL_PROCESS	0.61577	0.289252	1	0	618	1521	0
	GO:0004345	glucose-6-phosphate dehydrogenase activity	MOLECULAR_FUNCTION	0.61577	0.289252	1	0	618	1521	0
	GO:0005667	transcription regulator complex	CELLULAR_COMPONENT	0.61577	0.289252	1	0	618	1521	0
	GO:0106130	purine phosphoribosyltransferase activity	MOLECULAR_FUNCTION	0.61577	0.289252	1	0	618	1521	0
	GO:0003008	system process	BIOLOGICAL_PROCESS	0.61577	0.289252	1	0	618	1521	0
	GO:0006518	peptide metabolic process	BIOLOGICAL_PROCESS	0.61577	0.126536	38	69	581	1452	1.81579
	GO:0071577	zinc ion transmembrane transport	BIOLOGICAL_PROCESS	0.61577	0.289252	1	0	618	1521	0
	GO:0015483	long-chain fatty acid transporting porin activity	MOLECULAR_FUNCTION	0.61577	0.289252	1	0	618	1521	0
	GO:0004350	glutamate-5-semialdehyde dehydrogenase activity	MOLECULAR_FUNCTION	0.61577	0.289252	1	0	618	1521	0
	GO:0004353	glutamate dehydrogenase [NAD(P)+] activity	MOLECULAR_FUNCTION	0.61577	0.289252	1	0	618	1521	0
	GO:0004352	glutamate dehydrogenase (NAD+) activity	MOLECULAR_FUNCTION	0.61577	0.289252	1	0	618	1521	0
	GO:0004357	glutamate-cysteine ligase activity	MOLECULAR_FUNCTION	0.61577	0.289252	1	0	618	1521	0
	GO:0008710	8-amino-7-oxononanoate synthase activity	MOLECULAR_FUNCTION	0.61577	0.289252	1	0	618	1521	0
	GO:0004356	glutamate-ammonia ligase activity	MOLECULAR_FUNCTION	0.61577	0.289252	1	0	618	1521	0
	GO:0006528	asparagine metabolic process	BIOLOGICAL_PROCESS	0.61577	0.289252	1	0	618	1521	0
	GO:0008703	5-amino-6-(5-phosphoribosylamino)uracil reductase activity	MOLECULAR_FUNCTION	0.61577	0.289252	1	0	618	1521	0
	GO:0004349	glutamate 5-kinase activity	MOLECULAR_FUNCTION	0.61577	0.289252	1	0	618	1521	0
	GO:0046156	siroheme metabolic process	BIOLOGICAL_PROCESS	0.61577	0.289252	1	0	618	1521	0
	GO:0006529	asparagine biosynthetic process	BIOLOGICAL_PROCESS	0.61577	0.289252	1	0	618	1521	0
	GO:0047480	UDP-N-acetylmuramoyl-tripeptide-D-alanyl-D-alanine ligase activity	MOLECULAR_FUNCTION	0.61577	0.289252	1	0	618	1521	0
	GO:0002143	tRNA wobble position uridine thiolation	BIOLOGICAL_PROCESS	0.61577	0.289252	1	0	618	1521	0
	GO:0004799	thymidylate synthase activity	MOLECULAR_FUNCTION	0.61577	0.289252	1	0	618	1521	0
	GO:0004798	thymidylate kinase activity	MOLECULAR_FUNCTION	0.61577	0.289252	1	0	618	1521	0
	GO:0004316	3-oxoacyl-[acyl-carrier-protein] reductase (NADPH) activity	MOLECULAR_FUNCTION	0.61577	0.289252	1	0	618	1521	0
	GO:0052834	inositol monophosphate phosphatase activity	MOLECULAR_FUNCTION	0.61577	0.289252	1	0	618	1521	0
	GO:0061783	peptidoglycan muralytic activity	MOLECULAR_FUNCTION	0.61577	0.203428	0	7	619	1514	#DIV/0!
	GO:0015462	ABC-type protein transporter activity	MOLECULAR_FUNCTION	0.61577	0.289252	1	0	618	1521	0
	GO:0004326	tetrahydrofolylpolyglutamate synthase activity	MOLECULAR_FUNCTION	0.61577	0.289252	1	0	618	1521	0
	GO:0005657	replication fork	CELLULAR_COMPONENT	0.61577	0.289252	1	0	618	1521	0
	GO:0071586	CAAX-box protein processing	BIOLOGICAL_PROCESS	0.61577	0.289252	1	0	618	1521	0
	GO:0016781	phosphotransferase activity, paired acceptors	MOLECULAR_FUNCTION	0.61577	0.289252	1	0	618	1521	0
	GO:0050667	homocysteine metabolic process	BIOLOGICAL_PROCESS	0.61577	0.289252	1	0	618	1521	0
	GO:0016300	tRNA (uracil) methyltransferase activity	MOLECULAR_FUNCTION	0.61577	0.289252	1	0	618	1521	0
	GO:0015036	disulfide oxidoreductase activity	MOLECULAR_FUNCTION	0.61577	0.203428	0	7	619	1514	#DIV/0!
	GO:0006564	L-serine biosynthetic process	BIOLOGICAL_PROCESS	0.61577	0.289252	1	0	618	1521	0
	GO:0004385	guanylate kinase activity	MOLECULAR_FUNCTION	0.61577	0.289252	1	0	618	1521	0
	GO:0006567	threonine catabolic process	BIOLOGICAL_PROCESS	0.61577	0.289252	1	0	618	1521	0
	GO:0008757	S-adenosylmethionine-dependent methyltransferase activity	MOLECULAR_FUNCTION	0.61577	0.189049	9	37	610	1484	4.11111
	GO:0004399	histidinol dehydrogenase activity	MOLECULAR_FUNCTION	0.61577	0.289252	1	0	618	1521	0
	GO:0006576	biogenic amine metabolic process	BIOLOGICAL_PROCESS	0.61577	0.15283	7	8	612	1513	1.14286
	GO:0019878	lysine biosynthetic process via aminoadipic acid	BIOLOGICAL_PROCESS	0.61577	0.289252	1	0	618	1521	0
	GO:0051139	metal cation:proton antiporter activity	MOLECULAR_FUNCTION	0.61577	0.289252	1	0	618	1521	0
	GO:0040011	locomotion	BIOLOGICAL_PROCESS	0.61577	0.148905	3	2	616	1519	0.666667
	GO:0004360	glutamine-fructose-6-phosphate transaminase (isomerizing) activity	MOLECULAR_FUNCTION	0.61577	0.289252	1	0	618	1521	0
	GO:0006542	glutamine biosynthetic process	BIOLOGICAL_PROCESS	0.61577	0.289252	1	0	618	1521	0
	GO:0005694	chromosome	CELLULAR_COMPONENT	0.61577	0.164543	5	5	614	1516	1
	GO:0004363	glutathione synthase activity	MOLECULAR_FUNCTION	0.61577	0.289252	1	0	618	1521	0
	GO:0004368	glycerol-3-phosphate dehydrogenase (quinone) activity	MOLECULAR_FUNCTION	0.61577	0.289252	1	0	618	1521	0
	GO:0002189	ribose phosphate diphosphokinase complex	CELLULAR_COMPONENT	0.61577	0.289252	1	0	618	1521	0
	GO:0004359	glutaminase activity	MOLECULAR_FUNCTION	0.61577	0.289252	1	0	618	1521	0
	GO:0006538	glutamate catabolic process	BIOLOGICAL_PROCESS	0.61577	0.289252	1	0	618	1521	0
	GO:0008716	D-alanine-D-alanine ligase activity	MOLECULAR_FUNCTION	0.61577	0.289252	1	0	618	1521	0
	GO:0006537	glutamate biosynthetic process	BIOLOGICAL_PROCESS	0.61577	0.289252	1	0	618	1521	0
	GO:0008718	D-amino-acid dehydrogenase activity	MOLECULAR_FUNCTION	0.61577	0.289252	1	0	618	1521	0
	GO:0031975	envelope	CELLULAR_COMPONENT	0.61577	0.21587	5	24	614	1497	4.8
	GO:0043530	adenosine 5'-monophosphoramidase activity	MOLECULAR_FUNCTION	0.61577	0.289252	1	0	618	1521	0
	GO:0004372	glycine hydroxymethyltransferase activity	MOLECULAR_FUNCTION	0.61577	0.289252	1	0	618	1521	0
	GO:0004375	glycine dehydrogenase (decarboxylating) activity	MOLECULAR_FUNCTION	0.61577	0.289252	1	0	618	1521	0
	GO:0006556	S-adenosylmethionine biosynthetic process	BIOLOGICAL_PROCESS	0.61577	0.289252	1	0	618	1521	0
	GO:0008734	L-aspartate oxidase activity	MOLECULAR_FUNCTION	0.61577	0.289252	1	0	618	1521	0
	GO:0006549	isoleucine metabolic process	BIOLOGICAL_PROCESS	0.61577	0.202477	2	1	617	1520	0.5
	GO:0006547	histidine metabolic process	BIOLOGICAL_PROCESS	0.61577	0.239433	4	4	615	1517	1
	GO:0008725	DNA-3-methyladenine glycosylase activity	MOLECULAR_FUNCTION	0.61577	0.289252	1	0	618	1521	0
	GO:0030632	D-alanine biosynthetic process	BIOLOGICAL_PROCESS	0.61577	0.289252	1	0	618	1521	0
	GO:0019439	aromatic compound catabolic process	BIOLOGICAL_PROCESS	0.61577	0.15283	7	8	612	1513	1.14286
	GO:0089702	undecaprenyl-phosphate glucose phosphotransferase activity	MOLECULAR_FUNCTION	0.61577	0.289252	1	0	618	1521	0
	GO:0060047	heart contraction	BIOLOGICAL_PROCESS	0.61577	0.289252	1	0	618	1521	0
	GO:0022604	regulation of cell morphogenesis	BIOLOGICAL_PROCESS	0.61577	0.148905	3	2	616	1519	0.666667
	GO:0042618	poly-hydroxybutyrate metabolic process	BIOLOGICAL_PROCESS	0.61577	0.289252	1	0	618	1521	0
	GO:0042619	poly-hydroxybutyrate biosynthetic process	BIOLOGICAL_PROCESS	0.61577	0.289252	1	0	618	1521	0
	GO:0022607	cellular component assembly	BIOLOGICAL_PROCESS	0.61577	0.205992	10	40	609	1481	4
	GO:0008784	alanine racemase activity	MOLECULAR_FUNCTION	0.61577	0.289252	1	0	618	1521	0
	GO:0022603	regulation of anatomical structure morphogenesis	BIOLOGICAL_PROCESS	0.61577	0.148905	3	2	616	1519	0.666667
	GO:0060048	cardiac muscle contraction	BIOLOGICAL_PROCESS	0.61577	0.289252	1	0	618	1521	0
	GO:0009628	response to abiotic stimulus	BIOLOGICAL_PROCESS	0.61577	0.131702	5	4	614	1517	0.8
	GO:0008312	7S RNA binding	MOLECULAR_FUNCTION	0.61577	0.289252	1	0	618	1521	0
	GO:0008795	NAD+ synthase activity	MOLECULAR_FUNCTION	0.61577	0.289252	1	0	618	1521	0
	GO:0015081	sodium ion transmembrane transporter activity	MOLECULAR_FUNCTION	0.61577	0.289252	1	0	618	1521	0
	GO:0008760	UDP-N-acetylglucosamine 1-carboxyvinyltransferase activity	MOLECULAR_FUNCTION	0.61577	0.289252	1	0	618	1521	0
	GO:0008764	UDP-N-acetylmuramoylalanine-D-glutamate ligase activity	MOLECULAR_FUNCTION	0.61577	0.289252	1	0	618	1521	0
	GO:0006101	citrate metabolic process	BIOLOGICAL_PROCESS	0.61577	0.289252	1	0	618	1521	0
	GO:0008763	UDP-N-acetylmuramate-L-alanine ligase activity	MOLECULAR_FUNCTION	0.61577	0.289252	1	0	618	1521	0
	GO:0006102	isocitrate metabolic process	BIOLOGICAL_PROCESS	0.61577	0.289252	1	0	618	1521	0
	GO:0006103	2-oxoglutarate metabolic process	BIOLOGICAL_PROCESS	0.61577	0.289252	1	0	618	1521	0
	GO:0006104	succinyl-CoA metabolic process	BIOLOGICAL_PROCESS	0.61577	0.289252	1	0	618	1521	0
	GO:0051103	DNA ligation involved in DNA repair	BIOLOGICAL_PROCESS	0.61577	0.289252	1	0	618	1521	0
	GO:0008758	UDP-2,3-diacylglucosamine hydrolase activity	MOLECULAR_FUNCTION	0.61577	0.289252	1	0	618	1521	0
	GO:0019427	acetyl-CoA biosynthetic process from acetate	BIOLOGICAL_PROCESS	0.61577	0.289252	1	0	618	1521	0
	GO:0030203	glycosaminoglycan metabolic process	BIOLOGICAL_PROCESS	0.61577	0.281788	10	16	609	1505	1.6
	GO:0006107	oxaloacetate metabolic process	BIOLOGICAL_PROCESS	0.61577	0.289252	1	0	618	1521	0
	GO:0010604	positive regulation of macromolecule metabolic process	BIOLOGICAL_PROCESS	0.61577	0.148905	3	2	616	1519	0.666667
	GO:0006046	N-acetylglucosamine catabolic process	BIOLOGICAL_PROCESS	0.61577	0.289252	1	0	618	1521	0
	GO:0006044	N-acetylglucosamine metabolic process	BIOLOGICAL_PROCESS	0.61577	0.289252	1	0	618	1521	0
	GO:0019362	pyridine nucleotide metabolic process	BIOLOGICAL_PROCESS	0.61577	0.217062	6	7	613	1514	1.16667
	GO:0046508	hydrolase activity, acting on carbon-sulfur bonds	MOLECULAR_FUNCTION	0.61577	0.289252	1	0	618	1521	0
	GO:0046983	protein dimerization activity	MOLECULAR_FUNCTION	0.61577	0.148905	3	2	616	1519	0.666667
	GO:0008233	peptidase activity	MOLECULAR_FUNCTION	0.61577	0.164626	24	41	595	1480	1.70833
	GO:0046500	S-adenosylmethionine metabolic process	BIOLOGICAL_PROCESS	0.61577	0.202477	2	1	617	1520	0.5
	GO:0008239	dipeptidyl-peptidase activity	MOLECULAR_FUNCTION	0.61577	0.202477	2	1	617	1520	0.5
	GO:1990778	protein localization to cell periphery	BIOLOGICAL_PROCESS	0.61577	0.289252	1	0	618	1521	0
	GO:0019354	siroheme biosynthetic process	BIOLOGICAL_PROCESS	0.61577	0.289252	1	0	618	1521	0
	GO:0006020	inositol metabolic process	BIOLOGICAL_PROCESS	0.61577	0.289252	1	0	618	1521	0
	GO:0006022	aminoglycan metabolic process	BIOLOGICAL_PROCESS	0.61577	0.281788	10	16	609	1505	1.6
	GO:0008685	2-C-methyl-D-erythritol 2,4-cyclodiphosphate synthase activity	MOLECULAR_FUNCTION	0.61577	0.289252	1	0	618	1521	0
	GO:0006026	aminoglycan catabolic process	BIOLOGICAL_PROCESS	0.61577	0.190541	0	6	619	1515	#DIV/0!
	GO:0006027	glycosaminoglycan catabolic process	BIOLOGICAL_PROCESS	0.61577	0.190541	0	6	619	1515	#DIV/0!
	GO:0019343	cysteine biosynthetic process via cystathionine	BIOLOGICAL_PROCESS	0.61577	0.289252	1	0	618	1521	0
	GO:0019346	transsulfuration	BIOLOGICAL_PROCESS	0.61577	0.289252	1	0	618	1521	0
	GO:0017169	CDP-alcohol phosphatidyltransferase activity	MOLECULAR_FUNCTION	0.61577	0.289252	1	0	618	1521	0
	GO:0071949	FAD binding	MOLECULAR_FUNCTION	0.61577	0.203428	0	7	619	1514	#DIV/0!
	GO:0000724	double-strand break repair via homologous recombination	BIOLOGICAL_PROCESS	0.61577	0.289252	1	0	618	1521	0
	GO:0042168	heme metabolic process	BIOLOGICAL_PROCESS	0.61577	0.193571	1	10	618	1511	10
	GO:0071941	nitrogen cycle metabolic process	BIOLOGICAL_PROCESS	0.61577	0.289252	1	0	618	1521	0
	GO:0071944	cell periphery	CELLULAR_COMPONENT	0.61577	0.181289	42	80	577	1441	1.90476
	GO:0006083	acetate metabolic process	BIOLOGICAL_PROCESS	0.61577	0.289252	1	0	618	1521	0
	GO:0009111	vitamin catabolic process	BIOLOGICAL_PROCESS	0.61577	0.289252	1	0	618	1521	0
	GO:0009595	detection of biotic stimulus	BIOLOGICAL_PROCESS	0.61577	0.289252	1	0	618	1521	0
	GO:0008270	zinc ion binding	MOLECULAR_FUNCTION	0.61577	0.238068	9	13	610	1508	1.44444
	GO:0008276	protein methyltransferase activity	MOLECULAR_FUNCTION	0.61577	0.203428	0	7	619	1514	#DIV/0!
	GO:0009125	nucleoside monophosphate catabolic process	BIOLOGICAL_PROCESS	0.61577	0.289252	1	0	618	1521	0
	GO:0019395	fatty acid oxidation	BIOLOGICAL_PROCESS	0.61577	0.289252	1	0	618	1521	0
	GO:0051053	negative regulation of DNA metabolic process	BIOLOGICAL_PROCESS	0.61577	0.289252	1	0	618	1521	0
	GO:0008242	omega peptidase activity	MOLECULAR_FUNCTION	0.61577	0.289252	1	0	618	1521	0
	GO:0042594	response to starvation	BIOLOGICAL_PROCESS	0.61577	0.202477	2	1	617	1520	0.5
	GO:0008254	3'-nucleotidase activity	MOLECULAR_FUNCTION	0.61577	0.289252	1	0	618	1521	0
	GO:0009101	glycoprotein biosynthetic process	BIOLOGICAL_PROCESS	0.61577	0.289252	1	0	618	1521	0
	GO:0009100	glycoprotein metabolic process	BIOLOGICAL_PROCESS	0.61577	0.202477	2	1	617	1520	0.5
	GO:0008252	nucleotidase activity	MOLECULAR_FUNCTION	0.61577	0.202477	2	1	617	1520	0.5
	GO:0009107	lipoate biosynthetic process	BIOLOGICAL_PROCESS	0.61577	0.289252	1	0	618	1521	0
	GO:0009106	lipoate metabolic process	BIOLOGICAL_PROCESS	0.61577	0.289252	1	0	618	1521	0
	GO:0051075	S-adenosylmethionine:tRNA ribosyltransferase-isomerase activity	MOLECULAR_FUNCTION	0.61577	0.289252	1	0	618	1521	0
	GO:0019379	sulfate assimilation, phosphoadenylyl sulfate reduction by phosphoadenylyl-sulfate reductase (thioredoxin)	BIOLOGICAL_PROCESS	0.61577	0.289252	1	0	618	1521	0
	GO:0009151	purine deoxyribonucleotide metabolic process	BIOLOGICAL_PROCESS	0.61577	0.289252	1	0	618	1521	0
	GO:0055052	ATP-binding cassette (ABC) transporter complex, substrate-binding subunit-containing	CELLULAR_COMPONENT	0.61577	0.289252	1	0	618	1521	0
	GO:0009155	purine deoxyribonucleotide catabolic process	BIOLOGICAL_PROCESS	0.61577	0.289252	1	0	618	1521	0
	GO:0009158	ribonucleoside monophosphate catabolic process	BIOLOGICAL_PROCESS	0.61577	0.289252	1	0	618	1521	0
	GO:0046100	hypoxanthine metabolic process	BIOLOGICAL_PROCESS	0.61577	0.289252	1	0	618	1521	0
	GO:0003849	3-deoxy-7-phosphoheptulonate synthase activity	MOLECULAR_FUNCTION	0.61577	0.289252	1	0	618	1521	0
	GO:0031071	cysteine desulfurase activity	MOLECULAR_FUNCTION	0.61577	0.289252	1	0	618	1521	0
	GO:0003855	3-dehydroquinate dehydratase activity	MOLECULAR_FUNCTION	0.61577	0.289252	1	0	618	1521	0
	GO:0003856	3-dehydroquinate synthase activity	MOLECULAR_FUNCTION	0.61577	0.289252	1	0	618	1521	0
	GO:0046113	nucleobase catabolic process	BIOLOGICAL_PROCESS	0.61577	0.289252	1	0	618	1521	0
	GO:0009131	pyrimidine nucleoside monophosphate catabolic process	BIOLOGICAL_PROCESS	0.61577	0.289252	1	0	618	1521	0
	GO:0008289	lipid binding	MOLECULAR_FUNCTION	0.61577	0.190541	0	6	619	1515	#DIV/0!
	GO:0045273	respiratory chain complex II	CELLULAR_COMPONENT	0.61577	0.289252	1	0	618	1521	0
	GO:0140535	intracellular protein-containing complex	CELLULAR_COMPONENT	0.61577	0.209676	8	11	611	1510	1.375
	GO:0043096	purine nucleobase salvage	BIOLOGICAL_PROCESS	0.61577	0.289252	1	0	618	1521	0
	GO:0045275	respiratory chain complex III	CELLULAR_COMPONENT	0.61577	0.289252	1	0	618	1521	0
	GO:0009142	nucleoside triphosphate biosynthetic process	BIOLOGICAL_PROCESS	0.61577	0.248112	6	8	613	1513	1.33333
	GO:0009146	purine nucleoside triphosphate catabolic process	BIOLOGICAL_PROCESS	0.61577	0.289252	1	0	618	1521	0
	GO:0047456	2-methylisocitrate dehydratase activity	MOLECULAR_FUNCTION	0.61577	0.289252	1	0	618	1521	0
	GO:0046131	pyrimidine ribonucleoside metabolic process	BIOLOGICAL_PROCESS	0.61577	0.289252	1	0	618	1521	0
	GO:0045281	succinate dehydrogenase complex	CELLULAR_COMPONENT	0.61577	0.289252	1	0	618	1521	0
	GO:0046134	pyrimidine nucleoside biosynthetic process	BIOLOGICAL_PROCESS	0.61577	0.289252	1	0	618	1521	0
	GO:0046132	pyrimidine ribonucleoside biosynthetic process	BIOLOGICAL_PROCESS	0.61577	0.289252	1	0	618	1521	0
	GO:0009196	pyrimidine deoxyribonucleoside diphosphate metabolic process	BIOLOGICAL_PROCESS	0.61577	0.289252	1	0	618	1521	0
	GO:0009194	pyrimidine ribonucleoside diphosphate biosynthetic process	BIOLOGICAL_PROCESS	0.61577	0.289252	1	0	618	1521	0
	GO:0009193	pyrimidine ribonucleoside diphosphate metabolic process	BIOLOGICAL_PROCESS	0.61577	0.289252	1	0	618	1521	0
	GO:0009199	ribonucleoside triphosphate metabolic process	BIOLOGICAL_PROCESS	0.61577	0.217062	6	7	613	1514	1.16667
	GO:0090257	regulation of muscle system process	BIOLOGICAL_PROCESS	0.61577	0.289252	1	0	618	1521	0
	GO:0009197	pyrimidine deoxyribonucleoside diphosphate biosynthetic process	BIOLOGICAL_PROCESS	0.61577	0.289252	1	0	618	1521	0
	GO:0004735	pyrroline-5-carboxylate reductase activity	MOLECULAR_FUNCTION	0.61577	0.289252	1	0	618	1521	0
	GO:0071972	peptidoglycan L,D-transpeptidase activity	MOLECULAR_FUNCTION	0.61577	0.289252	1	0	618	1521	0
	GO:0043043	peptide biosynthetic process	BIOLOGICAL_PROCESS	0.61577	0.148878	37	67	582	1454	1.81081
	GO:0004749	ribose phosphate diphosphokinase activity	MOLECULAR_FUNCTION	0.61577	0.289252	1	0	618	1521	0
	GO:0015850	organic hydroxy compound transport	BIOLOGICAL_PROCESS	0.61577	0.289252	1	0	618	1521	0
	GO:0016705	oxidoreductase activity, acting on paired donors, with incorporation or reduction of molecular oxygen	MOLECULAR_FUNCTION	0.61577	0.203428	0	7	619	1514	#DIV/0!
	GO:0009175	pyrimidine ribonucleoside monophosphate catabolic process	BIOLOGICAL_PROCESS	0.61577	0.289252	1	0	618	1521	0
	GO:0045229	external encapsulating structure organization	BIOLOGICAL_PROCESS	0.61577	0.217062	6	7	613	1514	1.16667
	GO:0003871	5-methyltetrahydropteroyltriglutamate-homocysteine S-methyltransferase activity	MOLECULAR_FUNCTION	0.61577	0.289252	1	0	618	1521	0
	GO:0003872	6-phosphofructokinase activity	MOLECULAR_FUNCTION	0.61577	0.289252	1	0	618	1521	0
	GO:0003866	3-phosphoshikimate 1-carboxyvinyltransferase activity	MOLECULAR_FUNCTION	0.61577	0.289252	1	0	618	1521	0
	GO:0071513	phosphopantothenoylcysteine decarboxylase complex	CELLULAR_COMPONENT	0.61577	0.289252	1	0	618	1521	0
	GO:0009185	ribonucleoside diphosphate metabolic process	BIOLOGICAL_PROCESS	0.61577	0.289252	1	0	618	1521	0
	GO:0009189	deoxyribonucleoside diphosphate biosynthetic process	BIOLOGICAL_PROCESS	0.61577	0.289252	1	0	618	1521	0
	GO:0009188	ribonucleoside diphosphate biosynthetic process	BIOLOGICAL_PROCESS	0.61577	0.289252	1	0	618	1521	0
	GO:0009186	deoxyribonucleoside diphosphate metabolic process	BIOLOGICAL_PROCESS	0.61577	0.289252	1	0	618	1521	0
	GO:0004731	purine-nucleoside phosphorylase activity	MOLECULAR_FUNCTION	0.61577	0.289252	1	0	618	1521	0
	GO:0003883	CTP synthase activity	MOLECULAR_FUNCTION	0.61577	0.289252	1	0	618	1521	0
	GO:0046570	methylthioribulose 1-phosphate dehydratase activity	MOLECULAR_FUNCTION	0.61577	0.289252	1	0	618	1521	0
	GO:0004725	protein tyrosine phosphatase activity	MOLECULAR_FUNCTION	0.61577	0.289252	1	0	618	1521	0
	GO:0034599	cellular response to oxidative stress	BIOLOGICAL_PROCESS	0.61577	0.203428	0	7	619	1514	#DIV/0!
	GO:0051649	establishment of localization in cell	BIOLOGICAL_PROCESS	0.617733	0.291766	4	5	615	1516	1.25
	GO:1901269	lipooligosaccharide metabolic process	BIOLOGICAL_PROCESS	0.617733	0.291766	4	5	615	1516	1.25
	GO:1901271	lipooligosaccharide biosynthetic process	BIOLOGICAL_PROCESS	0.617733	0.291766	4	5	615	1516	1.25
	GO:0009245	lipid A biosynthetic process	BIOLOGICAL_PROCESS	0.617733	0.291766	4	5	615	1516	1.25
	GO:0006886	intracellular protein transport	BIOLOGICAL_PROCESS	0.617733	0.291766	4	5	615	1516	1.25
	GO:0046907	intracellular transport	BIOLOGICAL_PROCESS	0.617733	0.291766	4	5	615	1516	1.25
	GO:0046493	lipid A metabolic process	BIOLOGICAL_PROCESS	0.617733	0.291766	4	5	615	1516	1.25
	GO:0006508	proteolysis	BIOLOGICAL_PROCESS	0.617733	0.291954	19	35	600	1486	1.84211
	GO:0071702	organic substance transport	BIOLOGICAL_PROCESS	0.627683	0.296883	17	57	602	1464	3.35294
	GO:0016814	hydrolase activity, acting on carbon-nitrogen (but not peptide) bonds, in cyclic amidines	MOLECULAR_FUNCTION	0.628275	0.298069	1	9	618	1512	9
	GO:0006720	isoprenoid metabolic process	BIOLOGICAL_PROCESS	0.628275	0.298069	1	9	618	1512	9
	GO:0008299	isoprenoid biosynthetic process	BIOLOGICAL_PROCESS	0.628275	0.298069	1	9	618	1512	9
	GO:0042180	cellular ketone metabolic process	BIOLOGICAL_PROCESS	0.628275	0.298069	1	9	618	1512	9
	GO:0042597	periplasmic space	CELLULAR_COMPONENT	0.645464	0.306456	3	15	616	1506	5
	GO:0071705	nitrogen compound transport	BIOLOGICAL_PROCESS	0.647378	0.307598	13	46	606	1475	3.53846
	GO:0016853	isomerase activity	MOLECULAR_FUNCTION	0.648263	0.308252	9	34	610	1487	3.77778
	GO:0051668	localization within membrane	BIOLOGICAL_PROCESS	0.657624	0.314124	5	6	614	1515	1.2
	GO:0016831	carboxy-lyase activity	MOLECULAR_FUNCTION	0.657624	0.314124	5	6	614	1515	1.2
	GO:0072657	protein localization to membrane	BIOLOGICAL_PROCESS	0.657624	0.314124	5	6	614	1515	1.2
	GO:0065008	regulation of biological quality	BIOLOGICAL_PROCESS	0.657624	0.314124	5	6	614	1515	1.2
	GO:0060089	molecular transducer activity	MOLECULAR_FUNCTION	0.657624	0.314124	5	6	614	1515	1.2
	GO:1902600	proton transmembrane transport	BIOLOGICAL_PROCESS	0.657624	0.314124	5	6	614	1515	1.2
	GO:0016891	RNA endonuclease activity, producing 5'-phosphomonoesters	MOLECULAR_FUNCTION	0.664658	0.329935	0	5	619	1516	#DIV/0!
	GO:0015562	efflux transmembrane transporter activity	MOLECULAR_FUNCTION	0.664658	0.329341	2	2	617	1519	1
	GO:0016868	intramolecular transferase activity, phosphotransferases	MOLECULAR_FUNCTION	0.664658	0.329341	2	2	617	1519	1
	GO:0048029	monosaccharide binding	MOLECULAR_FUNCTION	0.664658	0.329341	2	2	617	1519	1
	GO:0072593	reactive oxygen species metabolic process	BIOLOGICAL_PROCESS	0.664658	0.329935	0	5	619	1516	#DIV/0!
	GO:0006637	acyl-CoA metabolic process	BIOLOGICAL_PROCESS	0.664658	0.329341	2	2	617	1519	1
	GO:0044091	membrane biogenesis	BIOLOGICAL_PROCESS	0.664658	0.329935	0	5	619	1516	#DIV/0!
	GO:0005773	vacuole	CELLULAR_COMPONENT	0.664658	0.329341	2	2	617	1519	1
	GO:0004497	monooxygenase activity	MOLECULAR_FUNCTION	0.664658	0.329935	0	5	619	1516	#DIV/0!
	GO:0042273	ribosomal large subunit biogenesis	BIOLOGICAL_PROCESS	0.664658	0.329341	2	2	617	1519	1
	GO:0030234	enzyme regulator activity	MOLECULAR_FUNCTION	0.664658	0.329341	2	2	617	1519	1
	GO:0007059	chromosome segregation	BIOLOGICAL_PROCESS	0.664658	0.329341	2	2	617	1519	1
	GO:0051173	positive regulation of nitrogen compound metabolic process	BIOLOGICAL_PROCESS	0.664658	0.329341	2	2	617	1519	1
	GO:0035999	tetrahydrofolate interconversion	BIOLOGICAL_PROCESS	0.664658	0.329341	2	2	617	1519	1
	GO:0009289	pilus	CELLULAR_COMPONENT	0.664658	0.329935	0	5	619	1516	#DIV/0!
	GO:0046654	tetrahydrofolate biosynthetic process	BIOLOGICAL_PROCESS	0.664658	0.329341	2	2	617	1519	1
	GO:0000027	ribosomal large subunit assembly	BIOLOGICAL_PROCESS	0.664658	0.329341	2	2	617	1519	1
	GO:0043163	cell envelope organization	BIOLOGICAL_PROCESS	0.664658	0.329935	0	5	619	1516	#DIV/0!
	GO:0043165	Gram-negative-bacterium-type cell outer membrane assembly	BIOLOGICAL_PROCESS	0.664658	0.329935	0	5	619	1516	#DIV/0!
	GO:0006730	one-carbon metabolic process	BIOLOGICAL_PROCESS	0.664658	0.329341	2	2	617	1519	1
	GO:0042834	peptidoglycan binding	MOLECULAR_FUNCTION	0.664658	0.329935	0	5	619	1516	#DIV/0!
	GO:0019682	glyceraldehyde-3-phosphate metabolic process	BIOLOGICAL_PROCESS	0.664658	0.329935	0	5	619	1516	#DIV/0!
	GO:0009889	regulation of biosynthetic process	BIOLOGICAL_PROCESS	0.664658	0.329379	22	42	597	1479	1.90909
	GO:0031241	periplasmic side of cell outer membrane	CELLULAR_COMPONENT	0.664658	0.329341	2	2	617	1519	1
	GO:0006270	DNA replication initiation	BIOLOGICAL_PROCESS	0.664658	0.329341	2	2	617	1519	1
	GO:0071709	membrane assembly	BIOLOGICAL_PROCESS	0.664658	0.329935	0	5	619	1516	#DIV/0!
	GO:0007154	cell communication	BIOLOGICAL_PROCESS	0.664658	0.321829	16	29	603	1492	1.8125
	GO:0007155	cell adhesion	BIOLOGICAL_PROCESS	0.664658	0.329935	0	5	619	1516	#DIV/0!
	GO:0000103	sulfate assimilation	BIOLOGICAL_PROCESS	0.664658	0.329341	2	2	617	1519	1
	GO:0045454	cell redox homeostasis	BIOLOGICAL_PROCESS	0.664658	0.329935	0	5	619	1516	#DIV/0!
	GO:0035383	thioester metabolic process	BIOLOGICAL_PROCESS	0.664658	0.329341	2	2	617	1519	1
	GO:0016679	oxidoreductase activity, acting on diphenols and related substances as donors	MOLECULAR_FUNCTION	0.664658	0.329341	2	2	617	1519	1
	GO:0016684	oxidoreductase activity, acting on peroxide as acceptor	MOLECULAR_FUNCTION	0.664658	0.329935	0	5	619	1516	#DIV/0!
	GO:0005539	glycosaminoglycan binding	MOLECULAR_FUNCTION	0.664658	0.329935	0	5	619	1516	#DIV/0!
	GO:0098562	cytoplasmic side of membrane	CELLULAR_COMPONENT	0.664658	0.329341	2	2	617	1519	1
	GO:0042995	cell projection	CELLULAR_COMPONENT	0.664658	0.329935	0	5	619	1516	#DIV/0!
	GO:0019239	deaminase activity	MOLECULAR_FUNCTION	0.664658	0.329341	2	2	617	1519	1
	GO:0009898	cytoplasmic side of plasma membrane	CELLULAR_COMPONENT	0.664658	0.329341	2	2	617	1519	1
	GO:0031326	regulation of cellular biosynthetic process	BIOLOGICAL_PROCESS	0.664658	0.329379	22	42	597	1479	1.90909
	GO:0140612	DNA damage sensor activity	MOLECULAR_FUNCTION	0.664658	0.329341	2	2	617	1519	1
	GO:0070566	adenylyltransferase activity	MOLECULAR_FUNCTION	0.664658	0.329935	0	5	619	1516	#DIV/0!
	GO:0140664	ATP-dependent DNA damage sensor activity	MOLECULAR_FUNCTION	0.664658	0.329341	2	2	617	1519	1
	GO:0004601	peroxidase activity	MOLECULAR_FUNCTION	0.664658	0.329935	0	5	619	1516	#DIV/0!
	GO:0015450	protein-transporting ATPase activity	MOLECULAR_FUNCTION	0.664658	0.329341	2	2	617	1519	1
	GO:0004315	3-oxoacyl-[acyl-carrier-protein] synthase activity	MOLECULAR_FUNCTION	0.664658	0.329341	2	2	617	1519	1
	GO:0006536	glutamate metabolic process	BIOLOGICAL_PROCESS	0.664658	0.329341	2	2	617	1519	1
	GO:0098661	inorganic anion transmembrane transport	BIOLOGICAL_PROCESS	0.664658	0.329935	0	5	619	1516	#DIV/0!
	GO:0006596	polyamine biosynthetic process	BIOLOGICAL_PROCESS	0.664658	0.329935	0	5	619	1516	#DIV/0!
	GO:0006595	polyamine metabolic process	BIOLOGICAL_PROCESS	0.664658	0.329935	0	5	619	1516	#DIV/0!
	GO:0010556	regulation of macromolecule biosynthetic process	BIOLOGICAL_PROCESS	0.664658	0.329379	22	42	597	1479	1.90909
	GO:0055082	intracellular chemical homeostasis	BIOLOGICAL_PROCESS	0.664658	0.329935	0	5	619	1516	#DIV/0!
	GO:0009148	pyrimidine nucleoside triphosphate biosynthetic process	BIOLOGICAL_PROCESS	0.664658	0.329341	2	2	617	1519	1
	GO:0016043	cellular component organization	BIOLOGICAL_PROCESS	0.66832	0.331993	29	57	590	1464	1.96552
	GO:0140110	transcription regulator activity	MOLECULAR_FUNCTION	0.680186	0.338133	12	21	607	1500	1.75
	GO:0009201	ribonucleoside triphosphate biosynthetic process	BIOLOGICAL_PROCESS	0.691764	0.345135	5	7	614	1514	1.4
	GO:0090079	translation regulator activity, nucleic acid binding	MOLECULAR_FUNCTION	0.691764	0.345135	5	7	614	1514	1.4
	GO:0045182	translation regulator activity	MOLECULAR_FUNCTION	0.691764	0.345135	5	7	614	1514	1.4
	GO:0008135	translation factor activity, RNA binding	MOLECULAR_FUNCTION	0.691764	0.345135	5	7	614	1514	1.4
	GO:0009144	purine nucleoside triphosphate metabolic process	BIOLOGICAL_PROCESS	0.691764	0.345135	5	7	614	1514	1.4
	GO:0031323	regulation of cellular metabolic process	BIOLOGICAL_PROCESS	0.696918	0.347957	24	46	595	1475	1.91667
	GO:0005215	transporter activity	MOLECULAR_FUNCTION	0.700097	0.349796	39	80	580	1441	2.05128
	GO:0009451	RNA modification	BIOLOGICAL_PROCESS	0.710957	0.355479	13	23	606	1498	1.76923
	GO:0065007	biological regulation	BIOLOGICAL_PROCESS	0.719656	0.360087	41	84	578	1437	2.04878
	GO:0016407	acetyltransferase activity	MOLECULAR_FUNCTION	0.719896	0.364357	3	3	616	1518	1
	GO:0050793	regulation of developmental process	BIOLOGICAL_PROCESS	0.719896	0.364357	3	3	616	1518	1
	GO:0031668	cellular response to extracellular stimulus	BIOLOGICAL_PROCESS	0.719896	0.364357	3	3	616	1518	1
	GO:0009263	deoxyribonucleotide biosynthetic process	BIOLOGICAL_PROCESS	0.719896	0.364357	3	3	616	1518	1
	GO:0003684	damaged DNA binding	MOLECULAR_FUNCTION	0.719896	0.364357	3	3	616	1518	1
	GO:0006302	double-strand break repair	BIOLOGICAL_PROCESS	0.719896	0.364357	3	3	616	1518	1
	GO:0004180	carboxypeptidase activity	MOLECULAR_FUNCTION	0.719896	0.364357	3	3	616	1518	1
	GO:0004177	aminopeptidase activity	MOLECULAR_FUNCTION	0.719896	0.364357	3	3	616	1518	1
	GO:0048518	positive regulation of biological process	BIOLOGICAL_PROCESS	0.719896	0.364357	3	3	616	1518	1
	GO:0005509	calcium ion binding	MOLECULAR_FUNCTION	0.719896	0.364357	3	3	616	1518	1
	GO:0071496	cellular response to external stimulus	BIOLOGICAL_PROCESS	0.719896	0.364357	3	3	616	1518	1
	GO:0034062	5'-3' RNA polymerase activity	MOLECULAR_FUNCTION	0.719896	0.364357	3	3	616	1518	1
	GO:0009408	response to heat	BIOLOGICAL_PROCESS	0.719896	0.364357	3	3	616	1518	1
	GO:0097747	RNA polymerase activity	MOLECULAR_FUNCTION	0.719896	0.364357	3	3	616	1518	1
	GO:0019344	cysteine biosynthetic process	BIOLOGICAL_PROCESS	0.719896	0.364357	3	3	616	1518	1
	GO:0003899	DNA-directed 5'-3' RNA polymerase activity	MOLECULAR_FUNCTION	0.719896	0.364357	3	3	616	1518	1
	GO:0016866	intramolecular transferase activity	MOLECULAR_FUNCTION	0.726845	0.369445	2	11	617	1510	5.5
	GO:0000041	transition metal ion transport	BIOLOGICAL_PROCESS	0.726845	0.369445	2	11	617	1510	5.5
	GO:0022627	cytosolic small ribosomal subunit	CELLULAR_COMPONENT	0.726845	0.369445	2	11	617	1510	5.5
	GO:0001067	transcription regulatory region nucleic acid binding	MOLECULAR_FUNCTION	0.726845	0.369445	2	11	617	1510	5.5
	GO:0006778	porphyrin-containing compound metabolic process	BIOLOGICAL_PROCESS	0.726845	0.369445	2	11	617	1510	5.5
	GO:0000976	transcription cis-regulatory region binding	MOLECULAR_FUNCTION	0.726845	0.369445	2	11	617	1510	5.5
	GO:0033013	tetrapyrrole metabolic process	BIOLOGICAL_PROCESS	0.734878	0.374322	2	12	617	1509	6
	GO:1990837	sequence-specific double-stranded DNA binding	MOLECULAR_FUNCTION	0.734878	0.374322	2	12	617	1509	6
	GO:0019843	rRNA binding	MOLECULAR_FUNCTION	0.734878	0.374322	2	12	617	1509	6
	GO:0042221	response to chemical	BIOLOGICAL_PROCESS	0.752792	0.383989	5	21	614	1500	4.2
	GO:0019867	outer membrane	CELLULAR_COMPONENT	0.752792	0.383989	5	21	614	1500	4.2
	GO:0022803	passive transmembrane transporter activity	MOLECULAR_FUNCTION	0.767467	0.392027	6	9	613	1512	1.5
	GO:0015267	channel activity	MOLECULAR_FUNCTION	0.767467	0.392027	6	9	613	1512	1.5
	GO:1901136	carbohydrate derivative catabolic process	BIOLOGICAL_PROCESS	0.8182	0.420005	6	10	613	1511	1.66667
	GO:0006284	base-excision repair	BIOLOGICAL_PROCESS	0.8182	0.419802	3	4	616	1517	1.33333
	GO:0044183	protein folding chaperone	MOLECULAR_FUNCTION	0.8182	0.419802	3	4	616	1517	1.33333
	GO:0019318	hexose metabolic process	BIOLOGICAL_PROCESS	0.8182	0.419802	3	4	616	1517	1.33333
	GO:0008643	carbohydrate transport	BIOLOGICAL_PROCESS	0.8182	0.419802	3	4	616	1517	1.33333
	GO:0090150	establishment of protein localization to membrane	BIOLOGICAL_PROCESS	0.8182	0.419802	3	4	616	1517	1.33333
	GO:0016799	hydrolase activity, hydrolyzing N-glycosyl compounds	MOLECULAR_FUNCTION	0.8182	0.419802	3	4	616	1517	1.33333
	GO:0051171	regulation of nitrogen compound metabolic process	BIOLOGICAL_PROCESS	0.832907	0.427855	24	48	595	1473	2
	GO:0080090	regulation of primary metabolic process	BIOLOGICAL_PROCESS	0.84388	0.433796	24	49	595	1472	2.04167
	GO:0015318	inorganic molecular entity transmembrane transporter activity	MOLECULAR_FUNCTION	0.850307	0.437406	7	25	612	1496	3.57143
	GO:0009057	macromolecule catabolic process	BIOLOGICAL_PROCESS	0.852817	0.439004	7	26	612	1495	3.71429
	GO:1901661	quinone metabolic process	BIOLOGICAL_PROCESS	0.870607	0.451298	1	7	618	1514	7
	GO:1901663	quinone biosynthetic process	BIOLOGICAL_PROCESS	0.870607	0.451298	1	7	618	1514	7
	GO:1901264	carbohydrate derivative transport	BIOLOGICAL_PROCESS	0.870607	0.451298	1	7	618	1514	7
	GO:0006743	ubiquinone metabolic process	BIOLOGICAL_PROCESS	0.870607	0.451298	1	7	618	1514	7
	GO:0006744	ubiquinone biosynthetic process	BIOLOGICAL_PROCESS	0.870607	0.451298	1	7	618	1514	7
	GO:0048523	negative regulation of cellular process	BIOLOGICAL_PROCESS	0.870607	0.450965	7	12	612	1509	1.71429
	GO:0005507	copper ion binding	MOLECULAR_FUNCTION	0.870607	0.451298	1	7	618	1514	7
	GO:0022411	cellular component disassembly	BIOLOGICAL_PROCESS	0.870607	0.451298	1	7	618	1514	7
	GO:1903509	liposaccharide metabolic process	BIOLOGICAL_PROCESS	0.870607	0.450965	7	12	612	1509	1.71429
	GO:0042181	ketone biosynthetic process	BIOLOGICAL_PROCESS	0.870607	0.451298	1	7	618	1514	7
	GO:0016888	endodeoxyribonuclease activity, producing 5'-phosphomonoesters	MOLECULAR_FUNCTION	0.880164	0.494934	1	1	618	1520	1
	GO:0004414	homoserine O-acetyltransferase activity	MOLECULAR_FUNCTION	0.880164	0.494934	1	1	618	1520	1
	GO:0098739	import across plasma membrane	BIOLOGICAL_PROCESS	0.880164	0.494934	1	1	618	1520	1
	GO:0016413	O-acetyltransferase activity	MOLECULAR_FUNCTION	0.880164	0.494934	1	1	618	1520	1
	GO:0048027	mRNA 5'-UTR binding	MOLECULAR_FUNCTION	0.880164	0.494934	1	1	618	1520	1
	GO:0016855	racemase and epimerase activity, acting on amino acids and derivatives	MOLECULAR_FUNCTION	0.880164	0.494934	1	1	618	1520	1
	GO:0060567	negative regulation of termination of DNA-templated transcription	BIOLOGICAL_PROCESS	0.880164	0.494934	1	1	618	1520	1
	GO:0006643	membrane lipid metabolic process	BIOLOGICAL_PROCESS	0.880164	0.487853	4	6	615	1515	1.5
	GO:0006655	phosphatidylglycerol biosynthetic process	BIOLOGICAL_PROCESS	0.880164	0.494934	1	1	618	1520	1
	GO:1901678	iron coordination entity transport	BIOLOGICAL_PROCESS	0.880164	0.461025	1	8	618	1513	8
	GO:0098704	carbohydrate import across plasma membrane	BIOLOGICAL_PROCESS	0.880164	0.494934	1	1	618	1520	1
	GO:0043649	dicarboxylic acid catabolic process	BIOLOGICAL_PROCESS	0.880164	0.494934	1	1	618	1520	1
	GO:0006664	glycolipid metabolic process	BIOLOGICAL_PROCESS	0.880164	0.487853	4	6	615	1515	1.5
	GO:0006241	CTP biosynthetic process	BIOLOGICAL_PROCESS	0.880164	0.494934	1	1	618	1520	1
	GO:0048039	ubiquinone binding	MOLECULAR_FUNCTION	0.880164	0.494934	1	1	618	1520	1
	GO:0016051	carbohydrate biosynthetic process	BIOLOGICAL_PROCESS	0.880164	0.464862	4	16	615	1505	4
	GO:0061024	membrane organization	BIOLOGICAL_PROCESS	0.880164	0.461025	1	8	618	1513	8
	GO:0090329	regulation of DNA-templated DNA replication	BIOLOGICAL_PROCESS	0.880164	0.494934	1	1	618	1520	1
	GO:0042219	cellular modified amino acid catabolic process	BIOLOGICAL_PROCESS	0.880164	0.494934	1	1	618	1520	1
	GO:0009247	glycolipid biosynthetic process	BIOLOGICAL_PROCESS	0.880164	0.487853	4	6	615	1515	1.5
	GO:0009249	protein lipoylation	BIOLOGICAL_PROCESS	0.880164	0.494934	1	1	618	1520	1
	GO:0006183	GTP biosynthetic process	BIOLOGICAL_PROCESS	0.880164	0.494934	1	1	618	1520	1
	GO:0009212	pyrimidine deoxyribonucleoside triphosphate biosynthetic process	BIOLOGICAL_PROCESS	0.880164	0.494934	1	1	618	1520	1
	GO:0009209	pyrimidine ribonucleoside triphosphate biosynthetic process	BIOLOGICAL_PROCESS	0.880164	0.494934	1	1	618	1520	1
	GO:0009274	peptidoglycan-based cell wall	CELLULAR_COMPONENT	0.880164	0.494934	1	1	618	1520	1
	GO:1901618	organic hydroxy compound transmembrane transporter activity	MOLECULAR_FUNCTION	0.880164	0.494934	1	1	618	1520	1
	GO:0032048	cardiolipin metabolic process	BIOLOGICAL_PROCESS	0.880164	0.494934	1	1	618	1520	1
	GO:0032049	cardiolipin biosynthetic process	BIOLOGICAL_PROCESS	0.880164	0.494934	1	1	618	1520	1
	GO:0015928	fucosidase activity	MOLECULAR_FUNCTION	0.880164	0.494934	1	1	618	1520	1
	GO:0033353	S-adenosylmethionine cycle	BIOLOGICAL_PROCESS	0.880164	0.494934	1	1	618	1520	1
	GO:1901658	glycosyl compound catabolic process	BIOLOGICAL_PROCESS	0.880164	0.494934	1	1	618	1520	1
	GO:0046655	folic acid metabolic process	BIOLOGICAL_PROCESS	0.880164	0.494934	1	1	618	1520	1
	GO:0071616	acyl-CoA biosynthetic process	BIOLOGICAL_PROCESS	0.880164	0.494934	1	1	618	1520	1
	GO:0016813	hydrolase activity, acting on carbon-nitrogen (but not peptide) bonds, in linear amidines	MOLECULAR_FUNCTION	0.880164	0.494934	1	1	618	1520	1
	GO:0004550	nucleoside diphosphate kinase activity	MOLECULAR_FUNCTION	0.880164	0.494934	1	1	618	1520	1
	GO:0004518	nuclease activity	MOLECULAR_FUNCTION	0.880164	0.460041	8	28	611	1493	3.5
	GO:0070069	cytochrome complex	CELLULAR_COMPONENT	0.880164	0.494934	1	1	618	1520	1
	GO:0046383	dTDP-rhamnose metabolic process	BIOLOGICAL_PROCESS	0.880164	0.494934	1	1	618	1520	1
	GO:0070003	threonine-type peptidase activity	MOLECULAR_FUNCTION	0.880164	0.494934	1	1	618	1520	1
	GO:0004109	coproporphyrinogen oxidase activity	MOLECULAR_FUNCTION	0.880164	0.494934	1	1	618	1520	1
	GO:0004560	alpha-L-fucosidase activity	MOLECULAR_FUNCTION	0.880164	0.494934	1	1	618	1520	1
	GO:0050897	cobalt ion binding	MOLECULAR_FUNCTION	0.880164	0.494934	1	1	618	1520	1
	GO:0004148	dihydrolipoyl dehydrogenase activity	MOLECULAR_FUNCTION	0.880164	0.494934	1	1	618	1520	1
	GO:0016137	glycoside metabolic process	BIOLOGICAL_PROCESS	0.880164	0.494934	1	1	618	1520	1
	GO:0045934	negative regulation of nucleobase-containing compound metabolic process	BIOLOGICAL_PROCESS	0.880164	0.487853	4	6	615	1515	1.5
	GO:0045947	negative regulation of translational initiation	BIOLOGICAL_PROCESS	0.880164	0.494934	1	1	618	1520	1
	GO:0006783	heme biosynthetic process	BIOLOGICAL_PROCESS	0.880164	0.461025	1	8	618	1513	8
	GO:0006797	polyphosphate metabolic process	BIOLOGICAL_PROCESS	0.880164	0.494934	1	1	618	1520	1
	GO:0009401	phosphoenolpyruvate-dependent sugar phosphotransferase system	BIOLOGICAL_PROCESS	0.880164	0.494934	1	1	618	1520	1
	GO:0016139	glycoside catabolic process	BIOLOGICAL_PROCESS	0.880164	0.494934	1	1	618	1520	1
	GO:0006351	DNA-templated transcription	BIOLOGICAL_PROCESS	0.880164	0.477738	20	41	599	1480	2.05
	GO:0004175	endopeptidase activity	MOLECULAR_FUNCTION	0.880164	0.481375	9	31	610	1490	3.44444
	GO:0006354	DNA-templated transcription elongation	BIOLOGICAL_PROCESS	0.880164	0.494934	1	1	618	1520	1
	GO:0043242	negative regulation of protein-containing complex disassembly	BIOLOGICAL_PROCESS	0.880164	0.494934	1	1	618	1520	1
	GO:0043244	regulation of protein-containing complex disassembly	BIOLOGICAL_PROCESS	0.880164	0.494934	1	1	618	1520	1
	GO:0006269	DNA replication, synthesis of RNA primer	BIOLOGICAL_PROCESS	0.880164	0.494934	1	1	618	1520	1
	GO:0008028	monocarboxylic acid transmembrane transporter activity	MOLECULAR_FUNCTION	0.880164	0.494934	1	1	618	1520	1
	GO:0009331	glycerol-3-phosphate dehydrogenase complex	CELLULAR_COMPONENT	0.880164	0.494934	1	1	618	1520	1
	GO:0009330	DNA topoisomerase type II (double strand cut, ATP-hydrolyzing) complex	CELLULAR_COMPONENT	0.880164	0.494934	1	1	618	1520	1
	GO:0032101	regulation of response to external stimulus	BIOLOGICAL_PROCESS	0.880164	0.494934	1	1	618	1520	1
	GO:0032107	regulation of response to nutrient levels	BIOLOGICAL_PROCESS	0.880164	0.494934	1	1	618	1520	1
	GO:0032104	regulation of response to extracellular stimulus	BIOLOGICAL_PROCESS	0.880164	0.494934	1	1	618	1520	1
	GO:0043213	bacteriocin transport	BIOLOGICAL_PROCESS	0.880164	0.494934	1	1	618	1520	1
	GO:0000107	imidazoleglycerol-phosphate synthase activity	MOLECULAR_FUNCTION	0.880164	0.494934	1	1	618	1520	1
	GO:0047661	amino-acid racemase activity	MOLECULAR_FUNCTION	0.880164	0.494934	1	1	618	1520	1
	GO:0016634	oxidoreductase activity, acting on the CH-CH group of donors, oxygen as acceptor	MOLECULAR_FUNCTION	0.880164	0.494934	1	1	618	1520	1
	GO:0016641	oxidoreductase activity, acting on the CH-NH2 group of donors, oxygen as acceptor	MOLECULAR_FUNCTION	0.880164	0.494934	1	1	618	1520	1
	GO:0009094	L-phenylalanine biosynthetic process	BIOLOGICAL_PROCESS	0.880164	0.494934	1	1	618	1520	1
	GO:0009099	valine biosynthetic process	BIOLOGICAL_PROCESS	0.880164	0.494934	1	1	618	1520	1
	GO:0035384	thioester biosynthetic process	BIOLOGICAL_PROCESS	0.880164	0.494934	1	1	618	1520	1
	GO:0046036	CTP metabolic process	BIOLOGICAL_PROCESS	0.880164	0.494934	1	1	618	1520	1
	GO:0046039	GTP metabolic process	BIOLOGICAL_PROCESS	0.880164	0.494934	1	1	618	1520	1
	GO:0046051	UTP metabolic process	BIOLOGICAL_PROCESS	0.880164	0.494934	1	1	618	1520	1
	GO:0006446	regulation of translational initiation	BIOLOGICAL_PROCESS	0.880164	0.494934	1	1	618	1520	1
	GO:0002094	polyprenyltransferase activity	MOLECULAR_FUNCTION	0.880164	0.494934	1	1	618	1520	1
	GO:0006457	protein folding	BIOLOGICAL_PROCESS	0.880164	0.464862	4	16	615	1505	4
	GO:0005576	extracellular region	CELLULAR_COMPONENT	0.880164	0.494934	1	1	618	1520	1
	GO:0046912	acyltransferase activity, acyl groups converted into alkyl on transfer	MOLECULAR_FUNCTION	0.880164	0.494934	1	1	618	1520	1
	GO:0006417	regulation of translation	BIOLOGICAL_PROCESS	0.880164	0.487853	4	6	615	1515	1.5
	GO:0006004	fucose metabolic process	BIOLOGICAL_PROCESS	0.880164	0.494934	1	1	618	1520	1
	GO:0019305	dTDP-rhamnose biosynthetic process	BIOLOGICAL_PROCESS	0.880164	0.494934	1	1	618	1520	1
	GO:0006470	protein dephosphorylation	BIOLOGICAL_PROCESS	0.880164	0.494934	1	1	618	1520	1
	GO:0019219	regulation of nucleobase-containing compound metabolic process	BIOLOGICAL_PROCESS	0.880164	0.470714	20	40	599	1481	2
	GO:0006397	mRNA processing	BIOLOGICAL_PROCESS	0.880164	0.494934	1	1	618	1520	1
	GO:0043335	protein unfolding	BIOLOGICAL_PROCESS	0.880164	0.494934	1	1	618	1520	1
	GO:0003725	double-stranded RNA binding	MOLECULAR_FUNCTION	0.880164	0.494934	1	1	618	1520	1
	GO:0003727	single-stranded RNA binding	MOLECULAR_FUNCTION	0.880164	0.494934	1	1	618	1520	1
	GO:0070569	uridylyltransferase activity	MOLECULAR_FUNCTION	0.880164	0.494934	1	1	618	1520	1
	GO:0046467	membrane lipid biosynthetic process	BIOLOGICAL_PROCESS	0.880164	0.487853	4	6	615	1515	1.5
	GO:0046471	phosphatidylglycerol metabolic process	BIOLOGICAL_PROCESS	0.880164	0.494934	1	1	618	1520	1
	GO:0008169	C-methyltransferase activity	MOLECULAR_FUNCTION	0.880164	0.494934	1	1	618	1520	1
	GO:0071840	cellular component organization or biogenesis	BIOLOGICAL_PROCESS	0.880164	0.462606	37	79	582	1442	2.13514
	GO:0006808	regulation of nitrogen utilization	BIOLOGICAL_PROCESS	0.880164	0.494934	1	1	618	1520	1
	GO:0036361	racemase activity, acting on amino acids and derivatives	MOLECULAR_FUNCTION	0.880164	0.494934	1	1	618	1520	1
	GO:1902223	erythrose 4-phosphate/phosphoenolpyruvate family amino acid biosynthetic process	BIOLOGICAL_PROCESS	0.880164	0.494934	1	1	618	1520	1
	GO:1902221	erythrose 4-phosphate/phosphoenolpyruvate family amino acid metabolic process	BIOLOGICAL_PROCESS	0.880164	0.494934	1	1	618	1520	1
	GO:0006516	glycoprotein catabolic process	BIOLOGICAL_PROCESS	0.880164	0.494934	1	1	618	1520	1
	GO:0046148	pigment biosynthetic process	BIOLOGICAL_PROCESS	0.880164	0.461025	1	8	618	1513	8
	GO:0006527	arginine catabolic process	BIOLOGICAL_PROCESS	0.880164	0.494934	1	1	618	1520	1
	GO:1902652	secondary alcohol metabolic process	BIOLOGICAL_PROCESS	0.880164	0.494934	1	1	618	1520	1
	GO:0004325	ferrochelatase activity	MOLECULAR_FUNCTION	0.880164	0.494934	1	1	618	1520	1
	GO:0006558	L-phenylalanine metabolic process	BIOLOGICAL_PROCESS	0.880164	0.494934	1	1	618	1520	1
	GO:0051129	negative regulation of cellular component organization	BIOLOGICAL_PROCESS	0.880164	0.494934	1	1	618	1520	1
	GO:0006573	valine metabolic process	BIOLOGICAL_PROCESS	0.880164	0.494934	1	1	618	1520	1
	GO:0019877	diaminopimelate biosynthetic process	BIOLOGICAL_PROCESS	0.880164	0.494934	1	1	618	1520	1
	GO:0006545	glycine biosynthetic process	BIOLOGICAL_PROCESS	0.880164	0.494934	1	1	618	1520	1
	GO:0098657	import into cell	BIOLOGICAL_PROCESS	0.880164	0.494934	1	1	618	1520	1
	GO:0031554	regulation of termination of DNA-templated transcription	BIOLOGICAL_PROCESS	0.880164	0.494934	1	1	618	1520	1
	GO:0008796	bis(5'-nucleosyl)-tetraphosphatase activity	MOLECULAR_FUNCTION	0.880164	0.494934	1	1	618	1520	1
	GO:0019419	sulfate reduction	BIOLOGICAL_PROCESS	0.880164	0.494934	1	1	618	1520	1
	GO:0010608	post-transcriptional regulation of gene expression	BIOLOGICAL_PROCESS	0.880164	0.487853	4	6	615	1515	1.5
	GO:0006109	regulation of carbohydrate metabolic process	BIOLOGICAL_PROCESS	0.880164	0.494934	1	1	618	1520	1
	GO:0031522	cell envelope Sec protein transport complex	CELLULAR_COMPONENT	0.880164	0.494934	1	1	618	1520	1
	GO:0032784	regulation of DNA-templated transcription elongation	BIOLOGICAL_PROCESS	0.880164	0.494934	1	1	618	1520	1
	GO:0032774	RNA biosynthetic process	BIOLOGICAL_PROCESS	0.880164	0.480591	21	42	598	1479	2
	GO:0032775	DNA methylation on adenine	BIOLOGICAL_PROCESS	0.880164	0.494934	1	1	618	1520	1
	GO:0006084	acetyl-CoA metabolic process	BIOLOGICAL_PROCESS	0.880164	0.494934	1	1	618	1520	1
	GO:0006085	acetyl-CoA biosynthetic process	BIOLOGICAL_PROCESS	0.880164	0.494934	1	1	618	1520	1
	GO:0030174	regulation of DNA-templated DNA replication initiation	BIOLOGICAL_PROCESS	0.880164	0.494934	1	1	618	1520	1
	GO:0008253	5'-nucleotidase activity	MOLECULAR_FUNCTION	0.880164	0.494934	1	1	618	1520	1
	GO:0003848	2-amino-4-hydroxy-6-hydroxymethyldihydropteridine diphosphokinase activity	MOLECULAR_FUNCTION	0.880164	0.494934	1	1	618	1520	1
	GO:0003896	DNA primase activity	MOLECULAR_FUNCTION	0.880164	0.494934	1	1	618	1520	1
	GO:0016747	acyltransferase activity, transferring groups other than amino-acyl groups	MOLECULAR_FUNCTION	0.898225	0.505413	9	16	610	1505	1.77778
	GO:0055085	transmembrane transport	BIOLOGICAL_PROCESS	0.903438	0.508672	27	78	592	1443	2.88889
	GO:0006644	phospholipid metabolic process	BIOLOGICAL_PROCESS	0.917751	0.518053	9	17	610	1504	1.88889
	GO:0008654	phospholipid biosynthetic process	BIOLOGICAL_PROCESS	0.917751	0.518053	9	17	610	1504	1.88889
	GO:0008236	serine-type peptidase activity	MOLECULAR_FUNCTION	0.917751	0.518053	9	17	610	1504	1.88889
	GO:0017171	serine hydrolase activity	MOLECULAR_FUNCTION	0.917751	0.518053	9	17	610	1504	1.88889
	GO:0006650	glycerophospholipid metabolic process	BIOLOGICAL_PROCESS	0.923099	0.526247	4	7	615	1514	1.75
	GO:0009206	purine ribonucleoside triphosphate biosynthetic process	BIOLOGICAL_PROCESS	0.923099	0.526247	4	7	615	1514	1.75
	GO:0009205	purine ribonucleoside triphosphate metabolic process	BIOLOGICAL_PROCESS	0.923099	0.526247	4	7	615	1514	1.75
	GO:0034248	regulation of amide metabolic process	BIOLOGICAL_PROCESS	0.923099	0.526247	4	7	615	1514	1.75
	GO:0043711	pilus organization	BIOLOGICAL_PROCESS	0.923099	0.526725	2	10	617	1511	5
	GO:0015291	secondary active transmembrane transporter activity	MOLECULAR_FUNCTION	0.923099	0.526725	2	10	617	1511	5
	GO:0017004	cytochrome complex assembly	BIOLOGICAL_PROCESS	0.923099	0.526725	2	10	617	1511	5
	GO:0033014	tetrapyrrole biosynthetic process	BIOLOGICAL_PROCESS	0.923099	0.526725	2	10	617	1511	5
	GO:0045017	glycerolipid biosynthetic process	BIOLOGICAL_PROCESS	0.923099	0.526247	4	7	615	1514	1.75
	GO:0032153	cell division site	CELLULAR_COMPONENT	0.923099	0.526725	2	10	617	1511	5
	GO:0015628	protein secretion by the type II secretion system	BIOLOGICAL_PROCESS	0.923099	0.526247	4	7	615	1514	1.75
	GO:0005996	monosaccharide metabolic process	BIOLOGICAL_PROCESS	0.923099	0.526247	4	7	615	1514	1.75
	GO:0030030	cell projection organization	BIOLOGICAL_PROCESS	0.923099	0.526725	2	10	617	1511	5
	GO:0046474	glycerophospholipid biosynthetic process	BIOLOGICAL_PROCESS	0.923099	0.526247	4	7	615	1514	1.75
	GO:0046486	glycerolipid metabolic process	BIOLOGICAL_PROCESS	0.923099	0.526247	4	7	615	1514	1.75
	GO:0006096	glycolytic process	BIOLOGICAL_PROCESS	0.923099	0.526247	4	7	615	1514	1.75
	GO:0009145	purine nucleoside triphosphate biosynthetic process	BIOLOGICAL_PROCESS	0.923099	0.526247	4	7	615	1514	1.75
	GO:0016896	RNA exonuclease activity, producing 5'-phosphomonoesters	MOLECULAR_FUNCTION	0.931388	0.561315	0	3	619	1518	#DIV/0!
	GO:0051604	protein maturation	BIOLOGICAL_PROCESS	0.931388	0.539467	5	8	614	1513	1.6
	GO:0044093	positive regulation of molecular function	BIOLOGICAL_PROCESS	0.931388	0.561315	0	3	619	1518	#DIV/0!
	GO:0005315	inorganic phosphate transmembrane transporter activity	MOLECULAR_FUNCTION	0.931388	0.561315	0	3	619	1518	#DIV/0!
	GO:0019954	asexual reproduction	BIOLOGICAL_PROCESS	0.931388	0.561315	0	3	619	1518	#DIV/0!
	GO:0016435	rRNA (guanine) methyltransferase activity	MOLECULAR_FUNCTION	0.931388	0.561315	0	3	619	1518	#DIV/0!
	GO:0051252	regulation of RNA metabolic process	BIOLOGICAL_PROCESS	0.931388	0.547638	18	37	601	1484	2.05556
	GO:0032505	reproduction of a single-celled organism	BIOLOGICAL_PROCESS	0.931388	0.561315	0	3	619	1518	#DIV/0!
	GO:0016032	viral process	BIOLOGICAL_PROCESS	0.931388	0.561315	0	3	619	1518	#DIV/0!
	GO:0097428	protein maturation by iron-sulfur cluster transfer	BIOLOGICAL_PROCESS	0.931388	0.561315	0	3	619	1518	#DIV/0!
	GO:0043107	type IV pilus-dependent motility	BIOLOGICAL_PROCESS	0.931388	0.561315	0	3	619	1518	#DIV/0!
	GO:0018198	peptidyl-cysteine modification	BIOLOGICAL_PROCESS	0.931388	0.561315	0	3	619	1518	#DIV/0!
	GO:0009244	lipopolysaccharide core region biosynthetic process	BIOLOGICAL_PROCESS	0.931388	0.561315	0	3	619	1518	#DIV/0!
	GO:0003906	DNA-(apurinic or apyrimidinic site) endonuclease activity	MOLECULAR_FUNCTION	0.931388	0.561315	0	3	619	1518	#DIV/0!
	GO:0031123	RNA 3'-end processing	BIOLOGICAL_PROCESS	0.931388	0.561315	0	3	619	1518	#DIV/0!
	GO:0009254	peptidoglycan turnover	BIOLOGICAL_PROCESS	0.931388	0.561315	0	3	619	1518	#DIV/0!
	GO:1903825	organic acid transmembrane transport	BIOLOGICAL_PROCESS	0.931388	0.561315	0	3	619	1518	#DIV/0!
	GO:0019068	virion assembly	BIOLOGICAL_PROCESS	0.931388	0.561315	0	3	619	1518	#DIV/0!
	GO:0019058	viral life cycle	BIOLOGICAL_PROCESS	0.931388	0.561315	0	3	619	1518	#DIV/0!
	GO:0000003	reproduction	BIOLOGICAL_PROCESS	0.931388	0.561315	0	3	619	1518	#DIV/0!
	GO:0048870	cell motility	BIOLOGICAL_PROCESS	0.931388	0.561315	0	3	619	1518	#DIV/0!
	GO:0051301	cell division	BIOLOGICAL_PROCESS	0.931388	0.550731	10	20	609	1501	2
	GO:0004532	RNA exonuclease activity	MOLECULAR_FUNCTION	0.931388	0.561315	0	3	619	1518	#DIV/0!
	GO:0015232	heme transmembrane transporter activity	MOLECULAR_FUNCTION	0.931388	0.561315	0	3	619	1518	#DIV/0!
	GO:0006782	protoporphyrinogen IX biosynthetic process	BIOLOGICAL_PROCESS	0.931388	0.561315	0	3	619	1518	#DIV/0!
	GO:0004129	cytochrome-c oxidase activity	MOLECULAR_FUNCTION	0.931388	0.561315	0	3	619	1518	#DIV/0!
	GO:0006355	regulation of DNA-templated transcription	BIOLOGICAL_PROCESS	0.931388	0.547638	18	37	601	1484	2.05556
	GO:0008534	oxidized purine nucleobase lesion DNA N-glycosylase activity	MOLECULAR_FUNCTION	0.931388	0.561315	0	3	619	1518	#DIV/0!
	GO:0042887	amide transmembrane transporter activity	MOLECULAR_FUNCTION	0.931388	0.561315	0	3	619	1518	#DIV/0!
	GO:0043229	intracellular organelle	CELLULAR_COMPONENT	0.931388	0.55956	24	69	595	1452	2.875
	GO:0006289	nucleotide-excision repair	BIOLOGICAL_PROCESS	0.931388	0.561315	0	3	619	1518	#DIV/0!
	GO:0009312	oligosaccharide biosynthetic process	BIOLOGICAL_PROCESS	0.931388	0.561315	0	3	619	1518	#DIV/0!
	GO:0009311	oligosaccharide metabolic process	BIOLOGICAL_PROCESS	0.931388	0.561315	0	3	619	1518	#DIV/0!
	GO:0043226	organelle	CELLULAR_COMPONENT	0.931388	0.55956	24	69	595	1452	2.875
	GO:1905039	carboxylic acid transmembrane transport	BIOLOGICAL_PROCESS	0.931388	0.561315	0	3	619	1518	#DIV/0!
	GO:0065002	intracellular protein transmembrane transport	BIOLOGICAL_PROCESS	0.931388	0.561315	0	3	619	1518	#DIV/0!
	GO:0010340	carboxyl-O-methyltransferase activity	MOLECULAR_FUNCTION	0.931388	0.561315	0	3	619	1518	#DIV/0!
	GO:0044550	secondary metabolite biosynthetic process	BIOLOGICAL_PROCESS	0.931388	0.561315	0	3	619	1518	#DIV/0!
	GO:0034755	iron ion transmembrane transport	BIOLOGICAL_PROCESS	0.931388	0.561315	0	3	619	1518	#DIV/0!
	GO:0008079	translation termination factor activity	MOLECULAR_FUNCTION	0.931388	0.561315	0	3	619	1518	#DIV/0!
	GO:0009380	excinuclease repair complex	CELLULAR_COMPONENT	0.931388	0.561315	0	3	619	1518	#DIV/0!
	GO:0050801	monoatomic ion homeostasis	BIOLOGICAL_PROCESS	0.931388	0.561315	0	3	619	1518	#DIV/0!
	GO:0003796	lysozyme activity	MOLECULAR_FUNCTION	0.931388	0.561315	0	3	619	1518	#DIV/0!
	GO:0006811	monoatomic ion transport	BIOLOGICAL_PROCESS	0.931388	0.550785	7	24	612	1497	3.42857
	GO:0034039	8-oxo-7,8-dihydroguanine DNA N-glycosylase activity	MOLECULAR_FUNCTION	0.931388	0.561315	0	3	619	1518	#DIV/0!
	GO:0005548	phospholipid transporter activity	MOLECULAR_FUNCTION	0.931388	0.561315	0	3	619	1518	#DIV/0!
	GO:0030983	mismatched DNA binding	MOLECULAR_FUNCTION	0.931388	0.561315	0	3	619	1518	#DIV/0!
	GO:0005543	phospholipid binding	MOLECULAR_FUNCTION	0.931388	0.561315	0	3	619	1518	#DIV/0!
	GO:0006873	intracellular monoatomic ion homeostasis	BIOLOGICAL_PROCESS	0.931388	0.561315	0	3	619	1518	#DIV/0!
	GO:0044718	siderophore transmembrane transport	BIOLOGICAL_PROCESS	0.931388	0.561315	0	3	619	1518	#DIV/0!
	GO:0019748	secondary metabolic process	BIOLOGICAL_PROCESS	0.931388	0.561315	0	3	619	1518	#DIV/0!
	GO:0019319	hexose biosynthetic process	BIOLOGICAL_PROCESS	0.931388	0.561315	0	3	619	1518	#DIV/0!
	GO:0019321	pentose metabolic process	BIOLOGICAL_PROCESS	0.931388	0.561315	0	3	619	1518	#DIV/0!
	GO:0000702	oxidized base lesion DNA N-glycosylase activity	MOLECULAR_FUNCTION	0.931388	0.561315	0	3	619	1518	#DIV/0!
	GO:0006479	protein methylation	BIOLOGICAL_PROCESS	0.931388	0.561315	0	3	619	1518	#DIV/0!
	GO:0030003	intracellular monoatomic cation homeostasis	BIOLOGICAL_PROCESS	0.931388	0.561315	0	3	619	1518	#DIV/0!
	GO:0046401	lipopolysaccharide core region metabolic process	BIOLOGICAL_PROCESS	0.931388	0.561315	0	3	619	1518	#DIV/0!
	GO:1905347	endodeoxyribonuclease complex	CELLULAR_COMPONENT	0.931388	0.561315	0	3	619	1518	#DIV/0!
	GO:0022414	reproductive process	BIOLOGICAL_PROCESS	0.931388	0.561315	0	3	619	1518	#DIV/0!
	GO:0010033	response to organic substance	BIOLOGICAL_PROCESS	0.931388	0.561315	0	3	619	1518	#DIV/0!
	GO:0008168	methyltransferase activity	MOLECULAR_FUNCTION	0.931388	0.541667	13	40	606	1481	3.07692
	GO:0033177	proton-transporting two-sector ATPase complex, proton-transporting domain	CELLULAR_COMPONENT	0.931388	0.561315	0	3	619	1518	#DIV/0!
	GO:0006801	superoxide metabolic process	BIOLOGICAL_PROCESS	0.931388	0.561315	0	3	619	1518	#DIV/0!
	GO:0003747	translation release factor activity	MOLECULAR_FUNCTION	0.931388	0.561315	0	3	619	1518	#DIV/0!
	GO:0046184	aldehyde biosynthetic process	BIOLOGICAL_PROCESS	0.931388	0.561315	0	3	619	1518	#DIV/0!
	GO:0016755	aminoacyltransferase activity	MOLECULAR_FUNCTION	0.931388	0.561315	0	3	619	1518	#DIV/0!
	GO:0016746	acyltransferase activity	MOLECULAR_FUNCTION	0.931388	0.555671	11	21	608	1500	1.90909
	GO:2001141	regulation of RNA biosynthetic process	BIOLOGICAL_PROCESS	0.931388	0.547638	18	37	601	1484	2.05556
	GO:0016790	thiolester hydrolase activity	MOLECULAR_FUNCTION	0.931388	0.561315	0	3	619	1518	#DIV/0!
	GO:0016310	phosphorylation	BIOLOGICAL_PROCESS	0.931388	0.539467	5	8	614	1513	1.6
	GO:1990391	DNA repair complex	CELLULAR_COMPONENT	0.931388	0.561315	0	3	619	1518	#DIV/0!
	GO:0043953	protein transport by the Tat complex	BIOLOGICAL_PROCESS	0.931388	0.561315	0	3	619	1518	#DIV/0!
	GO:0051095	regulation of helicase activity	BIOLOGICAL_PROCESS	0.931388	0.561315	0	3	619	1518	#DIV/0!
	GO:0051096	positive regulation of helicase activity	BIOLOGICAL_PROCESS	0.931388	0.561315	0	3	619	1518	#DIV/0!
	GO:0046501	protoporphyrinogen IX metabolic process	BIOLOGICAL_PROCESS	0.931388	0.561315	0	3	619	1518	#DIV/0!
	GO:0032781	positive regulation of ATP-dependent activity	BIOLOGICAL_PROCESS	0.931388	0.561315	0	3	619	1518	#DIV/0!
	GO:0008213	protein alkylation	BIOLOGICAL_PROCESS	0.931388	0.561315	0	3	619	1518	#DIV/0!
	GO:0008216	spermidine metabolic process	BIOLOGICAL_PROCESS	0.931388	0.561315	0	3	619	1518	#DIV/0!
	GO:0006094	gluconeogenesis	BIOLOGICAL_PROCESS	0.931388	0.561315	0	3	619	1518	#DIV/0!
	GO:0043462	regulation of ATP-dependent activity	BIOLOGICAL_PROCESS	0.931388	0.561315	0	3	619	1518	#DIV/0!
	GO:0035435	phosphate ion transmembrane transport	BIOLOGICAL_PROCESS	0.931388	0.561315	0	3	619	1518	#DIV/0!
	GO:0043085	positive regulation of catalytic activity	BIOLOGICAL_PROCESS	0.931388	0.561315	0	3	619	1518	#DIV/0!
	GO:0045263	proton-transporting ATP synthase complex, coupling factor F(o)	CELLULAR_COMPONENT	0.931388	0.561315	0	3	619	1518	#DIV/0!
	GO:0043093	FtsZ-dependent cytokinesis	BIOLOGICAL_PROCESS	0.931388	0.561315	0	3	619	1518	#DIV/0!
	GO:0008295	spermidine biosynthetic process	BIOLOGICAL_PROCESS	0.931388	0.561315	0	3	619	1518	#DIV/0!
	GO:0055080	monoatomic cation homeostasis	BIOLOGICAL_PROCESS	0.931388	0.561315	0	3	619	1518	#DIV/0!
	GO:0016725	oxidoreductase activity, acting on CH or CH2 groups	MOLECULAR_FUNCTION	0.931388	0.561315	0	3	619	1518	#DIV/0!
	GO:0043023	ribosomal large subunit binding	MOLECULAR_FUNCTION	0.931388	0.561315	0	3	619	1518	#DIV/0!
	GO:0016701	oxidoreductase activity, acting on single donors with incorporation of molecular oxygen	MOLECULAR_FUNCTION	0.931388	0.561315	0	3	619	1518	#DIV/0!
	GO:0043021	ribonucleoprotein complex binding	MOLECULAR_FUNCTION	0.932719	0.562454	5	9	614	1512	1.8
	GO:0050790	regulation of catalytic activity	BIOLOGICAL_PROCESS	0.951229	0.584238	0	4	619	1517	#DIV/0!
	GO:0098771	inorganic ion homeostasis	BIOLOGICAL_PROCESS	0.951229	0.584238	0	4	619	1517	#DIV/0!
	GO:0009240	isopentenyl diphosphate biosynthetic process	BIOLOGICAL_PROCESS	0.951229	0.584238	0	4	619	1517	#DIV/0!
	GO:0003933	GTP cyclohydrolase activity	MOLECULAR_FUNCTION	0.951229	0.584238	0	4	619	1517	#DIV/0!
	GO:0015914	phospholipid transport	BIOLOGICAL_PROCESS	0.951229	0.584238	0	4	619	1517	#DIV/0!
	GO:0044036	cell wall macromolecule metabolic process	BIOLOGICAL_PROCESS	0.951229	0.584238	0	4	619	1517	#DIV/0!
	GO:0016998	cell wall macromolecule catabolic process	BIOLOGICAL_PROCESS	0.951229	0.584238	0	4	619	1517	#DIV/0!
	GO:0070475	rRNA base methylation	BIOLOGICAL_PROCESS	0.951229	0.584238	0	4	619	1517	#DIV/0!
	GO:0030428	cell septum	CELLULAR_COMPONENT	0.951229	0.584238	0	4	619	1517	#DIV/0!
	GO:0006298	mismatch repair	BIOLOGICAL_PROCESS	0.951229	0.584238	0	4	619	1517	#DIV/0!
	GO:0065009	regulation of molecular function	BIOLOGICAL_PROCESS	0.951229	0.584238	0	4	619	1517	#DIV/0!
	GO:0004672	protein kinase activity	MOLECULAR_FUNCTION	0.951229	0.575168	3	12	616	1509	4
	GO:0009098	leucine biosynthetic process	BIOLOGICAL_PROCESS	0.951229	0.584238	0	4	619	1517	#DIV/0!
	GO:0006813	potassium ion transport	BIOLOGICAL_PROCESS	0.951229	0.584238	0	4	619	1517	#DIV/0!
	GO:0070181	small ribosomal subunit rRNA binding	MOLECULAR_FUNCTION	0.951229	0.584238	0	4	619	1517	#DIV/0!
	GO:0016675	oxidoreductase activity, acting on a heme group of donors	MOLECULAR_FUNCTION	0.951229	0.584238	0	4	619	1517	#DIV/0!
	GO:0006415	translational termination	BIOLOGICAL_PROCESS	0.951229	0.584238	0	4	619	1517	#DIV/0!
	GO:0004252	serine-type endopeptidase activity	MOLECULAR_FUNCTION	0.951229	0.575168	3	12	616	1509	4
	GO:1905348	endonuclease complex	CELLULAR_COMPONENT	0.951229	0.584238	0	4	619	1517	#DIV/0!
	GO:0019288	isopentenyl diphosphate biosynthetic process, methylerythritol 4-phosphate pathway	BIOLOGICAL_PROCESS	0.951229	0.584238	0	4	619	1517	#DIV/0!
	GO:0009486	cytochrome bo3 ubiquinol oxidase activity	MOLECULAR_FUNCTION	0.951229	0.584238	0	4	619	1517	#DIV/0!
	GO:0070567	cytidylyltransferase activity	MOLECULAR_FUNCTION	0.951229	0.584238	0	4	619	1517	#DIV/0!
	GO:0046490	isopentenyl diphosphate metabolic process	BIOLOGICAL_PROCESS	0.951229	0.584238	0	4	619	1517	#DIV/0!
	GO:0015748	organophosphate ester transport	BIOLOGICAL_PROCESS	0.951229	0.584238	0	4	619	1517	#DIV/0!
	GO:0010038	response to metal ion	BIOLOGICAL_PROCESS	0.951229	0.584238	0	4	619	1517	#DIV/0!
	GO:0015886	heme transport	BIOLOGICAL_PROCESS	0.951229	0.584238	0	4	619	1517	#DIV/0!
	GO:0015035	protein-disulfide reductase activity	MOLECULAR_FUNCTION	0.951229	0.584238	0	4	619	1517	#DIV/0!
	GO:0006551	leucine metabolic process	BIOLOGICAL_PROCESS	0.951229	0.584238	0	4	619	1517	#DIV/0!
	GO:0000302	response to reactive oxygen species	BIOLOGICAL_PROCESS	0.951229	0.584238	0	4	619	1517	#DIV/0!
	GO:0008296	3'-5'-DNA exonuclease activity	MOLECULAR_FUNCTION	0.951229	0.584238	0	4	619	1517	#DIV/0!
	GO:1901700	response to oxygen-containing compound	BIOLOGICAL_PROCESS	0.951229	0.584238	0	4	619	1517	#DIV/0!
	GO:0010468	regulation of gene expression	BIOLOGICAL_PROCESS	0.954606	0.586656	22	46	597	1475	2.09091
	GO:0023052	signaling	BIOLOGICAL_PROCESS	0.976858	0.600683	13	27	606	1494	2.07692
	GO:0060255	regulation of macromolecule metabolic process	BIOLOGICAL_PROCESS	0.987317	0.60747	24	52	595	1469	2.16667
	GO:0050660	flavin adenine dinucleotide binding	MOLECULAR_FUNCTION	0.995505	0.612866	4	14	615	1507	3.5
	GO:0016889	DNA endonuclease activity, producing 3'-phosphomonoesters	MOLECULAR_FUNCTION	1	1	0	1	619	1520	#DIV/0!
	GO:1900377	negative regulation of secondary metabolite biosynthetic process	BIOLOGICAL_PROCESS	1	1	0	1	619	1520	#DIV/0!
	GO:1900376	regulation of secondary metabolite biosynthetic process	BIOLOGICAL_PROCESS	1	1	0	2	619	1519	#DIV/0!
	GO:1902555	endoribonuclease complex	CELLULAR_COMPONENT	1	1	0	1	619	1520	#DIV/0!
	GO:0004416	hydroxyacylglutathione hydrolase activity	MOLECULAR_FUNCTION	1	1	0	1	619	1520	#DIV/0!
	GO:0051641	cellular localization	BIOLOGICAL_PROCESS	1	0.869558	14	32	605	1489	2.28571
	GO:0050311	sulfite reductase (ferredoxin) activity	MOLECULAR_FUNCTION	1	1	0	1	619	1520	#DIV/0!
	GO:0004418	hydroxymethylbilane synthase activity	MOLECULAR_FUNCTION	1	1	0	1	619	1520	#DIV/0!
	GO:0036009	protein-glutamine N-methyltransferase activity	MOLECULAR_FUNCTION	1	1	0	2	619	1519	#DIV/0!
	GO:0016893	endonuclease activity, active with either ribo- or deoxyribonucleic acids and producing 5'-phosphomonoesters	MOLECULAR_FUNCTION	1	0.679272	1	5	618	1516	5
	GO:0016894	endonuclease activity, active with either ribo- or deoxyribonucleic acids and producing 3'-phosphomonoesters	MOLECULAR_FUNCTION	1	1	0	1	619	1520	#DIV/0!
	GO:0140352	export from cell	BIOLOGICAL_PROCESS	1	0.808521	5	15	614	1506	3
	GO:0050313	sulfur dioxygenase activity	MOLECULAR_FUNCTION	1	1	0	1	619	1520	#DIV/0!
	GO:0016895	DNA exonuclease activity, producing 5'-phosphomonoesters	MOLECULAR_FUNCTION	1	0.723641	3	6	616	1515	2
	GO:0016411	acylglycerol O-acyltransferase activity	MOLECULAR_FUNCTION	1	1	0	1	619	1520	#DIV/0!
	GO:0060590	ATPase regulator activity	MOLECULAR_FUNCTION	1	1	0	1	619	1520	#DIV/0!
	GO:0005764	lysosome	CELLULAR_COMPONENT	1	1	1	2	618	1519	2
	GO:0004425	indole-3-glycerol-phosphate synthase activity	MOLECULAR_FUNCTION	1	1	0	1	619	1520	#DIV/0!
	GO:0071241	cellular response to inorganic substance	BIOLOGICAL_PROCESS	1	1	0	1	619	1520	#DIV/0!
	GO:0051651	maintenance of location in cell	BIOLOGICAL_PROCESS	1	1	0	1	619	1520	#DIV/0!
	GO:0098743	cell aggregation	BIOLOGICAL_PROCESS	1	1	1	3	618	1518	3
	GO:0071248	cellular response to metal ion	BIOLOGICAL_PROCESS	1	1	0	1	619	1520	#DIV/0!
	GO:0015556	C4-dicarboxylate transmembrane transporter activity	MOLECULAR_FUNCTION	1	1	0	1	619	1520	#DIV/0!
	GO:2000142	regulation of DNA-templated transcription initiation	BIOLOGICAL_PROCESS	1	1	0	1	619	1520	#DIV/0!
	GO:0016869	intramolecular transferase activity, transferring amino groups	MOLECULAR_FUNCTION	1	1	0	1	619	1520	#DIV/0!
	GO:1903425	fluoride transmembrane transporter activity	MOLECULAR_FUNCTION	1	1	0	1	619	1520	#DIV/0!
	GO:1903424	fluoride transmembrane transport	BIOLOGICAL_PROCESS	1	1	0	1	619	1520	#DIV/0!
	GO:0071281	cellular response to iron ion	BIOLOGICAL_PROCESS	1	1	0	1	619	1520	#DIV/0!
	GO:0042710	biofilm formation	BIOLOGICAL_PROCESS	1	1	1	3	618	1518	3
	GO:0042723	thiamine-containing compound metabolic process	BIOLOGICAL_PROCESS	1	0.630661	2	3	617	1518	1.5
	GO:0016854	racemase and epimerase activity	MOLECULAR_FUNCTION	1	0.630661	2	3	617	1518	1.5
	GO:0042724	thiamine-containing compound biosynthetic process	BIOLOGICAL_PROCESS	1	0.630661	2	3	617	1518	1.5
	GO:0042726	flavin-containing compound metabolic process	BIOLOGICAL_PROCESS	1	1	2	4	617	1517	2
	GO:0016857	racemase and epimerase activity, acting on carbohydrates and derivatives	MOLECULAR_FUNCTION	1	1	0	2	619	1519	#DIV/0!
	GO:0042727	flavin-containing compound biosynthetic process	BIOLOGICAL_PROCESS	1	1	2	4	617	1517	2
	GO:0050343	trans-2-enoyl-CoA reductase (NAD+) activity	MOLECULAR_FUNCTION	1	1	0	1	619	1520	#DIV/0!
	GO:2000143	negative regulation of DNA-templated transcription initiation	BIOLOGICAL_PROCESS	1	1	0	1	619	1520	#DIV/0!
	GO:0036456	L-methionine-(S)-S-oxide reductase activity	MOLECULAR_FUNCTION	1	1	0	1	619	1520	#DIV/0!
	GO:0015535	fucose:proton symporter activity	MOLECULAR_FUNCTION	1	1	0	1	619	1520	#DIV/0!
	GO:0005310	dicarboxylic acid transmembrane transporter activity	MOLECULAR_FUNCTION	1	1	0	1	619	1520	#DIV/0!
	GO:0004462	lactoylglutathione lyase activity	MOLECULAR_FUNCTION	1	1	0	1	619	1520	#DIV/0!
	GO:0008821	crossover junction DNA endonuclease activity	MOLECULAR_FUNCTION	1	1	0	1	619	1520	#DIV/0!
	GO:0071692	protein localization to extracellular region	BIOLOGICAL_PROCESS	1	0.808521	5	15	614	1506	3
	GO:0044085	cellular component biogenesis	BIOLOGICAL_PROCESS	1	0.716552	23	63	596	1458	2.73913
	GO:0071214	cellular response to abiotic stimulus	BIOLOGICAL_PROCESS	1	1	0	1	619	1520	#DIV/0!
	GO:0016436	rRNA (uridine) methyltransferase activity	MOLECULAR_FUNCTION	1	1	0	2	619	1519	#DIV/0!
	GO:0015123	acetate transmembrane transporter activity	MOLECULAR_FUNCTION	1	1	0	1	619	1520	#DIV/0!
	GO:0008830	dTDP-4-dehydrorhamnose 3,5-epimerase activity	MOLECULAR_FUNCTION	1	1	0	1	619	1520	#DIV/0!
	GO:0004475	mannose-1-phosphate guanylyltransferase (GTP) activity	MOLECULAR_FUNCTION	1	1	0	1	619	1520	#DIV/0!
	GO:0006654	phosphatidic acid biosynthetic process	BIOLOGICAL_PROCESS	1	1	0	2	619	1519	#DIV/0!
	GO:0004477	methenyltetrahydrofolate cyclohydrolase activity	MOLECULAR_FUNCTION	1	1	0	1	619	1520	#DIV/0!
	GO:0006646	phosphatidylethanolamine biosynthetic process	BIOLOGICAL_PROCESS	1	1	0	1	619	1520	#DIV/0!
	GO:0008829	dCTP deaminase activity	MOLECULAR_FUNCTION	1	1	0	1	619	1520	#DIV/0!
	GO:0015116	sulfate transmembrane transporter activity	MOLECULAR_FUNCTION	1	1	1	2	618	1519	2
	GO:1901682	sulfur compound transmembrane transporter activity	MOLECULAR_FUNCTION	1	1	1	3	618	1518	3
	GO:0006616	SRP-dependent cotranslational protein targeting to membrane, translocation	BIOLOGICAL_PROCESS	1	1	0	1	619	1520	#DIV/0!
	GO:0016433	rRNA (adenine) methyltransferase activity	MOLECULAR_FUNCTION	1	1	0	2	619	1519	#DIV/0!
	GO:0019941	modification-dependent protein catabolic process	BIOLOGICAL_PROCESS	1	1	0	1	619	1520	#DIV/0!
	GO:0016434	rRNA (cytosine) methyltransferase activity	MOLECULAR_FUNCTION	1	1	0	1	619	1520	#DIV/0!
	GO:0106035	protein maturation by [4Fe-4S] cluster transfer	BIOLOGICAL_PROCESS	1	1	0	1	619	1520	#DIV/0!
	GO:0016415	octanoyltransferase activity	MOLECULAR_FUNCTION	1	1	0	1	619	1520	#DIV/0!
	GO:0015103	inorganic anion transmembrane transporter activity	MOLECULAR_FUNCTION	1	1	1	3	618	1518	3
	GO:0016417	S-acyltransferase activity	MOLECULAR_FUNCTION	1	1	1	2	618	1519	2
	GO:0016418	S-acetyltransferase activity	MOLECULAR_FUNCTION	1	1	0	1	619	1520	#DIV/0!
	GO:0016419	S-malonyltransferase activity	MOLECULAR_FUNCTION	1	1	0	1	619	1520	#DIV/0!
	GO:0004456	phosphogluconate dehydratase activity	MOLECULAR_FUNCTION	1	1	0	1	619	1520	#DIV/0!
	GO:0004455	ketol-acid reductoisomerase activity	MOLECULAR_FUNCTION	1	1	0	1	619	1520	#DIV/0!
	GO:0048473	D-methionine transport	BIOLOGICAL_PROCESS	1	1	0	1	619	1520	#DIV/0!
	GO:0000098	sulfur amino acid catabolic process	BIOLOGICAL_PROCESS	1	1	0	1	619	1520	#DIV/0!
	GO:0008803	bis(5'-nucleosyl)-tetraphosphatase (symmetrical) activity	MOLECULAR_FUNCTION	1	1	0	1	619	1520	#DIV/0!
	GO:0008808	cardiolipin synthase activity	MOLECULAR_FUNCTION	1	1	0	1	619	1520	#DIV/0!
	GO:0016420	malonyltransferase activity	MOLECULAR_FUNCTION	1	1	0	1	619	1520	#DIV/0!
	GO:0016423	tRNA (guanine) methyltransferase activity	MOLECULAR_FUNCTION	1	1	0	2	619	1519	#DIV/0!
	GO:0050787	detoxification of mercury ion	BIOLOGICAL_PROCESS	1	1	0	1	619	1520	#DIV/0!
	GO:0015159	polysaccharide transmembrane transporter activity	MOLECULAR_FUNCTION	1	1	0	1	619	1520	#DIV/0!
	GO:0019516	lactate oxidation	BIOLOGICAL_PROCESS	1	1	0	1	619	1520	#DIV/0!
	GO:0005351	carbohydrate:proton symporter activity	MOLECULAR_FUNCTION	1	1	0	1	619	1520	#DIV/0!
	GO:0015150	fucose transmembrane transporter activity	MOLECULAR_FUNCTION	1	1	0	1	619	1520	#DIV/0!
	GO:0004020	adenylylsulfate kinase activity	MOLECULAR_FUNCTION	1	1	0	1	619	1520	#DIV/0!
	GO:1903008	organelle disassembly	BIOLOGICAL_PROCESS	1	1	0	2	619	1519	#DIV/0!
	GO:0005354	galactose transmembrane transporter activity	MOLECULAR_FUNCTION	1	1	0	2	619	1519	#DIV/0!
	GO:0043621	protein self-association	MOLECULAR_FUNCTION	1	1	0	1	619	1520	#DIV/0!
	GO:0005355	glucose transmembrane transporter activity	MOLECULAR_FUNCTION	1	1	0	2	619	1519	#DIV/0!
	GO:0042777	proton motive force-driven plasma membrane ATP synthesis	BIOLOGICAL_PROCESS	1	1	0	1	619	1520	#DIV/0!
	GO:0008864	formyltetrahydrofolate deformylase activity	MOLECULAR_FUNCTION	1	1	0	1	619	1520	#DIV/0!
	GO:0051246	regulation of protein metabolic process	BIOLOGICAL_PROCESS	1	1	4	9	615	1512	2.25
	GO:0033819	lipoyl(octanoyl) transferase activity	MOLECULAR_FUNCTION	1	1	0	1	619	1520	#DIV/0!
	GO:0033818	beta-ketoacyl-acyl-carrier-protein synthase III activity	MOLECULAR_FUNCTION	1	1	0	1	619	1520	#DIV/0!
	GO:0042780	tRNA 3'-end processing	BIOLOGICAL_PROCESS	1	1	0	2	619	1519	#DIV/0!
	GO:0051248	negative regulation of protein metabolic process	BIOLOGICAL_PROCESS	1	1	2	6	617	1515	3
	GO:0015149	hexose transmembrane transporter activity	MOLECULAR_FUNCTION	1	1	0	2	619	1519	#DIV/0!
	GO:0042781	3'-tRNA processing endoribonuclease activity	MOLECULAR_FUNCTION	1	1	0	1	619	1520	#DIV/0!
	GO:0052592	oxidoreductase activity, acting on CH or CH2 groups, with an iron-sulfur protein as acceptor	MOLECULAR_FUNCTION	1	1	0	1	619	1520	#DIV/0!
	GO:0006694	steroid biosynthetic process	BIOLOGICAL_PROCESS	1	1	0	1	619	1520	#DIV/0!
	GO:0042301	phosphate ion binding	MOLECULAR_FUNCTION	1	1	0	1	619	1520	#DIV/0!
	GO:0043632	modification-dependent macromolecule catabolic process	BIOLOGICAL_PROCESS	1	1	0	1	619	1520	#DIV/0!
	GO:0051253	negative regulation of RNA metabolic process	BIOLOGICAL_PROCESS	1	0.723641	3	6	616	1515	2
	GO:0016002	sulfite reductase activity	MOLECULAR_FUNCTION	1	1	0	2	619	1519	#DIV/0!
	GO:2001057	reactive nitrogen species metabolic process	BIOLOGICAL_PROCESS	1	1	0	1	619	1520	#DIV/0!
	GO:0051259	protein complex oligomerization	BIOLOGICAL_PROCESS	1	1	1	2	618	1519	2
	GO:0016469	proton-transporting two-sector ATPase complex	CELLULAR_COMPONENT	1	1	2	6	617	1515	3
	GO:0015137	citrate transmembrane transporter activity	MOLECULAR_FUNCTION	1	1	0	1	619	1520	#DIV/0!
	GO:0061077	chaperone-mediated protein folding	BIOLOGICAL_PROCESS	1	0.680805	1	6	618	1515	6
	GO:0008840	4-hydroxy-tetrahydrodipicolinate synthase activity	MOLECULAR_FUNCTION	1	1	0	1	619	1520	#DIV/0!
	GO:0004000	adenosine deaminase activity	MOLECULAR_FUNCTION	1	1	0	1	619	1520	#DIV/0!
	GO:0004486	methylenetetrahydrofolate dehydrogenase [NAD(P)+] activity	MOLECULAR_FUNCTION	1	1	0	1	619	1520	#DIV/0!
	GO:0004489	methylenetetrahydrofolate reductase (NAD(P)H) activity	MOLECULAR_FUNCTION	1	1	0	1	619	1520	#DIV/0!
	GO:0004488	methylenetetrahydrofolate dehydrogenase (NADP+) activity	MOLECULAR_FUNCTION	1	1	0	1	619	1520	#DIV/0!
	GO:0004479	methionyl-tRNA formyltransferase activity	MOLECULAR_FUNCTION	1	1	0	1	619	1520	#DIV/0!
	GO:0008837	diaminopimelate epimerase activity	MOLECULAR_FUNCTION	1	1	0	1	619	1520	#DIV/0!
	GO:0008839	4-hydroxy-tetrahydrodipicolinate reductase	MOLECULAR_FUNCTION	1	1	0	1	619	1520	#DIV/0!
	GO:0019985	translesion synthesis	BIOLOGICAL_PROCESS	1	1	0	1	619	1520	#DIV/0!
	GO:0032940	secretion by cell	BIOLOGICAL_PROCESS	1	0.808521	5	15	614	1506	3
	GO:0019988	charged-tRNA amino acid modification	BIOLOGICAL_PROCESS	1	1	0	1	619	1520	#DIV/0!
	GO:0015128	gluconate transmembrane transporter activity	MOLECULAR_FUNCTION	1	1	0	1	619	1520	#DIV/0!
	GO:0015145	monosaccharide transmembrane transporter activity	MOLECULAR_FUNCTION	1	1	0	2	619	1519	#DIV/0!
	GO:0015144	carbohydrate transmembrane transporter activity	MOLECULAR_FUNCTION	1	1	1	3	618	1518	3
	GO:0015142	tricarboxylic acid transmembrane transporter activity	MOLECULAR_FUNCTION	1	1	0	1	619	1520	#DIV/0!
	GO:0015141	succinate transmembrane transporter activity	MOLECULAR_FUNCTION	1	1	0	1	619	1520	#DIV/0!
	GO:0015140	malate transmembrane transporter activity	MOLECULAR_FUNCTION	1	1	0	1	619	1520	#DIV/0!
	GO:1990281	efflux pump complex	CELLULAR_COMPONENT	1	1	1	2	618	1519	2
	GO:0005342	organic acid transmembrane transporter activity	MOLECULAR_FUNCTION	1	1	2	5	617	1516	2.5
	GO:0004014	adenosylmethionine decarboxylase activity	MOLECULAR_FUNCTION	1	1	0	1	619	1520	#DIV/0!
	GO:0008855	exodeoxyribonuclease VII activity	MOLECULAR_FUNCTION	1	1	0	2	619	1519	#DIV/0!
	GO:0005346	purine ribonucleotide transmembrane transporter activity	MOLECULAR_FUNCTION	1	1	0	1	619	1520	#DIV/0!
	GO:0051275	beta-glucan catabolic process	BIOLOGICAL_PROCESS	1	1	0	1	619	1520	#DIV/0!
	GO:0051273	beta-glucan metabolic process	BIOLOGICAL_PROCESS	1	1	0	2	619	1519	#DIV/0!
	GO:0051274	beta-glucan biosynthetic process	BIOLOGICAL_PROCESS	1	1	0	1	619	1520	#DIV/0!
	GO:0015138	fumarate transmembrane transporter activity	MOLECULAR_FUNCTION	1	1	0	1	619	1520	#DIV/0!
	GO:0008425	2-polyprenyl-6-methoxy-1,4-benzoquinone methyltransferase activity	MOLECULAR_FUNCTION	1	1	0	1	619	1520	#DIV/0!
	GO:0042732	D-xylose metabolic process	BIOLOGICAL_PROCESS	1	1	0	1	619	1520	#DIV/0!
	GO:0098772	molecular function regulator activity	MOLECULAR_FUNCTION	1	0.630661	2	3	617	1518	1.5
	GO:0016052	carbohydrate catabolic process	BIOLOGICAL_PROCESS	1	0.787643	5	11	614	1510	2.2
	GO:0098776	protein transport across the cell outer membrane	BIOLOGICAL_PROCESS	1	0.752996	4	8	615	1513	2
	GO:0034708	methyltransferase complex	CELLULAR_COMPONENT	1	1	0	1	619	1520	#DIV/0!
	GO:0019563	glycerol catabolic process	BIOLOGICAL_PROCESS	1	1	0	1	619	1520	#DIV/0!
	GO:0048040	UDP-glucuronate decarboxylase activity	MOLECULAR_FUNCTION	1	1	0	1	619	1520	#DIV/0!
	GO:0051205	protein insertion into membrane	BIOLOGICAL_PROCESS	1	1	1	3	618	1518	3
	GO:0042742	defense response to bacterium	BIOLOGICAL_PROCESS	1	1	0	1	619	1520	#DIV/0!
	GO:0042743	hydrogen peroxide metabolic process	BIOLOGICAL_PROCESS	1	1	0	2	619	1519	#DIV/0!
	GO:0042744	hydrogen peroxide catabolic process	BIOLOGICAL_PROCESS	1	1	0	2	619	1519	#DIV/0!
	GO:0051213	dioxygenase activity	MOLECULAR_FUNCTION	1	1	1	4	618	1517	4
	GO:0031669	cellular response to nutrient levels	BIOLOGICAL_PROCESS	1	1	0	1	619	1520	#DIV/0!
	GO:0032993	protein-DNA complex	CELLULAR_COMPONENT	1	1	3	8	616	1513	2.66667
	GO:0052547	regulation of peptidase activity	BIOLOGICAL_PROCESS	1	1	0	1	619	1520	#DIV/0!
	GO:0018208	peptidyl-proline modification	BIOLOGICAL_PROCESS	1	1	0	1	619	1520	#DIV/0!
	GO:0000917	division septum assembly	BIOLOGICAL_PROCESS	1	1	1	2	618	1519	2
	GO:0000910	cytokinesis	BIOLOGICAL_PROCESS	1	0.733281	2	8	617	1513	4
	GO:0015171	amino acid transmembrane transporter activity	MOLECULAR_FUNCTION	1	1	1	2	618	1519	2
	GO:0004045	aminoacyl-tRNA hydrolase activity	MOLECULAR_FUNCTION	1	1	0	1	619	1520	#DIV/0!
	GO:0008883	glutamyl-tRNA reductase activity	MOLECULAR_FUNCTION	1	1	0	1	619	1520	#DIV/0!
	GO:0032506	cytokinetic process	BIOLOGICAL_PROCESS	1	1	2	5	617	1516	2.5
	GO:0008879	glucose-1-phosphate thymidylyltransferase activity	MOLECULAR_FUNCTION	1	1	0	1	619	1520	#DIV/0!
	GO:0098754	detoxification	BIOLOGICAL_PROCESS	1	1	0	2	619	1519	#DIV/0!
	GO:0016036	cellular response to phosphate starvation	BIOLOGICAL_PROCESS	1	1	0	1	619	1520	#DIV/0!
	GO:0032984	protein-containing complex disassembly	BIOLOGICAL_PROCESS	1	0.679272	1	5	618	1516	5
	GO:0005381	iron ion transmembrane transporter activity	MOLECULAR_FUNCTION	1	1	0	1	619	1520	#DIV/0!
	GO:0000921	septin ring assembly	BIOLOGICAL_PROCESS	1	1	0	1	619	1520	#DIV/0!
	GO:0005384	manganese ion transmembrane transporter activity	MOLECULAR_FUNCTION	1	1	0	1	619	1520	#DIV/0!
	GO:0000920	septum digestion after cytokinesis	BIOLOGICAL_PROCESS	1	1	1	4	618	1517	4
	GO:0004057	arginyl-tRNA--protein transferase activity	MOLECULAR_FUNCTION	1	1	0	1	619	1520	#DIV/0!
	GO:0051235	maintenance of location	BIOLOGICAL_PROCESS	1	1	0	1	619	1520	#DIV/0!
	GO:0032977	membrane insertase activity	MOLECULAR_FUNCTION	1	1	0	1	619	1520	#DIV/0!
	GO:0006228	UTP biosynthetic process	BIOLOGICAL_PROCESS	1	1	0	1	619	1520	#DIV/0!
	GO:0031647	regulation of protein stability	BIOLOGICAL_PROCESS	1	1	0	1	619	1520	#DIV/0!
	GO:0006229	dUTP biosynthetic process	BIOLOGICAL_PROCESS	1	1	0	1	619	1520	#DIV/0!
	GO:0016020	membrane	CELLULAR_COMPONENT	1	1	74	182	545	1339	2.45946
	GO:0016024	CDP-diacylglycerol biosynthetic process	BIOLOGICAL_PROCESS	1	1	0	1	619	1520	#DIV/0!
	GO:0030312	external encapsulating structure	CELLULAR_COMPONENT	1	0.634169	7	14	612	1507	2
	GO:0019534	toxin transmembrane transporter activity	MOLECULAR_FUNCTION	1	1	0	1	619	1520	#DIV/0!
	GO:0018206	peptidyl-methionine modification	BIOLOGICAL_PROCESS	1	1	0	1	619	1520	#DIV/0!
	GO:0018205	peptidyl-lysine modification	BIOLOGICAL_PROCESS	1	1	1	2	618	1519	2
	GO:0051238	sequestering of metal ion	BIOLOGICAL_PROCESS	1	1	0	1	619	1520	#DIV/0!
	GO:0070727	cellular macromolecule localization	BIOLOGICAL_PROCESS	1	0.741105	14	31	605	1490	2.21429
	GO:0007010	cytoskeleton organization	BIOLOGICAL_PROCESS	1	1	0	1	619	1520	#DIV/0!
	GO:0042255	ribosome assembly	BIOLOGICAL_PROCESS	1	1	3	7	616	1514	2.33333
	GO:0110154	RNA decapping	BIOLOGICAL_PROCESS	1	1	0	1	619	1520	#DIV/0!
	GO:0009679	hexose:proton symporter activity	MOLECULAR_FUNCTION	1	1	0	1	619	1520	#DIV/0!
	GO:0043590	bacterial nucleoid	CELLULAR_COMPONENT	1	1	1	2	618	1519	2
	GO:0031119	tRNA pseudouridine synthesis	BIOLOGICAL_PROCESS	1	1	0	1	619	1520	#DIV/0!
	GO:0031597	cytosolic proteasome complex	CELLULAR_COMPONENT	1	1	0	1	619	1520	#DIV/0!
	GO:0030261	chromosome condensation	BIOLOGICAL_PROCESS	1	1	0	1	619	1520	#DIV/0!
	GO:0047952	glycerol-3-phosphate dehydrogenase [NAD(P)+] activity	MOLECULAR_FUNCTION	1	1	0	1	619	1520	#DIV/0!
	GO:0042274	ribosomal small subunit biogenesis	BIOLOGICAL_PROCESS	1	1	1	4	618	1517	4
	GO:0033764	steroid dehydrogenase activity, acting on the CH-OH group of donors, NAD or NADP as acceptor	MOLECULAR_FUNCTION	1	1	0	1	619	1520	#DIV/0!
	GO:0031589	cell-substrate adhesion	BIOLOGICAL_PROCESS	1	1	0	2	619	1519	#DIV/0!
	GO:0034614	cellular response to reactive oxygen species	BIOLOGICAL_PROCESS	1	1	0	2	619	1519	#DIV/0!
	GO:0031106	septin ring organization	BIOLOGICAL_PROCESS	1	1	0	1	619	1520	#DIV/0!
	GO:0008320	protein transmembrane transporter activity	MOLECULAR_FUNCTION	1	1	2	7	617	1514	3.5
	GO:0009651	response to salt stress	BIOLOGICAL_PROCESS	1	1	0	1	619	1520	#DIV/0!
	GO:0015097	mercury ion transmembrane transporter activity	MOLECULAR_FUNCTION	1	1	0	1	619	1520	#DIV/0!
	GO:0008324	monoatomic cation transmembrane transporter activity	MOLECULAR_FUNCTION	1	0.663906	6	19	613	1502	3.16667
	GO:0015095	magnesium ion transmembrane transporter activity	MOLECULAR_FUNCTION	1	1	0	1	619	1520	#DIV/0!
	GO:0042277	peptide binding	MOLECULAR_FUNCTION	1	1	0	2	619	1519	#DIV/0!
	GO:0015093	ferrous iron transmembrane transporter activity	MOLECULAR_FUNCTION	1	1	0	1	619	1520	#DIV/0!
	GO:1900704	regulation of siderophore biosynthetic process	BIOLOGICAL_PROCESS	1	1	0	1	619	1520	#DIV/0!
	GO:1900705	negative regulation of siderophore biosynthetic process	BIOLOGICAL_PROCESS	1	1	0	1	619	1520	#DIV/0!
	GO:0030243	cellulose metabolic process	BIOLOGICAL_PROCESS	1	1	0	1	619	1520	#DIV/0!
	GO:0030246	carbohydrate binding	MOLECULAR_FUNCTION	1	0.733281	2	8	617	1513	4
	GO:0030245	cellulose catabolic process	BIOLOGICAL_PROCESS	1	1	0	1	619	1520	#DIV/0!
	GO:0030247	polysaccharide binding	MOLECULAR_FUNCTION	1	1	0	2	619	1519	#DIV/0!
	GO:0022618	protein-RNA complex assembly	BIOLOGICAL_PROCESS	1	0.723641	3	6	616	1515	2
	GO:0042286	glutamate-1-semialdehyde 2,1-aminomutase activity	MOLECULAR_FUNCTION	1	1	0	1	619	1520	#DIV/0!
	GO:1900722	regulation of protein adenylylation	BIOLOGICAL_PROCESS	1	1	0	1	619	1520	#DIV/0!
	GO:0043137	DNA replication, removal of RNA primer	BIOLOGICAL_PROCESS	1	1	0	2	619	1519	#DIV/0!
	GO:1900723	negative regulation of protein adenylylation	BIOLOGICAL_PROCESS	1	1	0	1	619	1520	#DIV/0!
	GO:0019450	L-cysteine catabolic process to pyruvate	BIOLOGICAL_PROCESS	1	1	0	1	619	1520	#DIV/0!
	GO:0033744	L-methionine:thioredoxin-disulfide S-oxidoreductase activity	MOLECULAR_FUNCTION	1	1	0	1	619	1520	#DIV/0!
	GO:0033743	peptide-methionine (R)-S-oxide reductase activity	MOLECULAR_FUNCTION	1	1	0	1	619	1520	#DIV/0!
	GO:0008381	mechanosensitive monoatomic ion channel activity	MOLECULAR_FUNCTION	1	1	1	2	618	1519	2
	GO:1902074	response to salt	BIOLOGICAL_PROCESS	1	1	0	1	619	1520	#DIV/0!
	GO:0009231	riboflavin biosynthetic process	BIOLOGICAL_PROCESS	1	1	2	4	617	1517	2
	GO:0051172	negative regulation of nitrogen compound metabolic process	BIOLOGICAL_PROCESS	1	0.794253	6	12	613	1509	2
	GO:0009237	siderophore metabolic process	BIOLOGICAL_PROCESS	1	1	0	1	619	1520	#DIV/0!
	GO:0044872	lipoprotein localization	BIOLOGICAL_PROCESS	1	1	1	2	618	1519	2
	GO:0043543	protein acylation	BIOLOGICAL_PROCESS	1	1	0	1	619	1520	#DIV/0!
	GO:0044874	lipoprotein localization to outer membrane	BIOLOGICAL_PROCESS	1	1	0	2	619	1519	#DIV/0!
	GO:0000413	protein peptidyl-prolyl isomerization	BIOLOGICAL_PROCESS	1	1	0	1	619	1520	#DIV/0!
	GO:0044873	lipoprotein localization to membrane	BIOLOGICAL_PROCESS	1	1	1	2	618	1519	2
	GO:0044877	protein-containing complex binding	MOLECULAR_FUNCTION	1	0.775865	5	10	614	1511	2
	GO:0018193	peptidyl-amino acid modification	BIOLOGICAL_PROCESS	1	1	2	7	617	1514	3.5
	GO:0035998	7,8-dihydroneopterin 3'-triphosphate biosynthetic process	BIOLOGICAL_PROCESS	1	1	0	1	619	1520	#DIV/0!
	GO:0007062	sister chromatid cohesion	BIOLOGICAL_PROCESS	1	1	0	1	619	1520	#DIV/0!
	GO:0007064	mitotic sister chromatid cohesion	BIOLOGICAL_PROCESS	1	1	0	1	619	1520	#DIV/0!
	GO:0045732	positive regulation of protein catabolic process	BIOLOGICAL_PROCESS	1	1	0	1	619	1520	#DIV/0!
	GO:0003934	GTP cyclohydrolase I activity	MOLECULAR_FUNCTION	1	1	0	2	619	1519	#DIV/0!
	GO:0003935	GTP cyclohydrolase II activity	MOLECULAR_FUNCTION	1	1	0	2	619	1519	#DIV/0!
	GO:0051174	regulation of phosphorus metabolic process	BIOLOGICAL_PROCESS	1	1	0	1	619	1520	#DIV/0!
	GO:0140824	thioredoxin-dependent peroxiredoxin activity	MOLECULAR_FUNCTION	1	1	0	2	619	1519	#DIV/0!
	GO:0003937	IMP cyclohydrolase activity	MOLECULAR_FUNCTION	1	1	0	1	619	1520	#DIV/0!
	GO:0008361	regulation of cell size	BIOLOGICAL_PROCESS	1	1	0	1	619	1520	#DIV/0!
	GO:0045740	positive regulation of DNA replication	BIOLOGICAL_PROCESS	1	1	0	1	619	1520	#DIV/0!
	GO:0009697	salicylic acid biosynthetic process	BIOLOGICAL_PROCESS	1	1	0	1	619	1520	#DIV/0!
	GO:0009696	salicylic acid metabolic process	BIOLOGICAL_PROCESS	1	1	0	1	619	1520	#DIV/0!
	GO:0018175	protein nucleotidylation	BIOLOGICAL_PROCESS	1	1	0	1	619	1520	#DIV/0!
	GO:0001727	lipid kinase activity	MOLECULAR_FUNCTION	1	1	0	1	619	1520	#DIV/0!
	GO:0008374	O-acyltransferase activity	MOLECULAR_FUNCTION	1	1	1	4	618	1517	4
	GO:0008379	thioredoxin peroxidase activity	MOLECULAR_FUNCTION	1	1	0	2	619	1519	#DIV/0!
	GO:0007049	cell cycle	BIOLOGICAL_PROCESS	1	1	4	11	615	1510	2.75
	GO:0009228	thiamine biosynthetic process	BIOLOGICAL_PROCESS	1	0.630661	2	3	617	1518	1.5
	GO:0018160	peptidyl-pyrromethane cofactor linkage	BIOLOGICAL_PROCESS	1	1	0	1	619	1520	#DIV/0!
	GO:0031124	mRNA 3'-end processing	BIOLOGICAL_PROCESS	1	1	0	1	619	1520	#DIV/0!
	GO:0003919	FMN adenylyltransferase activity	MOLECULAR_FUNCTION	1	1	0	1	619	1520	#DIV/0!
	GO:0009279	cell outer membrane	CELLULAR_COMPONENT	1	1	4	12	615	1509	3
	GO:1901617	organic hydroxy compound biosynthetic process	BIOLOGICAL_PROCESS	1	1	3	9	616	1512	3
	GO:0004810	CCA tRNA nucleotidyltransferase activity	MOLECULAR_FUNCTION	1	1	0	1	619	1520	#DIV/0!
	GO:0000462	maturation of SSU-rRNA from tricistronic rRNA transcript (SSU-rRNA, 5.8S rRNA, LSU-rRNA)	BIOLOGICAL_PROCESS	1	1	0	1	619	1520	#DIV/0!
	GO:1901616	organic hydroxy compound catabolic process	BIOLOGICAL_PROCESS	1	1	0	1	619	1520	#DIV/0!
	GO:0044042	glucan metabolic process	BIOLOGICAL_PROCESS	1	1	1	3	618	1518	3
	GO:0015949	nucleobase-containing small molecule interconversion	BIOLOGICAL_PROCESS	1	1	0	1	619	1520	#DIV/0!
	GO:0035556	intracellular signal transduction	BIOLOGICAL_PROCESS	1	0.837176	9	20	610	1501	2.22222
	GO:0043190	ATP-binding cassette (ABC) transporter complex	CELLULAR_COMPONENT	1	0.723641	3	6	616	1515	2
	GO:0034220	monoatomic ion transmembrane transport	BIOLOGICAL_PROCESS	1	1	6	14	613	1507	2.33333
	GO:0052906	tRNA (guanine(37)-N(1))-methyltransferase activity	MOLECULAR_FUNCTION	1	1	0	1	619	1520	#DIV/0!
	GO:0003983	UTP:glucose-1-phosphate uridylyltransferase activity	MOLECULAR_FUNCTION	1	1	0	1	619	1520	#DIV/0!
	GO:0003979	UDP-glucose 6-dehydrogenase activity	MOLECULAR_FUNCTION	1	1	0	1	619	1520	#DIV/0!
	GO:0034213	quinolinate catabolic process	BIOLOGICAL_PROCESS	1	1	0	1	619	1520	#DIV/0!
	GO:0034219	carbohydrate transmembrane transport	BIOLOGICAL_PROCESS	1	0.630661	2	3	617	1518	1.5
	GO:0009251	glucan catabolic process	BIOLOGICAL_PROCESS	1	1	1	2	618	1519	2
	GO:0009250	glucan biosynthetic process	BIOLOGICAL_PROCESS	1	1	0	1	619	1520	#DIV/0!
	GO:0009255	Entner-Doudoroff pathway through 6-phosphogluconate	BIOLOGICAL_PROCESS	1	1	0	1	619	1520	#DIV/0!
	GO:0015929	hexosaminidase activity	MOLECULAR_FUNCTION	1	1	0	2	619	1519	#DIV/0!
	GO:0034204	lipid translocation	BIOLOGICAL_PROCESS	1	1	0	1	619	1520	#DIV/0!
	GO:0003949	1-(5-phosphoribosyl)-5-[(5-phosphoribosylamino)methylideneamino]imidazole-4-carboxamide isomerase activity	MOLECULAR_FUNCTION	1	1	0	1	619	1520	#DIV/0!
	GO:0015920	lipopolysaccharide transport	BIOLOGICAL_PROCESS	1	0.680805	1	6	618	1515	6
	GO:0072526	pyridine-containing compound catabolic process	BIOLOGICAL_PROCESS	1	1	0	1	619	1520	#DIV/0!
	GO:0009267	cellular response to starvation	BIOLOGICAL_PROCESS	1	1	0	1	619	1520	#DIV/0!
	GO:0003951	NAD+ kinase activity	MOLECULAR_FUNCTION	1	1	0	1	619	1520	#DIV/0!
	GO:0004802	transketolase activity	MOLECULAR_FUNCTION	1	1	0	1	619	1520	#DIV/0!
	GO:0015937	coenzyme A biosynthetic process	BIOLOGICAL_PROCESS	1	1	1	2	618	1519	2
	GO:0004807	triose-phosphate isomerase activity	MOLECULAR_FUNCTION	1	1	0	1	619	1520	#DIV/0!
	GO:0015936	coenzyme A metabolic process	BIOLOGICAL_PROCESS	1	1	1	2	618	1519	2
	GO:0004806	triglyceride lipase activity	MOLECULAR_FUNCTION	1	1	1	2	618	1519	2
	GO:0015932	nucleobase-containing compound transmembrane transporter activity	MOLECULAR_FUNCTION	1	1	0	1	619	1520	#DIV/0!
	GO:0071617	lysophospholipid acyltransferase activity	MOLECULAR_FUNCTION	1	1	0	1	619	1520	#DIV/0!
	GO:0000018	regulation of DNA recombination	BIOLOGICAL_PROCESS	1	1	0	1	619	1520	#DIV/0!
	GO:0000015	phosphopyruvate hydratase complex	CELLULAR_COMPONENT	1	1	0	1	619	1520	#DIV/0!
	GO:0004853	uroporphyrinogen decarboxylase activity	MOLECULAR_FUNCTION	1	1	0	1	619	1520	#DIV/0!
	GO:0004857	enzyme inhibitor activity	MOLECULAR_FUNCTION	1	1	0	1	619	1520	#DIV/0!
	GO:0015986	proton motive force-driven ATP synthesis	BIOLOGICAL_PROCESS	1	1	2	6	617	1515	3
	GO:0016832	aldehyde-lyase activity	MOLECULAR_FUNCTION	1	1	0	2	619	1519	#DIV/0!
	GO:0035596	methylthiotransferase activity	MOLECULAR_FUNCTION	1	1	0	1	619	1520	#DIV/0!
	GO:0035597	N6-isopentenyladenosine methylthiotransferase activity	MOLECULAR_FUNCTION	1	1	0	1	619	1520	#DIV/0!
	GO:0016837	carbon-oxygen lyase activity, acting on polysaccharides	MOLECULAR_FUNCTION	1	1	0	2	619	1519	#DIV/0!
	GO:0035592	establishment of protein localization to extracellular region	BIOLOGICAL_PROCESS	1	0.808521	5	15	614	1506	3
	GO:0000028	ribosomal small subunit assembly	BIOLOGICAL_PROCESS	1	1	1	4	618	1517	4
	GO:0043161	proteasome-mediated ubiquitin-dependent protein catabolic process	BIOLOGICAL_PROCESS	1	1	0	1	619	1520	#DIV/0!
	GO:0004866	endopeptidase inhibitor activity	MOLECULAR_FUNCTION	1	1	0	1	619	1520	#DIV/0!
	GO:0044010	single-species biofilm formation	BIOLOGICAL_PROCESS	1	1	1	3	618	1518	3
	GO:0009295	nucleoid	CELLULAR_COMPONENT	1	0.679272	1	5	618	1516	5
[truncated: 777 more rows]

## Sheet: Supp_Table_S10
Tag	GO Term	GO Name	GO Category	Adj. P-value	P-value	Nr Test	Nr Reference	Not Annot Test	Not Annot Ref	fold_change
UNDER	GO:0015934	large ribosomal subunit	CELLULAR_COMPONENT	0.00753576	0.000391	0	24	619	1497	24
UNDER	GO:0022625	cytosolic large ribosomal subunit	CELLULAR_COMPONENT	0.028074	0.00187093	0	20	619	1501	20
UNDER	GO:0006364	rRNA processing	BIOLOGICAL_PROCESS	0.0399607	0.00303286	0	18	619	1503	18
UNDER	GO:0022626	cytosolic ribosome	CELLULAR_COMPONENT	0.0259343	0.00171899	2	31	617	1490	15.5
UNDER	GO:0005198	structural molecule activity	MOLECULAR_FUNCTION	0.00015	5.46e-06	4	61	615	1460	15.25
UNDER	GO:0044391	ribosomal subunit	CELLULAR_COMPONENT	0.00695118	0.000358	3	42	616	1479	14
UNDER	GO:0003735	structural constituent of ribosome	MOLECULAR_FUNCTION	0.00246574	0.000116	4	51	615	1470	12.75
UNDER	GO:1990904	ribonucleoprotein complex	CELLULAR_COMPONENT	0.0161595	0.00100124	4	44	615	1477	11
UNDER	GO:0005840	ribosome	CELLULAR_COMPONENT	0.011643	0.000692	6	53	613	1468	8.83
OVER	GO:0043170	macromolecule metabolic process	BIOLOGICAL_PROCESS	0.0286418	0.00196517	158	295	461	1226	1.87
OVER	GO:0110165	cellular anatomical entity	CELLULAR_COMPONENT	6.31e-11	1.23e-12	273	425	346	1096	1.56
OVER	GO:0016070	RNA metabolic process	BIOLOGICAL_PROCESS	0.0331893	0.00235529	59	87	560	1434	1.47
OVER	GO:0009987	cellular process	BIOLOGICAL_PROCESS	4.33e-23	3.59e-25	380	559	239	962	1.47
OVER	GO:0043603	amide metabolic process	BIOLOGICAL_PROCESS	0.044427	0.00345686	52	76	567	1445	1.46
OVER	GO:0034641	cellular nitrogen compound metabolic process	BIOLOGICAL_PROCESS	2.56e-09	5.36e-11	194	274	425	1247	1.41
OVER	GO:0090304	nucleic acid metabolic process	BIOLOGICAL_PROCESS	0.00017	6.26e-06	102	143	517	1378	1.4
OVER	GO:0071704	organic substance metabolic process	BIOLOGICAL_PROCESS	5.88e-21	5.08e-23	328	456	291	1065	1.39
OVER	GO:0044271	cellular nitrogen compound biosynthetic process	BIOLOGICAL_PROCESS	6.42e-06	2.06e-07	122	167	497	1354	1.37
OVER	GO:0005488	binding	MOLECULAR_FUNCTION	3.37e-16	3.88e-18	264	357	355	1164	1.35
OVER	GO:0044238	primary metabolic process	BIOLOGICAL_PROCESS	2.11e-19	1.98e-21	296	398	323	1123	1.34
OVER	GO:0016740	transferase activity	MOLECULAR_FUNCTION	4.24e-06	1.33e-07	116	154	503	1367	1.33
OVER	GO:0008152	metabolic process	BIOLOGICAL_PROCESS	9.12e-30	5.26e-32	367	481	252	1040	1.31
OVER	GO:0006807	nitrogen compound metabolic process	BIOLOGICAL_PROCESS	1.97e-19	1.78e-21	282	369	337	1152	1.31
OVER	GO:0043169	cation binding	MOLECULAR_FUNCTION	0.0228429	0.00150585	44	57	575	1464	1.3
OVER	GO:0016772	transferase activity, transferring phosphorus-containing groups	MOLECULAR_FUNCTION	0.0186323	0.00119472	43	54	576	1467	1.26
OVER	GO:1901576	organic substance biosynthetic process	BIOLOGICAL_PROCESS	5.86e-13	8.44e-15	194	243	425	1278	1.25
OVER	GO:0044249	cellular biosynthetic process	BIOLOGICAL_PROCESS	6.84e-12	1.11e-13	180	225	439	1296	1.25
OVER	GO:0005829	cytosol	CELLULAR_COMPONENT	3.12e-07	8.11e-09	115	142	504	1379	1.23
OVER	GO:0009058	biosynthetic process	BIOLOGICAL_PROCESS	6.44e-14	8.35e-16	201	248	418	1273	1.23
OVER	GO:0034654	nucleobase-containing compound biosynthetic process	BIOLOGICAL_PROCESS	0.00193139	8.91e-05	56	68	563	1453	1.21
OVER	GO:0019438	aromatic compound biosynthetic process	BIOLOGICAL_PROCESS	5.09e-05	1.8e-06	78	94	541	1427	1.21
OVER	GO:0044237	cellular metabolic process	BIOLOGICAL_PROCESS	5.78e-28	3.54e-30	314	377	305	1144	1.2
OVER	GO:0097159	organic cyclic compound binding	MOLECULAR_FUNCTION	1.53e-16	1.65e-18	212	251	407	1270	1.18
OVER	GO:1901363	heterocyclic compound binding	MOLECULAR_FUNCTION	1.53e-16	1.65e-18	212	251	407	1270	1.18
OVER	GO:0006725	cellular aromatic compound metabolic process	BIOLOGICAL_PROCESS	4.59e-13	6.45e-15	176	208	443	1313	1.18
OVER	GO:0016491	oxidoreductase activity	MOLECULAR_FUNCTION	0.000189	7.08e-06	67	79	552	1442	1.18
OVER	GO:0046483	heterocycle metabolic process	BIOLOGICAL_PROCESS	5.65e-14	7.12e-16	180	209	439	1312	1.16
OVER	GO:0016787	hydrolase activity	MOLECULAR_FUNCTION	1.17e-09	2.4e-11	132	153	487	1368	1.16
OVER	GO:1901360	organic cyclic compound metabolic process	BIOLOGICAL_PROCESS	1.22e-14	1.49e-16	185	213	434	1308	1.15
OVER	GO:0006139	nucleobase-containing compound metabolic process	BIOLOGICAL_PROCESS	7.73e-12	1.28e-13	154	177	465	1344	1.15
OVER	GO:0018130	heterocycle biosynthetic process	BIOLOGICAL_PROCESS	5.58e-06	1.77e-07	84	96	535	1425	1.14
OVER	GO:1901564	organonitrogen compound metabolic process	BIOLOGICAL_PROCESS	3.11e-16	3.48e-18	197	224	422	1297	1.14
OVER	GO:0090407	organophosphate biosynthetic process	BIOLOGICAL_PROCESS	0.00987935	0.000584	37	42	582	1479	1.14
OVER	GO:1901135	carbohydrate derivative metabolic process	BIOLOGICAL_PROCESS	0.000171	6.35e-06	62	70	557	1451	1.13
OVER	GO:1901362	organic cyclic compound biosynthetic process	BIOLOGICAL_PROCESS	1.17e-06	3.19e-08	89	100	530	1421	1.12
OVER	GO:0005622	intracellular anatomical structure	CELLULAR_COMPONENT	2.11e-17	2.13e-19	202	226	417	1295	1.12
OVER	GO:0006974	DNA damage response	BIOLOGICAL_PROCESS	0.0487816	0.00381326	26	29	593	1492	1.12
OVER	GO:0003824	catalytic activity	MOLECULAR_FUNCTION	5.54e-51	2e-54	409	450	210	1071	1.1
OVER	GO:0016829	lyase activity	MOLECULAR_FUNCTION	0.013569	0.000817	30	31	589	1490	1.03
OVER	GO:0005737	cytoplasm	CELLULAR_COMPONENT	1.69e-18	1.64e-20	187	192	432	1329	1.03
OVER	GO:1901566	organonitrogen compound biosynthetic process	BIOLOGICAL_PROCESS	7.47e-14	9.96e-16	146	149	473	1372	1.02
OVER	GO:0140098	catalytic activity, acting on RNA	MOLECULAR_FUNCTION	0.00329491	0.000163	36	36	583	1485	1
OVER	GO:0006281	DNA repair	BIOLOGICAL_PROCESS	0.0222245	0.00145708	25	25	594	1496	1
OVER	GO:0006790	sulfur compound metabolic process	BIOLOGICAL_PROCESS	0.0286418	0.00194657	24	24	595	1497	1
OVER	GO:0006796	phosphate-containing compound metabolic process	BIOLOGICAL_PROCESS	4.06e-06	1.24e-07	63	61	556	1460	0.97
OVER	GO:0019637	organophosphate metabolic process	BIOLOGICAL_PROCESS	3.61e-05	1.26e-06	53	51	566	1470	0.96
OVER	GO:0022804	active transmembrane transporter activity	MOLECULAR_FUNCTION	0.0324975	0.00228279	23	22	596	1499	0.96
OVER	GO:0006793	phosphorus metabolic process	BIOLOGICAL_PROCESS	8.55e-07	2.25e-08	67	63	552	1458	0.94
OVER	GO:0032787	monocarboxylic acid metabolic process	BIOLOGICAL_PROCESS	0.00901847	0.000504	27	25	592	1496	0.93
OVER	GO:0034660	ncRNA metabolic process	BIOLOGICAL_PROCESS	0.000435	1.75e-05	37	32	582	1489	0.86
OVER	GO:0044248	cellular catabolic process	BIOLOGICAL_PROCESS	0.0134313	0.000803	22	19	597	1502	0.86
OVER	GO:0006164	purine nucleotide biosynthetic process	BIOLOGICAL_PROCESS	0.0221874	0.00144666	20	17	599	1504	0.85
OVER	GO:0140640	catalytic activity, acting on a nucleic acid	MOLECULAR_FUNCTION	6.2e-09	1.34e-10	74	62	545	1459	0.84
OVER	GO:0009260	ribonucleotide biosynthetic process	BIOLOGICAL_PROCESS	0.0397377	0.00287726	18	15	601	1506	0.83
OVER	GO:0009150	purine ribonucleotide metabolic process	BIOLOGICAL_PROCESS	0.0397377	0.00287726	18	15	601	1506	0.83
OVER	GO:0051536	iron-sulfur cluster binding	MOLECULAR_FUNCTION	0.0412935	0.00316841	16	13	603	1508	0.81
OVER	GO:0051540	metal cluster binding	MOLECULAR_FUNCTION	0.0412935	0.00316841	16	13	603	1508	0.81
OVER	GO:0072522	purine-containing compound biosynthetic process	BIOLOGICAL_PROCESS	0.013569	0.000821	21	17	598	1504	0.81
OVER	GO:1901137	carbohydrate derivative biosynthetic process	BIOLOGICAL_PROCESS	1.07e-05	3.55e-07	46	37	573	1484	0.8
OVER	GO:0046390	ribose phosphate biosynthetic process	BIOLOGICAL_PROCESS	0.0154613	0.000952	19	15	600	1506	0.79
OVER	GO:0006163	purine nucleotide metabolic process	BIOLOGICAL_PROCESS	0.00121755	5.35e-05	28	22	591	1499	0.79
OVER	GO:0044283	small molecule biosynthetic process	BIOLOGICAL_PROCESS	3.31e-10	6.56e-12	76	59	543	1462	0.78
OVER	GO:0140097	catalytic activity, acting on DNA	MOLECULAR_FUNCTION	0.000149	5.37e-06	35	27	584	1494	0.77
OVER	GO:1901293	nucleoside phosphate biosynthetic process	BIOLOGICAL_PROCESS	0.000896	3.77e-05	28	21	591	1500	0.75
OVER	GO:0009165	nucleotide biosynthetic process	BIOLOGICAL_PROCESS	0.000896	3.77e-05	28	21	591	1500	0.75
OVER	GO:0072521	purine-containing compound metabolic process	BIOLOGICAL_PROCESS	0.000371	1.49e-05	30	22	589	1499	0.73
OVER	GO:0009117	nucleotide metabolic process	BIOLOGICAL_PROCESS	3e-05	1.01e-06	37	27	582	1494	0.73
OVER	GO:0019001	guanyl nucleotide binding	MOLECULAR_FUNCTION	0.0366312	0.00262594	14	10	605	1511	0.71
OVER	GO:0032561	guanyl ribonucleotide binding	MOLECULAR_FUNCTION	0.0366312	0.00262594	14	10	605	1511	0.71
OVER	GO:0006753	nucleoside phosphate metabolic process	BIOLOGICAL_PROCESS	4.12e-06	1.28e-07	40	27	579	1494	0.68
OVER	GO:0009259	ribonucleotide metabolic process	BIOLOGICAL_PROCESS	0.00121755	5.31e-05	24	16	595	1505	0.67
OVER	GO:0043167	ion binding	MOLECULAR_FUNCTION	1.28e-33	4.34e-36	187	123	432	1398	0.66
OVER	GO:1902494	catalytic complex	CELLULAR_COMPONENT	1.98e-06	5.57e-08	40	26	579	1495	0.65
OVER	GO:0043648	dicarboxylic acid metabolic process	BIOLOGICAL_PROCESS	0.00875052	0.000485	17	11	602	1510	0.65
OVER	GO:0055086	nucleobase-containing small molecule metabolic process	BIOLOGICAL_PROCESS	1.22e-08	2.72e-10	53	34	566	1487	0.64
OVER	GO:0044281	small molecule metabolic process	BIOLOGICAL_PROCESS	5.61e-33	2.63e-35	178	113	441	1408	0.63
OVER	GO:0044272	sulfur compound biosynthetic process	BIOLOGICAL_PROCESS	0.00356916	0.000183	19	12	600	1509	0.63
OVER	GO:0019693	ribose phosphate metabolic process	BIOLOGICAL_PROCESS	0.000207	7.81e-06	26	16	593	1505	0.62
OVER	GO:0009605	response to external stimulus	BIOLOGICAL_PROCESS	0.0331833	0.00234291	13	8	606	1513	0.62
OVER	GO:0072330	monocarboxylic acid biosynthetic process	BIOLOGICAL_PROCESS	0.014152	0.000862	15	9	604	1512	0.6
OVER	GO:0009067	aspartate family amino acid biosynthetic process	BIOLOGICAL_PROCESS	0.043719	0.00338602	12	7	607	1514	0.58
OVER	GO:0017111	ribonucleoside triphosphate phosphatase activity	MOLECULAR_FUNCTION	2.34e-08	5.4e-10	47	27	572	1494	0.57
OVER	GO:0015399	primary active transmembrane transporter activity	MOLECULAR_FUNCTION	0.00101418	4.31e-05	21	12	598	1509	0.57
OVER	GO:0005525	GTP binding	MOLECULAR_FUNCTION	0.0189888	0.00123126	14	8	605	1513	0.57
OVER	GO:0044282	small molecule catabolic process	BIOLOGICAL_PROCESS	0.0189888	0.00123126	14	8	605	1513	0.57
OVER	GO:0008652	amino acid biosynthetic process	BIOLOGICAL_PROCESS	4.68e-08	1.1e-09	44	25	575	1496	0.57
OVER	GO:0016616	oxidoreductase activity, acting on the CH-OH group of donors, NAD or NADP as acceptor	MOLECULAR_FUNCTION	0.0082087	0.000449	16	9	603	1512	0.56
OVER	GO:0016053	organic acid biosynthetic process	BIOLOGICAL_PROCESS	3.49e-12	5.52e-14	65	36	554	1485	0.55
OVER	GO:0046394	carboxylic acid biosynthetic process	BIOLOGICAL_PROCESS	3.49e-12	5.52e-14	65	36	554	1485	0.55
OVER	GO:0009055	electron transfer activity	MOLECULAR_FUNCTION	0.00133828	5.98e-05	20	11	599	1510	0.55
OVER	GO:0006091	generation of precursor metabolites and energy	BIOLOGICAL_PROCESS	3.56e-06	1.08e-07	33	18	586	1503	0.55
OVER	GO:0016887	ATP hydrolysis activity	MOLECULAR_FUNCTION	2.08e-07	5.32e-09	39	21	580	1500	0.54
OVER	GO:1901607	alpha-amino acid biosynthetic process	BIOLOGICAL_PROCESS	1.04e-07	2.5e-09	40	21	579	1500	0.53
OVER	GO:1901265	nucleoside phosphate binding	MOLECULAR_FUNCTION	1.28e-33	5.06e-36	154	79	465	1442	0.51
OVER	GO:0000166	nucleotide binding	MOLECULAR_FUNCTION	1.28e-33	5.06e-36	154	79	465	1442	0.51
OVER	GO:0016462	pyrophosphatase activity	MOLECULAR_FUNCTION	9.31e-12	1.61e-13	58	29	561	1492	0.5
OVER	GO:0016614	oxidoreductase activity, acting on CH-OH group of donors	MOLECULAR_FUNCTION	0.00110561	4.78e-05	18	9	601	1512	0.5
OVER	GO:0072528	pyrimidine-containing compound biosynthetic process	BIOLOGICAL_PROCESS	0.0154613	0.000952	12	6	607	1515	0.5
OVER	GO:0016818	hydrolase activity, acting on acid anhydrides, in phosphorus-containing anhydrides	MOLECULAR_FUNCTION	2.7e-12	4.09e-14	59	29	560	1492	0.49
OVER	GO:0006082	organic acid metabolic process	BIOLOGICAL_PROCESS	2.86e-27	2.06e-29	123	60	496	1461	0.49
OVER	GO:0016817	hydrolase activity, acting on acid anhydrides	MOLECULAR_FUNCTION	1.12e-12	1.65e-14	60	29	559	1492	0.48
OVER	GO:0043436	oxoacid metabolic process	BIOLOGICAL_PROCESS	1.32e-27	9e-30	123	59	496	1462	0.48
OVER	GO:0019752	carboxylic acid metabolic process	BIOLOGICAL_PROCESS	3.7e-27	2.8e-29	121	58	498	1463	0.48
OVER	GO:0036094	small molecule binding	MOLECULAR_FUNCTION	7.89e-42	5.69e-45	178	84	441	1437	0.47
OVER	GO:1901605	alpha-amino acid metabolic process	BIOLOGICAL_PROCESS	9.21e-12	1.56e-13	54	25	565	1496	0.46
OVER	GO:0140657	ATP-dependent activity	MOLECULAR_FUNCTION	1.55e-15	1.84e-17	70	32	549	1489	0.46
OVER	GO:0097367	carbohydrate derivative binding	MOLECULAR_FUNCTION	2e-32	1.08e-34	136	61	483	1460	0.45
OVER	GO:0009127	purine nucleoside monophosphate biosynthetic process	BIOLOGICAL_PROCESS	0.0399607	0.0029726	9	4	610	1517	0.44
OVER	GO:0009126	purine nucleoside monophosphate metabolic process	BIOLOGICAL_PROCESS	0.0399607	0.0029726	9	4	610	1517	0.44
OVER	GO:0009167	purine ribonucleoside monophosphate metabolic process	BIOLOGICAL_PROCESS	0.0399607	0.0029726	9	4	610	1517	0.44
OVER	GO:0009168	purine ribonucleoside monophosphate biosynthetic process	BIOLOGICAL_PROCESS	0.0399607	0.0029726	9	4	610	1517	0.44
OVER	GO:0043168	anion binding	MOLECULAR_FUNCTION	1.26e-39	1.36e-42	162	71	457	1450	0.44
OVER	GO:0009066	aspartate family amino acid metabolic process	BIOLOGICAL_PROCESS	0.00132081	5.85e-05	16	7	603	1514	0.44
OVER	GO:0016054	organic acid catabolic process	BIOLOGICAL_PROCESS	0.00322798	0.000158	14	6	605	1515	0.43
OVER	GO:0072527	pyrimidine-containing compound metabolic process	BIOLOGICAL_PROCESS	0.00322798	0.000158	14	6	605	1515	0.43
OVER	GO:0017076	purine nucleotide binding	MOLECULAR_FUNCTION	1.48e-35	2.34e-38	145	62	474	1459	0.43
OVER	GO:0009073	aromatic amino acid family biosynthetic process	BIOLOGICAL_PROCESS	0.00794811	0.000429	12	5	607	1516	0.42
OVER	GO:0009072	aromatic amino acid metabolic process	BIOLOGICAL_PROCESS	0.00794811	0.000429	12	5	607	1516	0.42
OVER	GO:0009069	serine family amino acid metabolic process	BIOLOGICAL_PROCESS	0.00794811	0.000429	12	5	607	1516	0.42
OVER	GO:0009156	ribonucleoside monophosphate biosynthetic process	BIOLOGICAL_PROCESS	0.00794811	0.000429	12	5	607	1516	0.42
OVER	GO:0006399	tRNA metabolic process	BIOLOGICAL_PROCESS	9.72e-09	2.14e-10	37	15	582	1506	0.41
OVER	GO:0030554	adenyl nucleotide binding	MOLECULAR_FUNCTION	1.28e-33	4.35e-36	132	53	487	1468	0.4
OVER	GO:0009273	peptidoglycan-based cell wall biogenesis	BIOLOGICAL_PROCESS	0.0185359	0.00117518	10	4	609	1517	0.4
OVER	GO:0009252	peptidoglycan biosynthetic process	BIOLOGICAL_PROCESS	0.0185359	0.00117518	10	4	609	1517	0.4
OVER	GO:0006024	glycosaminoglycan biosynthetic process	BIOLOGICAL_PROCESS	0.0185359	0.00117518	10	4	609	1517	0.4
OVER	GO:0006023	aminoglycan biosynthetic process	BIOLOGICAL_PROCESS	0.0185359	0.00117518	10	4	609	1517	0.4
OVER	GO:0042546	cell wall biogenesis	BIOLOGICAL_PROCESS	0.00333132	0.000168	13	5	606	1516	0.38
OVER	GO:0009161	ribonucleoside monophosphate metabolic process	BIOLOGICAL_PROCESS	0.00333132	0.000168	13	5	606	1516	0.38
OVER	GO:1990234	transferase complex	CELLULAR_COMPONENT	0.042203	0.0032534	8	3	611	1518	0.38
OVER	GO:0032553	ribonucleotide binding	MOLECULAR_FUNCTION	1.48e-35	2.67e-38	134	50	485	1471	0.37
OVER	GO:0032555	purine ribonucleotide binding	MOLECULAR_FUNCTION	1.09e-34	2.75e-37	129	47	490	1474	0.36
OVER	GO:0046395	carboxylic acid catabolic process	BIOLOGICAL_PROCESS	0.00140869	6.44e-05	14	5	605	1516	0.36
OVER	GO:0009124	nucleoside monophosphate biosynthetic process	BIOLOGICAL_PROCESS	0.00140869	6.44e-05	14	5	605	1516	0.36
OVER	GO:0035639	purine ribonucleoside triphosphate binding	MOLECULAR_FUNCTION	4.69e-35	1.01e-37	128	45	491	1476	0.35
OVER	GO:0006520	amino acid metabolic process	BIOLOGICAL_PROCESS	5.74e-24	4.55e-26	88	30	531	1491	0.34
OVER	GO:0044038	cell wall macromolecule biosynthetic process	BIOLOGICAL_PROCESS	0.00336682	0.000171	12	4	607	1517	0.33
OVER	GO:0005524	ATP binding	MOLECULAR_FUNCTION	1.52e-32	7.66e-35	115	38	504	1483	0.33
OVER	GO:0032559	adenyl ribonucleotide binding	MOLECULAR_FUNCTION	5.61e-33	2.58e-35	116	38	503	1483	0.33
OVER	GO:0140101	catalytic activity, acting on a tRNA	MOLECULAR_FUNCTION	1.53e-07	3.87e-09	28	9	591	1512	0.32
OVER	GO:0009123	nucleoside monophosphate metabolic process	BIOLOGICAL_PROCESS	0.000236	9.01e-06	16	5	603	1516	0.31
OVER	GO:0015453	oxidoreduction-driven active transmembrane transporter activity	MOLECULAR_FUNCTION	0.00140612	6.33e-05	13	4	606	1517	0.31
OVER	GO:0043177	organic acid binding	MOLECULAR_FUNCTION	0.0082087	0.000452	10	3	609	1518	0.3
OVER	GO:0031406	carboxylic acid binding	MOLECULAR_FUNCTION	0.0082087	0.000452	10	3	609	1518	0.3
OVER	GO:0045333	cellular respiration	BIOLOGICAL_PROCESS	1.28e-07	3.18e-09	26	7	593	1514	0.27
OVER	GO:0015980	energy derivation by oxidation of organic compounds	BIOLOGICAL_PROCESS	1.28e-07	3.18e-09	26	7	593	1514	0.27
OVER	GO:1990204	oxidoreductase complex	CELLULAR_COMPONENT	8.2e-05	2.92e-06	16	4	603	1517	0.25
OVER	GO:0006221	pyrimidine nucleotide biosynthetic process	BIOLOGICAL_PROCESS	0.0186219	0.00118735	8	2	611	1519	0.25
OVER	GO:0009064	glutamine family amino acid metabolic process	BIOLOGICAL_PROCESS	3.02e-05	1.02e-06	17	4	602	1517	0.24
OVER	GO:1901606	alpha-amino acid catabolic process	BIOLOGICAL_PROCESS	0.00784467	0.000413	9	2	610	1519	0.22
OVER	GO:0009063	amino acid catabolic process	BIOLOGICAL_PROCESS	0.00784467	0.000413	9	2	610	1519	0.22
OVER	GO:0051276	chromosome organization	BIOLOGICAL_PROCESS	0.00291726	0.000141	10	2	609	1519	0.2
OVER	GO:0006220	pyrimidine nucleotide metabolic process	BIOLOGICAL_PROCESS	0.00291726	0.000141	10	2	609	1519	0.2
OVER	GO:0006525	arginine metabolic process	BIOLOGICAL_PROCESS	0.00291726	0.000141	10	2	609	1519	0.2
OVER	GO:0009060	aerobic respiration	BIOLOGICAL_PROCESS	2.19e-08	4.96e-10	24	4	595	1517	0.17
OVER	GO:0006206	pyrimidine nucleobase metabolic process	BIOLOGICAL_PROCESS	0.0399607	0.00303736	6	1	613	1520	0.17
OVER	GO:0043650	dicarboxylic acid biosynthetic process	BIOLOGICAL_PROCESS	0.0399607	0.00303736	6	1	613	1520	0.17
OVER	GO:0009218	pyrimidine ribonucleotide metabolic process	BIOLOGICAL_PROCESS	0.0399607	0.00303736	6	1	613	1520	0.17
OVER	GO:0016780	phosphotransferase activity, for other substituted phosphate groups	MOLECULAR_FUNCTION	0.0399607	0.00303736	6	1	613	1520	0.17
OVER	GO:0019856	pyrimidine nucleobase biosynthetic process	BIOLOGICAL_PROCESS	0.0399607	0.00303736	6	1	613	1520	0.17
OVER	GO:0008094	ATP-dependent activity, acting on DNA	MOLECULAR_FUNCTION	4.57e-09	9.7e-11	24	3	595	1518	0.13
OVER	GO:0019842	vitamin binding	MOLECULAR_FUNCTION	1.96e-06	5.44e-08	17	2	602	1519	0.12
OVER	GO:0000049	tRNA binding	MOLECULAR_FUNCTION	0.00215542	0.000101	9	1	610	1520	0.11
OVER	GO:0008483	transaminase activity	MOLECULAR_FUNCTION	0.00215542	0.000101	9	1	610	1520	0.11
OVER	GO:0016769	transferase activity, transferring nitrogenous groups	MOLECULAR_FUNCTION	0.000765	3.17e-05	10	1	609	1520	0.1
OVER	GO:0071103	DNA conformation change	BIOLOGICAL_PROCESS	0.000765	3.17e-05	10	1	609	1520	0.1
OVER	GO:0046112	nucleobase biosynthetic process	BIOLOGICAL_PROCESS	0.000765	3.17e-05	10	1	609	1520	0.1
OVER	GO:0009112	nucleobase metabolic process	BIOLOGICAL_PROCESS	0.000256	9.86e-06	11	1	608	1520	0.09
OVER	GO:0016874	ligase activity	MOLECULAR_FUNCTION	1.11e-27	7.18e-30	64	5	555	1516	0.08
OVER	GO:0016651	oxidoreductase activity, acting on NAD(P)H	MOLECULAR_FUNCTION	2.96e-06	8.63e-08	15	1	604	1520	0.07
OVER	GO:0070279	vitamin B6 binding	MOLECULAR_FUNCTION	2.96e-06	8.63e-08	15	1	604	1520	0.07
OVER	GO:0030170	pyridoxal phosphate binding	MOLECULAR_FUNCTION	2.96e-06	8.63e-08	15	1	604	1520	0.07
OVER	GO:0016879	ligase activity, forming carbon-nitrogen bonds	MOLECULAR_FUNCTION	2.37e-13	3.24e-15	29	1	590	1520	0.03
OVER	GO:0016875	ligase activity, forming carbon-oxygen bonds	MOLECULAR_FUNCTION	1.59e-11	3.03e-13	23	0	596	1521	0
OVER	GO:0004812	aminoacyl-tRNA ligase activity	MOLECULAR_FUNCTION	1.59e-11	3.03e-13	23	0	596	1521	0
OVER	GO:0006418	tRNA aminoacylation for protein translation	BIOLOGICAL_PROCESS	1.59e-11	3.03e-13	23	0	596	1521	0
OVER	GO:0043039	tRNA aminoacylation	BIOLOGICAL_PROCESS	1.59e-11	3.03e-13	23	0	596	1521	0
OVER	GO:0043038	amino acid activation	BIOLOGICAL_PROCESS	1.59e-11	3.03e-13	23	0	596	1521	0
OVER	GO:0004386	helicase activity	MOLECULAR_FUNCTION	6.68e-10	1.35e-11	20	0	599	1521	0
OVER	GO:0006099	tricarboxylic acid cycle	BIOLOGICAL_PROCESS	8.79e-08	2.09e-09	16	0	603	1521	0
OVER	GO:0003954	NADH dehydrogenase activity	MOLECULAR_FUNCTION	9.56e-07	2.58e-08	14	0	605	1521	0
OVER	GO:0003678	DNA helicase activity	MOLECULAR_FUNCTION	9.56e-07	2.58e-08	14	0	605	1521	0
OVER	GO:0016881	acid-amino acid ligase activity	MOLECULAR_FUNCTION	3.03e-06	9.06e-08	13	0	606	1521	0
OVER	GO:0009084	glutamine family amino acid biosynthetic process	BIOLOGICAL_PROCESS	3.03e-06	9.06e-08	13	0	606	1521	0
OVER	GO:0003955	NAD(P)H dehydrogenase (quinone) activity	MOLECULAR_FUNCTION	9.69e-06	3.18e-07	12	0	607	1521	0
OVER	GO:0016655	oxidoreductase activity, acting on NAD(P)H, quinone or similar compound as acceptor	MOLECULAR_FUNCTION	9.69e-06	3.18e-07	12	0	607	1521	0
OVER	GO:0050136	NADH dehydrogenase (quinone) activity	MOLECULAR_FUNCTION	3.22e-05	1.11e-06	11	0	608	1521	0
OVER	GO:0008137	NADH dehydrogenase (ubiquinone) activity	MOLECULAR_FUNCTION	3.22e-05	1.11e-06	11	0	608	1521	0
OVER	GO:0098803	respiratory chain complex	CELLULAR_COMPONENT	0.000343	1.36e-05	9	0	610	1521	0
OVER	GO:0070469	respirasome	CELLULAR_COMPONENT	0.000343	1.36e-05	9	0	610	1521	0
OVER	GO:0030964	NADH dehydrogenase complex	CELLULAR_COMPONENT	0.000343	1.36e-05	9	0	610	1521	0
OVER	GO:0006526	arginine biosynthetic process	BIOLOGICAL_PROCESS	0.00110561	4.74e-05	8	0	611	1521	0
OVER	GO:0045271	respiratory chain complex I	CELLULAR_COMPONENT	0.00332628	0.000165	7	0	612	1521	0
OVER	GO:0032508	DNA duplex unwinding	BIOLOGICAL_PROCESS	0.00980357	0.000576	6	0	613	1521	0
OVER	GO:0043138	3'-5' DNA helicase activity	MOLECULAR_FUNCTION	0.00980357	0.000576	6	0	613	1521	0
OVER	GO:0070470	plasma membrane respirasome	CELLULAR_COMPONENT	0.00980357	0.000576	6	0	613	1521	0
OVER	GO:0016597	amino acid binding	MOLECULAR_FUNCTION	0.00980357	0.000576	6	0	613	1521	0
OVER	GO:0000725	recombinational repair	BIOLOGICAL_PROCESS	0.00980357	0.000576	6	0	613	1521	0
OVER	GO:0047429	nucleoside triphosphate diphosphatase activity	MOLECULAR_FUNCTION	0.00980357	0.000576	6	0	613	1521	0
OVER	GO:0032392	DNA geometric change	BIOLOGICAL_PROCESS	0.00980357	0.000576	6	0	613	1521	0
OVER	GO:0045272	plasma membrane respiratory chain complex I	CELLULAR_COMPONENT	0.00980357	0.000576	6	0	613	1521	0
OVER	GO:0016877	ligase activity, forming carbon-sulfur bonds	MOLECULAR_FUNCTION	0.0286418	0.00200162	5	0	614	1521	0
OVER	GO:0006144	purine nucleobase metabolic process	BIOLOGICAL_PROCESS	0.0286418	0.00200162	5	0	614	1521	0
OVER	GO:0050145	nucleoside monophosphate kinase activity	MOLECULAR_FUNCTION	0.0286418	0.00200162	5	0	614	1521	0
OVER	GO:0002161	aminoacyl-tRNA editing activity	MOLECULAR_FUNCTION	0.0286418	0.00200162	5	0	614	1521	0
OVER	GO:0006563	L-serine metabolic process	BIOLOGICAL_PROCESS	0.0286418	0.00200162	5	0	614	1521	0
OVER	GO:0009129	pyrimidine nucleoside monophosphate metabolic process	BIOLOGICAL_PROCESS	0.0286418	0.00200162	5	0	614	1521	0
OVER	GO:0045239	tricarboxylic acid cycle enzyme complex	CELLULAR_COMPONENT	0.0286418	0.00200162	5	0	614	1521	0
	GO:0006259	DNA metabolic process	BIOLOGICAL_PROCESS	0.0541174	0.00424986	44	62	575	1459	1.40909
	GO:0006766	vitamin metabolic process	BIOLOGICAL_PROCESS	0.0545073	0.00431974	15	12	604	1509	0.8
	GO:0006767	water-soluble vitamin metabolic process	BIOLOGICAL_PROCESS	0.0545073	0.00431974	15	12	604	1509	0.8
	GO:0042578	phosphoric ester hydrolase activity	MOLECULAR_FUNCTION	0.0652506	0.00519466	10	6	609	1515	0.6
	GO:0071554	cell wall organization or biogenesis	BIOLOGICAL_PROCESS	0.0758819	0.00606837	14	11	605	1510	0.785714
	GO:1901292	nucleoside phosphate catabolic process	BIOLOGICAL_PROCESS	0.0810869	0.00695197	4	0	615	1521	0
	GO:0019202	amino acid kinase activity	MOLECULAR_FUNCTION	0.0810869	0.00695197	4	0	615	1521	0
	GO:1902495	transmembrane transporter complex	CELLULAR_COMPONENT	0.0810869	0.00686008	12	9	607	1512	0.75
	GO:0006268	DNA unwinding involved in DNA replication	BIOLOGICAL_PROCESS	0.0810869	0.00695197	4	0	615	1521	0
	GO:0009378	four-way junction helicase activity	MOLECULAR_FUNCTION	0.0810869	0.00695197	4	0	615	1521	0
	GO:0034040	ATPase-coupled lipid transmembrane transporter activity	MOLECULAR_FUNCTION	0.0810869	0.00695197	4	0	615	1521	0
	GO:0009423	chorismate biosynthetic process	BIOLOGICAL_PROCESS	0.0810869	0.00695197	4	0	615	1521	0
	GO:0140658	ATP-dependent chromatin remodeler activity	MOLECULAR_FUNCTION	0.0810869	0.00695197	4	0	615	1521	0
	GO:0070525	tRNA threonylcarbamoyladenosine metabolic process	BIOLOGICAL_PROCESS	0.0810869	0.00695197	4	0	615	1521	0
	GO:0016765	transferase activity, transferring alkyl or aryl (other than methyl) groups	MOLECULAR_FUNCTION	0.0810869	0.00686008	12	9	607	1512	0.75
	GO:0016783	sulfurtransferase activity	MOLECULAR_FUNCTION	0.0810869	0.00695197	4	0	615	1521	0
	GO:0006541	glutamine metabolic process	BIOLOGICAL_PROCESS	0.0810869	0.00695197	4	0	615	1521	0
	GO:0009113	purine nucleobase biosynthetic process	BIOLOGICAL_PROCESS	0.0810869	0.00695197	4	0	615	1521	0
	GO:1990351	transporter complex	CELLULAR_COMPONENT	0.0810869	0.00686008	12	9	607	1512	0.75
	GO:0002949	tRNA threonylcarbamoyladenosine modification	BIOLOGICAL_PROCESS	0.0810869	0.00695197	4	0	615	1521	0
	GO:0009130	pyrimidine nucleoside monophosphate biosynthetic process	BIOLOGICAL_PROCESS	0.0810869	0.00695197	4	0	615	1521	0
	GO:0052689	carboxylic ester hydrolase activity	MOLECULAR_FUNCTION	0.0844883	0.00730447	8	4	611	1517	0.5
	GO:0042398	cellular modified amino acid biosynthetic process	BIOLOGICAL_PROCESS	0.0844883	0.00730447	8	4	611	1517	0.5
	GO:0046219	indolalkylamine biosynthetic process	BIOLOGICAL_PROCESS	0.0934031	0.00837801	7	3	612	1518	0.428571
	GO:0000162	tryptophan biosynthetic process	BIOLOGICAL_PROCESS	0.0934031	0.00837801	7	3	612	1518	0.428571
	GO:0042430	indole-containing compound metabolic process	BIOLOGICAL_PROCESS	0.0934031	0.00837801	7	3	612	1518	0.428571
	GO:0042435	indole-containing compound biosynthetic process	BIOLOGICAL_PROCESS	0.0934031	0.00837801	7	3	612	1518	0.428571
	GO:0046872	metal ion binding	MOLECULAR_FUNCTION	0.0934031	0.00815538	40	57	579	1464	1.425
	GO:0016757	glycosyltransferase activity	MOLECULAR_FUNCTION	0.0934031	0.00834299	16	15	603	1506	0.9375
	GO:0005634	nucleus	CELLULAR_COMPONENT	0.0934031	0.00837801	7	3	612	1518	0.428571
	GO:0006568	tryptophan metabolic process	BIOLOGICAL_PROCESS	0.0934031	0.00837801	7	3	612	1518	0.428571
	GO:0006586	indolalkylamine metabolic process	BIOLOGICAL_PROCESS	0.0934031	0.00837801	7	3	612	1518	0.428571
	GO:0043604	amide biosynthetic process	BIOLOGICAL_PROCESS	0.0935583	0.00842564	47	70	572	1451	1.48936
	GO:0016884	carbon-nitrogen ligase activity, with glutamine as amido-N-donor	MOLECULAR_FUNCTION	0.0947063	0.00913152	5	1	614	1520	0.2
	GO:0006631	fatty acid metabolic process	BIOLOGICAL_PROCESS	0.0947063	0.00906374	11	8	608	1513	0.727273
	GO:0042773	ATP synthesis coupled electron transport	BIOLOGICAL_PROCESS	0.0947063	0.00913152	5	1	614	1520	0.2
	GO:0006207	'de novo' pyrimidine nucleobase biosynthetic process	BIOLOGICAL_PROCESS	0.0947063	0.00913152	5	1	614	1520	0.2
	GO:1901657	glycosyl compound metabolic process	BIOLOGICAL_PROCESS	0.0947063	0.00917724	6	2	613	1519	0.333333
	GO:0006768	biotin metabolic process	BIOLOGICAL_PROCESS	0.0947063	0.00913152	5	1	614	1520	0.2
	GO:0019205	nucleobase-containing compound kinase activity	MOLECULAR_FUNCTION	0.0947063	0.00913152	5	1	614	1520	0.2
	GO:0043227	membrane-bounded organelle	CELLULAR_COMPONENT	0.0947063	0.00881602	13	10	606	1511	0.769231
	GO:0043231	intracellular membrane-bounded organelle	CELLULAR_COMPONENT	0.0947063	0.00881602	13	10	606	1511	0.769231
	GO:0016903	oxidoreductase activity, acting on the aldehyde or oxo group of donors	MOLECULAR_FUNCTION	0.0947063	0.00913152	5	1	614	1520	0.2
	GO:0016638	oxidoreductase activity, acting on the CH-NH2 group of donors	MOLECULAR_FUNCTION	0.0947063	0.00913152	5	1	614	1520	0.2
	GO:0006400	tRNA modification	BIOLOGICAL_PROCESS	0.0947063	0.00881602	13	10	606	1511	0.769231
	GO:0002097	tRNA wobble base modification	BIOLOGICAL_PROCESS	0.0947063	0.00913152	5	1	614	1520	0.2
	GO:0009071	serine family amino acid catabolic process	BIOLOGICAL_PROCESS	0.0947063	0.00913152	5	1	614	1520	0.2
	GO:0006575	cellular modified amino acid metabolic process	BIOLOGICAL_PROCESS	0.0947063	0.00906374	11	8	608	1513	0.727273
	GO:0006040	amino sugar metabolic process	BIOLOGICAL_PROCESS	0.0947063	0.00913152	5	1	614	1520	0.2
	GO:0009116	nucleoside metabolic process	BIOLOGICAL_PROCESS	0.0947063	0.00913152	5	1	614	1520	0.2
	GO:0009102	biotin biosynthetic process	BIOLOGICAL_PROCESS	0.0947063	0.00913152	5	1	614	1520	0.2
	GO:0071555	cell wall organization	BIOLOGICAL_PROCESS	0.0947063	0.00917724	6	2	613	1519	0.333333
	GO:0098796	membrane protein complex	CELLULAR_COMPONENT	0.105414	0.0102528	18	19	601	1502	1.05556
	GO:0009056	catabolic process	BIOLOGICAL_PROCESS	0.105523	0.0103014	36	50	583	1471	1.38889
	GO:0042364	water-soluble vitamin biosynthetic process	BIOLOGICAL_PROCESS	0.109648	0.0108226	13	11	606	1510	0.846154
	GO:0000287	magnesium ion binding	MOLECULAR_FUNCTION	0.109648	0.0108226	13	11	606	1510	0.846154
	GO:0009110	vitamin biosynthetic process	BIOLOGICAL_PROCESS	0.109648	0.0108226	13	11	606	1510	0.846154
	GO:0043228	non-membrane-bounded organelle	CELLULAR_COMPONENT	0.109933	0.01093	11	60	608	1461	5.45455
	GO:0043232	intracellular non-membrane-bounded organelle	CELLULAR_COMPONENT	0.109933	0.01093	11	60	608	1461	5.45455
	GO:1901565	organonitrogen compound catabolic process	BIOLOGICAL_PROCESS	0.112853	0.0112609	19	20	600	1501	1.05263
	GO:0000096	sulfur amino acid metabolic process	BIOLOGICAL_PROCESS	0.122684	0.0123303	10	7	609	1514	0.7
	GO:0006261	DNA-templated DNA replication	BIOLOGICAL_PROCESS	0.122684	0.0123303	10	7	609	1514	0.7
	GO:1901575	organic substance catabolic process	BIOLOGICAL_PROCESS	0.133548	0.0134702	35	49	584	1472	1.4
	GO:0006310	DNA recombination	BIOLOGICAL_PROCESS	0.136004	0.0137669	17	18	602	1503	1.05882
	GO:0009991	response to extracellular stimulus	BIOLOGICAL_PROCESS	0.139147	0.0142354	8	5	611	1516	0.625
	GO:0016791	phosphatase activity	MOLECULAR_FUNCTION	0.139147	0.0142354	8	5	611	1516	0.625
	GO:0050661	NADP binding	MOLECULAR_FUNCTION	0.139147	0.0142354	8	5	611	1516	0.625
	GO:0008033	tRNA processing	BIOLOGICAL_PROCESS	0.139698	0.0143482	15	15	604	1506	1
	GO:0006996	organelle organization	BIOLOGICAL_PROCESS	0.139698	0.0143925	13	12	606	1509	0.923077
	GO:0006979	response to oxidative stress	BIOLOGICAL_PROCESS	0.139846	0.0144581	0	14	619	1507	#DIV/0!
	GO:0046040	IMP metabolic process	BIOLOGICAL_PROCESS	0.167197	0.0173461	7	4	612	1517	0.571429
	GO:0022900	electron transport chain	BIOLOGICAL_PROCESS	0.167512	0.0174391	9	6	610	1515	0.666667
	GO:0009152	purine ribonucleotide biosynthetic process	BIOLOGICAL_PROCESS	0.186786	0.0195129	14	14	605	1507	1
	GO:0006950	response to stress	BIOLOGICAL_PROCESS	0.188501	0.01976	34	50	585	1471	1.47059
	GO:0016072	rRNA metabolic process	BIOLOGICAL_PROCESS	0.195789	0.0205945	1	18	618	1503	18
	GO:0033554	cellular response to stress	BIOLOGICAL_PROCESS	0.198367	0.0209372	29	40	590	1481	1.37931
	GO:0016878	acid-thiol ligase activity	MOLECULAR_FUNCTION	0.201657	0.0241175	3	0	616	1521	0
	GO:0016882	cyclo-ligase activity	MOLECULAR_FUNCTION	0.201657	0.0241175	3	0	616	1521	0
	GO:0016885	ligase activity, forming carbon-carbon bonds	MOLECULAR_FUNCTION	0.201657	0.0241175	3	0	616	1521	0
	GO:0000097	sulfur amino acid biosynthetic process	BIOLOGICAL_PROCESS	0.201657	0.0239596	9	7	610	1514	0.777778
	GO:0016421	CoA carboxylase activity	MOLECULAR_FUNCTION	0.201657	0.0241175	3	0	616	1521	0
	GO:0008854	exodeoxyribonuclease V activity	MOLECULAR_FUNCTION	0.201657	0.0241175	3	0	616	1521	0
	GO:0006244	pyrimidine nucleotide catabolic process	BIOLOGICAL_PROCESS	0.201657	0.0241175	3	0	616	1521	0
	GO:0032991	protein-containing complex	CELLULAR_COMPONENT	0.201657	0.0234753	59	101	560	1420	1.71186
	GO:0072529	pyrimidine-containing compound catabolic process	BIOLOGICAL_PROCESS	0.201657	0.0241175	3	0	616	1521	0
	GO:0016840	carbon-nitrogen lyase activity	MOLECULAR_FUNCTION	0.201657	0.0241175	3	0	616	1521	0
	GO:0003989	acetyl-CoA carboxylase activity	MOLECULAR_FUNCTION	0.201657	0.0241175	3	0	616	1521	0
	GO:0009317	acetyl-CoA carboxylase complex	CELLULAR_COMPONENT	0.201657	0.0241175	3	0	616	1521	0
	GO:0051287	NAD binding	MOLECULAR_FUNCTION	0.201657	0.0221849	11	9	608	1512	0.818182
	GO:0009338	exodeoxyribonuclease V complex	CELLULAR_COMPONENT	0.201657	0.0241175	3	0	616	1521	0
	GO:0000104	succinate dehydrogenase activity	MOLECULAR_FUNCTION	0.201657	0.0241175	3	0	616	1521	0
	GO:0046349	amino sugar biosynthetic process	BIOLOGICAL_PROCESS	0.201657	0.0241175	3	0	616	1521	0
	GO:0016615	malate dehydrogenase activity	MOLECULAR_FUNCTION	0.201657	0.0241175	3	0	616	1521	0
	GO:0072350	tricarboxylic acid metabolic process	BIOLOGICAL_PROCESS	0.201657	0.0241175	3	0	616	1521	0
	GO:0046049	UMP metabolic process	BIOLOGICAL_PROCESS	0.201657	0.0241175	3	0	616	1521	0
	GO:0002098	tRNA wobble uridine modification	BIOLOGICAL_PROCESS	0.201657	0.0241175	3	0	616	1521	0
	GO:0003724	RNA helicase activity	MOLECULAR_FUNCTION	0.201657	0.0241175	3	0	616	1521	0
	GO:0034035	purine ribonucleoside bisphosphate metabolic process	BIOLOGICAL_PROCESS	0.201657	0.0241175	3	0	616	1521	0
	GO:0009078	pyruvate family amino acid metabolic process	BIOLOGICAL_PROCESS	0.201657	0.0241175	3	0	616	1521	0
	GO:0046416	D-amino acid metabolic process	BIOLOGICAL_PROCESS	0.201657	0.0241175	3	0	616	1521	0
	GO:0009059	macromolecule biosynthetic process	BIOLOGICAL_PROCESS	0.201657	0.0219732	72	128	547	1393	1.77778
	GO:0016743	carboxyl- or carbamoyltransferase activity	MOLECULAR_FUNCTION	0.201657	0.0241175	3	0	616	1521	0
	GO:0006522	alanine metabolic process	BIOLOGICAL_PROCESS	0.201657	0.0241175	3	0	616	1521	0
	GO:0006560	proline metabolic process	BIOLOGICAL_PROCESS	0.201657	0.0241175	3	0	616	1521	0
	GO:0006561	proline biosynthetic process	BIOLOGICAL_PROCESS	0.201657	0.0241175	3	0	616	1521	0
	GO:0006566	threonine metabolic process	BIOLOGICAL_PROCESS	0.201657	0.0241175	3	0	616	1521	0
	GO:0006546	glycine catabolic process	BIOLOGICAL_PROCESS	0.201657	0.0241175	3	0	616	1521	0
	GO:0010628	positive regulation of gene expression	BIOLOGICAL_PROCESS	0.201657	0.0241175	3	0	616	1521	0
	GO:0006591	ornithine metabolic process	BIOLOGICAL_PROCESS	0.201657	0.0241175	3	0	616	1521	0
	GO:0006047	UDP-N-acetylglucosamine metabolic process	BIOLOGICAL_PROCESS	0.201657	0.0241175	3	0	616	1521	0
	GO:0033202	DNA helicase complex	CELLULAR_COMPONENT	0.201657	0.0241175	3	0	616	1521	0
	GO:0009166	nucleotide catabolic process	BIOLOGICAL_PROCESS	0.201657	0.0241175	3	0	616	1521	0
	GO:0009132	nucleoside diphosphate metabolic process	BIOLOGICAL_PROCESS	0.201657	0.0241175	3	0	616	1521	0
	GO:0009143	nucleoside triphosphate catabolic process	BIOLOGICAL_PROCESS	0.201657	0.0241175	3	0	616	1521	0
	GO:0009173	pyrimidine ribonucleoside monophosphate metabolic process	BIOLOGICAL_PROCESS	0.201657	0.0241175	3	0	616	1521	0
	GO:0072329	monocarboxylic acid catabolic process	BIOLOGICAL_PROCESS	0.203131	0.0243669	5	2	614	1519	0.4
	GO:0016410	N-acyltransferase activity	MOLECULAR_FUNCTION	0.210389	0.0267534	4	1	615	1520	0.25
	GO:0009219	pyrimidine deoxyribonucleotide metabolic process	BIOLOGICAL_PROCESS	0.210389	0.0267534	4	1	615	1520	0.25
	GO:0009220	pyrimidine ribonucleotide biosynthetic process	BIOLOGICAL_PROCESS	0.210389	0.0267534	4	1	615	1520	0.25
	GO:0003916	DNA topoisomerase activity	MOLECULAR_FUNCTION	0.210389	0.0267534	4	1	615	1520	0.25
	GO:1901659	glycosyl compound biosynthetic process	BIOLOGICAL_PROCESS	0.210389	0.0267534	4	1	615	1520	0.25
	GO:0006265	DNA topological change	BIOLOGICAL_PROCESS	0.210389	0.0267534	4	1	615	1520	0.25
	GO:0009394	2'-deoxyribonucleotide metabolic process	BIOLOGICAL_PROCESS	0.210389	0.0267534	4	1	615	1520	0.25
	GO:0016620	oxidoreductase activity, acting on the aldehyde or oxo group of donors, NAD or NADP as acceptor	MOLECULAR_FUNCTION	0.210389	0.0267534	4	1	615	1520	0.25
	GO:0008658	penicillin binding	MOLECULAR_FUNCTION	0.210389	0.0267534	4	1	615	1520	0.25
	GO:0019692	deoxyribose phosphate metabolic process	BIOLOGICAL_PROCESS	0.210389	0.0267534	4	1	615	1520	0.25
	GO:0042455	ribonucleoside biosynthetic process	BIOLOGICAL_PROCESS	0.210389	0.0267534	4	1	615	1520	0.25
	GO:0034404	nucleobase-containing small molecule biosynthetic process	BIOLOGICAL_PROCESS	0.210389	0.0267534	4	1	615	1520	0.25
	GO:0046434	organophosphate catabolic process	BIOLOGICAL_PROCESS	0.210389	0.0267534	4	1	615	1520	0.25
	GO:0016774	phosphotransferase activity, carboxyl group as acceptor	MOLECULAR_FUNCTION	0.210389	0.0267534	4	1	615	1520	0.25
	GO:0016311	dephosphorylation	BIOLOGICAL_PROCESS	0.210389	0.0267534	4	1	615	1520	0.25
	GO:0016778	diphosphotransferase activity	MOLECULAR_FUNCTION	0.210389	0.0267534	4	1	615	1520	0.25
	GO:0016782	transferase activity, transferring sulphur-containing groups	MOLECULAR_FUNCTION	0.210389	0.0267534	4	1	615	1520	0.25
	GO:0006544	glycine metabolic process	BIOLOGICAL_PROCESS	0.210389	0.0267534	4	1	615	1520	0.25
	GO:0009119	ribonucleoside metabolic process	BIOLOGICAL_PROCESS	0.210389	0.0267534	4	1	615	1520	0.25
	GO:0009163	nucleoside biosynthetic process	BIOLOGICAL_PROCESS	0.210389	0.0267534	4	1	615	1520	0.25
	GO:0016301	kinase activity	MOLECULAR_FUNCTION	0.256113	0.03266	20	26	599	1495	1.3
	GO:0006633	fatty acid biosynthetic process	BIOLOGICAL_PROCESS	0.258799	0.0331889	8	6	611	1515	0.75
	GO:0003924	GTPase activity	MOLECULAR_FUNCTION	0.258799	0.0331889	8	6	611	1515	0.75
	GO:0042254	ribosome biogenesis	BIOLOGICAL_PROCESS	0.268907	0.034679	3	25	616	1496	8.33333
	GO:0022613	ribonucleoprotein complex biogenesis	BIOLOGICAL_PROCESS	0.268907	0.034679	3	25	616	1496	8.33333
	GO:0006188	IMP biosynthetic process	BIOLOGICAL_PROCESS	0.299895	0.0395395	6	4	613	1517	0.666667
	GO:0033875	ribonucleoside bisphosphate metabolic process	BIOLOGICAL_PROCESS	0.299895	0.0395395	6	4	613	1517	0.666667
	GO:0033865	nucleoside bisphosphate metabolic process	BIOLOGICAL_PROCESS	0.299895	0.0395395	6	4	613	1517	0.666667
	GO:0034032	purine nucleoside bisphosphate metabolic process	BIOLOGICAL_PROCESS	0.299895	0.0395395	6	4	613	1517	0.666667
	GO:0009070	serine family amino acid biosynthetic process	BIOLOGICAL_PROCESS	0.299895	0.0395395	6	4	613	1517	0.666667
	GO:0009086	methionine biosynthetic process	BIOLOGICAL_PROCESS	0.299895	0.0395395	6	4	613	1517	0.666667
	GO:0016776	phosphotransferase activity, phosphate group as acceptor	MOLECULAR_FUNCTION	0.299895	0.0395395	6	4	613	1517	0.666667
	GO:0006555	methionine metabolic process	BIOLOGICAL_PROCESS	0.299895	0.0395395	6	4	613	1517	0.666667
	GO:0005506	iron ion binding	MOLECULAR_FUNCTION	0.305384	0.0404832	0	11	619	1510	#DIV/0!
	GO:0042592	homeostatic process	BIOLOGICAL_PROCESS	0.305384	0.0404832	0	11	619	1510	#DIV/0!
	GO:0050896	response to stimulus	BIOLOGICAL_PROCESS	0.308647	0.0410269	51	87	568	1434	1.70588
	GO:0003677	DNA binding	MOLECULAR_FUNCTION	0.344365	0.0458987	53	92	566	1429	1.73585
	GO:0000902	cell morphogenesis	BIOLOGICAL_PROCESS	0.363906	0.0496831	5	3	614	1518	0.6
	GO:0031667	response to nutrient levels	BIOLOGICAL_PROCESS	0.363906	0.0496831	5	3	614	1518	0.6
	GO:0019674	NAD metabolic process	BIOLOGICAL_PROCESS	0.363906	0.0496831	5	3	614	1518	0.6
	GO:0009396	folic acid-containing compound biosynthetic process	BIOLOGICAL_PROCESS	0.363906	0.0496831	5	3	614	1518	0.6
	GO:0046417	chorismate metabolic process	BIOLOGICAL_PROCESS	0.363906	0.0496831	5	3	614	1518	0.6
	GO:0009085	lysine biosynthetic process	BIOLOGICAL_PROCESS	0.363906	0.0496831	5	3	614	1518	0.6
	GO:0006553	lysine metabolic process	BIOLOGICAL_PROCESS	0.363906	0.0496831	5	3	614	1518	0.6
	GO:0006119	oxidative phosphorylation	BIOLOGICAL_PROCESS	0.363906	0.0496831	5	3	614	1518	0.6
	GO:0010181	FMN binding	MOLECULAR_FUNCTION	0.363906	0.0496831	5	3	614	1518	0.6
	GO:0051716	cellular response to stimulus	BIOLOGICAL_PROCESS	0.367695	0.0503328	41	68	578	1453	1.65854
	GO:0098797	plasma membrane protein complex	CELLULAR_COMPONENT	0.398711	0.0550095	9	8	610	1513	0.888889
	GO:0051539	4 iron, 4 sulfur cluster binding	MOLECULAR_FUNCTION	0.398711	0.0550095	9	8	610	1513	0.888889
	GO:0009141	nucleoside triphosphate metabolic process	BIOLOGICAL_PROCESS	0.398711	0.0550095	9	8	610	1513	0.888889
	GO:0003676	nucleic acid binding	MOLECULAR_FUNCTION	0.416984	0.0576808	88	171	531	1350	1.94318
	GO:0140359	ABC-type transporter activity	MOLECULAR_FUNCTION	0.423344	0.0630714	7	6	612	1515	0.857143
	GO:0005759	mitochondrial matrix	CELLULAR_COMPONENT	0.423344	0.0835708	2	0	617	1521	0
	GO:0042709	succinate-CoA ligase complex	CELLULAR_COMPONENT	0.423344	0.0835708	2	0	617	1521	0
	GO:0016880	acid-ammonia (or amide) ligase activity	MOLECULAR_FUNCTION	0.423344	0.0835708	2	0	617	1521	0
	GO:0048038	quinone binding	MOLECULAR_FUNCTION	0.423344	0.075614	3	1	616	1520	0.333333
	GO:0004448	isocitrate dehydrogenase [NAD(P)+] activity	MOLECULAR_FUNCTION	0.423344	0.0835708	2	0	617	1521	0
	GO:0019509	L-methionine salvage from methylthioadenosine	BIOLOGICAL_PROCESS	0.423344	0.075614	3	1	616	1520	0.333333
	GO:0032954	regulation of cytokinetic process	BIOLOGICAL_PROCESS	0.423344	0.0835708	2	0	617	1521	0
	GO:0004072	aspartate kinase activity	MOLECULAR_FUNCTION	0.423344	0.0835708	2	0	617	1521	0
	GO:0006222	UMP biosynthetic process	BIOLOGICAL_PROCESS	0.423344	0.0835708	2	0	617	1521	0
	GO:0008893	guanosine-3',5'-bis(diphosphate) 3'-diphosphatase activity	MOLECULAR_FUNCTION	0.423344	0.0835708	2	0	617	1521	0
	GO:0008413	8-oxo-7,8-dihydroguanosine triphosphate pyrophosphatase activity	MOLECULAR_FUNCTION	0.423344	0.0835708	2	0	617	1521	0
	GO:0006167	AMP biosynthetic process	BIOLOGICAL_PROCESS	0.423344	0.0835708	2	0	617	1521	0
	GO:0034628	'de novo' NAD biosynthetic process from aspartate	BIOLOGICAL_PROCESS	0.423344	0.0835708	2	0	617	1521	0
	GO:0034627	'de novo' NAD biosynthetic process	BIOLOGICAL_PROCESS	0.423344	0.0835708	2	0	617	1521	0
	GO:0006177	GMP biosynthetic process	BIOLOGICAL_PROCESS	0.423344	0.0835708	2	0	617	1521	0
	GO:0019478	D-amino acid catabolic process	BIOLOGICAL_PROCESS	0.423344	0.0835708	2	0	617	1521	0
	GO:0030258	lipid modification	BIOLOGICAL_PROCESS	0.423344	0.0835708	2	0	617	1521	0
	GO:0034605	cellular response to heat	BIOLOGICAL_PROCESS	0.423344	0.0835708	2	0	617	1521	0
	GO:0019464	glycine decarboxylation via glycine cleavage system	BIOLOGICAL_PROCESS	0.423344	0.0835708	2	0	617	1521	0
	GO:0045727	positive regulation of translation	BIOLOGICAL_PROCESS	0.423344	0.0835708	2	0	617	1521	0
	GO:0035510	DNA dealkylation	BIOLOGICAL_PROCESS	0.423344	0.0835708	2	0	617	1521	0
	GO:0009211	pyrimidine deoxyribonucleoside triphosphate metabolic process	BIOLOGICAL_PROCESS	0.423344	0.075614	3	1	616	1520	0.333333
	GO:0009213	pyrimidine deoxyribonucleoside triphosphate catabolic process	BIOLOGICAL_PROCESS	0.423344	0.0835708	2	0	617	1521	0
	GO:0030288	outer membrane-bounded periplasmic space	CELLULAR_COMPONENT	0.423344	0.0806	1	13	618	1508	13
	GO:0009222	pyrimidine ribonucleotide catabolic process	BIOLOGICAL_PROCESS	0.423344	0.0835708	2	0	617	1521	0
	GO:0009221	pyrimidine deoxyribonucleotide biosynthetic process	BIOLOGICAL_PROCESS	0.423344	0.075614	3	1	616	1520	0.333333
	GO:0009226	nucleotide-sugar biosynthetic process	BIOLOGICAL_PROCESS	0.423344	0.0619971	4	2	615	1519	0.5
	GO:0009223	pyrimidine deoxyribonucleotide catabolic process	BIOLOGICAL_PROCESS	0.423344	0.0835708	2	0	617	1521	0
	GO:0003918	DNA topoisomerase type II (double strand cut, ATP-hydrolyzing) activity	MOLECULAR_FUNCTION	0.423344	0.075614	3	1	616	1520	0.333333
	GO:0004814	arginine-tRNA ligase activity	MOLECULAR_FUNCTION	0.423344	0.0835708	2	0	617	1521	0
	GO:0080146	L-cysteine desulfhydrase activity	MOLECULAR_FUNCTION	0.423344	0.0835708	2	0	617	1521	0
	GO:0004820	glycine-tRNA ligase activity	MOLECULAR_FUNCTION	0.423344	0.0835708	2	0	617	1521	0
	GO:0004824	lysine-tRNA ligase activity	MOLECULAR_FUNCTION	0.423344	0.0835708	2	0	617	1521	0
	GO:0004826	phenylalanine-tRNA ligase activity	MOLECULAR_FUNCTION	0.423344	0.0835708	2	0	617	1521	0
	GO:0072523	purine-containing compound catabolic process	BIOLOGICAL_PROCESS	0.423344	0.0835708	2	0	617	1521	0
	GO:0009261	ribonucleotide catabolic process	BIOLOGICAL_PROCESS	0.423344	0.0835708	2	0	617	1521	0
	GO:0009265	2'-deoxyribonucleotide biosynthetic process	BIOLOGICAL_PROCESS	0.423344	0.075614	3	1	616	1520	0.333333
	GO:0009264	deoxyribonucleotide catabolic process	BIOLOGICAL_PROCESS	0.423344	0.0835708	2	0	617	1521	0
	GO:0015939	pantothenate metabolic process	BIOLOGICAL_PROCESS	0.423344	0.075614	3	1	616	1520	0.333333
	GO:0016846	carbon-sulfur lyase activity	MOLECULAR_FUNCTION	0.423344	0.075614	3	1	616	1520	0.333333
	GO:0016833	oxo-acid-lyase activity	MOLECULAR_FUNCTION	0.423344	0.0835708	2	0	617	1521	0
	GO:0016835	carbon-oxygen lyase activity	MOLECULAR_FUNCTION	0.423344	0.0760696	14	18	605	1503	1.28571
	GO:0016838	carbon-oxygen lyase activity, acting on phosphates	MOLECULAR_FUNCTION	0.423344	0.0835708	2	0	617	1521	0
	GO:0016842	amidine-lyase activity	MOLECULAR_FUNCTION	0.423344	0.0835708	2	0	617	1521	0
	GO:0034250	positive regulation of amide metabolic process	BIOLOGICAL_PROCESS	0.423344	0.0835708	2	0	617	1521	0
	GO:0003994	aconitate hydratase activity	MOLECULAR_FUNCTION	0.423344	0.0835708	2	0	617	1521	0
	GO:0004834	tryptophan synthase activity	MOLECULAR_FUNCTION	0.423344	0.0835708	2	0	617	1521	0
	GO:0015969	guanosine tetraphosphate metabolic process	BIOLOGICAL_PROCESS	0.423344	0.0835708	2	0	617	1521	0
	GO:0003690	double-stranded DNA binding	MOLECULAR_FUNCTION	0.423344	0.0804771	2	17	617	1504	8.5
	GO:0004540	RNA nuclease activity	MOLECULAR_FUNCTION	0.423344	0.0820727	1	14	618	1507	14
	GO:0046385	deoxyribose phosphate biosynthetic process	BIOLOGICAL_PROCESS	0.423344	0.075614	3	1	616	1520	0.333333
	GO:0046386	deoxyribose phosphate catabolic process	BIOLOGICAL_PROCESS	0.423344	0.0835708	2	0	617	1521	0
	GO:0051726	regulation of cell cycle	BIOLOGICAL_PROCESS	0.423344	0.0835708	2	0	617	1521	0
	GO:0070008	serine-type exopeptidase activity	MOLECULAR_FUNCTION	0.423344	0.0619971	4	2	615	1519	0.5
	GO:0008955	peptidoglycan glycosyltransferase activity	MOLECULAR_FUNCTION	0.423344	0.075614	3	1	616	1520	0.333333
	GO:0042802	identical protein binding	MOLECULAR_FUNCTION	0.423344	0.075614	3	1	616	1520	0.333333
	GO:0006750	glutathione biosynthetic process	BIOLOGICAL_PROCESS	0.423344	0.0835708	2	0	617	1521	0
	GO:0070013	intracellular organelle lumen	CELLULAR_COMPONENT	0.423344	0.0835708	2	0	617	1521	0
	GO:0006749	glutathione metabolic process	BIOLOGICAL_PROCESS	0.423344	0.075614	3	1	616	1520	0.333333
	GO:0004124	cysteine synthase activity	MOLECULAR_FUNCTION	0.423344	0.0835708	2	0	617	1521	0
	GO:0006304	DNA modification	BIOLOGICAL_PROCESS	0.423344	0.0630714	7	6	612	1515	0.857143
	GO:0006307	DNA dealkylation involved in DNA repair	BIOLOGICAL_PROCESS	0.423344	0.0835708	2	0	617	1521	0
	GO:0042450	arginine biosynthetic process via ornithine	BIOLOGICAL_PROCESS	0.423344	0.0835708	2	0	617	1521	0
	GO:0070085	glycosylation	BIOLOGICAL_PROCESS	0.423344	0.0835708	2	0	617	1521	0
	GO:0019200	carbohydrate kinase activity	MOLECULAR_FUNCTION	0.423344	0.075614	3	1	616	1520	0.333333
	GO:0043233	organelle lumen	CELLULAR_COMPONENT	0.423344	0.0835708	2	0	617	1521	0
	GO:0009307	DNA restriction-modification system	BIOLOGICAL_PROCESS	0.423344	0.0835708	2	0	617	1521	0
	GO:0009360	DNA polymerase III complex	CELLULAR_COMPONENT	0.423344	0.075614	3	1	616	1520	0.333333
	GO:0016901	oxidoreductase activity, acting on the CH-OH group of donors, quinone or similar compound as acceptor	MOLECULAR_FUNCTION	0.423344	0.0835708	2	0	617	1521	0
	GO:0070887	cellular response to chemical stimulus	BIOLOGICAL_PROCESS	0.423344	0.072155	0	10	619	1511	#DIV/0!
	GO:0061695	transferase complex, transferring phosphorus-containing groups	CELLULAR_COMPONENT	0.423344	0.0619971	4	2	615	1519	0.5
	GO:0046075	dTTP metabolic process	BIOLOGICAL_PROCESS	0.423344	0.0835708	2	0	617	1521	0
	GO:0140102	catalytic activity, acting on a rRNA	MOLECULAR_FUNCTION	0.423344	0.0668107	0	9	619	1512	#DIV/0!
	GO:0004637	phosphoribosylamine-glycine ligase activity	MOLECULAR_FUNCTION	0.423344	0.0835708	2	0	617	1521	0
	GO:0009092	homoserine metabolic process	BIOLOGICAL_PROCESS	0.423344	0.075614	3	1	616	1520	0.333333
	GO:0046081	dUTP catabolic process	BIOLOGICAL_PROCESS	0.423344	0.0835708	2	0	617	1521	0
	GO:0016209	antioxidant activity	MOLECULAR_FUNCTION	0.423344	0.0668107	0	9	619	1512	#DIV/0!
	GO:0050997	quaternary ammonium group binding	MOLECULAR_FUNCTION	0.423344	0.0835708	2	0	617	1521	0
	GO:0030976	thiamine pyrophosphate binding	MOLECULAR_FUNCTION	0.423344	0.0835708	2	0	617	1521	0
	GO:0046033	AMP metabolic process	BIOLOGICAL_PROCESS	0.423344	0.0835708	2	0	617	1521	0
	GO:0046037	GMP metabolic process	BIOLOGICAL_PROCESS	0.423344	0.0835708	2	0	617	1521	0
	GO:0005536	glucose binding	MOLECULAR_FUNCTION	0.423344	0.0835708	2	0	617	1521	0
	GO:0008616	queuosine biosynthetic process	BIOLOGICAL_PROCESS	0.423344	0.075614	3	1	616	1520	0.333333
	GO:0006450	regulation of translational fidelity	BIOLOGICAL_PROCESS	0.423344	0.0835708	2	0	617	1521	0
	GO:0038023	signaling receptor activity	MOLECULAR_FUNCTION	0.423344	0.0835708	2	0	617	1521	0
	GO:0002099	tRNA wobble guanine modification	BIOLOGICAL_PROCESS	0.423344	0.0835708	2	0	617	1521	0
	GO:0022904	respiratory electron transport chain	BIOLOGICAL_PROCESS	0.423344	0.0630714	7	6	612	1515	0.857143
	GO:0006420	arginyl-tRNA aminoacylation	BIOLOGICAL_PROCESS	0.423344	0.0835708	2	0	617	1521	0
	GO:0019740	nitrogen utilization	BIOLOGICAL_PROCESS	0.423344	0.075614	3	1	616	1520	0.333333
	GO:0019725	cellular homeostasis	BIOLOGICAL_PROCESS	0.423344	0.072155	0	10	619	1511	#DIV/0!
	GO:0006432	phenylalanyl-tRNA aminoacylation	BIOLOGICAL_PROCESS	0.423344	0.0835708	2	0	617	1521	0
	GO:0006430	lysyl-tRNA aminoacylation	BIOLOGICAL_PROCESS	0.423344	0.0835708	2	0	617	1521	0
	GO:0006426	glycyl-tRNA aminoacylation	BIOLOGICAL_PROCESS	0.423344	0.0835708	2	0	617	1521	0
	GO:0006002	fructose 6-phosphate metabolic process	BIOLOGICAL_PROCESS	0.423344	0.0835708	2	0	617	1521	0
	GO:0008641	ubiquitin-like modifier activating enzyme activity	MOLECULAR_FUNCTION	0.423344	0.0835708	2	0	617	1521	0
	GO:0008649	rRNA methyltransferase activity	MOLECULAR_FUNCTION	0.423344	0.0668107	0	9	619	1512	#DIV/0!
	GO:0017110	nucleoside diphosphate phosphatase activity	MOLECULAR_FUNCTION	0.423344	0.0835708	2	0	617	1521	0
	GO:0017116	single-stranded DNA helicase activity	MOLECULAR_FUNCTION	0.423344	0.0835708	2	0	617	1521	0
	GO:0009435	NAD biosynthetic process	BIOLOGICAL_PROCESS	0.423344	0.0619971	4	2	615	1519	0.5
	GO:0046854	phosphatidylinositol phosphate biosynthetic process	BIOLOGICAL_PROCESS	0.423344	0.0835708	2	0	617	1521	0
	GO:0009432	SOS response	BIOLOGICAL_PROCESS	0.423344	0.075614	3	1	616	1520	0.333333
	GO:0009891	positive regulation of biosynthetic process	BIOLOGICAL_PROCESS	0.423344	0.0835708	2	0	617	1521	0
	GO:0030001	metal ion transport	BIOLOGICAL_PROCESS	0.423344	0.0804771	2	17	617	1504	8.5
	GO:0031328	positive regulation of cellular biosynthetic process	BIOLOGICAL_PROCESS	0.423344	0.0835708	2	0	617	1521	0
	GO:0019213	deacetylase activity	MOLECULAR_FUNCTION	0.423344	0.075614	3	1	616	1520	0.333333
	GO:0009002	serine-type D-Ala-D-Ala carboxypeptidase activity	MOLECULAR_FUNCTION	0.423344	0.0835708	2	0	617	1521	0
	GO:0009007	site-specific DNA-methyltransferase (adenine-specific) activity	MOLECULAR_FUNCTION	0.423344	0.075614	3	1	616	1520	0.333333
	GO:0008121	ubiquinol-cytochrome-c reductase activity	MOLECULAR_FUNCTION	0.423344	0.0835708	2	0	617	1521	0
	GO:0008134	transcription factor binding	MOLECULAR_FUNCTION	0.423344	0.0835708	2	0	617	1521	0
	GO:0008186	ATP-dependent activity, acting on RNA	MOLECULAR_FUNCTION	0.423344	0.075614	3	1	616	1520	0.333333
	GO:0009041	UMP/dUMP kinase activity	MOLECULAR_FUNCTION	0.423344	0.0835708	2	0	617	1521	0
	GO:0008172	S-methyltransferase activity	MOLECULAR_FUNCTION	0.423344	0.0835708	2	0	617	1521	0
	GO:1901891	regulation of cell septum assembly	BIOLOGICAL_PROCESS	0.423344	0.0835708	2	0	617	1521	0
	GO:0009079	pyruvate family amino acid biosynthetic process	BIOLOGICAL_PROCESS	0.423344	0.0835708	2	0	617	1521	0
	GO:0005960	glycine cleavage complex	CELLULAR_COMPONENT	0.423344	0.0835708	2	0	617	1521	0
	GO:0140662	ATP-dependent protein folding chaperone	MOLECULAR_FUNCTION	0.423344	0.075614	3	1	616	1520	0.333333
	GO:0044255	cellular lipid metabolic process	BIOLOGICAL_PROCESS	0.423344	0.0601757	21	30	598	1491	1.42857
	GO:0046436	D-alanine metabolic process	BIOLOGICAL_PROCESS	0.423344	0.0835708	2	0	617	1521	0
	GO:0003746	translation elongation factor activity	MOLECULAR_FUNCTION	0.423344	0.0619971	4	2	615	1519	0.5
	GO:0002128	tRNA nucleoside ribose methylation	BIOLOGICAL_PROCESS	0.423344	0.0835708	2	0	617	1521	0
	GO:0004309	exopolyphosphatase activity	MOLECULAR_FUNCTION	0.423344	0.0835708	2	0	617	1521	0
	GO:0016763	pentosyltransferase activity	MOLECULAR_FUNCTION	0.423344	0.0630714	7	6	612	1515	0.857143
	GO:0016748	succinyltransferase activity	MOLECULAR_FUNCTION	0.423344	0.0835708	2	0	617	1521	0
	GO:0004775	succinate-CoA ligase (ADP-forming) activity	MOLECULAR_FUNCTION	0.423344	0.0835708	2	0	617	1521	0
	GO:0004774	succinate-CoA ligase activity	MOLECULAR_FUNCTION	0.423344	0.0835708	2	0	617	1521	0
	GO:0004340	glucokinase activity	MOLECULAR_FUNCTION	0.423344	0.0835708	2	0	617	1521	0
	GO:0006523	alanine biosynthetic process	BIOLOGICAL_PROCESS	0.423344	0.0835708	2	0	617	1521	0
	GO:0006531	aspartate metabolic process	BIOLOGICAL_PROCESS	0.423344	0.0835708	2	0	617	1521	0
	GO:0006535	cysteine biosynthetic process from serine	BIOLOGICAL_PROCESS	0.423344	0.0835708	2	0	617	1521	0
	GO:0016794	diphosphoric monoester hydrolase activity	MOLECULAR_FUNCTION	0.423344	0.0835708	2	0	617	1521	0
	GO:0004333	fumarate hydratase activity	MOLECULAR_FUNCTION	0.423344	0.0835708	2	0	617	1521	0
	GO:0006565	L-serine catabolic process	BIOLOGICAL_PROCESS	0.423344	0.0835708	2	0	617	1521	0
	GO:0051128	regulation of cellular component organization	BIOLOGICAL_PROCESS	0.423344	0.075614	3	1	616	1520	0.333333
	GO:0004396	hexokinase activity	MOLECULAR_FUNCTION	0.423344	0.0835708	2	0	617	1521	0
	GO:0031974	membrane-enclosed lumen	CELLULAR_COMPONENT	0.423344	0.0835708	2	0	617	1521	0
	GO:0008728	GTP diphosphokinase activity	MOLECULAR_FUNCTION	0.423344	0.0835708	2	0	617	1521	0
	GO:0006106	fumarate metabolic process	BIOLOGICAL_PROCESS	0.423344	0.0835708	2	0	617	1521	0
	GO:0009607	response to biotic stimulus	BIOLOGICAL_PROCESS	0.423344	0.075614	3	1	616	1520	0.333333
	GO:0008777	acetylornithine deacetylase activity	MOLECULAR_FUNCTION	0.423344	0.0835708	2	0	617	1521	0
	GO:0006108	malate metabolic process	BIOLOGICAL_PROCESS	0.423344	0.0835708	2	0	617	1521	0
	GO:0006048	UDP-N-acetylglucosamine biosynthetic process	BIOLOGICAL_PROCESS	0.423344	0.0835708	2	0	617	1521	0
	GO:0006081	cellular aldehyde metabolic process	BIOLOGICAL_PROCESS	0.423344	0.0668107	0	9	619	1512	#DIV/0!
	GO:0042575	DNA polymerase complex	CELLULAR_COMPONENT	0.423344	0.075614	3	1	616	1520	0.333333
	GO:0010557	positive regulation of macromolecule biosynthetic process	BIOLOGICAL_PROCESS	0.423344	0.0835708	2	0	617	1521	0
	GO:0062197	cellular response to chemical stress	BIOLOGICAL_PROCESS	0.423344	0.0668107	0	9	619	1512	#DIV/0!
	GO:0010564	regulation of cell cycle process	BIOLOGICAL_PROCESS	0.423344	0.0835708	2	0	617	1521	0
	GO:0009157	deoxyribonucleoside monophosphate biosynthetic process	BIOLOGICAL_PROCESS	0.423344	0.0835708	2	0	617	1521	0
	GO:0045252	oxoglutarate dehydrogenase complex	CELLULAR_COMPONENT	0.423344	0.0835708	2	0	617	1521	0
	GO:0009162	deoxyribonucleoside monophosphate metabolic process	BIOLOGICAL_PROCESS	0.423344	0.0835708	2	0	617	1521	0
	GO:0009133	nucleoside diphosphate biosynthetic process	BIOLOGICAL_PROCESS	0.423344	0.0835708	2	0	617	1521	0
	GO:0046116	queuosine metabolic process	BIOLOGICAL_PROCESS	0.423344	0.075614	3	1	616	1520	0.333333
	GO:0009138	pyrimidine nucleoside diphosphate metabolic process	BIOLOGICAL_PROCESS	0.423344	0.0835708	2	0	617	1521	0
	GO:0009139	pyrimidine nucleoside diphosphate biosynthetic process	BIOLOGICAL_PROCESS	0.423344	0.0835708	2	0	617	1521	0
	GO:0043094	cellular metabolic compound salvage	BIOLOGICAL_PROCESS	0.423344	0.0619971	4	2	615	1519	0.5
	GO:0009149	pyrimidine nucleoside triphosphate catabolic process	BIOLOGICAL_PROCESS	0.423344	0.0835708	2	0	617	1521	0
	GO:0009147	pyrimidine nucleoside triphosphate metabolic process	BIOLOGICAL_PROCESS	0.423344	0.0619971	4	2	615	1519	0.5
	GO:0044355	clearance of foreign intracellular DNA	BIOLOGICAL_PROCESS	0.423344	0.0835708	2	0	617	1521	0
	GO:0033293	monocarboxylic acid binding	MOLECULAR_FUNCTION	0.423344	0.0619971	4	2	615	1519	0.5
	GO:0009174	pyrimidine ribonucleoside monophosphate biosynthetic process	BIOLOGICAL_PROCESS	0.423344	0.0835708	2	0	617	1521	0
	GO:0009177	pyrimidine deoxyribonucleoside monophosphate biosynthetic process	BIOLOGICAL_PROCESS	0.423344	0.0835708	2	0	617	1521	0
	GO:0009176	pyrimidine deoxyribonucleoside monophosphate metabolic process	BIOLOGICAL_PROCESS	0.423344	0.0835708	2	0	617	1521	0
	GO:0099046	clearance of foreign intracellular nucleic acids	BIOLOGICAL_PROCESS	0.423344	0.0835708	2	0	617	1521	0
	GO:0045240	dihydrolipoyl dehydrogenase complex	CELLULAR_COMPONENT	0.423344	0.0835708	2	0	617	1521	0
	GO:1901681	sulfur compound binding	MOLECULAR_FUNCTION	0.450766	0.0893087	6	5	613	1516	0.833333
	GO:0005515	protein binding	MOLECULAR_FUNCTION	0.450766	0.0891584	24	38	595	1483	1.58333
	GO:0042626	ATPase-coupled transmembrane transporter activity	MOLECULAR_FUNCTION	0.462527	0.0919722	8	8	611	1513	1
	GO:0008238	exopeptidase activity	MOLECULAR_FUNCTION	0.462527	0.0919722	8	8	611	1513	1
	GO:0016830	carbon-carbon lyase activity	MOLECULAR_FUNCTION	0.551426	0.109848	8	9	611	1512	1.125
	GO:0016485	protein processing	BIOLOGICAL_PROCESS	0.552103	0.112171	4	3	615	1518	0.75
	GO:0009262	deoxyribonucleotide metabolic process	BIOLOGICAL_PROCESS	0.552103	0.112171	4	3	615	1518	0.75
	GO:0009266	response to temperature stimulus	BIOLOGICAL_PROCESS	0.552103	0.112171	4	3	615	1518	0.75
	GO:0030488	tRNA methylation	BIOLOGICAL_PROCESS	0.552103	0.112171	4	3	615	1518	0.75
	GO:0009089	lysine biosynthetic process via diaminopimelate	BIOLOGICAL_PROCESS	0.552103	0.112171	4	3	615	1518	0.75
	GO:0046451	diaminopimelate metabolic process	BIOLOGICAL_PROCESS	0.552103	0.112171	4	3	615	1518	0.75
	GO:0051537	2 iron, 2 sulfur cluster binding	MOLECULAR_FUNCTION	0.552103	0.112171	4	3	615	1518	0.75
	GO:0006534	cysteine metabolic process	BIOLOGICAL_PROCESS	0.552103	0.112171	4	3	615	1518	0.75
	GO:0019363	pyridine nucleotide biosynthetic process	BIOLOGICAL_PROCESS	0.552103	0.112171	4	3	615	1518	0.75
	GO:0019359	nicotinamide nucleotide biosynthetic process	BIOLOGICAL_PROCESS	0.552103	0.112171	4	3	615	1518	0.75
	GO:0033218	amide binding	MOLECULAR_FUNCTION	0.552103	0.112171	4	3	615	1518	0.75
	GO:0006760	folic acid-containing compound metabolic process	BIOLOGICAL_PROCESS	0.576568	0.117349	6	6	613	1515	1
	GO:0005886	plasma membrane	CELLULAR_COMPONENT	0.582126	0.118838	37	66	582	1455	1.78378
	GO:0043412	macromolecule modification	BIOLOGICAL_PROCESS	0.582126	0.119109	28	47	591	1474	1.67857
	GO:0016788	hydrolase activity, acting on ester bonds	MOLECULAR_FUNCTION	0.582126	0.119109	28	47	591	1474	1.67857
	GO:0016405	CoA-ligase activity	MOLECULAR_FUNCTION	0.61577	0.289252	1	0	618	1521	0
	GO:0004422	hypoxanthine phosphoribosyltransferase activity	MOLECULAR_FUNCTION	0.61577	0.289252	1	0	618	1521	0
	GO:0004413	homoserine kinase activity	MOLECULAR_FUNCTION	0.61577	0.289252	1	0	618	1521	0
	GO:0050794	regulation of cellular process	BIOLOGICAL_PROCESS	0.61577	0.181305	36	67	583	1454	1.86111
	GO:0006612	protein targeting to membrane	BIOLOGICAL_PROCESS	0.61577	0.202477	2	1	617	1520	0.5
	GO:0006605	protein targeting	BIOLOGICAL_PROCESS	0.61577	0.148905	3	2	616	1519	0.666667
	GO:0004424	imidazoleglycerol-phosphate dehydratase activity	MOLECULAR_FUNCTION	0.61577	0.289252	1	0	618	1521	0
	GO:0004427	inorganic diphosphate phosphatase activity	MOLECULAR_FUNCTION	0.61577	0.289252	1	0	618	1521	0
	GO:0016886	ligase activity, forming phosphoric ester bonds	MOLECULAR_FUNCTION	0.61577	0.289252	1	0	618	1521	0
	GO:0004401	histidinol-phosphatase activity	MOLECULAR_FUNCTION	0.61577	0.289252	1	0	618	1521	0
	GO:0000036	acyl carrier activity	MOLECULAR_FUNCTION	0.61577	0.289252	1	0	618	1521	0
	GO:0004400	histidinol-phosphate transaminase activity	MOLECULAR_FUNCTION	0.61577	0.289252	1	0	618	1521	0
	GO:0000035	acyl binding	MOLECULAR_FUNCTION	0.61577	0.289252	1	0	618	1521	0
	GO:0016859	cis-trans isomerase activity	MOLECULAR_FUNCTION	0.61577	0.203428	0	7	619	1514	#DIV/0!
	GO:0004412	homoserine dehydrogenase activity	MOLECULAR_FUNCTION	0.61577	0.289252	1	0	618	1521	0
	GO:0072594	establishment of protein localization to organelle	BIOLOGICAL_PROCESS	0.61577	0.202477	2	1	617	1520	0.5
	GO:0004888	transmembrane signaling receptor activity	MOLECULAR_FUNCTION	0.61577	0.289252	1	0	618	1521	0
	GO:0000053	argininosuccinate metabolic process	BIOLOGICAL_PROCESS	0.61577	0.289252	1	0	618	1521	0
	GO:0000052	citrulline metabolic process	BIOLOGICAL_PROCESS	0.61577	0.289252	1	0	618	1521	0
	GO:0071267	L-methionine salvage	BIOLOGICAL_PROCESS	0.61577	0.148905	3	2	616	1519	0.666667
	GO:0000050	urea cycle	BIOLOGICAL_PROCESS	0.61577	0.289252	1	0	618	1521	0
	GO:0005739	mitochondrion	CELLULAR_COMPONENT	0.61577	0.164543	5	5	614	1516	1
	GO:0071265	L-methionine biosynthetic process	BIOLOGICAL_PROCESS	0.61577	0.148905	3	2	616	1519	0.666667
	GO:0106008	2-oxoglutaramate amidase activity	MOLECULAR_FUNCTION	0.61577	0.289252	1	0	618	1521	0
	GO:0072599	establishment of protein localization to endoplasmic reticulum	BIOLOGICAL_PROCESS	0.61577	0.202477	2	1	617	1520	0.5
	GO:0016860	intramolecular oxidoreductase activity	MOLECULAR_FUNCTION	0.61577	0.203428	0	7	619	1514	#DIV/0!
	GO:0016861	intramolecular oxidoreductase activity, interconverting aldoses and ketoses	MOLECULAR_FUNCTION	0.61577	0.203428	0	7	619	1514	#DIV/0!
	GO:0006635	fatty acid beta-oxidation	BIOLOGICAL_PROCESS	0.61577	0.289252	1	0	618	1521	0
	GO:0044087	regulation of cellular component biogenesis	BIOLOGICAL_PROCESS	0.61577	0.202477	2	1	617	1520	0.5
	GO:0051606	detection of stimulus	BIOLOGICAL_PROCESS	0.61577	0.289252	1	0	618	1521	0
	GO:0051603	proteolysis involved in protein catabolic process	BIOLOGICAL_PROCESS	0.61577	0.203428	0	7	619	1514	#DIV/0!
	GO:0004470	malic enzyme activity	MOLECULAR_FUNCTION	0.61577	0.289252	1	0	618	1521	0
	GO:0004471	malate dehydrogenase (decarboxylating) (NAD+) activity	MOLECULAR_FUNCTION	0.61577	0.289252	1	0	618	1521	0
	GO:0004478	methionine adenosyltransferase activity	MOLECULAR_FUNCTION	0.61577	0.289252	1	0	618	1521	0
	GO:0005324	long-chain fatty acid transporter activity	MOLECULAR_FUNCTION	0.61577	0.289252	1	0	618	1521	0
	GO:0008831	dTDP-4-dehydrorhamnose reductase activity	MOLECULAR_FUNCTION	0.61577	0.289252	1	0	618	1521	0
	GO:0005319	lipid transporter activity	MOLECULAR_FUNCTION	0.61577	0.164543	5	5	614	1516	1
	GO:0016427	tRNA (cytosine) methyltransferase activity	MOLECULAR_FUNCTION	0.61577	0.289252	1	0	618	1521	0
	GO:0006613	cotranslational protein targeting to membrane	BIOLOGICAL_PROCESS	0.61577	0.202477	2	1	617	1520	0.5
	GO:0006614	SRP-dependent cotranslational protein targeting to membrane	BIOLOGICAL_PROCESS	0.61577	0.202477	2	1	617	1520	0.5
	GO:0016899	oxidoreductase activity, acting on the CH-OH group of donors, oxygen as acceptor	MOLECULAR_FUNCTION	0.61577	0.289252	1	0	618	1521	0
	GO:0004450	isocitrate dehydrogenase (NADP+) activity	MOLECULAR_FUNCTION	0.61577	0.289252	1	0	618	1521	0
	GO:0004449	isocitrate dehydrogenase (NAD+) activity	MOLECULAR_FUNCTION	0.61577	0.289252	1	0	618	1521	0
	GO:0006629	lipid metabolic process	BIOLOGICAL_PROCESS	0.61577	0.128229	25	41	594	1480	1.64
	GO:0050789	regulation of biological process	BIOLOGICAL_PROCESS	0.61577	0.250254	40	78	579	1443	1.95
	GO:0006203	dGTP catabolic process	BIOLOGICAL_PROCESS	0.61577	0.289252	1	0	618	1521	0
	GO:0004018	N6-(1,2-dicarboxyethyl)AMP AMP-lyase (fumarate-forming) activity	MOLECULAR_FUNCTION	0.61577	0.289252	1	0	618	1521	0
	GO:0051247	positive regulation of protein metabolic process	BIOLOGICAL_PROCESS	0.61577	0.202477	2	1	617	1520	0.5
	GO:0004017	adenylate kinase activity	MOLECULAR_FUNCTION	0.61577	0.289252	1	0	618	1521	0
	GO:0004019	adenylosuccinate synthase activity	MOLECULAR_FUNCTION	0.61577	0.289252	1	0	618	1521	0
	GO:0106050	tRNA 2'-O-methyltransferase activity	MOLECULAR_FUNCTION	0.61577	0.289252	1	0	618	1521	0
	GO:0000906	6,7-dimethyl-8-ribityllumazine synthase activity	MOLECULAR_FUNCTION	0.61577	0.289252	1	0	618	1521	0
	GO:0015168	glycerol transmembrane transporter activity	MOLECULAR_FUNCTION	0.61577	0.289252	1	0	618	1521	0
	GO:0015166	polyol transmembrane transporter activity	MOLECULAR_FUNCTION	0.61577	0.289252	1	0	618	1521	0
	GO:0004035	alkaline phosphatase activity	MOLECULAR_FUNCTION	0.61577	0.289252	1	0	618	1521	0
	GO:0006213	pyrimidine nucleoside metabolic process	BIOLOGICAL_PROCESS	0.61577	0.289252	1	0	618	1521	0
	GO:0004038	allantoinase activity	MOLECULAR_FUNCTION	0.61577	0.289252	1	0	618	1521	0
	GO:0032955	regulation of division septum assembly	BIOLOGICAL_PROCESS	0.61577	0.289252	1	0	618	1521	0
	GO:0008841	dihydrofolate synthase activity	MOLECULAR_FUNCTION	0.61577	0.289252	1	0	618	1521	0
	GO:0006661	phosphatidylinositol biosynthetic process	BIOLOGICAL_PROCESS	0.61577	0.202477	2	1	617	1520	0.5
	GO:0051266	sirohydrochlorin ferrochelatase activity	MOLECULAR_FUNCTION	0.61577	0.289252	1	0	618	1521	0
	GO:0008836	diaminopimelate decarboxylase activity	MOLECULAR_FUNCTION	0.61577	0.289252	1	0	618	1521	0
	GO:0008835	diaminohydroxyphosphoribosylaminopyrimidine deaminase activity	MOLECULAR_FUNCTION	0.61577	0.289252	1	0	618	1521	0
	GO:0051262	protein tetramerization	BIOLOGICAL_PROCESS	0.61577	0.289252	1	0	618	1521	0
	GO:0004013	adenosylhomocysteinase activity	MOLECULAR_FUNCTION	0.61577	0.289252	1	0	618	1521	0
	GO:0004015	adenosylmethionine-8-amino-7-oxononanoate transaminase activity	MOLECULAR_FUNCTION	0.61577	0.289252	1	0	618	1521	0
	GO:0016465	chaperonin ATPase complex	CELLULAR_COMPONENT	0.61577	0.289252	1	0	618	1521	0
	GO:0008422	beta-glucosidase activity	MOLECULAR_FUNCTION	0.61577	0.289252	1	0	618	1521	0
	GO:0004066	asparagine synthase (glutamine-hydrolyzing) activity	MOLECULAR_FUNCTION	0.61577	0.289252	1	0	618	1521	0
	GO:0004068	aspartate 1-decarboxylase activity	MOLECULAR_FUNCTION	0.61577	0.289252	1	0	618	1521	0
	GO:0033856	pyridoxine 5'-phosphate synthase activity	MOLECULAR_FUNCTION	0.61577	0.289252	1	0	618	1521	0
	GO:0004070	aspartate carbamoyltransferase activity	MOLECULAR_FUNCTION	0.61577	0.289252	1	0	618	1521	0
	GO:0004073	aspartate-semialdehyde dehydrogenase activity	MOLECULAR_FUNCTION	0.61577	0.289252	1	0	618	1521	0
	GO:0004076	biotin synthase activity	MOLECULAR_FUNCTION	0.61577	0.289252	1	0	618	1521	0
	GO:0004077	biotin-[acetyl-CoA-carboxylase] ligase activity	MOLECULAR_FUNCTION	0.61577	0.289252	1	0	618	1521	0
	GO:0019551	glutamate catabolic process to 2-oxoglutarate	BIOLOGICAL_PROCESS	0.61577	0.289252	1	0	618	1521	0
	GO:0016042	lipid catabolic process	BIOLOGICAL_PROCESS	0.61577	0.239433	4	4	615	1517	1
	GO:0019538	protein metabolic process	BIOLOGICAL_PROCESS	0.61577	0.152549	63	125	556	1396	1.98413
	GO:0004042	acetyl-CoA:L-glutamate N-acetyltransferase activity	MOLECULAR_FUNCTION	0.61577	0.289252	1	0	618	1521	0
	GO:0004044	amidophosphoribosyltransferase activity	MOLECULAR_FUNCTION	0.61577	0.289252	1	0	618	1521	0
	GO:0050380	undecaprenyl-diphosphatase activity	MOLECULAR_FUNCTION	0.61577	0.289252	1	0	618	1521	0
	GO:0006226	dUMP biosynthetic process	BIOLOGICAL_PROCESS	0.61577	0.289252	1	0	618	1521	0
	GO:0004047	aminomethyltransferase activity	MOLECULAR_FUNCTION	0.61577	0.289252	1	0	618	1521	0
	GO:0006227	dUDP biosynthetic process	BIOLOGICAL_PROCESS	0.61577	0.289252	1	0	618	1521	0
	GO:0004049	anthranilate synthase activity	MOLECULAR_FUNCTION	0.61577	0.289252	1	0	618	1521	0
	GO:0006225	UDP biosynthetic process	BIOLOGICAL_PROCESS	0.61577	0.289252	1	0	618	1521	0
	GO:0004048	anthranilate phosphoribosyltransferase activity	MOLECULAR_FUNCTION	0.61577	0.289252	1	0	618	1521	0
	GO:0019541	propionate metabolic process	BIOLOGICAL_PROCESS	0.61577	0.202477	2	1	617	1520	0.5
	GO:0019543	propionate catabolic process	BIOLOGICAL_PROCESS	0.61577	0.202477	2	1	617	1520	0.5
	GO:0032502	developmental process	BIOLOGICAL_PROCESS	0.61577	0.131702	5	4	614	1517	0.8
	GO:0019547	arginine catabolic process to ornithine	BIOLOGICAL_PROCESS	0.61577	0.289252	1	0	618	1521	0
	GO:0032501	multicellular organismal process	BIOLOGICAL_PROCESS	0.61577	0.289252	1	0	618	1521	0
	GO:0008412	4-hydroxybenzoate octaprenyltransferase activity	MOLECULAR_FUNCTION	0.61577	0.289252	1	0	618	1521	0
	GO:0005385	zinc ion transmembrane transporter activity	MOLECULAR_FUNCTION	0.61577	0.289252	1	0	618	1521	0
	GO:0006233	dTDP biosynthetic process	BIOLOGICAL_PROCESS	0.61577	0.289252	1	0	618	1521	0
	GO:0004053	arginase activity	MOLECULAR_FUNCTION	0.61577	0.289252	1	0	618	1521	0
	GO:0006231	dTMP biosynthetic process	BIOLOGICAL_PROCESS	0.61577	0.289252	1	0	618	1521	0
	GO:0004056	argininosuccinate lyase activity	MOLECULAR_FUNCTION	0.61577	0.289252	1	0	618	1521	0
	GO:0004055	argininosuccinate synthase activity	MOLECULAR_FUNCTION	0.61577	0.289252	1	0	618	1521	0
	GO:0006235	dTTP biosynthetic process	BIOLOGICAL_PROCESS	0.61577	0.289252	1	0	618	1521	0
	GO:0008897	holo-[acyl-carrier-protein] synthase activity	MOLECULAR_FUNCTION	0.61577	0.289252	1	0	618	1521	0
	GO:0008409	5'-3' exonuclease activity	MOLECULAR_FUNCTION	0.61577	0.289252	1	0	618	1521	0
	GO:0008408	3'-5' exonuclease activity	MOLECULAR_FUNCTION	0.61577	0.198074	1	11	618	1510	11
	GO:0030315	T-tubule	CELLULAR_COMPONENT	0.61577	0.289252	1	0	618	1521	0
	GO:0051234	establishment of localization	BIOLOGICAL_PROCESS	0.61577	0.195666	37	116	582	1405	3.13514
	GO:0051239	regulation of multicellular organismal process	BIOLOGICAL_PROCESS	0.61577	0.289252	1	0	618	1521	0
	GO:0030313	cell envelope	CELLULAR_COMPONENT	0.61577	0.21587	5	24	614	1497	4.8
	GO:0030272	5-formyltetrahydrofolate cyclo-ligase activity	MOLECULAR_FUNCTION	0.61577	0.289252	1	0	618	1521	0
	GO:0043101	purine-containing compound salvage	BIOLOGICAL_PROCESS	0.61577	0.289252	1	0	618	1521	0
	GO:0043102	amino acid salvage	BIOLOGICAL_PROCESS	0.61577	0.148905	3	2	616	1519	0.666667
	GO:0009200	deoxyribonucleoside triphosphate metabolic process	BIOLOGICAL_PROCESS	0.61577	0.289252	1	0	618	1521	0
	GO:0006178	guanine salvage	BIOLOGICAL_PROCESS	0.61577	0.289252	1	0	618	1521	0
	GO:0009204	deoxyribonucleoside triphosphate catabolic process	BIOLOGICAL_PROCESS	0.61577	0.289252	1	0	618	1521	0
	GO:0009203	ribonucleoside triphosphate catabolic process	BIOLOGICAL_PROCESS	0.61577	0.289252	1	0	618	1521	0
	GO:0009208	pyrimidine ribonucleoside triphosphate metabolic process	BIOLOGICAL_PROCESS	0.61577	0.202477	2	1	617	1520	0.5
	GO:0043115	precorrin-2 dehydrogenase activity	MOLECULAR_FUNCTION	0.61577	0.289252	1	0	618	1521	0
	GO:0034618	arginine binding	MOLECULAR_FUNCTION	0.61577	0.289252	1	0	618	1521	0
	GO:0030253	protein secretion by the type I secretion system	BIOLOGICAL_PROCESS	0.61577	0.289252	1	0	618	1521	0
	GO:0001716	L-amino-acid oxidase activity	MOLECULAR_FUNCTION	0.61577	0.289252	1	0	618	1521	0
	GO:0030256	type I protein secretion system complex	CELLULAR_COMPONENT	0.61577	0.289252	1	0	618	1521	0
	GO:0030259	lipid glycosylation	BIOLOGICAL_PROCESS	0.61577	0.289252	1	0	618	1521	0
	GO:0006145	purine nucleobase catabolic process	BIOLOGICAL_PROCESS	0.61577	0.289252	1	0	618	1521	0
	GO:0009653	anatomical structure morphogenesis	BIOLOGICAL_PROCESS	0.61577	0.131702	5	4	614	1517	0.8
	GO:0070739	protein-glutamic acid ligase activity	MOLECULAR_FUNCTION	0.61577	0.289252	1	0	618	1521	0
	GO:0022616	DNA strand elongation	BIOLOGICAL_PROCESS	0.61577	0.289252	1	0	618	1521	0
	GO:0031564	transcription antitermination	BIOLOGICAL_PROCESS	0.61577	0.289252	1	0	618	1521	0
	GO:0055117	regulation of cardiac muscle contraction	BIOLOGICAL_PROCESS	0.61577	0.289252	1	0	618	1521	0
	GO:0031163	metallo-sulfur cluster assembly	BIOLOGICAL_PROCESS	0.61577	0.190541	0	6	619	1515	#DIV/0!
	GO:0009236	cobalamin biosynthetic process	BIOLOGICAL_PROCESS	0.61577	0.289252	1	0	618	1521	0
	GO:0009235	cobalamin metabolic process	BIOLOGICAL_PROCESS	0.61577	0.289252	1	0	618	1521	0
	GO:0043546	molybdopterin cofactor binding	MOLECULAR_FUNCTION	0.61577	0.289252	1	0	618	1521	0
	GO:0003921	GMP synthase activity	MOLECULAR_FUNCTION	0.61577	0.289252	1	0	618	1521	0
	GO:0003922	GMP synthase (glutamine-hydrolyzing) activity	MOLECULAR_FUNCTION	0.61577	0.289252	1	0	618	1521	0
	GO:0034661	ncRNA catabolic process	BIOLOGICAL_PROCESS	0.61577	0.289252	1	0	618	1521	0
	GO:0009242	colanic acid biosynthetic process	BIOLOGICAL_PROCESS	0.61577	0.289252	1	0	618	1521	0
	GO:1990220	GroEL-GroES complex	CELLULAR_COMPONENT	0.61577	0.289252	1	0	618	1521	0
	GO:0051179	localization	BIOLOGICAL_PROCESS	0.61577	0.2681	38	116	581	1405	3.05263
	GO:0140828	metal cation:monoatomic cation antiporter activity	MOLECULAR_FUNCTION	0.61577	0.289252	1	0	618	1521	0
	GO:0034655	nucleobase-containing compound catabolic process	BIOLOGICAL_PROCESS	0.61577	0.217062	6	7	613	1514	1.16667
	GO:0003938	IMP dehydrogenase activity	MOLECULAR_FUNCTION	0.61577	0.289252	1	0	618	1521	0
	GO:0008360	regulation of cell shape	BIOLOGICAL_PROCESS	0.61577	0.148905	3	2	616	1519	0.666667
	GO:0044419	biological process involved in interspecies interaction between organisms	BIOLOGICAL_PROCESS	0.61577	0.202477	2	1	617	1520	0.5
	GO:0009210	pyrimidine ribonucleoside triphosphate catabolic process	BIOLOGICAL_PROCESS	0.61577	0.289252	1	0	618	1521	0
	GO:0006189	'de novo' IMP biosynthetic process	BIOLOGICAL_PROCESS	0.61577	0.239433	4	4	615	1517	1
	GO:0009215	purine deoxyribonucleoside triphosphate metabolic process	BIOLOGICAL_PROCESS	0.61577	0.289252	1	0	618	1521	0
	GO:0043565	sequence-specific DNA binding	MOLECULAR_FUNCTION	0.61577	0.238068	9	13	610	1508	1.44444
	GO:0051192	prosthetic group binding	MOLECULAR_FUNCTION	0.61577	0.289252	1	0	618	1521	0
	GO:0009217	purine deoxyribonucleoside triphosphate catabolic process	BIOLOGICAL_PROCESS	0.61577	0.289252	1	0	618	1521	0
	GO:0003905	alkylbase DNA N-glycosylase activity	MOLECULAR_FUNCTION	0.61577	0.289252	1	0	618	1521	0
	GO:0003908	methylated-DNA-[protein]-cysteine S-methyltransferase activity	MOLECULAR_FUNCTION	0.61577	0.289252	1	0	618	1521	0
	GO:0003909	DNA ligase activity	MOLECULAR_FUNCTION	0.61577	0.289252	1	0	618	1521	0
	GO:0008375	acetylglucosaminyltransferase activity	MOLECULAR_FUNCTION	0.61577	0.289252	1	0	618	1521	0
	GO:0006195	purine nucleotide catabolic process	BIOLOGICAL_PROCESS	0.61577	0.289252	1	0	618	1521	0
	GO:0009225	nucleotide-sugar metabolic process	BIOLOGICAL_PROCESS	0.61577	0.164543	5	5	614	1516	1
	GO:0003911	DNA ligase (NAD+) activity	MOLECULAR_FUNCTION	0.61577	0.289252	1	0	618	1521	0
	GO:0003917	DNA topoisomerase type I (single strand cut, ATP-independent) activity	MOLECULAR_FUNCTION	0.61577	0.289252	1	0	618	1521	0
	GO:0018169	ribosomal S6-glutamic acid ligase activity	MOLECULAR_FUNCTION	0.61577	0.289252	1	0	618	1521	0
	GO:0048878	chemical homeostasis	BIOLOGICAL_PROCESS	0.61577	0.190541	0	6	619	1515	#DIV/0!
	GO:0080134	regulation of response to stress	BIOLOGICAL_PROCESS	0.61577	0.289252	1	0	618	1521	0
	GO:0080135	regulation of cellular response to stress	BIOLOGICAL_PROCESS	0.61577	0.289252	1	0	618	1521	0
	GO:0047545	2-hydroxyglutarate dehydrogenase activity	MOLECULAR_FUNCTION	0.61577	0.289252	1	0	618	1521	0
	GO:0003962	cystathionine gamma-synthase activity	MOLECULAR_FUNCTION	0.61577	0.289252	1	0	618	1521	0
	GO:0004813	alanine-tRNA ligase activity	MOLECULAR_FUNCTION	0.61577	0.289252	1	0	618	1521	0
	GO:0004816	asparagine-tRNA ligase activity	MOLECULAR_FUNCTION	0.61577	0.289252	1	0	618	1521	0
	GO:0004815	aspartate-tRNA ligase activity	MOLECULAR_FUNCTION	0.61577	0.289252	1	0	618	1521	0
	GO:0004818	glutamate-tRNA ligase activity	MOLECULAR_FUNCTION	0.61577	0.289252	1	0	618	1521	0
	GO:0004817	cysteine-tRNA ligase activity	MOLECULAR_FUNCTION	0.61577	0.289252	1	0	618	1521	0
	GO:0004819	glutamine-tRNA ligase activity	MOLECULAR_FUNCTION	0.61577	0.289252	1	0	618	1521	0
	GO:0015941	pantothenate catabolic process	BIOLOGICAL_PROCESS	0.61577	0.289252	1	0	618	1521	0
	GO:0034227	tRNA thio-modification	BIOLOGICAL_PROCESS	0.61577	0.289252	1	0	618	1521	0
	GO:0035552	oxidative single-stranded DNA demethylation	BIOLOGICAL_PROCESS	0.61577	0.289252	1	0	618	1521	0
	GO:0004830	tryptophan-tRNA ligase activity	MOLECULAR_FUNCTION	0.61577	0.289252	1	0	618	1521	0
	GO:0004821	histidine-tRNA ligase activity	MOLECULAR_FUNCTION	0.61577	0.289252	1	0	618	1521	0
	GO:0003973	(S)-2-hydroxy-acid oxidase activity	MOLECULAR_FUNCTION	0.61577	0.289252	1	0	618	1521	0
	GO:0004823	leucine-tRNA ligase activity	MOLECULAR_FUNCTION	0.61577	0.289252	1	0	618	1521	0
	GO:0004822	isoleucine-tRNA ligase activity	MOLECULAR_FUNCTION	0.61577	0.289252	1	0	618	1521	0
	GO:0003977	UDP-N-acetylglucosamine diphosphorylase activity	MOLECULAR_FUNCTION	0.61577	0.289252	1	0	618	1521	0
	GO:0004825	methionine-tRNA ligase activity	MOLECULAR_FUNCTION	0.61577	0.289252	1	0	618	1521	0
	GO:0004827	proline-tRNA ligase activity	MOLECULAR_FUNCTION	0.61577	0.289252	1	0	618	1521	0
	GO:0004829	threonine-tRNA ligase activity	MOLECULAR_FUNCTION	0.61577	0.289252	1	0	618	1521	0
	GO:0004828	serine-tRNA ligase activity	MOLECULAR_FUNCTION	0.61577	0.289252	1	0	618	1521	0
	GO:0033365	protein localization to organelle	BIOLOGICAL_PROCESS	0.61577	0.202477	2	1	617	1520	0.5
	GO:0009253	peptidoglycan catabolic process	BIOLOGICAL_PROCESS	0.61577	0.190541	0	6	619	1515	#DIV/0!
	GO:0080111	DNA demethylation	BIOLOGICAL_PROCESS	0.61577	0.289252	1	0	618	1521	0
	GO:0044057	regulation of system process	BIOLOGICAL_PROCESS	0.61577	0.289252	1	0	618	1521	0
	GO:0003941	L-serine ammonia-lyase activity	MOLECULAR_FUNCTION	0.61577	0.289252	1	0	618	1521	0
	GO:0003942	N-acetyl-gamma-glutamyl-phosphate reductase activity	MOLECULAR_FUNCTION	0.61577	0.289252	1	0	618	1521	0
	GO:0140414	phosphopantetheine-dependent carrier activity	MOLECULAR_FUNCTION	0.61577	0.289252	1	0	618	1521	0
	GO:0072525	pyridine-containing compound biosynthetic process	BIOLOGICAL_PROCESS	0.61577	0.164543	5	5	614	1516	1
	GO:0015926	glucosidase activity	MOLECULAR_FUNCTION	0.61577	0.289252	1	0	618	1521	0
	GO:0072524	pyridine-containing compound metabolic process	BIOLOGICAL_PROCESS	0.61577	0.265366	7	9	612	1512	1.28571
	GO:0015925	galactosidase activity	MOLECULAR_FUNCTION	0.61577	0.289252	1	0	618	1521	0
	GO:0015923	mannosidase activity	MOLECULAR_FUNCTION	0.61577	0.289252	1	0	618	1521	0
	GO:0035539	8-oxo-7,8-dihydrodeoxyguanosine triphosphate pyrophosphatase activity	MOLECULAR_FUNCTION	0.61577	0.289252	1	0	618	1521	0
	GO:0015940	pantothenate biosynthetic process	BIOLOGICAL_PROCESS	0.61577	0.202477	2	1	617	1520	0.5
	GO:0080120	CAAX-box protein maturation	BIOLOGICAL_PROCESS	0.61577	0.289252	1	0	618	1521	0
	GO:0020037	heme binding	MOLECULAR_FUNCTION	0.61577	0.256194	2	13	617	1508	6.5
	GO:0003952	NAD+ synthase (glutamine-hydrolyzing) activity	MOLECULAR_FUNCTION	0.61577	0.289252	1	0	618	1521	0
	GO:0003953	NAD+ nucleosidase activity	MOLECULAR_FUNCTION	0.61577	0.289252	1	0	618	1521	0
	GO:0031167	rRNA methylation	BIOLOGICAL_PROCESS	0.61577	0.203428	0	7	619	1514	#DIV/0!
	GO:0015935	small ribosomal subunit	CELLULAR_COMPONENT	0.61577	0.154958	3	18	616	1503	6
	GO:0015930	glutamate synthase activity	MOLECULAR_FUNCTION	0.61577	0.289252	1	0	618	1521	0
	GO:0055130	D-alanine catabolic process	BIOLOGICAL_PROCESS	0.61577	0.289252	1	0	618	1521	0
	GO:0015990	electron transport coupled proton transport	BIOLOGICAL_PROCESS	0.61577	0.148905	3	2	616	1519	0.666667
	GO:0016849	phosphorus-oxygen lyase activity	MOLECULAR_FUNCTION	0.61577	0.289252	1	0	618	1521	0
	GO:0046653	tetrahydrofolate metabolic process	BIOLOGICAL_PROCESS	0.61577	0.239433	4	4	615	1517	1
	GO:0061810	NAD glycohydrolase activity	MOLECULAR_FUNCTION	0.61577	0.289252	1	0	618	1521	0
	GO:0015988	energy coupled proton transmembrane transport, against electrochemical gradient	BIOLOGICAL_PROCESS	0.61577	0.148905	3	2	616	1519	0.666667
	GO:0055129	L-proline biosynthetic process	BIOLOGICAL_PROCESS	0.61577	0.289252	1	0	618	1521	0
	GO:0016836	hydro-lyase activity	MOLECULAR_FUNCTION	0.61577	0.139293	12	16	607	1505	1.33333
	GO:0036440	citrate synthase activity	MOLECULAR_FUNCTION	0.61577	0.289252	1	0	618	1521	0
	GO:0016841	ammonia-lyase activity	MOLECULAR_FUNCTION	0.61577	0.289252	1	0	618	1521	0
	GO:0048856	anatomical structure development	BIOLOGICAL_PROCESS	0.61577	0.131702	5	4	614	1517	0.8
	GO:0003991	acetylglutamate kinase activity	MOLECULAR_FUNCTION	0.61577	0.289252	1	0	618	1521	0
	GO:0004832	valine-tRNA ligase activity	MOLECULAR_FUNCTION	0.61577	0.289252	1	0	618	1521	0
	GO:0003984	acetolactate synthase activity	MOLECULAR_FUNCTION	0.61577	0.289252	1	0	618	1521	0
	GO:0004831	tyrosine-tRNA ligase activity	MOLECULAR_FUNCTION	0.61577	0.289252	1	0	618	1521	0
	GO:0003987	acetate-CoA ligase activity	MOLECULAR_FUNCTION	0.61577	0.289252	1	0	618	1521	0
	GO:0043173	nucleotide salvage	BIOLOGICAL_PROCESS	0.61577	0.289252	1	0	618	1521	0
	GO:0004838	L-tyrosine:2-oxoglutarate aminotransferase activity	MOLECULAR_FUNCTION	0.61577	0.289252	1	0	618	1521	0
	GO:0016811	hydrolase activity, acting on carbon-nitrogen (but not peptide) bonds, in linear amides	MOLECULAR_FUNCTION	0.61577	0.217062	6	7	613	1514	1.16667
	GO:0016812	hydrolase activity, acting on carbon-nitrogen (but not peptide) bonds, in cyclic amides	MOLECULAR_FUNCTION	0.61577	0.289252	1	0	618	1521	0
	GO:0004851	uroporphyrin-III C-methyltransferase activity	MOLECULAR_FUNCTION	0.61577	0.289252	1	0	618	1521	0
	GO:0004844	uracil DNA N-glycosylase activity	MOLECULAR_FUNCTION	0.61577	0.289252	1	0	618	1521	0
	GO:0060245	detection of cell density	BIOLOGICAL_PROCESS	0.61577	0.289252	1	0	618	1521	0
	GO:0015666	restriction endodeoxyribonuclease activity	MOLECULAR_FUNCTION	0.61577	0.289252	1	0	618	1521	0
	GO:0008902	hydroxymethylpyrimidine kinase activity	MOLECULAR_FUNCTION	0.61577	0.289252	1	0	618	1521	0
	GO:0008907	integrase activity	MOLECULAR_FUNCTION	0.61577	0.289252	1	0	618	1521	0
	GO:0004521	RNA endonuclease activity	MOLECULAR_FUNCTION	0.61577	0.203428	0	7	619	1514	#DIV/0!
	GO:0051302	regulation of cell division	BIOLOGICAL_PROCESS	0.61577	0.202477	2	1	617	1520	0.5
	GO:0051782	negative regulation of cell division	BIOLOGICAL_PROCESS	0.61577	0.289252	1	0	618	1521	0
	GO:0004516	nicotinate phosphoribosyltransferase activity	MOLECULAR_FUNCTION	0.61577	0.289252	1	0	618	1521	0
	GO:0004519	endonuclease activity	MOLECULAR_FUNCTION	0.61577	0.256194	2	13	617	1508	6.5
	GO:0097506	deaminated base DNA N-glycosylase activity	MOLECULAR_FUNCTION	0.61577	0.289252	1	0	618	1521	0
	GO:0016992	lipoate synthase activity	MOLECULAR_FUNCTION	0.61577	0.289252	1	0	618	1521	0
	GO:0097510	base-excision repair, AP site formation via deaminated base removal	BIOLOGICAL_PROCESS	0.61577	0.289252	1	0	618	1521	0
	GO:0045047	protein targeting to ER	BIOLOGICAL_PROCESS	0.61577	0.202477	2	1	617	1520	0.5
	GO:0004585	ornithine carbamoyltransferase activity	MOLECULAR_FUNCTION	0.61577	0.289252	1	0	618	1521	0
	GO:0004588	orotate phosphoribosyltransferase activity	MOLECULAR_FUNCTION	0.61577	0.289252	1	0	618	1521	0
	GO:0008934	inositol monophosphate 1-phosphatase activity	MOLECULAR_FUNCTION	0.61577	0.289252	1	0	618	1521	0
	GO:0070009	serine-type aminopeptidase activity	MOLECULAR_FUNCTION	0.61577	0.289252	1	0	618	1521	0
	GO:0051723	protein methylesterase activity	MOLECULAR_FUNCTION	0.61577	0.289252	1	0	618	1521	0
	GO:0015245	fatty acid transmembrane transporter activity	MOLECULAR_FUNCTION	0.61577	0.289252	1	0	618	1521	0
	GO:0004591	oxoglutarate dehydrogenase (succinyl-transferring) activity	MOLECULAR_FUNCTION	0.61577	0.289252	1	0	618	1521	0
	GO:0004590	orotidine-5'-phosphate decarboxylase activity	MOLECULAR_FUNCTION	0.61577	0.289252	1	0	618	1521	0
	GO:0004592	pantoate-beta-alanine ligase activity	MOLECULAR_FUNCTION	0.61577	0.289252	1	0	618	1521	0
	GO:0004108	citrate (Si)-synthase activity	MOLECULAR_FUNCTION	0.61577	0.289252	1	0	618	1521	0
	GO:0004107	chorismate synthase activity	MOLECULAR_FUNCTION	0.61577	0.289252	1	0	618	1521	0
	GO:0106380	purine ribonucleotide salvage	BIOLOGICAL_PROCESS	0.61577	0.289252	1	0	618	1521	0
	GO:0046391	5-phosphoribose 1-diphosphate metabolic process	BIOLOGICAL_PROCESS	0.61577	0.289252	1	0	618	1521	0
	GO:0072659	protein localization to plasma membrane	BIOLOGICAL_PROCESS	0.61577	0.289252	1	0	618	1521	0
	GO:0004565	beta-galactosidase activity	MOLECULAR_FUNCTION	0.61577	0.289252	1	0	618	1521	0
	GO:0048583	regulation of response to stimulus	BIOLOGICAL_PROCESS	0.61577	0.202477	2	1	617	1520	0.5
	GO:0006734	NADH metabolic process	BIOLOGICAL_PROCESS	0.61577	0.289252	1	0	618	1521	0
	GO:0006751	glutathione catabolic process	BIOLOGICAL_PROCESS	0.61577	0.289252	1	0	618	1521	0
	GO:0004567	beta-mannosidase activity	MOLECULAR_FUNCTION	0.61577	0.289252	1	0	618	1521	0
	GO:0008924	malate dehydrogenase (quinone) activity	MOLECULAR_FUNCTION	0.61577	0.289252	1	0	618	1521	0
	GO:0050427	3'-phosphoadenosine 5'-phosphosulfate metabolic process	BIOLOGICAL_PROCESS	0.61577	0.289252	1	0	618	1521	0
	GO:0036137	kynurenine aminotransferase activity	MOLECULAR_FUNCTION	0.61577	0.289252	1	0	618	1521	0
	GO:0008984	protein-glutamate methylesterase activity	MOLECULAR_FUNCTION	0.61577	0.289252	1	0	618	1521	0
	GO:0004141	dethiobiotin synthase activity	MOLECULAR_FUNCTION	0.61577	0.289252	1	0	618	1521	0
	GO:0006325	chromatin organization	BIOLOGICAL_PROCESS	0.61577	0.289252	1	0	618	1521	0
	GO:0008987	quinolinate synthetase A activity	MOLECULAR_FUNCTION	0.61577	0.289252	1	0	618	1521	0
	GO:0008986	pyruvate, water dikinase activity	MOLECULAR_FUNCTION	0.61577	0.289252	1	0	618	1521	0
	GO:0019627	urea metabolic process	BIOLOGICAL_PROCESS	0.61577	0.289252	1	0	618	1521	0
	GO:0019626	short-chain fatty acid catabolic process	BIOLOGICAL_PROCESS	0.61577	0.202477	2	1	617	1520	0.5
	GO:0019629	propionate catabolic process, 2-methylcitrate cycle	BIOLOGICAL_PROCESS	0.61577	0.202477	2	1	617	1520	0.5
	GO:0015288	porin activity	MOLECULAR_FUNCTION	0.61577	0.202477	2	1	617	1520	0.5
	GO:0004152	dihydroorotate dehydrogenase activity	MOLECULAR_FUNCTION	0.61577	0.289252	1	0	618	1521	0
	GO:0004156	dihydropteroate synthase activity	MOLECULAR_FUNCTION	0.61577	0.289252	1	0	618	1521	0
	GO:0004149	dihydrolipoyllysine-residue succinyltransferase activity	MOLECULAR_FUNCTION	0.61577	0.289252	1	0	618	1521	0
	GO:0019630	quinate metabolic process	BIOLOGICAL_PROCESS	0.61577	0.289252	1	0	618	1521	0
	GO:0019632	shikimate metabolic process	BIOLOGICAL_PROCESS	0.61577	0.289252	1	0	618	1521	0
	GO:0019631	quinate catabolic process	BIOLOGICAL_PROCESS	0.61577	0.289252	1	0	618	1521	0
	GO:0030894	replisome	CELLULAR_COMPONENT	0.61577	0.289252	1	0	618	1521	0
	GO:0070905	serine binding	MOLECULAR_FUNCTION	0.61577	0.289252	1	0	618	1521	0
	GO:0015254	glycerol channel activity	MOLECULAR_FUNCTION	0.61577	0.289252	1	0	618	1521	0
	GO:0008966	phosphoglucosamine mutase activity	MOLECULAR_FUNCTION	0.61577	0.289252	1	0	618	1521	0
	GO:0004123	cystathionine gamma-lyase activity	MOLECULAR_FUNCTION	0.61577	0.289252	1	0	618	1521	0
	GO:0008965	phosphoenolpyruvate-protein phosphotransferase activity	MOLECULAR_FUNCTION	0.61577	0.289252	1	0	618	1521	0
	GO:0008963	phospho-N-acetylmuramoyl-pentapeptide-transferase activity	MOLECULAR_FUNCTION	0.61577	0.289252	1	0	618	1521	0
	GO:0016594	glycine binding	MOLECULAR_FUNCTION	0.61577	0.289252	1	0	618	1521	0
	GO:0042440	pigment metabolic process	BIOLOGICAL_PROCESS	0.61577	0.193571	1	10	618	1511	10
	GO:0008972	phosphomethylpyrimidine kinase activity	MOLECULAR_FUNCTION	0.61577	0.289252	1	0	618	1521	0
	GO:0044620	ACP phosphopantetheine attachment site binding	MOLECULAR_FUNCTION	0.61577	0.289252	1	0	618	1521	0
	GO:0006798	polyphosphate catabolic process	BIOLOGICAL_PROCESS	0.61577	0.289252	1	0	618	1521	0
	GO:0004127	cytidylate kinase activity	MOLECULAR_FUNCTION	0.61577	0.289252	1	0	618	1521	0
	GO:0008967	phosphoglycolate phosphatase activity	MOLECULAR_FUNCTION	0.61577	0.289252	1	0	618	1521	0
	GO:0004185	serine-type carboxypeptidase activity	MOLECULAR_FUNCTION	0.61577	0.148905	3	2	616	1519	0.666667
	GO:0006366	transcription by RNA polymerase II	BIOLOGICAL_PROCESS	0.61577	0.289252	1	0	618	1521	0
	GO:0006368	transcription elongation by RNA polymerase II	BIOLOGICAL_PROCESS	0.61577	0.289252	1	0	618	1521	0
	GO:0110001	toxin-antitoxin complex	CELLULAR_COMPONENT	0.61577	0.289252	1	0	618	1521	0
	GO:0005047	signal recognition particle binding	MOLECULAR_FUNCTION	0.61577	0.289252	1	0	618	1521	0
	GO:0052665	tRNA (uracil-2'-O-)-methyltransferase activity	MOLECULAR_FUNCTION	0.61577	0.289252	1	0	618	1521	0
	GO:0052666	tRNA (cytosine-2'-O-)-methyltransferase activity	MOLECULAR_FUNCTION	0.61577	0.289252	1	0	618	1521	0
	GO:0019676	ammonia assimilation cycle	BIOLOGICAL_PROCESS	0.61577	0.289252	1	0	618	1521	0
	GO:0017013	protein flavinylation	BIOLOGICAL_PROCESS	0.61577	0.289252	1	0	618	1521	0
	GO:0022829	wide pore channel activity	MOLECULAR_FUNCTION	0.61577	0.202477	2	1	617	1520	0.5
	GO:0045903	positive regulation of translational fidelity	BIOLOGICAL_PROCESS	0.61577	0.289252	1	0	618	1521	0
	GO:0006338	chromatin remodeling	BIOLOGICAL_PROCESS	0.61577	0.289252	1	0	618	1521	0
	GO:0004170	dUTP diphosphatase activity	MOLECULAR_FUNCTION	0.61577	0.289252	1	0	618	1521	0
	GO:0004174	electron-transferring-flavoprotein dehydrogenase activity	MOLECULAR_FUNCTION	0.61577	0.289252	1	0	618	1521	0
	GO:0004176	ATP-dependent peptidase activity	MOLECULAR_FUNCTION	0.61577	0.202477	2	1	617	1520	0.5
	GO:0042401	biogenic amine biosynthetic process	BIOLOGICAL_PROCESS	0.61577	0.15283	7	8	612	1513	1.14286
	GO:0043733	DNA-3-methylbase glycosylase activity	MOLECULAR_FUNCTION	0.61577	0.289252	1	0	618	1521	0
	GO:0006285	base-excision repair, AP site formation	BIOLOGICAL_PROCESS	0.61577	0.202477	2	1	617	1520	0.5
	GO:0006282	regulation of DNA repair	BIOLOGICAL_PROCESS	0.61577	0.289252	1	0	618	1521	0
	GO:0009314	response to radiation	BIOLOGICAL_PROCESS	0.61577	0.289252	1	0	618	1521	0
	GO:0006288	base-excision repair, DNA ligation	BIOLOGICAL_PROCESS	0.61577	0.289252	1	0	618	1521	0
	GO:0009309	amine biosynthetic process	BIOLOGICAL_PROCESS	0.61577	0.15283	7	8	612	1513	1.14286
	GO:0018271	biotin-protein ligase activity	MOLECULAR_FUNCTION	0.61577	0.289252	1	0	618	1521	0
	GO:0009308	amine metabolic process	BIOLOGICAL_PROCESS	0.61577	0.15283	7	8	612	1513	1.14286
	GO:0042383	sarcolemma	CELLULAR_COMPONENT	0.61577	0.289252	1	0	618	1521	0
	GO:0009328	phenylalanine-tRNA ligase complex	CELLULAR_COMPONENT	0.61577	0.289252	1	0	618	1521	0
	GO:0008479	tRNA-guanosine(34) queuine transglycosylase activity	MOLECULAR_FUNCTION	0.61577	0.289252	1	0	618	1521	0
	GO:0004081	bis(5'-nucleosyl)-tetraphosphatase (asymmetrical) activity	MOLECULAR_FUNCTION	0.61577	0.289252	1	0	618	1521	0
	GO:0008441	3'(2'),5'-bisphosphate nucleotidase activity	MOLECULAR_FUNCTION	0.61577	0.289252	1	0	618	1521	0
	GO:0006260	DNA replication	BIOLOGICAL_PROCESS	0.61577	0.168005	13	19	606	1502	1.46154
	GO:0004084	branched-chain-amino-acid transaminase activity	MOLECULAR_FUNCTION	0.61577	0.289252	1	0	618	1521	0
	GO:0110051	metabolite repair	BIOLOGICAL_PROCESS	0.61577	0.289252	1	0	618	1521	0
	GO:0006266	DNA ligation	BIOLOGICAL_PROCESS	0.61577	0.289252	1	0	618	1521	0
	GO:0008444	CDP-diacylglycerol-glycerol-3-phosphate 3-phosphatidyltransferase activity	MOLECULAR_FUNCTION	0.61577	0.289252	1	0	618	1521	0
	GO:0008443	phosphofructokinase activity	MOLECULAR_FUNCTION	0.61577	0.289252	1	0	618	1521	0
	GO:0004088	carbamoyl-phosphate synthase (glutamine-hydrolyzing) activity	MOLECULAR_FUNCTION	0.61577	0.289252	1	0	618	1521	0
	GO:0008448	N-acetylglucosamine-6-phosphate deacetylase activity	MOLECULAR_FUNCTION	0.61577	0.289252	1	0	618	1521	0
	GO:0032549	ribonucleoside binding	MOLECULAR_FUNCTION	0.61577	0.289252	1	0	618	1521	0
	GO:0016075	rRNA catabolic process	BIOLOGICAL_PROCESS	0.61577	0.289252	1	0	618	1521	0
	GO:0006271	DNA strand elongation involved in DNA replication	BIOLOGICAL_PROCESS	0.61577	0.289252	1	0	618	1521	0
	GO:0033862	UMP kinase activity	MOLECULAR_FUNCTION	0.61577	0.289252	1	0	618	1521	0
	GO:0032131	alkylated DNA binding	MOLECULAR_FUNCTION	0.61577	0.289252	1	0	618	1521	0
	GO:0042330	taxis	BIOLOGICAL_PROCESS	0.61577	0.148905	3	2	616	1519	0.666667
	GO:0009361	succinate-CoA ligase complex (ADP-forming)	CELLULAR_COMPONENT	0.61577	0.289252	1	0	618	1521	0
	GO:0046700	heterocycle catabolic process	BIOLOGICAL_PROCESS	0.61577	0.265366	7	9	612	1512	1.28571
	GO:0001882	nucleoside binding	MOLECULAR_FUNCTION	0.61577	0.289252	1	0	618	1521	0
	GO:0043207	response to external biotic stimulus	BIOLOGICAL_PROCESS	0.61577	0.202477	2	1	617	1520	0.5
	GO:0043683	type IV pilus assembly	BIOLOGICAL_PROCESS	0.61577	0.203428	0	7	619	1514	#DIV/0!
	GO:0043687	post-translational protein modification	BIOLOGICAL_PROCESS	0.61577	0.289252	1	0	618	1521	0
	GO:0008016	regulation of heart contraction	BIOLOGICAL_PROCESS	0.61577	0.289252	1	0	618	1521	0
	GO:0008015	blood circulation	BIOLOGICAL_PROCESS	0.61577	0.289252	1	0	618	1521	0
	GO:0042365	water-soluble vitamin catabolic process	BIOLOGICAL_PROCESS	0.61577	0.289252	1	0	618	1521	0
	GO:0009349	riboflavin synthase complex	CELLULAR_COMPONENT	0.61577	0.289252	1	0	618	1521	0
	GO:0019134	glucosamine-1-phosphate N-acetyltransferase activity	MOLECULAR_FUNCTION	0.61577	0.289252	1	0	618	1521	0
	GO:0048522	positive regulation of cellular process	BIOLOGICAL_PROCESS	0.61577	0.202477	2	1	617	1520	0.5
	GO:0046348	amino sugar catabolic process	BIOLOGICAL_PROCESS	0.61577	0.289252	1	0	618	1521	0
	GO:0000105	histidine biosynthetic process	BIOLOGICAL_PROCESS	0.61577	0.239433	4	4	615	1517	1
	GO:0009372	quorum sensing	BIOLOGICAL_PROCESS	0.61577	0.289252	1	0	618	1521	0
	GO:0051707	response to other organism	BIOLOGICAL_PROCESS	0.61577	0.202477	2	1	617	1520	0.5
	GO:0009379	Holliday junction helicase complex	CELLULAR_COMPONENT	0.61577	0.289252	1	0	618	1521	0
	GO:0008047	enzyme activator activity	MOLECULAR_FUNCTION	0.61577	0.289252	1	0	618	1521	0
	GO:0019184	nonribosomal peptide biosynthetic process	BIOLOGICAL_PROCESS	0.61577	0.202477	2	1	617	1520	0.5
	GO:0061504	cyclic threonylcarbamoyladenosine biosynthetic process	BIOLOGICAL_PROCESS	0.61577	0.289252	1	0	618	1521	0
	GO:0061503	tRNA threonylcarbamoyladenosine dehydratase	MOLECULAR_FUNCTION	0.61577	0.289252	1	0	618	1521	0
	GO:0046377	colanic acid metabolic process	BIOLOGICAL_PROCESS	0.61577	0.289252	1	0	618	1521	0
	GO:0070401	NADP+ binding	MOLECULAR_FUNCTION	0.61577	0.289252	1	0	618	1521	0
	GO:0000154	rRNA modification	BIOLOGICAL_PROCESS	0.61577	0.203428	0	7	619	1514	#DIV/0!
	GO:0048500	signal recognition particle	CELLULAR_COMPONENT	0.61577	0.289252	1	0	618	1521	0
	GO:0008080	N-acetyltransferase activity	MOLECULAR_FUNCTION	0.61577	0.202477	2	1	617	1520	0.5
	GO:0015616	DNA translocase activity	MOLECULAR_FUNCTION	0.61577	0.289252	1	0	618	1521	0
	GO:0070417	cellular response to cold	BIOLOGICAL_PROCESS	0.61577	0.289252	1	0	618	1521	0
	GO:2000104	negative regulation of DNA-templated DNA replication	BIOLOGICAL_PROCESS	0.61577	0.289252	1	0	618	1521	0
	GO:0016649	oxidoreductase activity, acting on the CH-NH group of donors, quinone or similar compound as acceptor	MOLECULAR_FUNCTION	0.61577	0.289252	1	0	618	1521	0
	GO:0015793	glycerol transmembrane transport	BIOLOGICAL_PROCESS	0.61577	0.289252	1	0	618	1521	0
	GO:0015791	polyol transmembrane transport	BIOLOGICAL_PROCESS	0.61577	0.289252	1	0	618	1521	0
	GO:0046060	dATP metabolic process	BIOLOGICAL_PROCESS	0.61577	0.289252	1	0	618	1521	0
	GO:0046061	dATP catabolic process	BIOLOGICAL_PROCESS	0.61577	0.289252	1	0	618	1521	0
	GO:0016639	oxidoreductase activity, acting on the CH-NH2 group of donors, NAD or NADP as acceptor	MOLECULAR_FUNCTION	0.61577	0.289252	1	0	618	1521	0
	GO:0046076	dTTP catabolic process	BIOLOGICAL_PROCESS	0.61577	0.289252	1	0	618	1521	0
	GO:0046073	dTMP metabolic process	BIOLOGICAL_PROCESS	0.61577	0.289252	1	0	618	1521	0
	GO:0046077	dUDP metabolic process	BIOLOGICAL_PROCESS	0.61577	0.289252	1	0	618	1521	0
	GO:0046078	dUMP metabolic process	BIOLOGICAL_PROCESS	0.61577	0.289252	1	0	618	1521	0
	GO:0016642	oxidoreductase activity, acting on the CH-NH2 group of donors, disulfide as acceptor	MOLECULAR_FUNCTION	0.61577	0.289252	1	0	618	1521	0
	GO:0046072	dTDP metabolic process	BIOLOGICAL_PROCESS	0.61577	0.289252	1	0	618	1521	0
	GO:0046070	dGTP metabolic process	BIOLOGICAL_PROCESS	0.61577	0.289252	1	0	618	1521	0
	GO:0052745	inositol phosphate phosphatase activity	MOLECULAR_FUNCTION	0.61577	0.289252	1	0	618	1521	0
	GO:0009097	isoleucine biosynthetic process	BIOLOGICAL_PROCESS	0.61577	0.202477	2	1	617	1520	0.5
	GO:0016624	oxidoreductase activity, acting on the aldehyde or oxo group of donors, disulfide as acceptor	MOLECULAR_FUNCTION	0.61577	0.289252	1	0	618	1521	0
	GO:0016627	oxidoreductase activity, acting on the CH-CH group of donors	MOLECULAR_FUNCTION	0.61577	0.248112	6	8	613	1513	1.33333
	GO:0004641	phosphoribosylformylglycinamidine cyclo-ligase activity	MOLECULAR_FUNCTION	0.61577	0.289252	1	0	618	1521	0
	GO:0004642	phosphoribosylformylglycinamidine synthase activity	MOLECULAR_FUNCTION	0.61577	0.289252	1	0	618	1521	0
	GO:0004633	phosphopantothenoylcysteine decarboxylase activity	MOLECULAR_FUNCTION	0.61577	0.289252	1	0	618	1521	0
	GO:0046084	adenine biosynthetic process	BIOLOGICAL_PROCESS	0.61577	0.289252	1	0	618	1521	0
	GO:0004638	phosphoribosylaminoimidazole carboxylase activity	MOLECULAR_FUNCTION	0.61577	0.289252	1	0	618	1521	0
	GO:0004639	phosphoribosylaminoimidazolesuccinocarboxamide synthase activity	MOLECULAR_FUNCTION	0.61577	0.289252	1	0	618	1521	0
	GO:0046083	adenine metabolic process	BIOLOGICAL_PROCESS	0.61577	0.289252	1	0	618	1521	0
	GO:0046080	dUTP metabolic process	BIOLOGICAL_PROCESS	0.61577	0.202477	2	1	617	1520	0.5
	GO:0009090	homoserine biosynthetic process	BIOLOGICAL_PROCESS	0.61577	0.289252	1	0	618	1521	0
	GO:0046098	guanine metabolic process	BIOLOGICAL_PROCESS	0.61577	0.289252	1	0	618	1521	0
	GO:0004648	O-phospho-L-serine:2-oxoglutarate aminotransferase activity	MOLECULAR_FUNCTION	0.61577	0.289252	1	0	618	1521	0
	GO:0006829	zinc ion transport	BIOLOGICAL_PROCESS	0.61577	0.289252	1	0	618	1521	0
	GO:0006826	iron ion transport	BIOLOGICAL_PROCESS	0.61577	0.193571	1	10	618	1511	10
	GO:0046099	guanine biosynthetic process	BIOLOGICAL_PROCESS	0.61577	0.289252	1	0	618	1521	0
	GO:0016208	AMP binding	MOLECULAR_FUNCTION	0.61577	0.289252	1	0	618	1521	0
	GO:0016211	ammonia ligase activity	MOLECULAR_FUNCTION	0.61577	0.289252	1	0	618	1521	0
	GO:0016212	kynurenine-oxoglutarate transaminase activity	MOLECULAR_FUNCTION	0.61577	0.289252	1	0	618	1521	0
	GO:0050511	undecaprenyldiphospho-muramoylpentapeptide beta-N-acetylglucosaminyltransferase activity	MOLECULAR_FUNCTION	0.61577	0.289252	1	0	618	1521	0
	GO:0006414	translational elongation	BIOLOGICAL_PROCESS	0.61577	0.239433	4	4	615	1517	1
	GO:0006412	translation	BIOLOGICAL_PROCESS	0.61577	0.215886	35	66	584	1455	1.88571
	GO:0042908	xenobiotic transport	BIOLOGICAL_PROCESS	0.61577	0.289252	1	0	618	1521	0
	GO:0016667	oxidoreductase activity, acting on a sulfur group of donors	MOLECULAR_FUNCTION	0.61577	0.175802	2	14	617	1507	7
	GO:1901440	poly(hydroxyalkanoate) metabolic process	BIOLOGICAL_PROCESS	0.61577	0.289252	1	0	618	1521	0
	GO:1901441	poly(hydroxyalkanoate) biosynthetic process	BIOLOGICAL_PROCESS	0.61577	0.289252	1	0	618	1521	0
	GO:0046046	TTP metabolic process	BIOLOGICAL_PROCESS	0.61577	0.289252	1	0	618	1521	0
	GO:0046047	TTP catabolic process	BIOLOGICAL_PROCESS	0.61577	0.289252	1	0	618	1521	0
	GO:0046048	UDP metabolic process	BIOLOGICAL_PROCESS	0.61577	0.289252	1	0	618	1521	0
	GO:0006869	lipid transport	BIOLOGICAL_PROCESS	0.61577	0.198074	1	11	618	1510	11
	GO:0046052	UTP catabolic process	BIOLOGICAL_PROCESS	0.61577	0.289252	1	0	618	1521	0
	GO:0046050	UMP catabolic process	BIOLOGICAL_PROCESS	0.61577	0.289252	1	0	618	1521	0
	GO:0044715	8-oxo-dGDP phosphatase activity	MOLECULAR_FUNCTION	0.61577	0.289252	1	0	618	1521	0
	GO:0044716	8-oxo-GDP phosphatase activity	MOLECULAR_FUNCTION	0.61577	0.289252	1	0	618	1521	0
	GO:0006437	tyrosyl-tRNA aminoacylation	BIOLOGICAL_PROCESS	0.61577	0.289252	1	0	618	1521	0
	GO:0006438	valyl-tRNA aminoacylation	BIOLOGICAL_PROCESS	0.61577	0.289252	1	0	618	1521	0
	GO:0050152	omega-amidase activity	MOLECULAR_FUNCTION	0.61577	0.289252	1	0	618	1521	0
	GO:0046906	tetrapyrrole binding	MOLECULAR_FUNCTION	0.61577	0.256194	2	13	617	1508	6.5
	GO:1901072	glucosamine-containing compound catabolic process	BIOLOGICAL_PROCESS	0.61577	0.289252	1	0	618	1521	0
	GO:0043874	acireductone synthase activity	MOLECULAR_FUNCTION	0.61577	0.289252	1	0	618	1521	0
	GO:1901071	glucosamine-containing compound metabolic process	BIOLOGICAL_PROCESS	0.61577	0.289252	1	0	618	1521	0
	GO:0042558	pteridine-containing compound metabolic process	BIOLOGICAL_PROCESS	0.61577	0.248112	6	8	613	1513	1.33333
	GO:0042559	pteridine-containing compound biosynthetic process	BIOLOGICAL_PROCESS	0.61577	0.164543	5	5	614	1516	1
	GO:0006421	asparaginyl-tRNA aminoacylation	BIOLOGICAL_PROCESS	0.61577	0.289252	1	0	618	1521	0
	GO:0006424	glutamyl-tRNA aminoacylation	BIOLOGICAL_PROCESS	0.61577	0.289252	1	0	618	1521	0
	GO:0006425	glutaminyl-tRNA aminoacylation	BIOLOGICAL_PROCESS	0.61577	0.289252	1	0	618	1521	0
	GO:0006422	aspartyl-tRNA aminoacylation	BIOLOGICAL_PROCESS	0.61577	0.289252	1	0	618	1521	0
	GO:0006423	cysteinyl-tRNA aminoacylation	BIOLOGICAL_PROCESS	0.61577	0.289252	1	0	618	1521	0
	GO:0030527	structural constituent of chromatin	MOLECULAR_FUNCTION	0.61577	0.203428	0	7	619	1514	#DIV/0!
	GO:0098552	side of membrane	CELLULAR_COMPONENT	0.61577	0.239433	4	4	615	1517	1
	GO:0006419	alanyl-tRNA aminoacylation	BIOLOGICAL_PROCESS	0.61577	0.289252	1	0	618	1521	0
	GO:0018410	C-terminal protein amino acid modification	BIOLOGICAL_PROCESS	0.61577	0.289252	1	0	618	1521	0
	GO:0015385	sodium:proton antiporter activity	MOLECULAR_FUNCTION	0.61577	0.289252	1	0	618	1521	0
	GO:0008610	lipid biosynthetic process	BIOLOGICAL_PROCESS	0.61577	0.229095	20	35	599	1486	1.75
	GO:0006431	methionyl-tRNA aminoacylation	BIOLOGICAL_PROCESS	0.61577	0.289252	1	0	618	1521	0
	GO:0043413	macromolecule glycosylation	BIOLOGICAL_PROCESS	0.61577	0.289252	1	0	618	1521	0
	GO:0006435	threonyl-tRNA aminoacylation	BIOLOGICAL_PROCESS	0.61577	0.289252	1	0	618	1521	0
	GO:0006436	tryptophanyl-tRNA aminoacylation	BIOLOGICAL_PROCESS	0.61577	0.289252	1	0	618	1521	0
	GO:0006433	prolyl-tRNA aminoacylation	BIOLOGICAL_PROCESS	0.61577	0.289252	1	0	618	1521	0
	GO:0006434	seryl-tRNA aminoacylation	BIOLOGICAL_PROCESS	0.61577	0.289252	1	0	618	1521	0
	GO:0006428	isoleucyl-tRNA aminoacylation	BIOLOGICAL_PROCESS	0.61577	0.289252	1	0	618	1521	0
	GO:0006429	leucyl-tRNA aminoacylation	BIOLOGICAL_PROCESS	0.61577	0.289252	1	0	618	1521	0
	GO:0006427	histidyl-tRNA aminoacylation	BIOLOGICAL_PROCESS	0.61577	0.289252	1	0	618	1521	0
	GO:0016226	iron-sulfur cluster assembly	BIOLOGICAL_PROCESS	0.61577	0.190541	0	6	619	1515	#DIV/0!
	GO:0006486	protein glycosylation	BIOLOGICAL_PROCESS	0.61577	0.289252	1	0	618	1521	0
	GO:0006487	protein N-linked glycosylation	BIOLOGICAL_PROCESS	0.61577	0.289252	1	0	618	1521	0
	GO:0008666	2,3,4,5-tetrahydropyridine-2,6-dicarboxylate N-succinyltransferase activity	MOLECULAR_FUNCTION	0.61577	0.289252	1	0	618	1521	0
	GO:0008676	3-deoxy-8-phosphooctulonate synthase activity	MOLECULAR_FUNCTION	0.61577	0.289252	1	0	618	1521	0
	GO:0006015	5-phosphoribose 1-diphosphate biosynthetic process	BIOLOGICAL_PROCESS	0.61577	0.289252	1	0	618	1521	0
	GO:0098542	defense response to other organism	BIOLOGICAL_PROCESS	0.61577	0.202477	2	1	617	1520	0.5
	GO:0018454	acetoacetyl-CoA reductase activity	MOLECULAR_FUNCTION	0.61577	0.289252	1	0	618	1521	0
	GO:0043857	N-acetylornithine carbamoyltransferase activity	MOLECULAR_FUNCTION	0.61577	0.289252	1	0	618	1521	0
	GO:0009982	pseudouridine synthase activity	MOLECULAR_FUNCTION	0.61577	0.190541	0	6	619	1515	#DIV/0!
	GO:0017061	S-methyl-5-thioadenosine phosphorylase activity	MOLECULAR_FUNCTION	0.61577	0.289252	1	0	618	1521	0
	GO:0019240	citrulline biosynthetic process	BIOLOGICAL_PROCESS	0.61577	0.289252	1	0	618	1521	0
	GO:0044208	'de novo' AMP biosynthetic process	BIOLOGICAL_PROCESS	0.61577	0.289252	1	0	618	1521	0
	GO:0007267	cell-cell signaling	BIOLOGICAL_PROCESS	0.61577	0.289252	1	0	618	1521	0
	GO:0044205	'de novo' UMP biosynthetic process	BIOLOGICAL_PROCESS	0.61577	0.289252	1	0	618	1521	0
	GO:0017053	transcription repressor complex	CELLULAR_COMPONENT	0.61577	0.289252	1	0	618	1521	0
	GO:0019238	cyclohydrolase activity	MOLECULAR_FUNCTION	0.61577	0.203428	0	7	619	1514	#DIV/0!
	GO:0009893	positive regulation of metabolic process	BIOLOGICAL_PROCESS	0.61577	0.148905	3	2	616	1519	0.666667
	GO:0009409	response to cold	BIOLOGICAL_PROCESS	0.61577	0.289252	1	0	618	1521	0
	GO:0010876	lipid localization	BIOLOGICAL_PROCESS	0.61577	0.198074	1	11	618	1510	11
	GO:0070988	demethylation	BIOLOGICAL_PROCESS	0.61577	0.289252	1	0	618	1521	0
	GO:0022857	transmembrane transporter activity	MOLECULAR_FUNCTION	0.61577	0.244756	39	76	580	1445	1.94872
	GO:0046400	keto-3-deoxy-D-manno-octulosonic acid metabolic process	BIOLOGICAL_PROCESS	0.61577	0.289252	1	0	618	1521	0
	GO:0070972	protein localization to endoplasmic reticulum	BIOLOGICAL_PROCESS	0.61577	0.202477	2	1	617	1520	0.5
	GO:0031325	positive regulation of cellular metabolic process	BIOLOGICAL_PROCESS	0.61577	0.202477	2	1	617	1520	0.5
	GO:0071824	protein-DNA complex organization	BIOLOGICAL_PROCESS	0.61577	0.289252	1	0	618	1521	0
	GO:0030060	L-malate dehydrogenase activity	MOLECULAR_FUNCTION	0.61577	0.289252	1	0	618	1521	0
	GO:0046820	4-amino-4-deoxychorismate synthase activity	MOLECULAR_FUNCTION	0.61577	0.289252	1	0	618	1521	0
	GO:0008156	negative regulation of DNA replication	BIOLOGICAL_PROCESS	0.61577	0.289252	1	0	618	1521	0
	GO:0009009	site-specific recombinase activity	MOLECULAR_FUNCTION	0.61577	0.289252	1	0	618	1521	0
	GO:0009008	DNA-methyltransferase activity	MOLECULAR_FUNCTION	0.61577	0.148905	3	2	616	1519	0.666667
	GO:0019276	UDP-N-acetylgalactosamine metabolic process	BIOLOGICAL_PROCESS	0.61577	0.289252	1	0	618	1521	0
	GO:0010467	gene expression	BIOLOGICAL_PROCESS	0.61577	0.155142	72	145	547	1376	2.01389
	GO:0019277	UDP-N-acetylgalactosamine biosynthetic process	BIOLOGICAL_PROCESS	0.61577	0.289252	1	0	618	1521	0
	GO:0019264	glycine biosynthetic process from serine	BIOLOGICAL_PROCESS	0.61577	0.289252	1	0	618	1521	0
	GO:0008131	primary amine oxidase activity	MOLECULAR_FUNCTION	0.61577	0.289252	1	0	618	1521	0
	GO:0101030	tRNA-guanine transglycosylation	BIOLOGICAL_PROCESS	0.61577	0.289252	1	0	618	1521	0
	GO:0101031	protein folding chaperone complex	CELLULAR_COMPONENT	0.61577	0.289252	1	0	618	1521	0
	GO:0009035	type I site-specific deoxyribonuclease activity	MOLECULAR_FUNCTION	0.61577	0.289252	1	0	618	1521	0
	GO:0032297	negative regulation of DNA-templated DNA replication initiation	BIOLOGICAL_PROCESS	0.61577	0.289252	1	0	618	1521	0
	GO:0046459	short-chain fatty acid metabolic process	BIOLOGICAL_PROCESS	0.61577	0.202477	2	1	617	1520	0.5
	GO:0009014	succinyl-diaminopimelate desuccinylase activity	MOLECULAR_FUNCTION	0.61577	0.289252	1	0	618	1521	0
	GO:0003700	DNA-binding transcription factor activity	MOLECULAR_FUNCTION	0.61577	0.234197	12	19	607	1502	1.58333
	GO:0001522	pseudouridine synthesis	BIOLOGICAL_PROCESS	0.61577	0.190541	0	6	619	1515	#DIV/0!
	GO:0047334	diphosphate-fructose-6-phosphate 1-phosphotransferase activity	MOLECULAR_FUNCTION	0.61577	0.289252	1	0	618	1521	0
	GO:0008173	RNA methyltransferase activity	MOLECULAR_FUNCTION	0.61577	0.256194	2	13	617	1508	6.5
	GO:0008170	N-methyltransferase activity	MOLECULAR_FUNCTION	0.61577	0.177257	2	15	617	1506	7.5
	GO:0032263	GMP salvage	BIOLOGICAL_PROCESS	0.61577	0.289252	1	0	618	1521	0
	GO:0032264	IMP salvage	BIOLOGICAL_PROCESS	0.61577	0.289252	1	0	618	1521	0
	GO:0032261	purine nucleotide salvage	BIOLOGICAL_PROCESS	0.61577	0.289252	1	0	618	1521	0
	GO:0034440	lipid oxidation	BIOLOGICAL_PROCESS	0.61577	0.289252	1	0	618	1521	0
	GO:0009022	tRNA nucleotidyltransferase activity	MOLECULAR_FUNCTION	0.61577	0.289252	1	0	618	1521	0
	GO:0033592	RNA strand annealing activity	MOLECULAR_FUNCTION	0.61577	0.289252	1	0	618	1521	0
	GO:0046488	phosphatidylinositol metabolic process	BIOLOGICAL_PROCESS	0.61577	0.202477	2	1	617	1520	0.5
	GO:0019294	keto-3-deoxy-D-manno-octulosonic acid biosynthetic process	BIOLOGICAL_PROCESS	0.61577	0.289252	1	0	618	1521	0
	GO:0046496	nicotinamide nucleotide metabolic process	BIOLOGICAL_PROCESS	0.61577	0.217062	6	7	613	1514	1.16667
	GO:0033585	L-phenylalanine biosynthetic process from chorismate via phenylpyruvate	BIOLOGICAL_PROCESS	0.61577	0.289252	1	0	618	1521	0
	GO:0005951	carbamoyl-phosphate synthase complex	CELLULAR_COMPONENT	0.61577	0.289252	1	0	618	1521	0
	GO:0046421	methylisocitrate lyase activity	MOLECULAR_FUNCTION	0.61577	0.289252	1	0	618	1521	0
	GO:0004615	phosphomannomutase activity	MOLECULAR_FUNCTION	0.61577	0.289252	1	0	618	1521	0
	GO:0044242	cellular lipid catabolic process	BIOLOGICAL_PROCESS	0.61577	0.148905	3	2	616	1519	0.666667
	GO:0005948	acetolactate synthase complex	CELLULAR_COMPONENT	0.61577	0.289252	1	0	618	1521	0
	GO:1904091	non-ribosomal peptide synthetase activity	MOLECULAR_FUNCTION	0.61577	0.289252	1	0	618	1521	0
	GO:0140677	molecular function activator activity	MOLECULAR_FUNCTION	0.61577	0.289252	1	0	618	1521	0
	GO:0140673	transcription elongation-coupled chromatin remodeling	BIOLOGICAL_PROCESS	0.61577	0.289252	1	0	618	1521	0
	GO:0009088	threonine biosynthetic process	BIOLOGICAL_PROCESS	0.61577	0.289252	1	0	618	1521	0
	GO:0006810	transport	BIOLOGICAL_PROCESS	0.61577	0.191186	36	113	583	1408	3.13889
	GO:0004632	phosphopantothenate--cysteine ligase activity	MOLECULAR_FUNCTION	0.61577	0.289252	1	0	618	1521	0
	GO:0000270	peptidoglycan metabolic process	BIOLOGICAL_PROCESS	0.61577	0.265913	10	15	609	1506	1.5
	GO:0140666	annealing activity	MOLECULAR_FUNCTION	0.61577	0.289252	1	0	618	1521	0
	GO:0009080	pyruvate family amino acid catabolic process	BIOLOGICAL_PROCESS	0.61577	0.289252	1	0	618	1521	0
	GO:0009051	pentose-phosphate shunt, oxidative branch	BIOLOGICAL_PROCESS	0.61577	0.289252	1	0	618	1521	0
	GO:0046437	D-amino acid biosynthetic process	BIOLOGICAL_PROCESS	0.61577	0.289252	1	0	618	1521	0
	GO:0042083	5,10-methylenetetrahydrofolate-dependent methyltransferase activity	MOLECULAR_FUNCTION	0.61577	0.289252	1	0	618	1521	0
	GO:0042085	5-methyltetrahydropteroyltri-L-glutamate-dependent methyltransferase activity	MOLECULAR_FUNCTION	0.61577	0.289252	1	0	618	1521	0
	GO:0070548	L-glutamine aminotransferase activity	MOLECULAR_FUNCTION	0.61577	0.289252	1	0	618	1521	0
	GO:0010035	response to inorganic substance	BIOLOGICAL_PROCESS	0.61577	0.203428	0	7	619	1514	#DIV/0!
	GO:0070547	L-tyrosine aminotransferase activity	MOLECULAR_FUNCTION	0.61577	0.289252	1	0	618	1521	0
	GO:0009062	fatty acid catabolic process	BIOLOGICAL_PROCESS	0.61577	0.148905	3	2	616	1519	0.666667
	GO:0009061	anaerobic respiration	BIOLOGICAL_PROCESS	0.61577	0.289252	1	0	618	1521	0
	GO:0009068	aspartate family amino acid catabolic process	BIOLOGICAL_PROCESS	0.61577	0.289252	1	0	618	1521	0
	GO:0009065	glutamine family amino acid catabolic process	BIOLOGICAL_PROCESS	0.61577	0.202477	2	1	617	1520	0.5
	GO:0044270	cellular nitrogen compound catabolic process	BIOLOGICAL_PROCESS	0.61577	0.285644	7	10	612	1511	1.42857
	GO:0003755	peptidyl-prolyl cis-trans isomerase activity	MOLECULAR_FUNCTION	0.61577	0.203428	0	7	619	1514	#DIV/0!
	GO:0004604	phosphoadenylyl-sulfate reductase (thioredoxin) activity	MOLECULAR_FUNCTION	0.61577	0.289252	1	0	618	1521	0
	GO:0036371	protein localization to T-tubule	BIOLOGICAL_PROCESS	0.61577	0.289252	1	0	618	1521	0
	GO:0036374	glutathione hydrolase activity	MOLECULAR_FUNCTION	0.61577	0.289252	1	0	618	1521	0
	GO:1903522	regulation of blood circulation	BIOLOGICAL_PROCESS	0.61577	0.289252	1	0	618	1521	0
	GO:0004300	enoyl-CoA hydratase activity	MOLECULAR_FUNCTION	0.61577	0.289252	1	0	618	1521	0
	GO:0004776	succinate-CoA ligase (GDP-forming) activity	MOLECULAR_FUNCTION	0.61577	0.289252	1	0	618	1521	0
	GO:0052856	NADHX epimerase activity	MOLECULAR_FUNCTION	0.61577	0.289252	1	0	618	1521	0
	GO:0052857	NADPHX epimerase activity	MOLECULAR_FUNCTION	0.61577	0.289252	1	0	618	1521	0
	GO:0052855	ADP-dependent NAD(P)H-hydrate dehydratase activity	MOLECULAR_FUNCTION	0.61577	0.289252	1	0	618	1521	0
	GO:0016758	hexosyltransferase activity	MOLECULAR_FUNCTION	0.61577	0.239433	4	4	615	1517	1
	GO:0043916	DNA-7-methylguanine glycosylase activity	MOLECULAR_FUNCTION	0.61577	0.289252	1	0	618	1521	0
	GO:0002130	wobble position ribose methylation	BIOLOGICAL_PROCESS	0.61577	0.289252	1	0	618	1521	0
	GO:0002131	wobble position cytosine ribose methylation	BIOLOGICAL_PROCESS	0.61577	0.289252	1	0	618	1521	0
	GO:0002132	wobble position uridine ribose methylation	BIOLOGICAL_PROCESS	0.61577	0.289252	1	0	618	1521	0
	GO:0004794	L-threonine ammonia-lyase activity	MOLECULAR_FUNCTION	0.61577	0.289252	1	0	618	1521	0
	GO:0004787	thiamine diphosphate phosphatase activity	MOLECULAR_FUNCTION	0.61577	0.289252	1	0	618	1521	0
	GO:1901361	organic cyclic compound catabolic process	BIOLOGICAL_PROCESS	0.61577	0.265366	7	9	612	1512	1.28571
	GO:0016749	N-succinyltransferase activity	MOLECULAR_FUNCTION	0.61577	0.289252	1	0	618	1521	0
	GO:0006941	striated muscle contraction	BIOLOGICAL_PROCESS	0.61577	0.289252	1	0	618	1521	0
	GO:0006942	regulation of striated muscle contraction	BIOLOGICAL_PROCESS	0.61577	0.289252	1	0	618	1521	0
	GO:0004764	shikimate 3-dehydrogenase (NADP+) activity	MOLECULAR_FUNCTION	0.61577	0.289252	1	0	618	1521	0
	GO:0006935	chemotaxis	BIOLOGICAL_PROCESS	0.61577	0.148905	3	2	616	1519	0.666667
	GO:0006936	muscle contraction	BIOLOGICAL_PROCESS	0.61577	0.289252	1	0	618	1521	0
	GO:0006937	regulation of muscle contraction	BIOLOGICAL_PROCESS	0.61577	0.289252	1	0	618	1521	0
	GO:0016751	S-succinyltransferase activity	MOLECULAR_FUNCTION	0.61577	0.289252	1	0	618	1521	0
	GO:0006952	defense response	BIOLOGICAL_PROCESS	0.61577	0.202477	2	1	617	1520	0.5
	GO:0004765	shikimate kinase activity	MOLECULAR_FUNCTION	0.61577	0.289252	1	0	618	1521	0
	GO:0005618	cell wall	CELLULAR_COMPONENT	0.61577	0.148905	3	2	616	1519	0.666667
	GO:0015473	fimbrial usher porin activity	MOLECULAR_FUNCTION	0.61577	0.289252	1	0	618	1521	0
	GO:0003012	muscle system process	BIOLOGICAL_PROCESS	0.61577	0.289252	1	0	618	1521	0
	GO:0003013	circulatory system process	BIOLOGICAL_PROCESS	0.61577	0.289252	1	0	618	1521	0
	GO:0006524	alanine catabolic process	BIOLOGICAL_PROCESS	0.61577	0.289252	1	0	618	1521	0
	GO:0003015	heart process	BIOLOGICAL_PROCESS	0.61577	0.289252	1	0	618	1521	0
	GO:0004345	glucose-6-phosphate dehydrogenase activity	MOLECULAR_FUNCTION	0.61577	0.289252	1	0	618	1521	0
	GO:0005667	transcription regulator complex	CELLULAR_COMPONENT	0.61577	0.289252	1	0	618	1521	0
	GO:0106130	purine phosphoribosyltransferase activity	MOLECULAR_FUNCTION	0.61577	0.289252	1	0	618	1521	0
	GO:0003008	system process	BIOLOGICAL_PROCESS	0.61577	0.289252	1	0	618	1521	0
	GO:0006518	peptide metabolic process	BIOLOGICAL_PROCESS	0.61577	0.126536	38	69	581	1452	1.81579
	GO:0071577	zinc ion transmembrane transport	BIOLOGICAL_PROCESS	0.61577	0.289252	1	0	618	1521	0
	GO:0015483	long-chain fatty acid transporting porin activity	MOLECULAR_FUNCTION	0.61577	0.289252	1	0	618	1521	0
	GO:0004350	glutamate-5-semialdehyde dehydrogenase activity	MOLECULAR_FUNCTION	0.61577	0.289252	1	0	618	1521	0
	GO:0004353	glutamate dehydrogenase [NAD(P)+] activity	MOLECULAR_FUNCTION	0.61577	0.289252	1	0	618	1521	0
	GO:0004352	glutamate dehydrogenase (NAD+) activity	MOLECULAR_FUNCTION	0.61577	0.289252	1	0	618	1521	0
	GO:0004357	glutamate-cysteine ligase activity	MOLECULAR_FUNCTION	0.61577	0.289252	1	0	618	1521	0
	GO:0008710	8-amino-7-oxononanoate synthase activity	MOLECULAR_FUNCTION	0.61577	0.289252	1	0	618	1521	0
	GO:0004356	glutamate-ammonia ligase activity	MOLECULAR_FUNCTION	0.61577	0.289252	1	0	618	1521	0
	GO:0006528	asparagine metabolic process	BIOLOGICAL_PROCESS	0.61577	0.289252	1	0	618	1521	0
	GO:0008703	5-amino-6-(5-phosphoribosylamino)uracil reductase activity	MOLECULAR_FUNCTION	0.61577	0.289252	1	0	618	1521	0
	GO:0004349	glutamate 5-kinase activity	MOLECULAR_FUNCTION	0.61577	0.289252	1	0	618	1521	0
	GO:0046156	siroheme metabolic process	BIOLOGICAL_PROCESS	0.61577	0.289252	1	0	618	1521	0
	GO:0006529	asparagine biosynthetic process	BIOLOGICAL_PROCESS	0.61577	0.289252	1	0	618	1521	0
	GO:0047480	UDP-N-acetylmuramoyl-tripeptide-D-alanyl-D-alanine ligase activity	MOLECULAR_FUNCTION	0.61577	0.289252	1	0	618	1521	0
	GO:0002143	tRNA wobble position uridine thiolation	BIOLOGICAL_PROCESS	0.61577	0.289252	1	0	618	1521	0
	GO:0004799	thymidylate synthase activity	MOLECULAR_FUNCTION	0.61577	0.289252	1	0	618	1521	0
	GO:0004798	thymidylate kinase activity	MOLECULAR_FUNCTION	0.61577	0.289252	1	0	618	1521	0
	GO:0004316	3-oxoacyl-[acyl-carrier-protein] reductase (NADPH) activity	MOLECULAR_FUNCTION	0.61577	0.289252	1	0	618	1521	0
	GO:0052834	inositol monophosphate phosphatase activity	MOLECULAR_FUNCTION	0.61577	0.289252	1	0	618	1521	0
	GO:0061783	peptidoglycan muralytic activity	MOLECULAR_FUNCTION	0.61577	0.203428	0	7	619	1514	#DIV/0!
	GO:0015462	ABC-type protein transporter activity	MOLECULAR_FUNCTION	0.61577	0.289252	1	0	618	1521	0
	GO:0004326	tetrahydrofolylpolyglutamate synthase activity	MOLECULAR_FUNCTION	0.61577	0.289252	1	0	618	1521	0
	GO:0005657	replication fork	CELLULAR_COMPONENT	0.61577	0.289252	1	0	618	1521	0
	GO:0071586	CAAX-box protein processing	BIOLOGICAL_PROCESS	0.61577	0.289252	1	0	618	1521	0
	GO:0016781	phosphotransferase activity, paired acceptors	MOLECULAR_FUNCTION	0.61577	0.289252	1	0	618	1521	0
	GO:0050667	homocysteine metabolic process	BIOLOGICAL_PROCESS	0.61577	0.289252	1	0	618	1521	0
	GO:0016300	tRNA (uracil) methyltransferase activity	MOLECULAR_FUNCTION	0.61577	0.289252	1	0	618	1521	0
	GO:0015036	disulfide oxidoreductase activity	MOLECULAR_FUNCTION	0.61577	0.203428	0	7	619	1514	#DIV/0!
	GO:0006564	L-serine biosynthetic process	BIOLOGICAL_PROCESS	0.61577	0.289252	1	0	618	1521	0
	GO:0004385	guanylate kinase activity	MOLECULAR_FUNCTION	0.61577	0.289252	1	0	618	1521	0
	GO:0006567	threonine catabolic process	BIOLOGICAL_PROCESS	0.61577	0.289252	1	0	618	1521	0
	GO:0008757	S-adenosylmethionine-dependent methyltransferase activity	MOLECULAR_FUNCTION	0.61577	0.189049	9	37	610	1484	4.11111
	GO:0004399	histidinol dehydrogenase activity	MOLECULAR_FUNCTION	0.61577	0.289252	1	0	618	1521	0
	GO:0006576	biogenic amine metabolic process	BIOLOGICAL_PROCESS	0.61577	0.15283	7	8	612	1513	1.14286
	GO:0019878	lysine biosynthetic process via aminoadipic acid	BIOLOGICAL_PROCESS	0.61577	0.289252	1	0	618	1521	0
	GO:0051139	metal cation:proton antiporter activity	MOLECULAR_FUNCTION	0.61577	0.289252	1	0	618	1521	0
	GO:0040011	locomotion	BIOLOGICAL_PROCESS	0.61577	0.148905	3	2	616	1519	0.666667
	GO:0004360	glutamine-fructose-6-phosphate transaminase (isomerizing) activity	MOLECULAR_FUNCTION	0.61577	0.289252	1	0	618	1521	0
	GO:0006542	glutamine biosynthetic process	BIOLOGICAL_PROCESS	0.61577	0.289252	1	0	618	1521	0
	GO:0005694	chromosome	CELLULAR_COMPONENT	0.61577	0.164543	5	5	614	1516	1
	GO:0004363	glutathione synthase activity	MOLECULAR_FUNCTION	0.61577	0.289252	1	0	618	1521	0
	GO:0004368	glycerol-3-phosphate dehydrogenase (quinone) activity	MOLECULAR_FUNCTION	0.61577	0.289252	1	0	618	1521	0
	GO:0002189	ribose phosphate diphosphokinase complex	CELLULAR_COMPONENT	0.61577	0.289252	1	0	618	1521	0
	GO:0004359	glutaminase activity	MOLECULAR_FUNCTION	0.61577	0.289252	1	0	618	1521	0
	GO:0006538	glutamate catabolic process	BIOLOGICAL_PROCESS	0.61577	0.289252	1	0	618	1521	0
	GO:0008716	D-alanine-D-alanine ligase activity	MOLECULAR_FUNCTION	0.61577	0.289252	1	0	618	1521	0
	GO:0006537	glutamate biosynthetic process	BIOLOGICAL_PROCESS	0.61577	0.289252	1	0	618	1521	0
	GO:0008718	D-amino-acid dehydrogenase activity	MOLECULAR_FUNCTION	0.61577	0.289252	1	0	618	1521	0
	GO:0031975	envelope	CELLULAR_COMPONENT	0.61577	0.21587	5	24	614	1497	4.8
	GO:0043530	adenosine 5'-monophosphoramidase activity	MOLECULAR_FUNCTION	0.61577	0.289252	1	0	618	1521	0
	GO:0004372	glycine hydroxymethyltransferase activity	MOLECULAR_FUNCTION	0.61577	0.289252	1	0	618	1521	0
	GO:0004375	glycine dehydrogenase (decarboxylating) activity	MOLECULAR_FUNCTION	0.61577	0.289252	1	0	618	1521	0
	GO:0006556	S-adenosylmethionine biosynthetic process	BIOLOGICAL_PROCESS	0.61577	0.289252	1	0	618	1521	0
	GO:0008734	L-aspartate oxidase activity	MOLECULAR_FUNCTION	0.61577	0.289252	1	0	618	1521	0
	GO:0006549	isoleucine metabolic process	BIOLOGICAL_PROCESS	0.61577	0.202477	2	1	617	1520	0.5
	GO:0006547	histidine metabolic process	BIOLOGICAL_PROCESS	0.61577	0.239433	4	4	615	1517	1
	GO:0008725	DNA-3-methyladenine glycosylase activity	MOLECULAR_FUNCTION	0.61577	0.289252	1	0	618	1521	0
	GO:0030632	D-alanine biosynthetic process	BIOLOGICAL_PROCESS	0.61577	0.289252	1	0	618	1521	0
	GO:0019439	aromatic compound catabolic process	BIOLOGICAL_PROCESS	0.61577	0.15283	7	8	612	1513	1.14286
	GO:0089702	undecaprenyl-phosphate glucose phosphotransferase activity	MOLECULAR_FUNCTION	0.61577	0.289252	1	0	618	1521	0
	GO:0060047	heart contraction	BIOLOGICAL_PROCESS	0.61577	0.289252	1	0	618	1521	0
	GO:0022604	regulation of cell morphogenesis	BIOLOGICAL_PROCESS	0.61577	0.148905	3	2	616	1519	0.666667
	GO:0042618	poly-hydroxybutyrate metabolic process	BIOLOGICAL_PROCESS	0.61577	0.289252	1	0	618	1521	0
	GO:0042619	poly-hydroxybutyrate biosynthetic process	BIOLOGICAL_PROCESS	0.61577	0.289252	1	0	618	1521	0
	GO:0022607	cellular component assembly	BIOLOGICAL_PROCESS	0.61577	0.205992	10	40	609	1481	4
	GO:0008784	alanine racemase activity	MOLECULAR_FUNCTION	0.61577	0.289252	1	0	618	1521	0
	GO:0022603	regulation of anatomical structure morphogenesis	BIOLOGICAL_PROCESS	0.61577	0.148905	3	2	616	1519	0.666667
	GO:0060048	cardiac muscle contraction	BIOLOGICAL_PROCESS	0.61577	0.289252	1	0	618	1521	0
	GO:0009628	response to abiotic stimulus	BIOLOGICAL_PROCESS	0.61577	0.131702	5	4	614	1517	0.8
	GO:0008312	7S RNA binding	MOLECULAR_FUNCTION	0.61577	0.289252	1	0	618	1521	0
	GO:0008795	NAD+ synthase activity	MOLECULAR_FUNCTION	0.61577	0.289252	1	0	618	1521	0
	GO:0015081	sodium ion transmembrane transporter activity	MOLECULAR_FUNCTION	0.61577	0.289252	1	0	618	1521	0
	GO:0008760	UDP-N-acetylglucosamine 1-carboxyvinyltransferase activity	MOLECULAR_FUNCTION	0.61577	0.289252	1	0	618	1521	0
	GO:0008764	UDP-N-acetylmuramoylalanine-D-glutamate ligase activity	MOLECULAR_FUNCTION	0.61577	0.289252	1	0	618	1521	0
	GO:0006101	citrate metabolic process	BIOLOGICAL_PROCESS	0.61577	0.289252	1	0	618	1521	0
	GO:0008763	UDP-N-acetylmuramate-L-alanine ligase activity	MOLECULAR_FUNCTION	0.61577	0.289252	1	0	618	1521	0
	GO:0006102	isocitrate metabolic process	BIOLOGICAL_PROCESS	0.61577	0.289252	1	0	618	1521	0
	GO:0006103	2-oxoglutarate metabolic process	BIOLOGICAL_PROCESS	0.61577	0.289252	1	0	618	1521	0
	GO:0006104	succinyl-CoA metabolic process	BIOLOGICAL_PROCESS	0.61577	0.289252	1	0	618	1521	0
	GO:0051103	DNA ligation involved in DNA repair	BIOLOGICAL_PROCESS	0.61577	0.289252	1	0	618	1521	0
	GO:0008758	UDP-2,3-diacylglucosamine hydrolase activity	MOLECULAR_FUNCTION	0.61577	0.289252	1	0	618	1521	0
	GO:0019427	acetyl-CoA biosynthetic process from acetate	BIOLOGICAL_PROCESS	0.61577	0.289252	1	0	618	1521	0
	GO:0030203	glycosaminoglycan metabolic process	BIOLOGICAL_PROCESS	0.61577	0.281788	10	16	609	1505	1.6
	GO:0006107	oxaloacetate metabolic process	BIOLOGICAL_PROCESS	0.61577	0.289252	1	0	618	1521	0
	GO:0010604	positive regulation of macromolecule metabolic process	BIOLOGICAL_PROCESS	0.61577	0.148905	3	2	616	1519	0.666667
	GO:0006046	N-acetylglucosamine catabolic process	BIOLOGICAL_PROCESS	0.61577	0.289252	1	0	618	1521	0
	GO:0006044	N-acetylglucosamine metabolic process	BIOLOGICAL_PROCESS	0.61577	0.289252	1	0	618	1521	0
	GO:0019362	pyridine nucleotide metabolic process	BIOLOGICAL_PROCESS	0.61577	0.217062	6	7	613	1514	1.16667
	GO:0046508	hydrolase activity, acting on carbon-sulfur bonds	MOLECULAR_FUNCTION	0.61577	0.289252	1	0	618	1521	0
	GO:0046983	protein dimerization activity	MOLECULAR_FUNCTION	0.61577	0.148905	3	2	616	1519	0.666667
	GO:0008233	peptidase activity	MOLECULAR_FUNCTION	0.61577	0.164626	24	41	595	1480	1.70833
	GO:0046500	S-adenosylmethionine metabolic process	BIOLOGICAL_PROCESS	0.61577	0.202477	2	1	617	1520	0.5
	GO:0008239	dipeptidyl-peptidase activity	MOLECULAR_FUNCTION	0.61577	0.202477	2	1	617	1520	0.5
	GO:1990778	protein localization to cell periphery	BIOLOGICAL_PROCESS	0.61577	0.289252	1	0	618	1521	0
	GO:0019354	siroheme biosynthetic process	BIOLOGICAL_PROCESS	0.61577	0.289252	1	0	618	1521	0
	GO:0006020	inositol metabolic process	BIOLOGICAL_PROCESS	0.61577	0.289252	1	0	618	1521	0
	GO:0006022	aminoglycan metabolic process	BIOLOGICAL_PROCESS	0.61577	0.281788	10	16	609	1505	1.6
	GO:0008685	2-C-methyl-D-erythritol 2,4-cyclodiphosphate synthase activity	MOLECULAR_FUNCTION	0.61577	0.289252	1	0	618	1521	0
	GO:0006026	aminoglycan catabolic process	BIOLOGICAL_PROCESS	0.61577	0.190541	0	6	619	1515	#DIV/0!
	GO:0006027	glycosaminoglycan catabolic process	BIOLOGICAL_PROCESS	0.61577	0.190541	0	6	619	1515	#DIV/0!
	GO:0019343	cysteine biosynthetic process via cystathionine	BIOLOGICAL_PROCESS	0.61577	0.289252	1	0	618	1521	0
	GO:0019346	transsulfuration	BIOLOGICAL_PROCESS	0.61577	0.289252	1	0	618	1521	0
	GO:0017169	CDP-alcohol phosphatidyltransferase activity	MOLECULAR_FUNCTION	0.61577	0.289252	1	0	618	1521	0
	GO:0071949	FAD binding	MOLECULAR_FUNCTION	0.61577	0.203428	0	7	619	1514	#DIV/0!
	GO:0000724	double-strand break repair via homologous recombination	BIOLOGICAL_PROCESS	0.61577	0.289252	1	0	618	1521	0
	GO:0042168	heme metabolic process	BIOLOGICAL_PROCESS	0.61577	0.193571	1	10	618	1511	10
	GO:0071941	nitrogen cycle metabolic process	BIOLOGICAL_PROCESS	0.61577	0.289252	1	0	618	1521	0
	GO:0071944	cell periphery	CELLULAR_COMPONENT	0.61577	0.181289	42	80	577	1441	1.90476
	GO:0006083	acetate metabolic process	BIOLOGICAL_PROCESS	0.61577	0.289252	1	0	618	1521	0
	GO:0009111	vitamin catabolic process	BIOLOGICAL_PROCESS	0.61577	0.289252	1	0	618	1521	0
	GO:0009595	detection of biotic stimulus	BIOLOGICAL_PROCESS	0.61577	0.289252	1	0	618	1521	0
	GO:0008270	zinc ion binding	MOLECULAR_FUNCTION	0.61577	0.238068	9	13	610	1508	1.44444
	GO:0008276	protein methyltransferase activity	MOLECULAR_FUNCTION	0.61577	0.203428	0	7	619	1514	#DIV/0!
	GO:0009125	nucleoside monophosphate catabolic process	BIOLOGICAL_PROCESS	0.61577	0.289252	1	0	618	1521	0
	GO:0019395	fatty acid oxidation	BIOLOGICAL_PROCESS	0.61577	0.289252	1	0	618	1521	0
	GO:0051053	negative regulation of DNA metabolic process	BIOLOGICAL_PROCESS	0.61577	0.289252	1	0	618	1521	0
	GO:0008242	omega peptidase activity	MOLECULAR_FUNCTION	0.61577	0.289252	1	0	618	1521	0
	GO:0042594	response to starvation	BIOLOGICAL_PROCESS	0.61577	0.202477	2	1	617	1520	0.5
	GO:0008254	3'-nucleotidase activity	MOLECULAR_FUNCTION	0.61577	0.289252	1	0	618	1521	0
	GO:0009101	glycoprotein biosynthetic process	BIOLOGICAL_PROCESS	0.61577	0.289252	1	0	618	1521	0
	GO:0009100	glycoprotein metabolic process	BIOLOGICAL_PROCESS	0.61577	0.202477	2	1	617	1520	0.5
	GO:0008252	nucleotidase activity	MOLECULAR_FUNCTION	0.61577	0.202477	2	1	617	1520	0.5
	GO:0009107	lipoate biosynthetic process	BIOLOGICAL_PROCESS	0.61577	0.289252	1	0	618	1521	0
	GO:0009106	lipoate metabolic process	BIOLOGICAL_PROCESS	0.61577	0.289252	1	0	618	1521	0
	GO:0051075	S-adenosylmethionine:tRNA ribosyltransferase-isomerase activity	MOLECULAR_FUNCTION	0.61577	0.289252	1	0	618	1521	0
	GO:0019379	sulfate assimilation, phosphoadenylyl sulfate reduction by phosphoadenylyl-sulfate reductase (thioredoxin)	BIOLOGICAL_PROCESS	0.61577	0.289252	1	0	618	1521	0
	GO:0009151	purine deoxyribonucleotide metabolic process	BIOLOGICAL_PROCESS	0.61577	0.289252	1	0	618	1521	0
	GO:0055052	ATP-binding cassette (ABC) transporter complex, substrate-binding subunit-containing	CELLULAR_COMPONENT	0.61577	0.289252	1	0	618	1521	0
	GO:0009155	purine deoxyribonucleotide catabolic process	BIOLOGICAL_PROCESS	0.61577	0.289252	1	0	618	1521	0
	GO:0009158	ribonucleoside monophosphate catabolic process	BIOLOGICAL_PROCESS	0.61577	0.289252	1	0	618	1521	0
	GO:0046100	hypoxanthine metabolic process	BIOLOGICAL_PROCESS	0.61577	0.289252	1	0	618	1521	0
	GO:0003849	3-deoxy-7-phosphoheptulonate synthase activity	MOLECULAR_FUNCTION	0.61577	0.289252	1	0	618	1521	0
	GO:0031071	cysteine desulfurase activity	MOLECULAR_FUNCTION	0.61577	0.289252	1	0	618	1521	0
	GO:0003855	3-dehydroquinate dehydratase activity	MOLECULAR_FUNCTION	0.61577	0.289252	1	0	618	1521	0
	GO:0003856	3-dehydroquinate synthase activity	MOLECULAR_FUNCTION	0.61577	0.289252	1	0	618	1521	0
	GO:0046113	nucleobase catabolic process	BIOLOGICAL_PROCESS	0.61577	0.289252	1	0	618	1521	0
	GO:0009131	pyrimidine nucleoside monophosphate catabolic process	BIOLOGICAL_PROCESS	0.61577	0.289252	1	0	618	1521	0
	GO:0008289	lipid binding	MOLECULAR_FUNCTION	0.61577	0.190541	0	6	619	1515	#DIV/0!
	GO:0045273	respiratory chain complex II	CELLULAR_COMPONENT	0.61577	0.289252	1	0	618	1521	0
	GO:0140535	intracellular protein-containing complex	CELLULAR_COMPONENT	0.61577	0.209676	8	11	611	1510	1.375
	GO:0043096	purine nucleobase salvage	BIOLOGICAL_PROCESS	0.61577	0.289252	1	0	618	1521	0
	GO:0045275	respiratory chain complex III	CELLULAR_COMPONENT	0.61577	0.289252	1	0	618	1521	0
	GO:0009142	nucleoside triphosphate biosynthetic process	BIOLOGICAL_PROCESS	0.61577	0.248112	6	8	613	1513	1.33333
	GO:0009146	purine nucleoside triphosphate catabolic process	BIOLOGICAL_PROCESS	0.61577	0.289252	1	0	618	1521	0
	GO:0047456	2-methylisocitrate dehydratase activity	MOLECULAR_FUNCTION	0.61577	0.289252	1	0	618	1521	0
	GO:0046131	pyrimidine ribonucleoside metabolic process	BIOLOGICAL_PROCESS	0.61577	0.289252	1	0	618	1521	0
	GO:0045281	succinate dehydrogenase complex	CELLULAR_COMPONENT	0.61577	0.289252	1	0	618	1521	0
	GO:0046134	pyrimidine nucleoside biosynthetic process	BIOLOGICAL_PROCESS	0.61577	0.289252	1	0	618	1521	0
	GO:0046132	pyrimidine ribonucleoside biosynthetic process	BIOLOGICAL_PROCESS	0.61577	0.289252	1	0	618	1521	0
	GO:0009196	pyrimidine deoxyribonucleoside diphosphate metabolic process	BIOLOGICAL_PROCESS	0.61577	0.289252	1	0	618	1521	0
	GO:0009194	pyrimidine ribonucleoside diphosphate biosynthetic process	BIOLOGICAL_PROCESS	0.61577	0.289252	1	0	618	1521	0
	GO:0009193	pyrimidine ribonucleoside diphosphate metabolic process	BIOLOGICAL_PROCESS	0.61577	0.289252	1	0	618	1521	0
	GO:0009199	ribonucleoside triphosphate metabolic process	BIOLOGICAL_PROCESS	0.61577	0.217062	6	7	613	1514	1.16667
	GO:0090257	regulation of muscle system process	BIOLOGICAL_PROCESS	0.61577	0.289252	1	0	618	1521	0
	GO:0009197	pyrimidine deoxyribonucleoside diphosphate biosynthetic process	BIOLOGICAL_PROCESS	0.61577	0.289252	1	0	618	1521	0
	GO:0004735	pyrroline-5-carboxylate reductase activity	MOLECULAR_FUNCTION	0.61577	0.289252	1	0	618	1521	0
	GO:0071972	peptidoglycan L,D-transpeptidase activity	MOLECULAR_FUNCTION	0.61577	0.289252	1	0	618	1521	0
	GO:0043043	peptide biosynthetic process	BIOLOGICAL_PROCESS	0.61577	0.148878	37	67	582	1454	1.81081
	GO:0004749	ribose phosphate diphosphokinase activity	MOLECULAR_FUNCTION	0.61577	0.289252	1	0	618	1521	0
	GO:0015850	organic hydroxy compound transport	BIOLOGICAL_PROCESS	0.61577	0.289252	1	0	618	1521	0
	GO:0016705	oxidoreductase activity, acting on paired donors, with incorporation or reduction of molecular oxygen	MOLECULAR_FUNCTION	0.61577	0.203428	0	7	619	1514	#DIV/0!
	GO:0009175	pyrimidine ribonucleoside monophosphate catabolic process	BIOLOGICAL_PROCESS	0.61577	0.289252	1	0	618	1521	0
	GO:0045229	external encapsulating structure organization	BIOLOGICAL_PROCESS	0.61577	0.217062	6	7	613	1514	1.16667
	GO:0003871	5-methyltetrahydropteroyltriglutamate-homocysteine S-methyltransferase activity	MOLECULAR_FUNCTION	0.61577	0.289252	1	0	618	1521	0
	GO:0003872	6-phosphofructokinase activity	MOLECULAR_FUNCTION	0.61577	0.289252	1	0	618	1521	0
	GO:0003866	3-phosphoshikimate 1-carboxyvinyltransferase activity	MOLECULAR_FUNCTION	0.61577	0.289252	1	0	618	1521	0
	GO:0071513	phosphopantothenoylcysteine decarboxylase complex	CELLULAR_COMPONENT	0.61577	0.289252	1	0	618	1521	0
	GO:0009185	ribonucleoside diphosphate metabolic process	BIOLOGICAL_PROCESS	0.61577	0.289252	1	0	618	1521	0
	GO:0009189	deoxyribonucleoside diphosphate biosynthetic process	BIOLOGICAL_PROCESS	0.61577	0.289252	1	0	618	1521	0
	GO:0009188	ribonucleoside diphosphate biosynthetic process	BIOLOGICAL_PROCESS	0.61577	0.289252	1	0	618	1521	0
	GO:0009186	deoxyribonucleoside diphosphate metabolic process	BIOLOGICAL_PROCESS	0.61577	0.289252	1	0	618	1521	0
	GO:0004731	purine-nucleoside phosphorylase activity	MOLECULAR_FUNCTION	0.61577	0.289252	1	0	618	1521	0
	GO:0003883	CTP synthase activity	MOLECULAR_FUNCTION	0.61577	0.289252	1	0	618	1521	0
	GO:0046570	methylthioribulose 1-phosphate dehydratase activity	MOLECULAR_FUNCTION	0.61577	0.289252	1	0	618	1521	0
	GO:0004725	protein tyrosine phosphatase activity	MOLECULAR_FUNCTION	0.61577	0.289252	1	0	618	1521	0
	GO:0034599	cellular response to oxidative stress	BIOLOGICAL_PROCESS	0.61577	0.203428	0	7	619	1514	#DIV/0!
	GO:0051649	establishment of localization in cell	BIOLOGICAL_PROCESS	0.617733	0.291766	4	5	615	1516	1.25
	GO:1901269	lipooligosaccharide metabolic process	BIOLOGICAL_PROCESS	0.617733	0.291766	4	5	615	1516	1.25
	GO:1901271	lipooligosaccharide biosynthetic process	BIOLOGICAL_PROCESS	0.617733	0.291766	4	5	615	1516	1.25
	GO:0009245	lipid A biosynthetic process	BIOLOGICAL_PROCESS	0.617733	0.291766	4	5	615	1516	1.25
	GO:0006886	intracellular protein transport	BIOLOGICAL_PROCESS	0.617733	0.291766	4	5	615	1516	1.25
	GO:0046907	intracellular transport	BIOLOGICAL_PROCESS	0.617733	0.291766	4	5	615	1516	1.25
	GO:0046493	lipid A metabolic process	BIOLOGICAL_PROCESS	0.617733	0.291766	4	5	615	1516	1.25
	GO:0006508	proteolysis	BIOLOGICAL_PROCESS	0.617733	0.291954	19	35	600	1486	1.84211
	GO:0071702	organic substance transport	BIOLOGICAL_PROCESS	0.627683	0.296883	17	57	602	1464	3.35294
	GO:0016814	hydrolase activity, acting on carbon-nitrogen (but not peptide) bonds, in cyclic amidines	MOLECULAR_FUNCTION	0.628275	0.298069	1	9	618	1512	9
	GO:0006720	isoprenoid metabolic process	BIOLOGICAL_PROCESS	0.628275	0.298069	1	9	618	1512	9
	GO:0008299	isoprenoid biosynthetic process	BIOLOGICAL_PROCESS	0.628275	0.298069	1	9	618	1512	9
	GO:0042180	cellular ketone metabolic process	BIOLOGICAL_PROCESS	0.628275	0.298069	1	9	618	1512	9
	GO:0042597	periplasmic space	CELLULAR_COMPONENT	0.645464	0.306456	3	15	616	1506	5
	GO:0071705	nitrogen compound transport	BIOLOGICAL_PROCESS	0.647378	0.307598	13	46	606	1475	3.53846
	GO:0016853	isomerase activity	MOLECULAR_FUNCTION	0.648263	0.308252	9	34	610	1487	3.77778
	GO:0051668	localization within membrane	BIOLOGICAL_PROCESS	0.657624	0.314124	5	6	614	1515	1.2
	GO:0016831	carboxy-lyase activity	MOLECULAR_FUNCTION	0.657624	0.314124	5	6	614	1515	1.2
	GO:0072657	protein localization to membrane	BIOLOGICAL_PROCESS	0.657624	0.314124	5	6	614	1515	1.2
	GO:0065008	regulation of biological quality	BIOLOGICAL_PROCESS	0.657624	0.314124	5	6	614	1515	1.2
	GO:0060089	molecular transducer activity	MOLECULAR_FUNCTION	0.657624	0.314124	5	6	614	1515	1.2
	GO:1902600	proton transmembrane transport	BIOLOGICAL_PROCESS	0.657624	0.314124	5	6	614	1515	1.2
	GO:0016891	RNA endonuclease activity, producing 5'-phosphomonoesters	MOLECULAR_FUNCTION	0.664658	0.329935	0	5	619	1516	#DIV/0!
	GO:0015562	efflux transmembrane transporter activity	MOLECULAR_FUNCTION	0.664658	0.329341	2	2	617	1519	1
	GO:0016868	intramolecular transferase activity, phosphotransferases	MOLECULAR_FUNCTION	0.664658	0.329341	2	2	617	1519	1
	GO:0048029	monosaccharide binding	MOLECULAR_FUNCTION	0.664658	0.329341	2	2	617	1519	1
	GO:0072593	reactive oxygen species metabolic process	BIOLOGICAL_PROCESS	0.664658	0.329935	0	5	619	1516	#DIV/0!
	GO:0006637	acyl-CoA metabolic process	BIOLOGICAL_PROCESS	0.664658	0.329341	2	2	617	1519	1
	GO:0044091	membrane biogenesis	BIOLOGICAL_PROCESS	0.664658	0.329935	0	5	619	1516	#DIV/0!
	GO:0005773	vacuole	CELLULAR_COMPONENT	0.664658	0.329341	2	2	617	1519	1
	GO:0004497	monooxygenase activity	MOLECULAR_FUNCTION	0.664658	0.329935	0	5	619	1516	#DIV/0!
	GO:0042273	ribosomal large subunit biogenesis	BIOLOGICAL_PROCESS	0.664658	0.329341	2	2	617	1519	1
	GO:0030234	enzyme regulator activity	MOLECULAR_FUNCTION	0.664658	0.329341	2	2	617	1519	1
	GO:0007059	chromosome segregation	BIOLOGICAL_PROCESS	0.664658	0.329341	2	2	617	1519	1
	GO:0051173	positive regulation of nitrogen compound metabolic process	BIOLOGICAL_PROCESS	0.664658	0.329341	2	2	617	1519	1
	GO:0035999	tetrahydrofolate interconversion	BIOLOGICAL_PROCESS	0.664658	0.329341	2	2	617	1519	1
	GO:0009289	pilus	CELLULAR_COMPONENT	0.664658	0.329935	0	5	619	1516	#DIV/0!
	GO:0046654	tetrahydrofolate biosynthetic process	BIOLOGICAL_PROCESS	0.664658	0.329341	2	2	617	1519	1
	GO:0000027	ribosomal large subunit assembly	BIOLOGICAL_PROCESS	0.664658	0.329341	2	2	617	1519	1
	GO:0043163	cell envelope organization	BIOLOGICAL_PROCESS	0.664658	0.329935	0	5	619	1516	#DIV/0!
	GO:0043165	Gram-negative-bacterium-type cell outer membrane assembly	BIOLOGICAL_PROCESS	0.664658	0.329935	0	5	619	1516	#DIV/0!
	GO:0006730	one-carbon metabolic process	BIOLOGICAL_PROCESS	0.664658	0.329341	2	2	617	1519	1
	GO:0042834	peptidoglycan binding	MOLECULAR_FUNCTION	0.664658	0.329935	0	5	619	1516	#DIV/0!
	GO:0019682	glyceraldehyde-3-phosphate metabolic process	BIOLOGICAL_PROCESS	0.664658	0.329935	0	5	619	1516	#DIV/0!
	GO:0009889	regulation of biosynthetic process	BIOLOGICAL_PROCESS	0.664658	0.329379	22	42	597	1479	1.90909
	GO:0031241	periplasmic side of cell outer membrane	CELLULAR_COMPONENT	0.664658	0.329341	2	2	617	1519	1
	GO:0006270	DNA replication initiation	BIOLOGICAL_PROCESS	0.664658	0.329341	2	2	617	1519	1
	GO:0071709	membrane assembly	BIOLOGICAL_PROCESS	0.664658	0.329935	0	5	619	1516	#DIV/0!
	GO:0007154	cell communication	BIOLOGICAL_PROCESS	0.664658	0.321829	16	29	603	1492	1.8125
	GO:0007155	cell adhesion	BIOLOGICAL_PROCESS	0.664658	0.329935	0	5	619	1516	#DIV/0!
	GO:0000103	sulfate assimilation	BIOLOGICAL_PROCESS	0.664658	0.329341	2	2	617	1519	1
	GO:0045454	cell redox homeostasis	BIOLOGICAL_PROCESS	0.664658	0.329935	0	5	619	1516	#DIV/0!
	GO:0035383	thioester metabolic process	BIOLOGICAL_PROCESS	0.664658	0.329341	2	2	617	1519	1
	GO:0016679	oxidoreductase activity, acting on diphenols and related substances as donors	MOLECULAR_FUNCTION	0.664658	0.329341	2	2	617	1519	1
	GO:0016684	oxidoreductase activity, acting on peroxide as acceptor	MOLECULAR_FUNCTION	0.664658	0.329935	0	5	619	1516	#DIV/0!
	GO:0005539	glycosaminoglycan binding	MOLECULAR_FUNCTION	0.664658	0.329935	0	5	619	1516	#DIV/0!
	GO:0098562	cytoplasmic side of membrane	CELLULAR_COMPONENT	0.664658	0.329341	2	2	617	1519	1
	GO:0042995	cell projection	CELLULAR_COMPONENT	0.664658	0.329935	0	5	619	1516	#DIV/0!
	GO:0019239	deaminase activity	MOLECULAR_FUNCTION	0.664658	0.329341	2	2	617	1519	1
	GO:0009898	cytoplasmic side of plasma membrane	CELLULAR_COMPONENT	0.664658	0.329341	2	2	617	1519	1
	GO:0031326	regulation of cellular biosynthetic process	BIOLOGICAL_PROCESS	0.664658	0.329379	22	42	597	1479	1.90909
	GO:0140612	DNA damage sensor activity	MOLECULAR_FUNCTION	0.664658	0.329341	2	2	617	1519	1
	GO:0070566	adenylyltransferase activity	MOLECULAR_FUNCTION	0.664658	0.329935	0	5	619	1516	#DIV/0!
	GO:0140664	ATP-dependent DNA damage sensor activity	MOLECULAR_FUNCTION	0.664658	0.329341	2	2	617	1519	1
	GO:0004601	peroxidase activity	MOLECULAR_FUNCTION	0.664658	0.329935	0	5	619	1516	#DIV/0!
	GO:0015450	protein-transporting ATPase activity	MOLECULAR_FUNCTION	0.664658	0.329341	2	2	617	1519	1
	GO:0004315	3-oxoacyl-[acyl-carrier-protein] synthase activity	MOLECULAR_FUNCTION	0.664658	0.329341	2	2	617	1519	1
	GO:0006536	glutamate metabolic process	BIOLOGICAL_PROCESS	0.664658	0.329341	2	2	617	1519	1
	GO:0098661	inorganic anion transmembrane transport	BIOLOGICAL_PROCESS	0.664658	0.329935	0	5	619	1516	#DIV/0!
	GO:0006596	polyamine biosynthetic process	BIOLOGICAL_PROCESS	0.664658	0.329935	0	5	619	1516	#DIV/0!
	GO:0006595	polyamine metabolic process	BIOLOGICAL_PROCESS	0.664658	0.329935	0	5	619	1516	#DIV/0!
	GO:0010556	regulation of macromolecule biosynthetic process	BIOLOGICAL_PROCESS	0.664658	0.329379	22	42	597	1479	1.90909
	GO:0055082	intracellular chemical homeostasis	BIOLOGICAL_PROCESS	0.664658	0.329935	0	5	619	1516	#DIV/0!
	GO:0009148	pyrimidine nucleoside triphosphate biosynthetic process	BIOLOGICAL_PROCESS	0.664658	0.329341	2	2	617	1519	1
	GO:0016043	cellular component organization	BIOLOGICAL_PROCESS	0.66832	0.331993	29	57	590	1464	1.96552
	GO:0140110	transcription regulator activity	MOLECULAR_FUNCTION	0.680186	0.338133	12	21	607	1500	1.75
	GO:0009201	ribonucleoside triphosphate biosynthetic process	BIOLOGICAL_PROCESS	0.691764	0.345135	5	7	614	1514	1.4
	GO:0090079	translation regulator activity, nucleic acid binding	MOLECULAR_FUNCTION	0.691764	0.345135	5	7	614	1514	1.4
	GO:0045182	translation regulator activity	MOLECULAR_FUNCTION	0.691764	0.345135	5	7	614	1514	1.4
	GO:0008135	translation factor activity, RNA binding	MOLECULAR_FUNCTION	0.691764	0.345135	5	7	614	1514	1.4
	GO:0009144	purine nucleoside triphosphate metabolic process	BIOLOGICAL_PROCESS	0.691764	0.345135	5	7	614	1514	1.4
	GO:0031323	regulation of cellular metabolic process	BIOLOGICAL_PROCESS	0.696918	0.347957	24	46	595	1475	1.91667
	GO:0005215	transporter activity	MOLECULAR_FUNCTION	0.700097	0.349796	39	80	580	1441	2.05128
	GO:0009451	RNA modification	BIOLOGICAL_PROCESS	0.710957	0.355479	13	23	606	1498	1.76923
	GO:0065007	biological regulation	BIOLOGICAL_PROCESS	0.719656	0.360087	41	84	578	1437	2.04878
	GO:0016407	acetyltransferase activity	MOLECULAR_FUNCTION	0.719896	0.364357	3	3	616	1518	1
	GO:0050793	regulation of developmental process	BIOLOGICAL_PROCESS	0.719896	0.364357	3	3	616	1518	1
	GO:0031668	cellular response to extracellular stimulus	BIOLOGICAL_PROCESS	0.719896	0.364357	3	3	616	1518	1
	GO:0009263	deoxyribonucleotide biosynthetic process	BIOLOGICAL_PROCESS	0.719896	0.364357	3	3	616	1518	1
	GO:0003684	damaged DNA binding	MOLECULAR_FUNCTION	0.719896	0.364357	3	3	616	1518	1
	GO:0006302	double-strand break repair	BIOLOGICAL_PROCESS	0.719896	0.364357	3	3	616	1518	1
	GO:0004180	carboxypeptidase activity	MOLECULAR_FUNCTION	0.719896	0.364357	3	3	616	1518	1
	GO:0004177	aminopeptidase activity	MOLECULAR_FUNCTION	0.719896	0.364357	3	3	616	1518	1
	GO:0048518	positive regulation of biological process	BIOLOGICAL_PROCESS	0.719896	0.364357	3	3	616	1518	1
	GO:0005509	calcium ion binding	MOLECULAR_FUNCTION	0.719896	0.364357	3	3	616	1518	1
	GO:0071496	cellular response to external stimulus	BIOLOGICAL_PROCESS	0.719896	0.364357	3	3	616	1518	1
	GO:0034062	5'-3' RNA polymerase activity	MOLECULAR_FUNCTION	0.719896	0.364357	3	3	616	1518	1
	GO:0009408	response to heat	BIOLOGICAL_PROCESS	0.719896	0.364357	3	3	616	1518	1
	GO:0097747	RNA polymerase activity	MOLECULAR_FUNCTION	0.719896	0.364357	3	3	616	1518	1
	GO:0019344	cysteine biosynthetic process	BIOLOGICAL_PROCESS	0.719896	0.364357	3	3	616	1518	1
	GO:0003899	DNA-directed 5'-3' RNA polymerase activity	MOLECULAR_FUNCTION	0.719896	0.364357	3	3	616	1518	1
	GO:0016866	intramolecular transferase activity	MOLECULAR_FUNCTION	0.726845	0.369445	2	11	617	1510	5.5
	GO:0000041	transition metal ion transport	BIOLOGICAL_PROCESS	0.726845	0.369445	2	11	617	1510	5.5
	GO:0022627	cytosolic small ribosomal subunit	CELLULAR_COMPONENT	0.726845	0.369445	2	11	617	1510	5.5
	GO:0001067	transcription regulatory region nucleic acid binding	MOLECULAR_FUNCTION	0.726845	0.369445	2	11	617	1510	5.5
	GO:0006778	porphyrin-containing compound metabolic process	BIOLOGICAL_PROCESS	0.726845	0.369445	2	11	617	1510	5.5
	GO:0000976	transcription cis-regulatory region binding	MOLECULAR_FUNCTION	0.726845	0.369445	2	11	617	1510	5.5
	GO:0033013	tetrapyrrole metabolic process	BIOLOGICAL_PROCESS	0.734878	0.374322	2	12	617	1509	6
	GO:1990837	sequence-specific double-stranded DNA binding	MOLECULAR_FUNCTION	0.734878	0.374322	2	12	617	1509	6
	GO:0019843	rRNA binding	MOLECULAR_FUNCTION	0.734878	0.374322	2	12	617	1509	6
	GO:0042221	response to chemical	BIOLOGICAL_PROCESS	0.752792	0.383989	5	21	614	1500	4.2
	GO:0019867	outer membrane	CELLULAR_COMPONENT	0.752792	0.383989	5	21	614	1500	4.2
	GO:0022803	passive transmembrane transporter activity	MOLECULAR_FUNCTION	0.767467	0.392027	6	9	613	1512	1.5
	GO:0015267	channel activity	MOLECULAR_FUNCTION	0.767467	0.392027	6	9	613	1512	1.5
	GO:1901136	carbohydrate derivative catabolic process	BIOLOGICAL_PROCESS	0.8182	0.420005	6	10	613	1511	1.66667
	GO:0006284	base-excision repair	BIOLOGICAL_PROCESS	0.8182	0.419802	3	4	616	1517	1.33333
	GO:0044183	protein folding chaperone	MOLECULAR_FUNCTION	0.8182	0.419802	3	4	616	1517	1.33333
	GO:0019318	hexose metabolic process	BIOLOGICAL_PROCESS	0.8182	0.419802	3	4	616	1517	1.33333
	GO:0008643	carbohydrate transport	BIOLOGICAL_PROCESS	0.8182	0.419802	3	4	616	1517	1.33333
	GO:0090150	establishment of protein localization to membrane	BIOLOGICAL_PROCESS	0.8182	0.419802	3	4	616	1517	1.33333
	GO:0016799	hydrolase activity, hydrolyzing N-glycosyl compounds	MOLECULAR_FUNCTION	0.8182	0.419802	3	4	616	1517	1.33333
	GO:0051171	regulation of nitrogen compound metabolic process	BIOLOGICAL_PROCESS	0.832907	0.427855	24	48	595	1473	2
	GO:0080090	regulation of primary metabolic process	BIOLOGICAL_PROCESS	0.84388	0.433796	24	49	595	1472	2.04167
	GO:0015318	inorganic molecular entity transmembrane transporter activity	MOLECULAR_FUNCTION	0.850307	0.437406	7	25	612	1496	3.57143
	GO:0009057	macromolecule catabolic process	BIOLOGICAL_PROCESS	0.852817	0.439004	7	26	612	1495	3.71429
	GO:1901661	quinone metabolic process	BIOLOGICAL_PROCESS	0.870607	0.451298	1	7	618	1514	7
	GO:1901663	quinone biosynthetic process	BIOLOGICAL_PROCESS	0.870607	0.451298	1	7	618	1514	7
	GO:1901264	carbohydrate derivative transport	BIOLOGICAL_PROCESS	0.870607	0.451298	1	7	618	1514	7
	GO:0006743	ubiquinone metabolic process	BIOLOGICAL_PROCESS	0.870607	0.451298	1	7	618	1514	7
	GO:0006744	ubiquinone biosynthetic process	BIOLOGICAL_PROCESS	0.870607	0.451298	1	7	618	1514	7
	GO:0048523	negative regulation of cellular process	BIOLOGICAL_PROCESS	0.870607	0.450965	7	12	612	1509	1.71429
	GO:0005507	copper ion binding	MOLECULAR_FUNCTION	0.870607	0.451298	1	7	618	1514	7
	GO:0022411	cellular component disassembly	BIOLOGICAL_PROCESS	0.870607	0.451298	1	7	618	1514	7
	GO:1903509	liposaccharide metabolic process	BIOLOGICAL_PROCESS	0.870607	0.450965	7	12	612	1509	1.71429
	GO:0042181	ketone biosynthetic process	BIOLOGICAL_PROCESS	0.870607	0.451298	1	7	618	1514	7
	GO:0016888	endodeoxyribonuclease activity, producing 5'-phosphomonoesters	MOLECULAR_FUNCTION	0.880164	0.494934	1	1	618	1520	1
	GO:0004414	homoserine O-acetyltransferase activity	MOLECULAR_FUNCTION	0.880164	0.494934	1	1	618	1520	1
	GO:0098739	import across plasma membrane	BIOLOGICAL_PROCESS	0.880164	0.494934	1	1	618	1520	1
	GO:0016413	O-acetyltransferase activity	MOLECULAR_FUNCTION	0.880164	0.494934	1	1	618	1520	1
	GO:0048027	mRNA 5'-UTR binding	MOLECULAR_FUNCTION	0.880164	0.494934	1	1	618	1520	1
	GO:0016855	racemase and epimerase activity, acting on amino acids and derivatives	MOLECULAR_FUNCTION	0.880164	0.494934	1	1	618	1520	1
	GO:0060567	negative regulation of termination of DNA-templated transcription	BIOLOGICAL_PROCESS	0.880164	0.494934	1	1	618	1520	1
	GO:0006643	membrane lipid metabolic process	BIOLOGICAL_PROCESS	0.880164	0.487853	4	6	615	1515	1.5
	GO:0006655	phosphatidylglycerol biosynthetic process	BIOLOGICAL_PROCESS	0.880164	0.494934	1	1	618	1520	1
	GO:1901678	iron coordination entity transport	BIOLOGICAL_PROCESS	0.880164	0.461025	1	8	618	1513	8
	GO:0098704	carbohydrate import across plasma membrane	BIOLOGICAL_PROCESS	0.880164	0.494934	1	1	618	1520	1
	GO:0043649	dicarboxylic acid catabolic process	BIOLOGICAL_PROCESS	0.880164	0.494934	1	1	618	1520	1
	GO:0006664	glycolipid metabolic process	BIOLOGICAL_PROCESS	0.880164	0.487853	4	6	615	1515	1.5
	GO:0006241	CTP biosynthetic process	BIOLOGICAL_PROCESS	0.880164	0.494934	1	1	618	1520	1
	GO:0048039	ubiquinone binding	MOLECULAR_FUNCTION	0.880164	0.494934	1	1	618	1520	1
	GO:0016051	carbohydrate biosynthetic process	BIOLOGICAL_PROCESS	0.880164	0.464862	4	16	615	1505	4
	GO:0061024	membrane organization	BIOLOGICAL_PROCESS	0.880164	0.461025	1	8	618	1513	8
	GO:0090329	regulation of DNA-templated DNA replication	BIOLOGICAL_PROCESS	0.880164	0.494934	1	1	618	1520	1
	GO:0042219	cellular modified amino acid catabolic process	BIOLOGICAL_PROCESS	0.880164	0.494934	1	1	618	1520	1
	GO:0009247	glycolipid biosynthetic process	BIOLOGICAL_PROCESS	0.880164	0.487853	4	6	615	1515	1.5
	GO:0009249	protein lipoylation	BIOLOGICAL_PROCESS	0.880164	0.494934	1	1	618	1520	1
	GO:0006183	GTP biosynthetic process	BIOLOGICAL_PROCESS	0.880164	0.494934	1	1	618	1520	1
	GO:0009212	pyrimidine deoxyribonucleoside triphosphate biosynthetic process	BIOLOGICAL_PROCESS	0.880164	0.494934	1	1	618	1520	1
	GO:0009209	pyrimidine ribonucleoside triphosphate biosynthetic process	BIOLOGICAL_PROCESS	0.880164	0.494934	1	1	618	1520	1
	GO:0009274	peptidoglycan-based cell wall	CELLULAR_COMPONENT	0.880164	0.494934	1	1	618	1520	1
	GO:1901618	organic hydroxy compound transmembrane transporter activity	MOLECULAR_FUNCTION	0.880164	0.494934	1	1	618	1520	1
	GO:0032048	cardiolipin metabolic process	BIOLOGICAL_PROCESS	0.880164	0.494934	1	1	618	1520	1
	GO:0032049	cardiolipin biosynthetic process	BIOLOGICAL_PROCESS	0.880164	0.494934	1	1	618	1520	1
	GO:0015928	fucosidase activity	MOLECULAR_FUNCTION	0.880164	0.494934	1	1	618	1520	1
	GO:0033353	S-adenosylmethionine cycle	BIOLOGICAL_PROCESS	0.880164	0.494934	1	1	618	1520	1
	GO:1901658	glycosyl compound catabolic process	BIOLOGICAL_PROCESS	0.880164	0.494934	1	1	618	1520	1
	GO:0046655	folic acid metabolic process	BIOLOGICAL_PROCESS	0.880164	0.494934	1	1	618	1520	1
	GO:0071616	acyl-CoA biosynthetic process	BIOLOGICAL_PROCESS	0.880164	0.494934	1	1	618	1520	1
	GO:0016813	hydrolase activity, acting on carbon-nitrogen (but not peptide) bonds, in linear amidines	MOLECULAR_FUNCTION	0.880164	0.494934	1	1	618	1520	1
	GO:0004550	nucleoside diphosphate kinase activity	MOLECULAR_FUNCTION	0.880164	0.494934	1	1	618	1520	1
	GO:0004518	nuclease activity	MOLECULAR_FUNCTION	0.880164	0.460041	8	28	611	1493	3.5
	GO:0070069	cytochrome complex	CELLULAR_COMPONENT	0.880164	0.494934	1	1	618	1520	1
	GO:0046383	dTDP-rhamnose metabolic process	BIOLOGICAL_PROCESS	0.880164	0.494934	1	1	618	1520	1
	GO:0070003	threonine-type peptidase activity	MOLECULAR_FUNCTION	0.880164	0.494934	1	1	618	1520	1
	GO:0004109	coproporphyrinogen oxidase activity	MOLECULAR_FUNCTION	0.880164	0.494934	1	1	618	1520	1
	GO:0004560	alpha-L-fucosidase activity	MOLECULAR_FUNCTION	0.880164	0.494934	1	1	618	1520	1
	GO:0050897	cobalt ion binding	MOLECULAR_FUNCTION	0.880164	0.494934	1	1	618	1520	1
	GO:0004148	dihydrolipoyl dehydrogenase activity	MOLECULAR_FUNCTION	0.880164	0.494934	1	1	618	1520	1
	GO:0016137	glycoside metabolic process	BIOLOGICAL_PROCESS	0.880164	0.494934	1	1	618	1520	1
	GO:0045934	negative regulation of nucleobase-containing compound metabolic process	BIOLOGICAL_PROCESS	0.880164	0.487853	4	6	615	1515	1.5
	GO:0045947	negative regulation of translational initiation	BIOLOGICAL_PROCESS	0.880164	0.494934	1	1	618	1520	1
	GO:0006783	heme biosynthetic process	BIOLOGICAL_PROCESS	0.880164	0.461025	1	8	618	1513	8
	GO:0006797	polyphosphate metabolic process	BIOLOGICAL_PROCESS	0.880164	0.494934	1	1	618	1520	1
	GO:0009401	phosphoenolpyruvate-dependent sugar phosphotransferase system	BIOLOGICAL_PROCESS	0.880164	0.494934	1	1	618	1520	1
	GO:0016139	glycoside catabolic process	BIOLOGICAL_PROCESS	0.880164	0.494934	1	1	618	1520	1
	GO:0006351	DNA-templated transcription	BIOLOGICAL_PROCESS	0.880164	0.477738	20	41	599	1480	2.05
	GO:0004175	endopeptidase activity	MOLECULAR_FUNCTION	0.880164	0.481375	9	31	610	1490	3.44444
	GO:0006354	DNA-templated transcription elongation	BIOLOGICAL_PROCESS	0.880164	0.494934	1	1	618	1520	1
	GO:0043242	negative regulation of protein-containing complex disassembly	BIOLOGICAL_PROCESS	0.880164	0.494934	1	1	618	1520	1
	GO:0043244	regulation of protein-containing complex disassembly	BIOLOGICAL_PROCESS	0.880164	0.494934	1	1	618	1520	1
	GO:0006269	DNA replication, synthesis of RNA primer	BIOLOGICAL_PROCESS	0.880164	0.494934	1	1	618	1520	1
	GO:0008028	monocarboxylic acid transmembrane transporter activity	MOLECULAR_FUNCTION	0.880164	0.494934	1	1	618	1520	1
	GO:0009331	glycerol-3-phosphate dehydrogenase complex	CELLULAR_COMPONENT	0.880164	0.494934	1	1	618	1520	1
	GO:0009330	DNA topoisomerase type II (double strand cut, ATP-hydrolyzing) complex	CELLULAR_COMPONENT	0.880164	0.494934	1	1	618	1520	1
	GO:0032101	regulation of response to external stimulus	BIOLOGICAL_PROCESS	0.880164	0.494934	1	1	618	1520	1
	GO:0032107	regulation of response to nutrient levels	BIOLOGICAL_PROCESS	0.880164	0.494934	1	1	618	1520	1
	GO:0032104	regulation of response to extracellular stimulus	BIOLOGICAL_PROCESS	0.880164	0.494934	1	1	618	1520	1
	GO:0043213	bacteriocin transport	BIOLOGICAL_PROCESS	0.880164	0.494934	1	1	618	1520	1
	GO:0000107	imidazoleglycerol-phosphate synthase activity	MOLECULAR_FUNCTION	0.880164	0.494934	1	1	618	1520	1
	GO:0047661	amino-acid racemase activity	MOLECULAR_FUNCTION	0.880164	0.494934	1	1	618	1520	1
	GO:0016634	oxidoreductase activity, acting on the CH-CH group of donors, oxygen as acceptor	MOLECULAR_FUNCTION	0.880164	0.494934	1	1	618	1520	1
	GO:0016641	oxidoreductase activity, acting on the CH-NH2 group of donors, oxygen as acceptor	MOLECULAR_FUNCTION	0.880164	0.494934	1	1	618	1520	1
	GO:0009094	L-phenylalanine biosynthetic process	BIOLOGICAL_PROCESS	0.880164	0.494934	1	1	618	1520	1
	GO:0009099	valine biosynthetic process	BIOLOGICAL_PROCESS	0.880164	0.494934	1	1	618	1520	1
	GO:0035384	thioester biosynthetic process	BIOLOGICAL_PROCESS	0.880164	0.494934	1	1	618	1520	1
	GO:0046036	CTP metabolic process	BIOLOGICAL_PROCESS	0.880164	0.494934	1	1	618	1520	1
	GO:0046039	GTP metabolic process	BIOLOGICAL_PROCESS	0.880164	0.494934	1	1	618	1520	1
	GO:0046051	UTP metabolic process	BIOLOGICAL_PROCESS	0.880164	0.494934	1	1	618	1520	1
	GO:0006446	regulation of translational initiation	BIOLOGICAL_PROCESS	0.880164	0.494934	1	1	618	1520	1
	GO:0002094	polyprenyltransferase activity	MOLECULAR_FUNCTION	0.880164	0.494934	1	1	618	1520	1
	GO:0006457	protein folding	BIOLOGICAL_PROCESS	0.880164	0.464862	4	16	615	1505	4
	GO:0005576	extracellular region	CELLULAR_COMPONENT	0.880164	0.494934	1	1	618	1520	1
	GO:0046912	acyltransferase activity, acyl groups converted into alkyl on transfer	MOLECULAR_FUNCTION	0.880164	0.494934	1	1	618	1520	1
	GO:0006417	regulation of translation	BIOLOGICAL_PROCESS	0.880164	0.487853	4	6	615	1515	1.5
	GO:0006004	fucose metabolic process	BIOLOGICAL_PROCESS	0.880164	0.494934	1	1	618	1520	1
	GO:0019305	dTDP-rhamnose biosynthetic process	BIOLOGICAL_PROCESS	0.880164	0.494934	1	1	618	1520	1
	GO:0006470	protein dephosphorylation	BIOLOGICAL_PROCESS	0.880164	0.494934	1	1	618	1520	1
	GO:0019219	regulation of nucleobase-containing compound metabolic process	BIOLOGICAL_PROCESS	0.880164	0.470714	20	40	599	1481	2
	GO:0006397	mRNA processing	BIOLOGICAL_PROCESS	0.880164	0.494934	1	1	618	1520	1
	GO:0043335	protein unfolding	BIOLOGICAL_PROCESS	0.880164	0.494934	1	1	618	1520	1
	GO:0003725	double-stranded RNA binding	MOLECULAR_FUNCTION	0.880164	0.494934	1	1	618	1520	1
	GO:0003727	single-stranded RNA binding	MOLECULAR_FUNCTION	0.880164	0.494934	1	1	618	1520	1
	GO:0070569	uridylyltransferase activity	MOLECULAR_FUNCTION	0.880164	0.494934	1	1	618	1520	1
	GO:0046467	membrane lipid biosynthetic process	BIOLOGICAL_PROCESS	0.880164	0.487853	4	6	615	1515	1.5
	GO:0046471	phosphatidylglycerol metabolic process	BIOLOGICAL_PROCESS	0.880164	0.494934	1	1	618	1520	1
	GO:0008169	C-methyltransferase activity	MOLECULAR_FUNCTION	0.880164	0.494934	1	1	618	1520	1
	GO:0071840	cellular component organization or biogenesis	BIOLOGICAL_PROCESS	0.880164	0.462606	37	79	582	1442	2.13514
	GO:0006808	regulation of nitrogen utilization	BIOLOGICAL_PROCESS	0.880164	0.494934	1	1	618	1520	1
	GO:0036361	racemase activity, acting on amino acids and derivatives	MOLECULAR_FUNCTION	0.880164	0.494934	1	1	618	1520	1
	GO:1902223	erythrose 4-phosphate/phosphoenolpyruvate family amino acid biosynthetic process	BIOLOGICAL_PROCESS	0.880164	0.494934	1	1	618	1520	1
	GO:1902221	erythrose 4-phosphate/phosphoenolpyruvate family amino acid metabolic process	BIOLOGICAL_PROCESS	0.880164	0.494934	1	1	618	1520	1
	GO:0006516	glycoprotein catabolic process	BIOLOGICAL_PROCESS	0.880164	0.494934	1	1	618	1520	1
	GO:0046148	pigment biosynthetic process	BIOLOGICAL_PROCESS	0.880164	0.461025	1	8	618	1513	8
	GO:0006527	arginine catabolic process	BIOLOGICAL_PROCESS	0.880164	0.494934	1	1	618	1520	1
	GO:1902652	secondary alcohol metabolic process	BIOLOGICAL_PROCESS	0.880164	0.494934	1	1	618	1520	1
	GO:0004325	ferrochelatase activity	MOLECULAR_FUNCTION	0.880164	0.494934	1	1	618	1520	1
	GO:0006558	L-phenylalanine metabolic process	BIOLOGICAL_PROCESS	0.880164	0.494934	1	1	618	1520	1
	GO:0051129	negative regulation of cellular component organization	BIOLOGICAL_PROCESS	0.880164	0.494934	1	1	618	1520	1
	GO:0006573	valine metabolic process	BIOLOGICAL_PROCESS	0.880164	0.494934	1	1	618	1520	1
	GO:0019877	diaminopimelate biosynthetic process	BIOLOGICAL_PROCESS	0.880164	0.494934	1	1	618	1520	1
	GO:0006545	glycine biosynthetic process	BIOLOGICAL_PROCESS	0.880164	0.494934	1	1	618	1520	1
	GO:0098657	import into cell	BIOLOGICAL_PROCESS	0.880164	0.494934	1	1	618	1520	1
	GO:0031554	regulation of termination of DNA-templated transcription	BIOLOGICAL_PROCESS	0.880164	0.494934	1	1	618	1520	1
	GO:0008796	bis(5'-nucleosyl)-tetraphosphatase activity	MOLECULAR_FUNCTION	0.880164	0.494934	1	1	618	1520	1
	GO:0019419	sulfate reduction	BIOLOGICAL_PROCESS	0.880164	0.494934	1	1	618	1520	1
	GO:0010608	post-transcriptional regulation of gene expression	BIOLOGICAL_PROCESS	0.880164	0.487853	4	6	615	1515	1.5
	GO:0006109	regulation of carbohydrate metabolic process	BIOLOGICAL_PROCESS	0.880164	0.494934	1	1	618	1520	1
	GO:0031522	cell envelope Sec protein transport complex	CELLULAR_COMPONENT	0.880164	0.494934	1	1	618	1520	1
	GO:0032784	regulation of DNA-templated transcription elongation	BIOLOGICAL_PROCESS	0.880164	0.494934	1	1	618	1520	1
	GO:0032774	RNA biosynthetic process	BIOLOGICAL_PROCESS	0.880164	0.480591	21	42	598	1479	2
	GO:0032775	DNA methylation on adenine	BIOLOGICAL_PROCESS	0.880164	0.494934	1	1	618	1520	1
	GO:0006084	acetyl-CoA metabolic process	BIOLOGICAL_PROCESS	0.880164	0.494934	1	1	618	1520	1
	GO:0006085	acetyl-CoA biosynthetic process	BIOLOGICAL_PROCESS	0.880164	0.494934	1	1	618	1520	1
	GO:0030174	regulation of DNA-templated DNA replication initiation	BIOLOGICAL_PROCESS	0.880164	0.494934	1	1	618	1520	1
	GO:0008253	5'-nucleotidase activity	MOLECULAR_FUNCTION	0.880164	0.494934	1	1	618	1520	1
	GO:0003848	2-amino-4-hydroxy-6-hydroxymethyldihydropteridine diphosphokinase activity	MOLECULAR_FUNCTION	0.880164	0.494934	1	1	618	1520	1
	GO:0003896	DNA primase activity	MOLECULAR_FUNCTION	0.880164	0.494934	1	1	618	1520	1
	GO:0016747	acyltransferase activity, transferring groups other than amino-acyl groups	MOLECULAR_FUNCTION	0.898225	0.505413	9	16	610	1505	1.77778
	GO:0055085	transmembrane transport	BIOLOGICAL_PROCESS	0.903438	0.508672	27	78	592	1443	2.88889
	GO:0006644	phospholipid metabolic process	BIOLOGICAL_PROCESS	0.917751	0.518053	9	17	610	1504	1.88889
	GO:0008654	phospholipid biosynthetic process	BIOLOGICAL_PROCESS	0.917751	0.518053	9	17	610	1504	1.88889
	GO:0008236	serine-type peptidase activity	MOLECULAR_FUNCTION	0.917751	0.518053	9	17	610	1504	1.88889
	GO:0017171	serine hydrolase activity	MOLECULAR_FUNCTION	0.917751	0.518053	9	17	610	1504	1.88889
	GO:0006650	glycerophospholipid metabolic process	BIOLOGICAL_PROCESS	0.923099	0.526247	4	7	615	1514	1.75
	GO:0009206	purine ribonucleoside triphosphate biosynthetic process	BIOLOGICAL_PROCESS	0.923099	0.526247	4	7	615	1514	1.75
	GO:0009205	purine ribonucleoside triphosphate metabolic process	BIOLOGICAL_PROCESS	0.923099	0.526247	4	7	615	1514	1.75
	GO:0034248	regulation of amide metabolic process	BIOLOGICAL_PROCESS	0.923099	0.526247	4	7	615	1514	1.75
	GO:0043711	pilus organization	BIOLOGICAL_PROCESS	0.923099	0.526725	2	10	617	1511	5
	GO:0015291	secondary active transmembrane transporter activity	MOLECULAR_FUNCTION	0.923099	0.526725	2	10	617	1511	5
	GO:0017004	cytochrome complex assembly	BIOLOGICAL_PROCESS	0.923099	0.526725	2	10	617	1511	5
	GO:0033014	tetrapyrrole biosynthetic process	BIOLOGICAL_PROCESS	0.923099	0.526725	2	10	617	1511	5
	GO:0045017	glycerolipid biosynthetic process	BIOLOGICAL_PROCESS	0.923099	0.526247	4	7	615	1514	1.75
	GO:0032153	cell division site	CELLULAR_COMPONENT	0.923099	0.526725	2	10	617	1511	5
	GO:0015628	protein secretion by the type II secretion system	BIOLOGICAL_PROCESS	0.923099	0.526247	4	7	615	1514	1.75
	GO:0005996	monosaccharide metabolic process	BIOLOGICAL_PROCESS	0.923099	0.526247	4	7	615	1514	1.75
	GO:0030030	cell projection organization	BIOLOGICAL_PROCESS	0.923099	0.526725	2	10	617	1511	5
	GO:0046474	glycerophospholipid biosynthetic process	BIOLOGICAL_PROCESS	0.923099	0.526247	4	7	615	1514	1.75
	GO:0046486	glycerolipid metabolic process	BIOLOGICAL_PROCESS	0.923099	0.526247	4	7	615	1514	1.75
	GO:0006096	glycolytic process	BIOLOGICAL_PROCESS	0.923099	0.526247	4	7	615	1514	1.75
	GO:0009145	purine nucleoside triphosphate biosynthetic process	BIOLOGICAL_PROCESS	0.923099	0.526247	4	7	615	1514	1.75
	GO:0016896	RNA exonuclease activity, producing 5'-phosphomonoesters	MOLECULAR_FUNCTION	0.931388	0.561315	0	3	619	1518	#DIV/0!
	GO:0051604	protein maturation	BIOLOGICAL_PROCESS	0.931388	0.539467	5	8	614	1513	1.6
	GO:0044093	positive regulation of molecular function	BIOLOGICAL_PROCESS	0.931388	0.561315	0	3	619	1518	#DIV/0!
	GO:0005315	inorganic phosphate transmembrane transporter activity	MOLECULAR_FUNCTION	0.931388	0.561315	0	3	619	1518	#DIV/0!
	GO:0019954	asexual reproduction	BIOLOGICAL_PROCESS	0.931388	0.561315	0	3	619	1518	#DIV/0!
	GO:0016435	rRNA (guanine) methyltransferase activity	MOLECULAR_FUNCTION	0.931388	0.561315	0	3	619	1518	#DIV/0!
	GO:0051252	regulation of RNA metabolic process	BIOLOGICAL_PROCESS	0.931388	0.547638	18	37	601	1484	2.05556
	GO:0032505	reproduction of a single-celled organism	BIOLOGICAL_PROCESS	0.931388	0.561315	0	3	619	1518	#DIV/0!
	GO:0016032	viral process	BIOLOGICAL_PROCESS	0.931388	0.561315	0	3	619	1518	#DIV/0!
	GO:0097428	protein maturation by iron-sulfur cluster transfer	BIOLOGICAL_PROCESS	0.931388	0.561315	0	3	619	1518	#DIV/0!
	GO:0043107	type IV pilus-dependent motility	BIOLOGICAL_PROCESS	0.931388	0.561315	0	3	619	1518	#DIV/0!
	GO:0018198	peptidyl-cysteine modification	BIOLOGICAL_PROCESS	0.931388	0.561315	0	3	619	1518	#DIV/0!
	GO:0009244	lipopolysaccharide core region biosynthetic process	BIOLOGICAL_PROCESS	0.931388	0.561315	0	3	619	1518	#DIV/0!
	GO:0003906	DNA-(apurinic or apyrimidinic site) endonuclease activity	MOLECULAR_FUNCTION	0.931388	0.561315	0	3	619	1518	#DIV/0!
	GO:0031123	RNA 3'-end processing	BIOLOGICAL_PROCESS	0.931388	0.561315	0	3	619	1518	#DIV/0!
	GO:0009254	peptidoglycan turnover	BIOLOGICAL_PROCESS	0.931388	0.561315	0	3	619	1518	#DIV/0!
	GO:1903825	organic acid transmembrane transport	BIOLOGICAL_PROCESS	0.931388	0.561315	0	3	619	1518	#DIV/0!
	GO:0019068	virion assembly	BIOLOGICAL_PROCESS	0.931388	0.561315	0	3	619	1518	#DIV/0!
	GO:0019058	viral life cycle	BIOLOGICAL_PROCESS	0.931388	0.561315	0	3	619	1518	#DIV/0!
	GO:0000003	reproduction	BIOLOGICAL_PROCESS	0.931388	0.561315	0	3	619	1518	#DIV/0!
	GO:0048870	cell motility	BIOLOGICAL_PROCESS	0.931388	0.561315	0	3	619	1518	#DIV/0!
	GO:0051301	cell division	BIOLOGICAL_PROCESS	0.931388	0.550731	10	20	609	1501	2
	GO:0004532	RNA exonuclease activity	MOLECULAR_FUNCTION	0.931388	0.561315	0	3	619	1518	#DIV/0!
	GO:0015232	heme transmembrane transporter activity	MOLECULAR_FUNCTION	0.931388	0.561315	0	3	619	1518	#DIV/0!
	GO:0006782	protoporphyrinogen IX biosynthetic process	BIOLOGICAL_PROCESS	0.931388	0.561315	0	3	619	1518	#DIV/0!
	GO:0004129	cytochrome-c oxidase activity	MOLECULAR_FUNCTION	0.931388	0.561315	0	3	619	1518	#DIV/0!
	GO:0006355	regulation of DNA-templated transcription	BIOLOGICAL_PROCESS	0.931388	0.547638	18	37	601	1484	2.05556
	GO:0008534	oxidized purine nucleobase lesion DNA N-glycosylase activity	MOLECULAR_FUNCTION	0.931388	0.561315	0	3	619	1518	#DIV/0!
	GO:0042887	amide transmembrane transporter activity	MOLECULAR_FUNCTION	0.931388	0.561315	0	3	619	1518	#DIV/0!
	GO:0043229	intracellular organelle	CELLULAR_COMPONENT	0.931388	0.55956	24	69	595	1452	2.875
	GO:0006289	nucleotide-excision repair	BIOLOGICAL_PROCESS	0.931388	0.561315	0	3	619	1518	#DIV/0!
	GO:0009312	oligosaccharide biosynthetic process	BIOLOGICAL_PROCESS	0.931388	0.561315	0	3	619	1518	#DIV/0!
	GO:0009311	oligosaccharide metabolic process	BIOLOGICAL_PROCESS	0.931388	0.561315	0	3	619	1518	#DIV/0!
	GO:0043226	organelle	CELLULAR_COMPONENT	0.931388	0.55956	24	69	595	1452	2.875
	GO:1905039	carboxylic acid transmembrane transport	BIOLOGICAL_PROCESS	0.931388	0.561315	0	3	619	1518	#DIV/0!
	GO:0065002	intracellular protein transmembrane transport	BIOLOGICAL_PROCESS	0.931388	0.561315	0	3	619	1518	#DIV/0!
	GO:0010340	carboxyl-O-methyltransferase activity	MOLECULAR_FUNCTION	0.931388	0.561315	0	3	619	1518	#DIV/0!
	GO:0044550	secondary metabolite biosynthetic process	BIOLOGICAL_PROCESS	0.931388	0.561315	0	3	619	1518	#DIV/0!
	GO:0034755	iron ion transmembrane transport	BIOLOGICAL_PROCESS	0.931388	0.561315	0	3	619	1518	#DIV/0!
	GO:0008079	translation termination factor activity	MOLECULAR_FUNCTION	0.931388	0.561315	0	3	619	1518	#DIV/0!
	GO:0009380	excinuclease repair complex	CELLULAR_COMPONENT	0.931388	0.561315	0	3	619	1518	#DIV/0!
	GO:0050801	monoatomic ion homeostasis	BIOLOGICAL_PROCESS	0.931388	0.561315	0	3	619	1518	#DIV/0!
	GO:0003796	lysozyme activity	MOLECULAR_FUNCTION	0.931388	0.561315	0	3	619	1518	#DIV/0!
	GO:0006811	monoatomic ion transport	BIOLOGICAL_PROCESS	0.931388	0.550785	7	24	612	1497	3.42857
	GO:0034039	8-oxo-7,8-dihydroguanine DNA N-glycosylase activity	MOLECULAR_FUNCTION	0.931388	0.561315	0	3	619	1518	#DIV/0!
	GO:0005548	phospholipid transporter activity	MOLECULAR_FUNCTION	0.931388	0.561315	0	3	619	1518	#DIV/0!
	GO:0030983	mismatched DNA binding	MOLECULAR_FUNCTION	0.931388	0.561315	0	3	619	1518	#DIV/0!
	GO:0005543	phospholipid binding	MOLECULAR_FUNCTION	0.931388	0.561315	0	3	619	1518	#DIV/0!
	GO:0006873	intracellular monoatomic ion homeostasis	BIOLOGICAL_PROCESS	0.931388	0.561315	0	3	619	1518	#DIV/0!
	GO:0044718	siderophore transmembrane transport	BIOLOGICAL_PROCESS	0.931388	0.561315	0	3	619	1518	#DIV/0!
	GO:0019748	secondary metabolic process	BIOLOGICAL_PROCESS	0.931388	0.561315	0	3	619	1518	#DIV/0!
	GO:0019319	hexose biosynthetic process	BIOLOGICAL_PROCESS	0.931388	0.561315	0	3	619	1518	#DIV/0!
	GO:0019321	pentose metabolic process	BIOLOGICAL_PROCESS	0.931388	0.561315	0	3	619	1518	#DIV/0!
	GO:0000702	oxidized base lesion DNA N-glycosylase activity	MOLECULAR_FUNCTION	0.931388	0.561315	0	3	619	1518	#DIV/0!
	GO:0006479	protein methylation	BIOLOGICAL_PROCESS	0.931388	0.561315	0	3	619	1518	#DIV/0!
	GO:0030003	intracellular monoatomic cation homeostasis	BIOLOGICAL_PROCESS	0.931388	0.561315	0	3	619	1518	#DIV/0!
	GO:0046401	lipopolysaccharide core region metabolic process	BIOLOGICAL_PROCESS	0.931388	0.561315	0	3	619	1518	#DIV/0!
	GO:1905347	endodeoxyribonuclease complex	CELLULAR_COMPONENT	0.931388	0.561315	0	3	619	1518	#DIV/0!
	GO:0022414	reproductive process	BIOLOGICAL_PROCESS	0.931388	0.561315	0	3	619	1518	#DIV/0!
	GO:0010033	response to organic substance	BIOLOGICAL_PROCESS	0.931388	0.561315	0	3	619	1518	#DIV/0!
	GO:0008168	methyltransferase activity	MOLECULAR_FUNCTION	0.931388	0.541667	13	40	606	1481	3.07692
	GO:0033177	proton-transporting two-sector ATPase complex, proton-transporting domain	CELLULAR_COMPONENT	0.931388	0.561315	0	3	619	1518	#DIV/0!
	GO:0006801	superoxide metabolic process	BIOLOGICAL_PROCESS	0.931388	0.561315	0	3	619	1518	#DIV/0!
	GO:0003747	translation release factor activity	MOLECULAR_FUNCTION	0.931388	0.561315	0	3	619	1518	#DIV/0!
	GO:0046184	aldehyde biosynthetic process	BIOLOGICAL_PROCESS	0.931388	0.561315	0	3	619	1518	#DIV/0!
	GO:0016755	aminoacyltransferase activity	MOLECULAR_FUNCTION	0.931388	0.561315	0	3	619	1518	#DIV/0!
	GO:0016746	acyltransferase activity	MOLECULAR_FUNCTION	0.931388	0.555671	11	21	608	1500	1.90909
	GO:2001141	regulation of RNA biosynthetic process	BIOLOGICAL_PROCESS	0.931388	0.547638	18	37	601	1484	2.05556
	GO:0016790	thiolester hydrolase activity	MOLECULAR_FUNCTION	0.931388	0.561315	0	3	619	1518	#DIV/0!
	GO:0016310	phosphorylation	BIOLOGICAL_PROCESS	0.931388	0.539467	5	8	614	1513	1.6
	GO:1990391	DNA repair complex	CELLULAR_COMPONENT	0.931388	0.561315	0	3	619	1518	#DIV/0!
	GO:0043953	protein transport by the Tat complex	BIOLOGICAL_PROCESS	0.931388	0.561315	0	3	619	1518	#DIV/0!
	GO:0051095	regulation of helicase activity	BIOLOGICAL_PROCESS	0.931388	0.561315	0	3	619	1518	#DIV/0!
	GO:0051096	positive regulation of helicase activity	BIOLOGICAL_PROCESS	0.931388	0.561315	0	3	619	1518	#DIV/0!
	GO:0046501	protoporphyrinogen IX metabolic process	BIOLOGICAL_PROCESS	0.931388	0.561315	0	3	619	1518	#DIV/0!
	GO:0032781	positive regulation of ATP-dependent activity	BIOLOGICAL_PROCESS	0.931388	0.561315	0	3	619	1518	#DIV/0!
	GO:0008213	protein alkylation	BIOLOGICAL_PROCESS	0.931388	0.561315	0	3	619	1518	#DIV/0!
	GO:0008216	spermidine metabolic process	BIOLOGICAL_PROCESS	0.931388	0.561315	0	3	619	1518	#DIV/0!
	GO:0006094	gluconeogenesis	BIOLOGICAL_PROCESS	0.931388	0.561315	0	3	619	1518	#DIV/0!
	GO:0043462	regulation of ATP-dependent activity	BIOLOGICAL_PROCESS	0.931388	0.561315	0	3	619	1518	#DIV/0!
	GO:0035435	phosphate ion transmembrane transport	BIOLOGICAL_PROCESS	0.931388	0.561315	0	3	619	1518	#DIV/0!
	GO:0043085	positive regulation of catalytic activity	BIOLOGICAL_PROCESS	0.931388	0.561315	0	3	619	1518	#DIV/0!
	GO:0045263	proton-transporting ATP synthase complex, coupling factor F(o)	CELLULAR_COMPONENT	0.931388	0.561315	0	3	619	1518	#DIV/0!
	GO:0043093	FtsZ-dependent cytokinesis	BIOLOGICAL_PROCESS	0.931388	0.561315	0	3	619	1518	#DIV/0!
	GO:0008295	spermidine biosynthetic process	BIOLOGICAL_PROCESS	0.931388	0.561315	0	3	619	1518	#DIV/0!
	GO:0055080	monoatomic cation homeostasis	BIOLOGICAL_PROCESS	0.931388	0.561315	0	3	619	1518	#DIV/0!
	GO:0016725	oxidoreductase activity, acting on CH or CH2 groups	MOLECULAR_FUNCTION	0.931388	0.561315	0	3	619	1518	#DIV/0!
	GO:0043023	ribosomal large subunit binding	MOLECULAR_FUNCTION	0.931388	0.561315	0	3	619	1518	#DIV/0!
	GO:0016701	oxidoreductase activity, acting on single donors with incorporation of molecular oxygen	MOLECULAR_FUNCTION	0.931388	0.561315	0	3	619	1518	#DIV/0!
	GO:0043021	ribonucleoprotein complex binding	MOLECULAR_FUNCTION	0.932719	0.562454	5	9	614	1512	1.8
	GO:0050790	regulation of catalytic activity	BIOLOGICAL_PROCESS	0.951229	0.584238	0	4	619	1517	#DIV/0!
	GO:0098771	inorganic ion homeostasis	BIOLOGICAL_PROCESS	0.951229	0.584238	0	4	619	1517	#DIV/0!
	GO:0009240	isopentenyl diphosphate biosynthetic process	BIOLOGICAL_PROCESS	0.951229	0.584238	0	4	619	1517	#DIV/0!
	GO:0003933	GTP cyclohydrolase activity	MOLECULAR_FUNCTION	0.951229	0.584238	0	4	619	1517	#DIV/0!
	GO:0015914	phospholipid transport	BIOLOGICAL_PROCESS	0.951229	0.584238	0	4	619	1517	#DIV/0!
	GO:0044036	cell wall macromolecule metabolic process	BIOLOGICAL_PROCESS	0.951229	0.584238	0	4	619	1517	#DIV/0!
	GO:0016998	cell wall macromolecule catabolic process	BIOLOGICAL_PROCESS	0.951229	0.584238	0	4	619	1517	#DIV/0!
	GO:0070475	rRNA base methylation	BIOLOGICAL_PROCESS	0.951229	0.584238	0	4	619	1517	#DIV/0!
	GO:0030428	cell septum	CELLULAR_COMPONENT	0.951229	0.584238	0	4	619	1517	#DIV/0!
	GO:0006298	mismatch repair	BIOLOGICAL_PROCESS	0.951229	0.584238	0	4	619	1517	#DIV/0!
	GO:0065009	regulation of molecular function	BIOLOGICAL_PROCESS	0.951229	0.584238	0	4	619	1517	#DIV/0!
	GO:0004672	protein kinase activity	MOLECULAR_FUNCTION	0.951229	0.575168	3	12	616	1509	4
	GO:0009098	leucine biosynthetic process	BIOLOGICAL_PROCESS	0.951229	0.584238	0	4	619	1517	#DIV/0!
	GO:0006813	potassium ion transport	BIOLOGICAL_PROCESS	0.951229	0.584238	0	4	619	1517	#DIV/0!
	GO:0070181	small ribosomal subunit rRNA binding	MOLECULAR_FUNCTION	0.951229	0.584238	0	4	619	1517	#DIV/0!
	GO:0016675	oxidoreductase activity, acting on a heme group of donors	MOLECULAR_FUNCTION	0.951229	0.584238	0	4	619	1517	#DIV/0!
	GO:0006415	translational termination	BIOLOGICAL_PROCESS	0.951229	0.584238	0	4	619	1517	#DIV/0!
	GO:0004252	serine-type endopeptidase activity	MOLECULAR_FUNCTION	0.951229	0.575168	3	12	616	1509	4
	GO:1905348	endonuclease complex	CELLULAR_COMPONENT	0.951229	0.584238	0	4	619	1517	#DIV/0!
	GO:0019288	isopentenyl diphosphate biosynthetic process, methylerythritol 4-phosphate pathway	BIOLOGICAL_PROCESS	0.951229	0.584238	0	4	619	1517	#DIV/0!
	GO:0009486	cytochrome bo3 ubiquinol oxidase activity	MOLECULAR_FUNCTION	0.951229	0.584238	0	4	619	1517	#DIV/0!
	GO:0070567	cytidylyltransferase activity	MOLECULAR_FUNCTION	0.951229	0.584238	0	4	619	1517	#DIV/0!
	GO:0046490	isopentenyl diphosphate metabolic process	BIOLOGICAL_PROCESS	0.951229	0.584238	0	4	619	1517	#DIV/0!
	GO:0015748	organophosphate ester transport	BIOLOGICAL_PROCESS	0.951229	0.584238	0	4	619	1517	#DIV/0!
	GO:0010038	response to metal ion	BIOLOGICAL_PROCESS	0.951229	0.584238	0	4	619	1517	#DIV/0!
	GO:0015886	heme transport	BIOLOGICAL_PROCESS	0.951229	0.584238	0	4	619	1517	#DIV/0!
	GO:0015035	protein-disulfide reductase activity	MOLECULAR_FUNCTION	0.951229	0.584238	0	4	619	1517	#DIV/0!
	GO:0006551	leucine metabolic process	BIOLOGICAL_PROCESS	0.951229	0.584238	0	4	619	1517	#DIV/0!
	GO:0000302	response to reactive oxygen species	BIOLOGICAL_PROCESS	0.951229	0.584238	0	4	619	1517	#DIV/0!
	GO:0008296	3'-5'-DNA exonuclease activity	MOLECULAR_FUNCTION	0.951229	0.584238	0	4	619	1517	#DIV/0!
	GO:1901700	response to oxygen-containing compound	BIOLOGICAL_PROCESS	0.951229	0.584238	0	4	619	1517	#DIV/0!
	GO:0010468	regulation of gene expression	BIOLOGICAL_PROCESS	0.954606	0.586656	22	46	597	1475	2.09091
	GO:0023052	signaling	BIOLOGICAL_PROCESS	0.976858	0.600683	13	27	606	1494	2.07692
	GO:0060255	regulation of macromolecule metabolic process	BIOLOGICAL_PROCESS	0.987317	0.60747	24	52	595	1469	2.16667
	GO:0050660	flavin adenine dinucleotide binding	MOLECULAR_FUNCTION	0.995505	0.612866	4	14	615	1507	3.5
	GO:0016889	DNA endonuclease activity, producing 3'-phosphomonoesters	MOLECULAR_FUNCTION	1	1	0	1	619	1520	#DIV/0!
	GO:1900377	negative regulation of secondary metabolite biosynthetic process	BIOLOGICAL_PROCESS	1	1	0	1	619	1520	#DIV/0!
	GO:1900376	regulation of secondary metabolite biosynthetic process	BIOLOGICAL_PROCESS	1	1	0	2	619	1519	#DIV/0!
	GO:1902555	endoribonuclease complex	CELLULAR_COMPONENT	1	1	0	1	619	1520	#DIV/0!
	GO:0004416	hydroxyacylglutathione hydrolase activity	MOLECULAR_FUNCTION	1	1	0	1	619	1520	#DIV/0!
	GO:0051641	cellular localization	BIOLOGICAL_PROCESS	1	0.869558	14	32	605	1489	2.28571
	GO:0050311	sulfite reductase (ferredoxin) activity	MOLECULAR_FUNCTION	1	1	0	1	619	1520	#DIV/0!
	GO:0004418	hydroxymethylbilane synthase activity	MOLECULAR_FUNCTION	1	1	0	1	619	1520	#DIV/0!
	GO:0036009	protein-glutamine N-methyltransferase activity	MOLECULAR_FUNCTION	1	1	0	2	619	1519	#DIV/0!
	GO:0016893	endonuclease activity, active with either ribo- or deoxyribonucleic acids and producing 5'-phosphomonoesters	MOLECULAR_FUNCTION	1	0.679272	1	5	618	1516	5
	GO:0016894	endonuclease activity, active with either ribo- or deoxyribonucleic acids and producing 3'-phosphomonoesters	MOLECULAR_FUNCTION	1	1	0	1	619	1520	#DIV/0!
	GO:0140352	export from cell	BIOLOGICAL_PROCESS	1	0.808521	5	15	614	1506	3
	GO:0050313	sulfur dioxygenase activity	MOLECULAR_FUNCTION	1	1	0	1	619	1520	#DIV/0!
	GO:0016895	DNA exonuclease activity, producing 5'-phosphomonoesters	MOLECULAR_FUNCTION	1	0.723641	3	6	616	1515	2
	GO:0016411	acylglycerol O-acyltransferase activity	MOLECULAR_FUNCTION	1	1	0	1	619	1520	#DIV/0!
	GO:0060590	ATPase regulator activity	MOLECULAR_FUNCTION	1	1	0	1	619	1520	#DIV/0!
	GO:0005764	lysosome	CELLULAR_COMPONENT	1	1	1	2	618	1519	2
	GO:0004425	indole-3-glycerol-phosphate synthase activity	MOLECULAR_FUNCTION	1	1	0	1	619	1520	#DIV/0!
	GO:0071241	cellular response to inorganic substance	BIOLOGICAL_PROCESS	1	1	0	1	619	1520	#DIV/0!
	GO:0051651	maintenance of location in cell	BIOLOGICAL_PROCESS	1	1	0	1	619	1520	#DIV/0!
	GO:0098743	cell aggregation	BIOLOGICAL_PROCESS	1	1	1	3	618	1518	3
	GO:0071248	cellular response to metal ion	BIOLOGICAL_PROCESS	1	1	0	1	619	1520	#DIV/0!
	GO:0015556	C4-dicarboxylate transmembrane transporter activity	MOLECULAR_FUNCTION	1	1	0	1	619	1520	#DIV/0!
	GO:2000142	regulation of DNA-templated transcription initiation	BIOLOGICAL_PROCESS	1	1	0	1	619	1520	#DIV/0!
	GO:0016869	intramolecular transferase activity, transferring amino groups	MOLECULAR_FUNCTION	1	1	0	1	619	1520	#DIV/0!
	GO:1903425	fluoride transmembrane transporter activity	MOLECULAR_FUNCTION	1	1	0	1	619	1520	#DIV/0!
	GO:1903424	fluoride transmembrane transport	BIOLOGICAL_PROCESS	1	1	0	1	619	1520	#DIV/0!
	GO:0071281	cellular response to iron ion	BIOLOGICAL_PROCESS	1	1	0	1	619	1520	#DIV/0!
	GO:0042710	biofilm formation	BIOLOGICAL_PROCESS	1	1	1	3	618	1518	3
	GO:0042723	thiamine-containing compound metabolic process	BIOLOGICAL_PROCESS	1	0.630661	2	3	617	1518	1.5
	GO:0016854	racemase and epimerase activity	MOLECULAR_FUNCTION	1	0.630661	2	3	617	1518	1.5
	GO:0042724	thiamine-containing compound biosynthetic process	BIOLOGICAL_PROCESS	1	0.630661	2	3	617	1518	1.5
	GO:0042726	flavin-containing compound metabolic process	BIOLOGICAL_PROCESS	1	1	2	4	617	1517	2
	GO:0016857	racemase and epimerase activity, acting on carbohydrates and derivatives	MOLECULAR_FUNCTION	1	1	0	2	619	1519	#DIV/0!
	GO:0042727	flavin-containing compound biosynthetic process	BIOLOGICAL_PROCESS	1	1	2	4	617	1517	2
	GO:0050343	trans-2-enoyl-CoA reductase (NAD+) activity	MOLECULAR_FUNCTION	1	1	0	1	619	1520	#DIV/0!
	GO:2000143	negative regulation of DNA-templated transcription initiation	BIOLOGICAL_PROCESS	1	1	0	1	619	1520	#DIV/0!
	GO:0036456	L-methionine-(S)-S-oxide reductase activity	MOLECULAR_FUNCTION	1	1	0	1	619	1520	#DIV/0!
	GO:0015535	fucose:proton symporter activity	MOLECULAR_FUNCTION	1	1	0	1	619	1520	#DIV/0!
	GO:0005310	dicarboxylic acid transmembrane transporter activity	MOLECULAR_FUNCTION	1	1	0	1	619	1520	#DIV/0!
	GO:0004462	lactoylglutathione lyase activity	MOLECULAR_FUNCTION	1	1	0	1	619	1520	#DIV/0!
	GO:0008821	crossover junction DNA endonuclease activity	MOLECULAR_FUNCTION	1	1	0	1	619	1520	#DIV/0!
	GO:0071692	protein localization to extracellular region	BIOLOGICAL_PROCESS	1	0.808521	5	15	614	1506	3
	GO:0044085	cellular component biogenesis	BIOLOGICAL_PROCESS	1	0.716552	23	63	596	1458	2.73913
	GO:0071214	cellular response to abiotic stimulus	BIOLOGICAL_PROCESS	1	1	0	1	619	1520	#DIV/0!
	GO:0016436	rRNA (uridine) methyltransferase activity	MOLECULAR_FUNCTION	1	1	0	2	619	1519	#DIV/0!
	GO:0015123	acetate transmembrane transporter activity	MOLECULAR_FUNCTION	1	1	0	1	619	1520	#DIV/0!
	GO:0008830	dTDP-4-dehydrorhamnose 3,5-epimerase activity	MOLECULAR_FUNCTION	1	1	0	1	619	1520	#DIV/0!
	GO:0004475	mannose-1-phosphate guanylyltransferase (GTP) activity	MOLECULAR_FUNCTION	1	1	0	1	619	1520	#DIV/0!
	GO:0006654	phosphatidic acid biosynthetic process	BIOLOGICAL_PROCESS	1	1	0	2	619	1519	#DIV/0!
	GO:0004477	methenyltetrahydrofolate cyclohydrolase activity	MOLECULAR_FUNCTION	1	1	0	1	619	1520	#DIV/0!
	GO:0006646	phosphatidylethanolamine biosynthetic process	BIOLOGICAL_PROCESS	1	1	0	1	619	1520	#DIV/0!
	GO:0008829	dCTP deaminase activity	MOLECULAR_FUNCTION	1	1	0	1	619	1520	#DIV/0!
	GO:0015116	sulfate transmembrane transporter activity	MOLECULAR_FUNCTION	1	1	1	2	618	1519	2
	GO:1901682	sulfur compound transmembrane transporter activity	MOLECULAR_FUNCTION	1	1	1	3	618	1518	3
	GO:0006616	SRP-dependent cotranslational protein targeting to membrane, translocation	BIOLOGICAL_PROCESS	1	1	0	1	619	1520	#DIV/0!
	GO:0016433	rRNA (adenine) methyltransferase activity	MOLECULAR_FUNCTION	1	1	0	2	619	1519	#DIV/0!
	GO:0019941	modification-dependent protein catabolic process	BIOLOGICAL_PROCESS	1	1	0	1	619	1520	#DIV/0!
	GO:0016434	rRNA (cytosine) methyltransferase activity	MOLECULAR_FUNCTION	1	1	0	1	619	1520	#DIV/0!
	GO:0106035	protein maturation by [4Fe-4S] cluster transfer	BIOLOGICAL_PROCESS	1	1	0	1	619	1520	#DIV/0!
	GO:0016415	octanoyltransferase activity	MOLECULAR_FUNCTION	1	1	0	1	619	1520	#DIV/0!
	GO:0015103	inorganic anion transmembrane transporter activity	MOLECULAR_FUNCTION	1	1	1	3	618	1518	3
	GO:0016417	S-acyltransferase activity	MOLECULAR_FUNCTION	1	1	1	2	618	1519	2
	GO:0016418	S-acetyltransferase activity	MOLECULAR_FUNCTION	1	1	0	1	619	1520	#DIV/0!
	GO:0016419	S-malonyltransferase activity	MOLECULAR_FUNCTION	1	1	0	1	619	1520	#DIV/0!
	GO:0004456	phosphogluconate dehydratase activity	MOLECULAR_FUNCTION	1	1	0	1	619	1520	#DIV/0!
	GO:0004455	ketol-acid reductoisomerase activity	MOLECULAR_FUNCTION	1	1	0	1	619	1520	#DIV/0!
	GO:0048473	D-methionine transport	BIOLOGICAL_PROCESS	1	1	0	1	619	1520	#DIV/0!
	GO:0000098	sulfur amino acid catabolic process	BIOLOGICAL_PROCESS	1	1	0	1	619	1520	#DIV/0!
	GO:0008803	bis(5'-nucleosyl)-tetraphosphatase (symmetrical) activity	MOLECULAR_FUNCTION	1	1	0	1	619	1520	#DIV/0!
	GO:0008808	cardiolipin synthase activity	MOLECULAR_FUNCTION	1	1	0	1	619	1520	#DIV/0!
	GO:0016420	malonyltransferase activity	MOLECULAR_FUNCTION	1	1	0	1	619	1520	#DIV/0!
	GO:0016423	tRNA (guanine) methyltransferase activity	MOLECULAR_FUNCTION	1	1	0	2	619	1519	#DIV/0!
	GO:0050787	detoxification of mercury ion	BIOLOGICAL_PROCESS	1	1	0	1	619	1520	#DIV/0!
	GO:0015159	polysaccharide transmembrane transporter activity	MOLECULAR_FUNCTION	1	1	0	1	619	1520	#DIV/0!
	GO:0019516	lactate oxidation	BIOLOGICAL_PROCESS	1	1	0	1	619	1520	#DIV/0!
	GO:0005351	carbohydrate:proton symporter activity	MOLECULAR_FUNCTION	1	1	0	1	619	1520	#DIV/0!
	GO:0015150	fucose transmembrane transporter activity	MOLECULAR_FUNCTION	1	1	0	1	619	1520	#DIV/0!
	GO:0004020	adenylylsulfate kinase activity	MOLECULAR_FUNCTION	1	1	0	1	619	1520	#DIV/0!
	GO:1903008	organelle disassembly	BIOLOGICAL_PROCESS	1	1	0	2	619	1519	#DIV/0!
	GO:0005354	galactose transmembrane transporter activity	MOLECULAR_FUNCTION	1	1	0	2	619	1519	#DIV/0!
	GO:0043621	protein self-association	MOLECULAR_FUNCTION	1	1	0	1	619	1520	#DIV/0!
	GO:0005355	glucose transmembrane transporter activity	MOLECULAR_FUNCTION	1	1	0	2	619	1519	#DIV/0!
	GO:0042777	proton motive force-driven plasma membrane ATP synthesis	BIOLOGICAL_PROCESS	1	1	0	1	619	1520	#DIV/0!
	GO:0008864	formyltetrahydrofolate deformylase activity	MOLECULAR_FUNCTION	1	1	0	1	619	1520	#DIV/0!
	GO:0051246	regulation of protein metabolic process	BIOLOGICAL_PROCESS	1	1	4	9	615	1512	2.25
	GO:0033819	lipoyl(octanoyl) transferase activity	MOLECULAR_FUNCTION	1	1	0	1	619	1520	#DIV/0!
	GO:0033818	beta-ketoacyl-acyl-carrier-protein synthase III activity	MOLECULAR_FUNCTION	1	1	0	1	619	1520	#DIV/0!
	GO:0042780	tRNA 3'-end processing	BIOLOGICAL_PROCESS	1	1	0	2	619	1519	#DIV/0!
	GO:0051248	negative regulation of protein metabolic process	BIOLOGICAL_PROCESS	1	1	2	6	617	1515	3
	GO:0015149	hexose transmembrane transporter activity	MOLECULAR_FUNCTION	1	1	0	2	619	1519	#DIV/0!
	GO:0042781	3'-tRNA processing endoribonuclease activity	MOLECULAR_FUNCTION	1	1	0	1	619	1520	#DIV/0!
	GO:0052592	oxidoreductase activity, acting on CH or CH2 groups, with an iron-sulfur protein as acceptor	MOLECULAR_FUNCTION	1	1	0	1	619	1520	#DIV/0!
	GO:0006694	steroid biosynthetic process	BIOLOGICAL_PROCESS	1	1	0	1	619	1520	#DIV/0!
	GO:0042301	phosphate ion binding	MOLECULAR_FUNCTION	1	1	0	1	619	1520	#DIV/0!
	GO:0043632	modification-dependent macromolecule catabolic process	BIOLOGICAL_PROCESS	1	1	0	1	619	1520	#DIV/0!
	GO:0051253	negative regulation of RNA metabolic process	BIOLOGICAL_PROCESS	1	0.723641	3	6	616	1515	2
	GO:0016002	sulfite reductase activity	MOLECULAR_FUNCTION	1	1	0	2	619	1519	#DIV/0!
	GO:2001057	reactive nitrogen species metabolic process	BIOLOGICAL_PROCESS	1	1	0	1	619	1520	#DIV/0!
	GO:0051259	protein complex oligomerization	BIOLOGICAL_PROCESS	1	1	1	2	618	1519	2
	GO:0016469	proton-transporting two-sector ATPase complex	CELLULAR_COMPONENT	1	1	2	6	617	1515	3
	GO:0015137	citrate transmembrane transporter activity	MOLECULAR_FUNCTION	1	1	0	1	619	1520	#DIV/0!
	GO:0061077	chaperone-mediated protein folding	BIOLOGICAL_PROCESS	1	0.680805	1	6	618	1515	6
	GO:0008840	4-hydroxy-tetrahydrodipicolinate synthase activity	MOLECULAR_FUNCTION	1	1	0	1	619	1520	#DIV/0!
	GO:0004000	adenosine deaminase activity	MOLECULAR_FUNCTION	1	1	0	1	619	1520	#DIV/0!
	GO:0004486	methylenetetrahydrofolate dehydrogenase [NAD(P)+] activity	MOLECULAR_FUNCTION	1	1	0	1	619	1520	#DIV/0!
	GO:0004489	methylenetetrahydrofolate reductase (NAD(P)H) activity	MOLECULAR_FUNCTION	1	1	0	1	619	1520	#DIV/0!
	GO:0004488	methylenetetrahydrofolate dehydrogenase (NADP+) activity	MOLECULAR_FUNCTION	1	1	0	1	619	1520	#DIV/0!
	GO:0004479	methionyl-tRNA formyltransferase activity	MOLECULAR_FUNCTION	1	1	0	1	619	1520	#DIV/0!
	GO:0008837	diaminopimelate epimerase activity	MOLECULAR_FUNCTION	1	1	0	1	619	1520	#DIV/0!
	GO:0008839	4-hydroxy-tetrahydrodipicolinate reductase	MOLECULAR_FUNCTION	1	1	0	1	619	1520	#DIV/0!
	GO:0019985	translesion synthesis	BIOLOGICAL_PROCESS	1	1	0	1	619	1520	#DIV/0!
	GO:0032940	secretion by cell	BIOLOGICAL_PROCESS	1	0.808521	5	15	614	1506	3
	GO:0019988	charged-tRNA amino acid modification	BIOLOGICAL_PROCESS	1	1	0	1	619	1520	#DIV/0!
	GO:0015128	gluconate transmembrane transporter activity	MOLECULAR_FUNCTION	1	1	0	1	619	1520	#DIV/0!
	GO:0015145	monosaccharide transmembrane transporter activity	MOLECULAR_FUNCTION	1	1	0	2	619	1519	#DIV/0!
	GO:0015144	carbohydrate transmembrane transporter activity	MOLECULAR_FUNCTION	1	1	1	3	618	1518	3
	GO:0015142	tricarboxylic acid transmembrane transporter activity	MOLECULAR_FUNCTION	1	1	0	1	619	1520	#DIV/0!
	GO:0015141	succinate transmembrane transporter activity	MOLECULAR_FUNCTION	1	1	0	1	619	1520	#DIV/0!
	GO:0015140	malate transmembrane transporter activity	MOLECULAR_FUNCTION	1	1	0	1	619	1520	#DIV/0!
	GO:1990281	efflux pump complex	CELLULAR_COMPONENT	1	1	1	2	618	1519	2
	GO:0005342	organic acid transmembrane transporter activity	MOLECULAR_FUNCTION	1	1	2	5	617	1516	2.5
	GO:0004014	adenosylmethionine decarboxylase activity	MOLECULAR_FUNCTION	1	1	0	1	619	1520	#DIV/0!
	GO:0008855	exodeoxyribonuclease VII activity	MOLECULAR_FUNCTION	1	1	0	2	619	1519	#DIV/0!
	GO:0005346	purine ribonucleotide transmembrane transporter activity	MOLECULAR_FUNCTION	1	1	0	1	619	1520	#DIV/0!
	GO:0051275	beta-glucan catabolic process	BIOLOGICAL_PROCESS	1	1	0	1	619	1520	#DIV/0!
	GO:0051273	beta-glucan metabolic process	BIOLOGICAL_PROCESS	1	1	0	2	619	1519	#DIV/0!
	GO:0051274	beta-glucan biosynthetic process	BIOLOGICAL_PROCESS	1	1	0	1	619	1520	#DIV/0!
	GO:0015138	fumarate transmembrane transporter activity	MOLECULAR_FUNCTION	1	1	0	1	619	1520	#DIV/0!
	GO:0008425	2-polyprenyl-6-methoxy-1,4-benzoquinone methyltransferase activity	MOLECULAR_FUNCTION	1	1	0	1	619	1520	#DIV/0!
	GO:0042732	D-xylose metabolic process	BIOLOGICAL_PROCESS	1	1	0	1	619	1520	#DIV/0!
	GO:0098772	molecular function regulator activity	MOLECULAR_FUNCTION	1	0.630661	2	3	617	1518	1.5
	GO:0016052	carbohydrate catabolic process	BIOLOGICAL_PROCESS	1	0.787643	5	11	614	1510	2.2
	GO:0098776	protein transport across the cell outer membrane	BIOLOGICAL_PROCESS	1	0.752996	4	8	615	1513	2
	GO:0034708	methyltransferase complex	CELLULAR_COMPONENT	1	1	0	1	619	1520	#DIV/0!
	GO:0019563	glycerol catabolic process	BIOLOGICAL_PROCESS	1	1	0	1	619	1520	#DIV/0!
	GO:0048040	UDP-glucuronate decarboxylase activity	MOLECULAR_FUNCTION	1	1	0	1	619	1520	#DIV/0!
	GO:0051205	protein insertion into membrane	BIOLOGICAL_PROCESS	1	1	1	3	618	1518	3
	GO:0042742	defense response to bacterium	BIOLOGICAL_PROCESS	1	1	0	1	619	1520	#DIV/0!
	GO:0042743	hydrogen peroxide metabolic process	BIOLOGICAL_PROCESS	1	1	0	2	619	1519	#DIV/0!
	GO:0042744	hydrogen peroxide catabolic process	BIOLOGICAL_PROCESS	1	1	0	2	619	1519	#DIV/0!
	GO:0051213	dioxygenase activity	MOLECULAR_FUNCTION	1	1	1	4	618	1517	4
	GO:0031669	cellular response to nutrient levels	BIOLOGICAL_PROCESS	1	1	0	1	619	1520	#DIV/0!
	GO:0032993	protein-DNA complex	CELLULAR_COMPONENT	1	1	3	8	616	1513	2.66667
	GO:0052547	regulation of peptidase activity	BIOLOGICAL_PROCESS	1	1	0	1	619	1520	#DIV/0!
	GO:0018208	peptidyl-proline modification	BIOLOGICAL_PROCESS	1	1	0	1	619	1520	#DIV/0!
	GO:0000917	division septum assembly	BIOLOGICAL_PROCESS	1	1	1	2	618	1519	2
	GO:0000910	cytokinesis	BIOLOGICAL_PROCESS	1	0.733281	2	8	617	1513	4
	GO:0015171	amino acid transmembrane transporter activity	MOLECULAR_FUNCTION	1	1	1	2	618	1519	2
	GO:0004045	aminoacyl-tRNA hydrolase activity	MOLECULAR_FUNCTION	1	1	0	1	619	1520	#DIV/0!
	GO:0008883	glutamyl-tRNA reductase activity	MOLECULAR_FUNCTION	1	1	0	1	619	1520	#DIV/0!
	GO:0032506	cytokinetic process	BIOLOGICAL_PROCESS	1	1	2	5	617	1516	2.5
	GO:0008879	glucose-1-phosphate thymidylyltransferase activity	MOLECULAR_FUNCTION	1	1	0	1	619	1520	#DIV/0!
	GO:0098754	detoxification	BIOLOGICAL_PROCESS	1	1	0	2	619	1519	#DIV/0!
	GO:0016036	cellular response to phosphate starvation	BIOLOGICAL_PROCESS	1	1	0	1	619	1520	#DIV/0!
	GO:0032984	protein-containing complex disassembly	BIOLOGICAL_PROCESS	1	0.679272	1	5	618	1516	5
	GO:0005381	iron ion transmembrane transporter activity	MOLECULAR_FUNCTION	1	1	0	1	619	1520	#DIV/0!
	GO:0000921	septin ring assembly	BIOLOGICAL_PROCESS	1	1	0	1	619	1520	#DIV/0!
	GO:0005384	manganese ion transmembrane transporter activity	MOLECULAR_FUNCTION	1	1	0	1	619	1520	#DIV/0!
	GO:0000920	septum digestion after cytokinesis	BIOLOGICAL_PROCESS	1	1	1	4	618	1517	4
	GO:0004057	arginyl-tRNA--protein transferase activity	MOLECULAR_FUNCTION	1	1	0	1	619	1520	#DIV/0!
	GO:0051235	maintenance of location	BIOLOGICAL_PROCESS	1	1	0	1	619	1520	#DIV/0!
	GO:0032977	membrane insertase activity	MOLECULAR_FUNCTION	1	1	0	1	619	1520	#DIV/0!
	GO:0006228	UTP biosynthetic process	BIOLOGICAL_PROCESS	1	1	0	1	619	1520	#DIV/0!
	GO:0031647	regulation of protein stability	BIOLOGICAL_PROCESS	1	1	0	1	619	1520	#DIV/0!
	GO:0006229	dUTP biosynthetic process	BIOLOGICAL_PROCESS	1	1	0	1	619	1520	#DIV/0!
	GO:0016020	membrane	CELLULAR_COMPONENT	1	1	74	182	545	1339	2.45946
	GO:0016024	CDP-diacylglycerol biosynthetic process	BIOLOGICAL_PROCESS	1	1	0	1	619	1520	#DIV/0!
	GO:0030312	external encapsulating structure	CELLULAR_COMPONENT	1	0.634169	7	14	612	1507	2
	GO:0019534	toxin transmembrane transporter activity	MOLECULAR_FUNCTION	1	1	0	1	619	1520	#DIV/0!
	GO:0018206	peptidyl-methionine modification	BIOLOGICAL_PROCESS	1	1	0	1	619	1520	#DIV/0!
	GO:0018205	peptidyl-lysine modification	BIOLOGICAL_PROCESS	1	1	1	2	618	1519	2
	GO:0051238	sequestering of metal ion	BIOLOGICAL_PROCESS	1	1	0	1	619	1520	#DIV/0!
	GO:0070727	cellular macromolecule localization	BIOLOGICAL_PROCESS	1	0.741105	14	31	605	1490	2.21429
	GO:0007010	cytoskeleton organization	BIOLOGICAL_PROCESS	1	1	0	1	619	1520	#DIV/0!
	GO:0042255	ribosome assembly	BIOLOGICAL_PROCESS	1	1	3	7	616	1514	2.33333
	GO:0110154	RNA decapping	BIOLOGICAL_PROCESS	1	1	0	1	619	1520	#DIV/0!
	GO:0009679	hexose:proton symporter activity	MOLECULAR_FUNCTION	1	1	0	1	619	1520	#DIV/0!
	GO:0043590	bacterial nucleoid	CELLULAR_COMPONENT	1	1	1	2	618	1519	2
	GO:0031119	tRNA pseudouridine synthesis	BIOLOGICAL_PROCESS	1	1	0	1	619	1520	#DIV/0!
	GO:0031597	cytosolic proteasome complex	CELLULAR_COMPONENT	1	1	0	1	619	1520	#DIV/0!
	GO:0030261	chromosome condensation	BIOLOGICAL_PROCESS	1	1	0	1	619	1520	#DIV/0!
	GO:0047952	glycerol-3-phosphate dehydrogenase [NAD(P)+] activity	MOLECULAR_FUNCTION	1	1	0	1	619	1520	#DIV/0!
	GO:0042274	ribosomal small subunit biogenesis	BIOLOGICAL_PROCESS	1	1	1	4	618	1517	4
	GO:0033764	steroid dehydrogenase activity, acting on the CH-OH group of donors, NAD or NADP as acceptor	MOLECULAR_FUNCTION	1	1	0	1	619	1520	#DIV/0!
	GO:0031589	cell-substrate adhesion	BIOLOGICAL_PROCESS	1	1	0	2	619	1519	#DIV/0!
	GO:0034614	cellular response to reactive oxygen species	BIOLOGICAL_PROCESS	1	1	0	2	619	1519	#DIV/0!
	GO:0031106	septin ring organization	BIOLOGICAL_PROCESS	1	1	0	1	619	1520	#DIV/0!
	GO:0008320	protein transmembrane transporter activity	MOLECULAR_FUNCTION	1	1	2	7	617	1514	3.5
	GO:0009651	response to salt stress	BIOLOGICAL_PROCESS	1	1	0	1	619	1520	#DIV/0!
	GO:0015097	mercury ion transmembrane transporter activity	MOLECULAR_FUNCTION	1	1	0	1	619	1520	#DIV/0!
	GO:0008324	monoatomic cation transmembrane transporter activity	MOLECULAR_FUNCTION	1	0.663906	6	19	613	1502	3.16667
	GO:0015095	magnesium ion transmembrane transporter activity	MOLECULAR_FUNCTION	1	1	0	1	619	1520	#DIV/0!
	GO:0042277	peptide binding	MOLECULAR_FUNCTION	1	1	0	2	619	1519	#DIV/0!
	GO:0015093	ferrous iron transmembrane transporter activity	MOLECULAR_FUNCTION	1	1	0	1	619	1520	#DIV/0!
	GO:1900704	regulation of siderophore biosynthetic process	BIOLOGICAL_PROCESS	1	1	0	1	619	1520	#DIV/0!
	GO:1900705	negative regulation of siderophore biosynthetic process	BIOLOGICAL_PROCESS	1	1	0	1	619	1520	#DIV/0!
	GO:0030243	cellulose metabolic process	BIOLOGICAL_PROCESS	1	1	0	1	619	1520	#DIV/0!
	GO:0030246	carbohydrate binding	MOLECULAR_FUNCTION	1	0.733281	2	8	617	1513	4
	GO:0030245	cellulose catabolic process	BIOLOGICAL_PROCESS	1	1	0	1	619	1520	#DIV/0!
	GO:0030247	polysaccharide binding	MOLECULAR_FUNCTION	1	1	0	2	619	1519	#DIV/0!
	GO:0022618	protein-RNA complex assembly	BIOLOGICAL_PROCESS	1	0.723641	3	6	616	1515	2
	GO:0042286	glutamate-1-semialdehyde 2,1-aminomutase activity	MOLECULAR_FUNCTION	1	1	0	1	619	1520	#DIV/0!
	GO:1900722	regulation of protein adenylylation	BIOLOGICAL_PROCESS	1	1	0	1	619	1520	#DIV/0!
	GO:0043137	DNA replication, removal of RNA primer	BIOLOGICAL_PROCESS	1	1	0	2	619	1519	#DIV/0!
	GO:1900723	negative regulation of protein adenylylation	BIOLOGICAL_PROCESS	1	1	0	1	619	1520	#DIV/0!
	GO:0019450	L-cysteine catabolic process to pyruvate	BIOLOGICAL_PROCESS	1	1	0	1	619	1520	#DIV/0!
	GO:0033744	L-methionine:thioredoxin-disulfide S-oxidoreductase activity	MOLECULAR_FUNCTION	1	1	0	1	619	1520	#DIV/0!
	GO:0033743	peptide-methionine (R)-S-oxide reductase activity	MOLECULAR_FUNCTION	1	1	0	1	619	1520	#DIV/0!
[truncated: 858 more rows]

## Sheet: Supp_Table_S11
Tag	GO Term	GO Name	GO Category	Adj. P-value	P-value	Nr Test	Nr Reference	Not Annot Test	Not Annot Ref
[truncated: 2,776 more rows]

[truncated: 2 more sheets: Supp_Table_S12, Supp_Table_S13]
